# Supplementary material for: Neutrality in the Metaorganism
Source: PLoS Biol. 2019 Jun 19;17(6):e3000298. doi: 10.1371/journal.pbio.3000298 (PMC6583948; doi:10.1371/journal.pbio.3000298)
Supplement: S1 Data — (XLSX) [file pbio.3000298.s011.xlsx]

## Sheet: Fig_3
dataset	source	neutrality	neutrality bci_95	simulation neutrality	simulation bci_95
Compost	wild	0.87	0.04	0.93	0.01
Seawater	wild	0.7	0.1	0.65	0.03
Sediment	wild	0.47	0.05	0.44	0.05
C. foliascens (Australia, Davies Reef)	wild	0.6	0.07	0.78	0.03
C. foliascens (Australia, Fantome Island)	wild	0.79	0.02	0.81	0.02
C. foliascens (Australia, Orpheus Island)	wild	0.8	0.02	0.83	0.02
C. foliascens (Australia, Green Island)	wild	0.59	0.11	0.78	0.03
C. foliascens (Australia, Torres Strait)	wild	0.58	0.05	0.74	0.06
I. oros	wild	0.6	0.21	0.7	0.05
S. fasciculatus	wild	0.81	0.03	0.78	0.03
M. musculus (wild)	wild	0.84	0.06	0.91	0.03
M. musculus (lab)	lab	0.82	0.04	0.91	0.03
C. elegans (wild)	wild	0.37	0.22	0.77	0.08
C. elegans (lab)	lab	0.33	0.19	0.76	0.09
A. aurita	lab	0.69	0.06	0.72	0.14
A. aurita (QQ)	lab	0.85	0.03	0.89	0.02
N. vectensis (1dpf)	lab	0.46	0.2	0.71	0.08
N. vectensis (4dpf)	lab	0.67	0.1	0.87	0.04
N. vectensis (40dpf)	lab	0.59	0.16	0.75	0.08
N. vectensis (123dpf)	lab	0.69	0.1	0.86	0.05
N. vectensis (385dpf)	lab	0.58	0.14	0.84	0.04
N. vectensis (401dpf)	lab	0.74	0.09	0.83	0.09
H. vulgaris (0.5wah)	lab	0.54	0.1	0.72	0.05
H. vulgaris (2.5wah)	lab	0.44	0.16	0.73	0.07
H. vulgaris (5wah)	lab	0.45	0.12	0.83	0.05
H. vulgaris (9wah)	lab	0.43	0.17	0.78	0.06
H. vulgaris (15wah)	lab	0.59	0.15	0.8	0.07
Best fit data are the mean values from 100 rarefactions at a level of 1000 reads per sample
bci_95 = 95% bootstrap confidence intervals

## Sheet: Fig_4
	Compost		C. elegans (wild)		C. elegans (lab)		M. musculus (wild)		M. musculus (lab)		Simulation (50 com., 100 otus)		Simulation (100 com., 200 otus)		Simulation (1000 com., 10000 otus)
sampling depth	neutrality	bci_95	neutrality	bci_95	neutrality	bci_95	neutrality	bci_95	neutrality	bci_95	neutrality	bci_95	neutrality	bci_95	neutrality	bci_95
5	0.581	0.188					0.402	0.584	0.509	0.226	0.428	0.223	0.319	0.192	0.67	0.043
6	0.646	0.172					0.534	0.422	0.581	0.203	0.519	0.174	0.397	0.181	0.729	0.034
7	0.695	0.136	0.02	0.581			0.592	0.375	0.615	0.167	0.571	0.149	0.483	0.125	0.77	0.025
8	0.724	0.135	0.05	0.46			0.622	0.283	0.635	0.17	0.613	0.148	0.535	0.122	0.798	0.025
9	0.725	0.151	0.087	0.469			0.626	0.276	0.668	0.153	0.657	0.114	0.581	0.12	0.821	0.018
10	0.751	0.115	0.122	0.49			0.673	0.267	0.678	0.126	0.689	0.121	0.615	0.089	0.84	0.017
11	0.762	0.11	0.169	0.472			0.699	0.196	0.704	0.104	0.712	0.092	0.646	0.09	0.852	0.022
12	0.787	0.099	0.202	0.346	0.027	0.438	0.707	0.187	0.713	0.098	0.736	0.091	0.665	0.089	0.864	0.017
13	0.788	0.098	0.216	0.325	0.087	0.363	0.741	0.139	0.722	0.113	0.757	0.078	0.694	0.086	0.877	0.014
14	0.801	0.082	0.254	0.3	0.092	0.383	0.725	0.175	0.729	0.091	0.772	0.073	0.712	0.075	0.884	0.014
15	0.807	0.09	0.266	0.335	0.102	0.356	0.733	0.174	0.734	0.103	0.79	0.067	0.722	0.084	0.892	0.012
16	0.804	0.094	0.273	0.243	0.149	0.32	0.751	0.15	0.743	0.092	0.801	0.064	0.732	0.074	0.898	0.011
17	0.808	0.082	0.312	0.249	0.175	0.299	0.754	0.125	0.743	0.094	0.808	0.061	0.759	0.059	0.904	0.01
18	0.812	0.08	0.31	0.272	0.176	0.32	0.763	0.122	0.754	0.087	0.812	0.061	0.762	0.068	0.911	0.009
19	0.825	0.091	0.334	0.22	0.194	0.285	0.768	0.133	0.755	0.071	0.823	0.057	0.771	0.069	0.915	0.01
20	0.826	0.08	0.358	0.225	0.204	0.257	0.767	0.113	0.766	0.071	0.838	0.044	0.782	0.057	0.919	0.01
21	0.832	0.068	0.369	0.183	0.233	0.263	0.767	0.125	0.766	0.072	0.841	0.046	0.786	0.061	0.922	0.009
22	0.833	0.065	0.365	0.216	0.25	0.262	0.784	0.119	0.769	0.071	0.852	0.042	0.798	0.05	0.925	0.008
23	0.839	0.069			0.28	0.211	0.779	0.118	0.775	0.069	0.856	0.046	0.806	0.053	0.929	0.009
24	0.834	0.07			0.27	0.204	0.789	0.104	0.776	0.062	0.864	0.036	0.807	0.046	0.931	0.008
25	0.842	0.07			0.266	0.267	0.778	0.111	0.775	0.072	0.867	0.03	0.818	0.054	0.934	0.007
26	0.841	0.067			0.287	0.242	0.799	0.088	0.781	0.067	0.87	0.035	0.822	0.043	0.937	0.007
27	0.845	0.069			0.3	0.211	0.793	0.099	0.786	0.061	0.874	0.036	0.829	0.04	0.938	0.008
28	0.847	0.068			0.293	0.202	0.801	0.098	0.788	0.055	0.879	0.035	0.833	0.043	0.941	0.007
29	0.852	0.062			0.301	0.186	0.805	0.097	0.791	0.056	0.884	0.032	0.839	0.044	0.942	0.007
30	0.848	0.064			0.317	0.188	0.798	0.083	0.794	0.053	0.886	0.032	0.841	0.042	0.944	0.007
31	0.852	0.056			0.32	0.198	0.8	0.092	0.793	0.056	0.886	0.027	0.845	0.034	0.945	0.006
32	0.861	0.055			0.333	0.173	0.797	0.087	0.795	0.055	0.89	0.029	0.848	0.035	0.948	0.006
33	0.855	0.07			0.334	0.2	0.807	0.091	0.795	0.052	0.895	0.024	0.852	0.043	0.949	0.006
34	0.857	0.058			0.333	0.193	0.81	0.082	0.8	0.053	0.898	0.024	0.856	0.038	0.95	0.005
35	0.86	0.056					0.805	0.093	0.803	0.043	0.9	0.023	0.86	0.039	0.952	0.005
36	0.86	0.052					0.81	0.085	0.799	0.042	0.904	0.024	0.863	0.035	0.953	0.005
37	0.855	0.054					0.81	0.089	0.804	0.049	0.905	0.021	0.865	0.034	0.954	0.005
38	0.854	0.062					0.822	0.075	0.803	0.053	0.908	0.022	0.868	0.032	0.955	0.005
39	0.863	0.046					0.816	0.085	0.806	0.043	0.909	0.021	0.867	0.032	0.956	0.005
40	0.86	0.056					0.819	0.081	0.803	0.049	0.912	0.018	0.874	0.03	0.957	0.005
41	0.866	0.055					0.818	0.073	0.802	0.047	0.914	0.02	0.878	0.028	0.958	0.004
42	0.866	0.052					0.821	0.073	0.809	0.041	0.918	0.018	0.877	0.035	0.959	0.005
43	0.865	0.052					0.816	0.076	0.809	0.04	0.917	0.019	0.879	0.031	0.959	0.004
44	0.868	0.057					0.822	0.074	0.809	0.042	0.92	0.016	0.88	0.03	0.96	0.005
45	0.867	0.051					0.826	0.076	0.812	0.047	0.921	0.015	0.882	0.03	0.961	0.004
46	0.869	0.048					0.83	0.074	0.813	0.037	0.923	0.014	0.884	0.028	0.962	0.004
47	0.867	0.045					0.824	0.067	0.814	0.042	0.924	0.014	0.887	0.031	0.962	0.004
48	0.867	0.05					0.831	0.068	0.815	0.036	0.924	0.014	0.888	0.029	0.963	0.004
49	0.869	0.05					0.827	0.065	0.815	0.041	0.926	0.012	0.891	0.029	0.964	0.004
50	0.864	0.053					0.835	0.068	0.81	0.041	0.928	0.011	0.892	0.028	0.965	0.004
51	0.871	0.05					0.825	0.068	0.815	0.04
52	0.872	0.05					0.828	0.068	0.819	0.037
53	0.871	0.046					0.832	0.059	0.819	0.04
54	0.868	0.049					0.833	0.064	0.818	0.04
55	0.873	0.045					0.83	0.064
56	0.867	0.043					0.836	0.06
57	0.872	0.043					0.837	0.066
58	0.872	0.045					0.835	0.062
59	0.87	0.048					0.835	0.056
60	0.87	0.045					0.833	0.062
61	0.874	0.044					0.842	0.057
62	0.873	0.043					0.832	0.065
63	0.877	0.043					0.834	0.066
64	0.877	0.047					0.837	0.069
65	0.874	0.041					0.838	0.064
66							0.835	0.054
67							0.838	0.054
68							0.844	0.051
69							0.837	0.06

## Sheet: Fig_5
timepoint (*10^2)	neutrality	bci_95
1	0.11919	0.18958
2	0.10982	0.18948
3	0.11743	0.20964
4	0.12573	0.23135
5	0.1277	0.18132
6	0.12212	0.23105
7	0.12	0.1983
8	0.1342	0.20968
9	0.13798	0.2047
10	0.17055	0.19692
11	0.16631	0.17745
12	0.19613	0.19871
13	0.18859	0.18006
14	0.19991	0.20648
15	0.22029	0.17404
16	0.20501	0.21296
17	0.21728	0.1854
18	0.22078	0.20699
19	0.23592	0.16616
20	0.2398	0.17423
21	0.23777	0.15482
22	0.2316	0.16178
23	0.24495	0.17368
24	0.24523	0.14812
25	0.25713	0.16456
26	0.27854	0.16253
27	0.26738	0.14851
28	0.27032	0.15972
29	0.27529	0.1793
30	0.2752	0.14385
31	0.27797	0.14494
32	0.28887	0.15329
33	0.29801	0.15412
34	0.28328	0.15535
35	0.31405	0.13655
36	0.30955	0.17094
37	0.30804	0.16858
38	0.30321	0.15794
39	0.32463	0.16345
40	0.3417	0.15243
41	0.33133	0.152
42	0.33655	0.14351
43	0.31934	0.17074
44	0.35947	0.15393
45	0.34895	0.17912
46	0.36912	0.14566
47	0.39302	0.13032
48	0.39963	0.13415
49	0.37581	0.15139
50	0.38487	0.14014
51	0.39304	0.1134
52	0.37282	0.13896
53	0.39558	0.13204
54	0.39551	0.1316
55	0.38392	0.1339
56	0.37694	0.15107
57	0.38895	0.15593
58	0.37825	0.14919
59	0.38444	0.15168
60	0.41617	0.12371
61	0.4145	0.1514
62	0.40565	0.1482
63	0.43401	0.14917
64	0.42244	0.13295
65	0.42976	0.14226
66	0.42824	0.13881
67	0.43693	0.11613
68	0.4345	0.12411
69	0.44607	0.14159
70	0.44595	0.13611
71	0.46295	0.13848
72	0.4471	0.12433
73	0.47502	0.1307
74	0.46799	0.12117
75	0.47197	0.12187
76	0.4869	0.11574
77	0.49854	0.11277
78	0.49407	0.12953
79	0.51276	0.12194
80	0.49371	0.13426
81	0.51438	0.12683
82	0.51137	0.1485
83	0.53278	0.12565
84	0.51751	0.11873
85	0.51529	0.10382
86	0.53912	0.1108
87	0.53839	0.12288
88	0.53694	0.1287
89	0.53057	0.13212
90	0.53383	0.10762
91	0.54134	0.10575
92	0.53803	0.12741
93	0.54295	0.10177
94	0.5423	0.11124
95	0.54042	0.0915
96	0.55129	0.10336
97	0.5444	0.09586
98	0.5449	0.08814
99	0.5416	0.10382
100	0.54016	0.0891
101	0.54291	0.10999
102	0.52165	0.09375
103	0.53132	0.10326
104	0.53722	0.10001
105	0.56895	0.10454
106	0.5708	0.10459
107	0.59086	0.10754
108	0.58866	0.0923
109	0.59153	0.09898
110	0.61956	0.08844
111	0.60264	0.09811
112	0.61082	0.09642
113	0.6163	0.09859
114	0.61937	0.1035
115	0.63277	0.09667
116	0.61841	0.10615
117	0.62889	0.09532
118	0.6357	0.09251
119	0.63473	0.09372
120	0.61958	0.10662
121	0.62737	0.10054
122	0.625	0.10089
123	0.62659	0.11091
124	0.63013	0.08801
125	0.62524	0.09484
126	0.64209	0.08425
127	0.6438	0.09554
128	0.63298	0.10676
129	0.62598	0.08699
130	0.63751	0.09225
131	0.64533	0.09368
132	0.64784	0.08139
133	0.6508	0.09167
134	0.64777	0.08648
135	0.65436	0.09401
136	0.65946	0.09144
137	0.67274	0.08797
138	0.66317	0.08211
139	0.66494	0.09801
140	0.6598	0.08303
141	0.65857	0.09151
142	0.67008	0.0832
143	0.67269	0.08167
144	0.66716	0.09494
145	0.66697	0.08914
146	0.6793	0.08291
147	0.66881	0.08576
148	0.67946	0.08474
149	0.67589	0.08878
150	0.67257	0.08479
151	0.68002	0.07909
152	0.68332	0.08861
153	0.68784	0.0898
154	0.67919	0.07972
155	0.68477	0.09231
156	0.68286	0.09174
157	0.69364	0.08087
158	0.68346	0.08553
159	0.69003	0.09142
160	0.68731	0.08387
161	0.69487	0.08017
162	0.68792	0.07182
163	0.69096	0.09166
164	0.70109	0.07398
165	0.71181	0.07113
166	0.70332	0.08558
167	0.70751	0.08486
168	0.70454	0.07063
169	0.70687	0.06852
170	0.71796	0.06231
171	0.72378	0.06413
172	0.71591	0.08
173	0.71281	0.08055
174	0.71725	0.09121
175	0.72311	0.07322
176	0.71462	0.07796
177	0.71621	0.08665
178	0.71621	0.08926
179	0.71745	0.08828
180	0.72472	0.08365
181	0.73763	0.07495
182	0.73342	0.08496
183	0.74329	0.07366
184	0.73352	0.06952
185	0.7345	0.06486
186	0.74438	0.06852
187	0.75471	0.06384
188	0.75482	0.06516
189	0.76044	0.07176
190	0.75022	0.06288
191	0.75268	0.06645
192	0.763	0.07056
193	0.76886	0.06721
194	0.77321	0.06045
195	0.76235	0.07467
196	0.76716	0.06125
197	0.75929	0.06581
198	0.75139	0.0705
199	0.74845	0.06024
200	0.76147	0.06575
201	0.76096	0.05719
202	0.75959	0.07116
203	0.77051	0.06036
204	0.76933	0.04722
205	0.76709	0.05674
206	0.76479	0.06168
207	0.76546	0.05873
208	0.76818	0.05808
209	0.76526	0.06045
210	0.76408	0.06131
211	0.76536	0.06456
212	0.76048	0.06819
213	0.76555	0.06959
214	0.76479	0.05636
215	0.7686	0.05893
216	0.77357	0.06574
217	0.76801	0.06577
218	0.75995	0.07315
219	0.75896	0.07321
220	0.76031	0.06533
221	0.75963	0.06269
222	0.76684	0.06728
223	0.76729	0.06169
224	0.75946	0.06916
225	0.75438	0.07095
226	0.76342	0.05911
227	0.76046	0.07012
228	0.77534	0.07466
229	0.78132	0.06258
230	0.77614	0.05805
231	0.78016	0.07046
232	0.78766	0.06629
233	0.77876	0.06465
234	0.77088	0.06739
235	0.78666	0.06019
236	0.78186	0.06954
237	0.77905	0.06442
238	0.78326	0.05763
239	0.78118	0.06793
240	0.79355	0.0615
241	0.79118	0.0561
242	0.79716	0.06075
243	0.7886	0.06884
244	0.79136	0.06029
245	0.79007	0.06359
246	0.78937	0.06211
247	0.78581	0.0522
248	0.79063	0.05688
249	0.78507	0.05601
250	0.7885	0.05714
251	0.79707	0.05562
252	0.79923	0.05747
253	0.79981	0.05681
254	0.79536	0.05495
255	0.80108	0.06005
256	0.7985	0.06163
257	0.78839	0.06442
258	0.79675	0.06308
259	0.80122	0.05457
260	0.80178	0.05827
261	0.79741	0.05662
262	0.79988	0.05539
263	0.80428	0.04953
264	0.81358	0.05361
265	0.80908	0.05544
266	0.80875	0.06066
267	0.80931	0.05484
268	0.80877	0.05089
269	0.80306	0.05539
270	0.81121	0.04982
271	0.80985	0.05932
272	0.81679	0.05132
273	0.8057	0.05625
274	0.81128	0.05284
275	0.81954	0.05349
276	0.81863	0.04983
277	0.81569	0.04886
278	0.8108	0.05574
279	0.81787	0.03947
280	0.818	0.0489
281	0.81479	0.05703
282	0.81226	0.05051
283	0.81179	0.05049
284	0.81513	0.04287
285	0.81358	0.05844
286	0.81644	0.05173
287	0.81926	0.04649
288	0.81726	0.04932
289	0.81847	0.05421
290	0.82777	0.04691
291	0.8214	0.04936
292	0.82635	0.04315
293	0.8196	0.05671
294	0.82043	0.04812
295	0.82121	0.04901
296	0.8225	0.04823
297	0.81798	0.04693
298	0.82944	0.04905
299	0.83053	0.05131
300	0.83305	0.046
301	0.83024	0.04811
302	0.82995	0.0515
303	0.83286	0.04688
304	0.8362	0.05047
305	0.83607	0.04457
306	0.84456	0.04373
307	0.83558	0.04851
308	0.83795	0.04344
309	0.83875	0.04508
310	0.8436	0.04001
311	0.84542	0.03812
312	0.85088	0.04393
313	0.85788	0.03904
314	0.85283	0.04229
315	0.85431	0.04461
316	0.85748	0.04147
317	0.85083	0.04215
318	0.84868	0.04915
319	0.84748	0.04389
320	0.84521	0.04232
321	0.84777	0.04148
322	0.83895	0.04883
323	0.8485	0.03973
324	0.84285	0.04839
325	0.84119	0.04943
326	0.84263	0.04803
327	0.84892	0.05406
328	0.83787	0.04489
329	0.84013	0.04118
330	0.84069	0.05267
331	0.83932	0.04783
332	0.83759	0.04882
333	0.84215	0.04529
334	0.84022	0.04427
335	0.84339	0.04152
336	0.83471	0.0527
337	0.84573	0.04553
338	0.84253	0.04797
339	0.838	0.04555
340	0.84162	0.03856
341	0.83967	0.0464
342	0.84594	0.04549
343	0.83695	0.0511
344	0.84606	0.04909
345	0.84391	0.04658
346	0.84589	0.05404
347	0.84733	0.04165
348	0.85338	0.04604
349	0.85115	0.05232
350	0.85632	0.04803
351	0.86378	0.04093
352	0.85722	0.04724
353	0.85904	0.04333
354	0.85867	0.04388
355	0.85971	0.0478
356	0.85404	0.04704
357	0.85729	0.0455
358	0.856	0.04694
359	0.86011	0.04059
360	0.84991	0.03933
361	0.8588	0.04094
362	0.85771	0.03805
363	0.85198	0.04393
364	0.85447	0.0403
365	0.85354	0.04159
366	0.85825	0.04578
367	0.85251	0.04479
368	0.8595	0.03658
369	0.85933	0.04229
370	0.86352	0.04211
371	0.85838	0.03939
372	0.85285	0.04339
373	0.85039	0.04083
374	0.85062	0.04791
375	0.85704	0.04362
376	0.85346	0.04242
377	0.85324	0.0498
378	0.86279	0.03969
379	0.85611	0.03966
380	0.85117	0.04392
381	0.85201	0.03247
382	0.85123	0.04024
383	0.84925	0.04112
384	0.85572	0.04468
385	0.85749	0.0392
386	0.85577	0.04235
387	0.86436	0.0416
388	0.85723	0.03764
389	0.85683	0.04569
390	0.8567	0.03749
391	0.85455	0.03878
392	0.86396	0.03521
393	0.8715	0.04344
394	0.86674	0.04478
395	0.8632	0.04349
396	0.86181	0.04658
397	0.86788	0.04932
398	0.87403	0.04183
399	0.8794	0.03958
400	0.87615	0.04313
401	0.87357	0.04426
402	0.87451	0.04447
403	0.87234	0.04046
404	0.87237	0.04173
405	0.87231	0.03826
406	0.87198	0.03786
407	0.87682	0.04134
408	0.87359	0.03815
409	0.87207	0.04295
410	0.87167	0.03689
411	0.87043	0.0348
412	0.8643	0.03318
413	0.87255	0.03279
414	0.86857	0.03521
415	0.86687	0.03544
416	0.87489	0.03066
417	0.87301	0.03853
418	0.8727	0.03402
419	0.87187	0.03528
420	0.86515	0.03842
421	0.86973	0.03583
422	0.86901	0.03695
423	0.86822	0.03519
424	0.86713	0.03403
425	0.87143	0.03562
426	0.87183	0.03262
427	0.87185	0.0335
428	0.87135	0.03125
429	0.87605	0.03328
430	0.87256	0.0398
431	0.87165	0.03234
432	0.87717	0.03656
433	0.87765	0.03212
434	0.87888	0.0387
435	0.87827	0.03161
436	0.87949	0.03557
437	0.87885	0.03459
438	0.87748	0.04002
439	0.87916	0.03963
440	0.87388	0.04026
441	0.87509	0.03882
442	0.87265	0.04518
443	0.87256	0.04151
444	0.87662	0.03892
445	0.8779	0.04125
446	0.86861	0.03612
447	0.87246	0.04257
448	0.87663	0.03769
449	0.87325	0.0435
450	0.87478	0.03972
451	0.87824	0.03432
452	0.87816	0.03523
453	0.87683	0.03902
454	0.87725	0.0461
455	0.87932	0.03633
456	0.87931	0.04161
457	0.88433	0.03309
458	0.88625	0.03885
459	0.88587	0.03956
460	0.87712	0.03849
461	0.88152	0.03825
462	0.8759	0.0375
463	0.87846	0.03495
464	0.87781	0.04003
465	0.87449	0.03776
466	0.87761	0.03551
467	0.88005	0.03545
468	0.88632	0.02964
469	0.88744	0.03305
470	0.88423	0.0397
471	0.88734	0.0367
472	0.88684	0.03658
473	0.88926	0.03767
474	0.88462	0.0365
475	0.88602	0.03336
476	0.89005	0.03955
477	0.88752	0.04032
478	0.89144	0.03673
479	0.88765	0.0384
480	0.88962	0.03747
481	0.88541	0.03197
482	0.88863	0.03866
483	0.88875	0.03393
484	0.88625	0.03987
485	0.87985	0.03944
486	0.8773	0.03905
487	0.87844	0.03727
488	0.87833	0.03587
489	0.87771	0.03835
490	0.87969	0.03764
491	0.87687	0.04033
492	0.87685	0.0407
493	0.87887	0.03909
494	0.88102	0.03801
495	0.88138	0.03538
496	0.88366	0.03527
497	0.88516	0.0392
498	0.88352	0.03816
499	0.88977	0.03459
500	0.88747	0.03689
501	0.88712	0.03776
502	0.88269	0.03514
503	0.88716	0.03786
504	0.88666	0.04263
505	0.88268	0.03854
506	0.88304	0.04252
507	0.88205	0.03731
508	0.88377	0.03923
509	0.88922	0.03583
510	0.88863	0.04001
bci_95 = 95% bootstrap confidence intervals

## Sheet: S2_Fig
dataset	source	best fit m	m bci95
Compost	wild	0.48	0.06
Seawater	wild	0.62	0.15
Sediment	wild	0.77	0.07
C. foliascens (Australia, Davies Reef)	wild	0.36	0.12
C. foliascens (Australia, Fantome Island)	wild	0.81	0.09
C. foliascens (Australia, Orpheus Island)	wild	0.86	0.09
C. foliascens (Australia, Green Island)	wild	0.47	0.15
C. foliascens (Australia, Torres Strait)	wild	0.78	0.14
I. oros	wild	0.41	0.24
S. fasciculatus	wild	0.83	0.11
M. musculus (wild)	wild	0.11	0.03
M. musculus (lab)	lab	0.18	0.03
C. elegans (wild)	wild	0.03	0.03
C. elegans (lab)	lab	0.01	0
A. aurita	lab	0.91	0.06
A. aurita (QQ)	lab	0.62	0.17
N. vectensis (1dpf)	lab	0.23	0.2
N. vectensis (4dpf)	lab	0.33	0.15
N. vectensis (40dpf)	lab	0.09	0.07
N. vectensis (123dpf)	lab	0.39	0.12
N. vectensis (385dpf)	lab	0.17	0.06
N. vectensis (401dpf)	lab	0.7	0.28
H. vulgaris (0.5wah)	lab	0.6	0.14
H. vulgaris (2.5wah)	lab	0.28	0.22
H. vulgaris (5wah)	lab	0.53	0.22
H. vulgaris (9wah)	lab	0.5	0.23
H. vulgaris (15wah)	lab	0.45	0.28
Best fit data are the mean values from 100 rarefactions at a level of 1000 reads per sample
bci_95 = 95% bootstrap confidence intervals

## Sheet: S4_Fig
dataset	source	neutrality	neutrality bci_95
N. vectensis (1dpf)	lab	0.46	0.2
N. vectensis (4dpf)	lab	0.67	0.1
N. vectensis (40dpf)	lab	0.59	0.16
N. vectensis (123dpf)	lab	0.69	0.1
N. vectensis (385dpf)	lab	0.58	0.14
N. vectensis (401dpf)	lab	0.74	0.09
H. vulgaris (0.5wah)	lab	0.54	0.1
H. vulgaris (2.5wah)	lab	0.44	0.16
H. vulgaris (5wah)	lab	0.45	0.12
H. vulgaris (9wah)	lab	0.43	0.17
H. vulgaris (15wah)	lab	0.59	0.15
Best fit data are the mean values from 100 rarefactions at a level of 1000 reads per sample
bci_95 = 95% bootstrap confidence intervals

## Sheet: S5_Fig
dataset	source	samples	number of otus	best fit m	neutrality	SW diversity index
Compost	wild	65	587	0.48	0.87	4.17
Seawater	wild	16	2518	0.62	0.7	5.58
Sediment	wild	11	3796	0.77	0.47	7.36
C. foliascens (Australia, Davies Reef)	wild	15	939	0.36	0.6	3.81
C. foliascens (Australia, Fantome Island)	wild	14	728	0.81	0.79	3.46
C. foliascens (Australia, Orpheus Island)	wild	15	750	0.86	0.8	3.43
C. foliascens (Australia, Green Island)	wild	13	774	0.47	0.59	3.69
C. foliascens (Australia, Torres Strait)	wild	7	336	0.78	0.58	3.16
I. oros	wild	11	1121	0.41	0.6	5.27
S. fasciculatus	wild	12	735	0.83	0.81	3.55
M. musculus (wild)	wild	69	281	0.11	0.84	3.55
M. musculus (lab)	lab	54	136	0.18	0.82	2.74
C. elegans (wild)	wild	22	193	0.03	0.37	3.14
C. elegans (lab)	lab	34	106	0.01	0.33	2.78
A. aurita	lab	5	163	0.91	0.69	3.27
A. aurita (QQ)	lab	18	391	0.62	0.85	3.29
N. vectensis (1dpf)	lab	6	226	0.23	0.46	3.82
N. vectensis (4dpf)	lab	15	149	0.33	0.67	2.71
N. vectensis (40dpf)	lab	12	155	0.09	0.59	2.6
N. vectensis (123dpf)	lab	12	195	0.39	0.69	3.1
N. vectensis (385dpf)	lab	20	225	0.17	0.58	3.11
N. vectensis (401dpf)	lab	8	120	0.7	0.74	2.33
H. vulgaris (0.5wah)	lab	8	699	0.6	0.54	3.75
H. vulgaris (2.5wah)	lab	8	248	0.28	0.44	2.98
H. vulgaris (5wah)	lab	8	242	0.53	0.45	2.6
H. vulgaris (9wah)	lab	8	257	0.5	0.43	1.92
H. vulgaris (15wah)	lab	8	140	0.45	0.59	1.54
Best fit data are the mean values from 100 rarefactions at a level of 1000 reads per sample

## Sheet: S6_Fig
	Sediment		Seawater		S. fasciculatus		I. oros		C. foliascens (Torres Strait)		C. foliascens (Orpheus Island)		C. foliascens (Green Island)		C. foliascens (Fantome Island)		C. foliascens (Davis Reef)		A. aurita		A. aurita (QQ)
reads	neutrality	bci_95	neutrality	bci_95	neutrality	bci_95	neutrality	bci_95	neutrality	bci_95	neutrality	bci_95	neutrality	bci_95	neutrality	bci_95	neutrality	bci_95	neutrality	bci_95	neutrality	bci_95
1000	0.466	0.047	0.697	0.099	0.806	0.031	0.604	0.214	0.582	0.052	0.799	0.024	0.591	0.106	0.785	0.021	0.601	0.069	0.686	0.062	0.851	0.027
2000	0.552	0.037	0.668	0.087	0.793	0.02	0.58	0.19	0.574	0.059	0.772	0.028	0.547	0.116	0.758	0.022	0.555	0.083	0.693	0.061	0.859	0.021
3000	0.587	0.038	0.653	0.079	0.779	0.019	0.566	0.145	0.586	0.07	0.753	0.037	0.536	0.117	0.741	0.022	0.519	0.079	0.691	0.054	0.865	0.022
4000	0.604	0.035	0.635	0.087	0.766	0.017	0.532	0.149	0.597	0.059	0.742	0.038	0.513	0.097	0.73	0.024	0.506	0.108	0.695	0.058	0.867	0.02
5000	0.616	0.037	0.637	0.086	0.754	0.02	0.518	0.149	0.603	0.049	0.734	0.046	0.503	0.111	0.725	0.02	0.498	0.109	0.697	0.052	0.87	0.019
6000	0.625	0.032	0.629	0.086	0.744	0.018	0.506	0.147	0.613	0.06	0.733	0.048	0.5	0.115	0.721	0.019	0.487	0.118	0.692	0.056	0.87	0.023
7000	0.636	0.033	0.627	0.086	0.738	0.02	0.504	0.153	0.629	0.063	0.728	0.05	0.505	0.107	0.722	0.024	0.49	0.11	0.692	0.047	0.867	0.023
8000	0.644	0.033	0.625	0.08	0.73	0.019	0.496	0.143	0.628	0.055	0.729	0.054	0.504	0.105	0.724	0.024	0.494	0.117	0.692	0.058	0.867	0.023
9000	0.646	0.036	0.62	0.094	0.725	0.02	0.476	0.144	0.634	0.057	0.726	0.061	0.523	0.116	0.725	0.025	0.481	0.104	0.692	0.06	0.869	0.025
10000	0.653	0.029	0.615	0.08	0.719	0.02	0.488	0.132	0.64	0.059	0.73	0.066	0.505	0.115	0.726	0.026	0.485	0.099	0.691	0.068	0.868	0.025
11000	0.656	0.028	0.614	0.086	0.718	0.021	0.486	0.124	0.637	0.047	0.73	0.061	0.518	0.116	0.73	0.023	0.488	0.109	0.694	0.056	0.87	0.025
12000	0.659	0.039	0.617	0.106	0.701	0.023	0.468	0.131	0.644	0.052	0.729	0.066	0.522	0.116	0.732	0.026	0.493	0.123			0.87	0.023
13000	0.664	0.034	0.62	0.083	0.702	0.022	0.467	0.136	0.638	0.057	0.742	0.059	0.516	0.118	0.736	0.026	0.494	0.111			0.869	0.023
14000	0.666	0.034	0.62	0.094	0.699	0.024	0.462	0.152	0.645	0.05	0.734	0.073	0.518	0.12	0.736	0.027	0.492	0.105			0.871	0.024
15000	0.668	0.041	0.618	0.081	0.699	0.023	0.46	0.153	0.645	0.05	0.736	0.065	0.513	0.111	0.741	0.03	0.498	0.114			0.87	0.025
16000	0.671	0.032	0.627	0.082	0.699	0.028	0.449	0.144	0.646	0.058	0.743	0.068	0.505	0.119	0.744	0.03	0.505	0.106			0.87	0.028
17000	0.674	0.037	0.62	0.09	0.702	0.027	0.466	0.145	0.646	0.055	0.736	0.075	0.524	0.121	0.746	0.032					0.87	0.021
18000	0.673	0.033	0.613	0.09	0.702	0.025	0.456	0.138	0.64	0.059	0.738	0.076	0.518	0.117	0.749	0.029					0.872	0.023
19000	0.675	0.037	0.621	0.093	0.705	0.025	0.452	0.142	0.648	0.052	0.746	0.069	0.538	0.117	0.752	0.034					0.872	0.024
20000	0.682	0.038	0.612	0.094	0.706	0.026	0.461	0.137	0.645	0.055	0.754	0.074	0.534	0.123	0.752	0.032					0.873	0.024
21000	0.682	0.034	0.621	0.094	0.709	0.025	0.442	0.141	0.644	0.055	0.75	0.082	0.524	0.127	0.756	0.034					0.87	0.029
22000	0.682	0.037	0.619	0.089	0.711	0.024	0.45	0.134	0.64	0.058	0.747	0.085	0.525	0.124	0.759	0.033					0.87	0.025
23000	0.683	0.04	0.615	0.105	0.713	0.025	0.454	0.146	0.644	0.054	0.749	0.087	0.538	0.142	0.761	0.032					0.869	0.028
24000	0.688	0.036	0.624	0.092	0.714	0.027	0.449	0.135	0.644	0.05	0.749	0.084	0.53	0.116	0.765	0.031					0.872	0.026
25000	0.686	0.037	0.623	0.095	0.715	0.031	0.447	0.146	0.645	0.055	0.75	0.098	0.532	0.122	0.761	0.038					0.871	0.027
26000	0.686	0.041	0.618	0.097	0.72	0.024	0.447	0.143	0.645	0.055	0.75	0.089	0.538	0.146	0.767	0.039					0.869	0.028
27000	0.688	0.04	0.614	0.104	0.723	0.024	0.466	0.14	0.65	0.053			0.542	0.115							0.871	0.024
28000	0.692	0.034	0.619	0.092	0.723	0.027	0.445	0.156	0.649	0.06											0.868	0.027
29000	0.69	0.038	0.63	0.1			0.468	0.124	0.648	0.061											0.868	0.027
30000	0.69	0.04	0.615	0.097			0.458	0.142	0.648	0.058											0.867	0.031
31000	0.693	0.037	0.618	0.09			0.45	0.15	0.647	0.059											0.867	0.028
32000	0.69	0.041	0.619	0.092			0.453	0.15	0.64	0.056											0.868	0.026
33000	0.691	0.041	0.616	0.107			0.454	0.148													0.869	0.031
34000	0.696	0.046	0.618	0.12			0.459	0.158
35000	0.698	0.039	0.634	0.087			0.445	0.149
36000	0.696	0.039	0.625	0.111			0.449	0.154
37000	0.699	0.04	0.628	0.09
38000	0.696	0.045	0.631	0.089
39000	0.701	0.037	0.622	0.098
40000	0.704	0.047	0.632	0.109
41000	0.699	0.04	0.623	0.105
42000	0.701	0.04	0.625	0.107
43000	0.705	0.047	0.621	0.105
44000	0.706	0.036	0.62	0.094
45000	0.706	0.044	0.619	0.095
46000	0.705	0.04	0.618	0.111
47000	0.707	0.053	0.619	0.111
48000	0.706	0.042	0.617	0.118
49000	0.707	0.042	0.633	0.1
50000	0.705	0.048	0.63	0.105
bci_95 = 95% bootstrap confidence intervals
