# Supplementary material for: Neutrality in the Metaorganism
Source: PLoS Biol. 2019 Jun 19;17(6):e3000298. doi: 10.1371/journal.pbio.3000298 (PMC6583948; doi:10.1371/journal.pbio.3000298)
Supplement: S2 Data — OTU, operational taxonomic unit. (XLSX) [file pbio.3000298.s012.xlsx]

## Sheet: s_fasciculatus
otu_id	IF2.13.1181316	IF2.18.1181665	IF2.21.1181703	IF2.23.1182345	IF2.27.1182059	IF2.28.1182222	IF2.3.1182042	IF2.31.1182011	IF2.36.1181393	IF2.4.1182351	IF2.7.1181439	IF2.8.1181779
Otu0000001	10	24	35	56	37	21	12	30	10	6	50	19
Otu0000002	2	1	0	3	5	4	0	0	1	0	2	1
Otu0000003	0	0	0	0	0	0	0	0	0	0	0	1
Otu0000004	112	186	85	285	246	116	239	91	91	16	59	95
Otu0000005	1	0	1	0	1	1	0	0	0	0	5	1
Otu0000006	1983	2639	2230	2795	4305	1509	863	2778	1228	624	4337	1446
Otu0000007	19774	17956	8635	11435	11338	10175	13434	19771	17192	8759	13974	18955
Otu0000008	235	417	523	273	563	620	148	247	242	29	256	410
Otu0000009	0	0	0	0	0	0	4	0	0	2	0	0
Otu0000010	83	170	523	133	445	657	107	105	141	2	468	486
Otu0000011	0	1	0	0	0	0	0	0	0	0	0	0
Otu0000012	252	177	203	207	212	227	182	41	188	13	286	362
Otu0000014	252	652	431	491	1028	739	123	398	282	6	717	584
Otu0000015	1	0	0	0	0	0	0	0	0	0	0	0
Otu0000016	53	66	75	59	90	138	36	56	38	8	195	135
Otu0000017	435	485	349	465	575	385	184	201	352	35	379	514
Otu0000018	0	2	2	0	2	2	0	0	1	0	3	1
Otu0000019	448	1105	477	619	1407	1268	191	304	609	13	383	684
Otu0000024	2	23	0	7	0	0	0	0	6	0	0	1287
Otu0000026	220	411	503	314	606	566	96	180	261	6	541	445
Otu0000027	1	0	0	0	0	0	0	1	0	0	0	0
Otu0000028	4	1	1	0	7	0	0	2	0	0	4	0
Otu0000030	159	304	148	183	342	524	157	122	203	19	357	297
Otu0000031	0	0	0	0	0	0	0	0	0	0	1	0
Otu0000032	39	121	187	54	139	183	42	99	58	1	147	123
Otu0000034	402	2092	189	113	1241	2408	306	649	1110	48	1652	920
Otu0000035	0	1	1	0	0	1	0	0	0	0	1	0
Otu0000036	0	0	0	1	0	0	0	0	0	0	0	0
Otu0000037	56	145	114	54	132	275	26	162	58	7	161	176
Otu0000038	0	229	85	13	3	284	0	38	210	0	11	193
Otu0000041	0	0	0	0	0	0	0	1	0	0	0	0
Otu0000044	0	4	2	0	0	0	1	0	1	0	0	2
Otu0000045	2	6	2	4	10	3	0	1	2	0	2	3
Otu0000046	46	122	36	212	178	234	116	29	128	6	36	53
Otu0000047	231	284	134	238	308	217	175	87	297	16	125	270
Otu0000048	281	455	400	266	384	192	150	133	238	12	252	197
Otu0000049	0	1	0	0	0	0	0	0	0	0	1	0
Otu0000050	408	808	637	667	942	788	186	334	458	18	909	629
Otu0000053	0	0	0	1	0	0	0	0	0	0	0	0
Otu0000054	0	0	1	0	0	0	0	0	0	0	0	0
Otu0000057	73	134	172	120	163	208	61	55	99	4	157	109
Otu0000058	0	0	0	0	26	0	0	0	0	0	0	0
Otu0000059	0	0	0	0	0	1	0	0	0	0	0	0
Otu0000060	40	59	47	16	136	44	15	8	13	2	0	83
Otu0000061	63	119	19	201	4	168	107	166	12	7	166	19
Otu0000062	172	191	236	153	221	247	69	111	93	9	168	174
Otu0000064	40	59	167	34	128	80	17	44	45	1	37	186
Otu0000065	6	51	123	41	47	170	46	81	42	5	137	96
Otu0000068	0	0	0	1	0	1	0	0	0	0	0	0
Otu0000069	167	340	225	133	279	499	97	147	197	7	325	236
Otu0000071	0	0	0	0	0	0	0	0	0	0	2	0
Otu0000072	480	576	593	1005	582	709	442	246	432	33	373	379
Otu0000076	17	58	93	38	51	131	208	67	46	4	209	60
Otu0000077	34	47	220	39	170	190	27	61	52	3	101	145
Otu0000083	73	256	210	97	307	486	89	1	89	3	215	183
Otu0000086	1	1	0	0	1	4	0	88	0	0	0	0
Otu0000087	166	226	172	187	208	349	87	129	170	6	162	181
Otu0000088	75	109	168	122	183	189	54	49	110	11	77	103
Otu0000089	1	3	2	1	2	2	1	0	0	1	2	2
Otu0000090	0	1	1	0	0	0	0	1	0	0	0	1
Otu0000091	0	0	0	1	1	0	0	1	0	0	0	0
Otu0000092	1	0	0	0	1	0	0	0	0	0	0	0
Otu0000094	0	0	0	0	0	0	0	0	0	0	1	0
Otu0000096	672	374	358	299	212	129	231	235	372	37	237	278
Otu0000101	180	197	210	139	198	60	179	166	340	21	114	177
Otu0000102	42	52	80	37	0	58	3	65	16	2	87	0
Otu0000103	102	119	85	49	115	176	43	56	80	6	98	176
Otu0000106	4	22	14	33	9	3	13	5	19	2	22	8
Otu0000108	64	76	141	86	106	109	94	28	118	6	79	96
Otu0000109	6	22	5	16	13	3	20	3	10	2	4	23
Otu0000110	24	36	88	44	55	56	10	32	19	1	22	40
Otu0000111	250	233	715	247	776	347	153	347	64	6	532	242
Otu0000114	334	376	134	1235	1717	1116	232	271	208	16	350	141
Otu0000116	194	214	339	125	333	384	103	203	197	16	283	340
Otu0000118	0	0	0	1	1	0	0	0	0	0	0	0
Otu0000120	0	1	0	0	0	0	0	0	0	0	0	0
Otu0000122	0	2	0	0	0	11	3	1	0	1	1	0
Otu0000125	3052	2172	1723	3339	2354	3212	1165	1187	2139	323	2423	2063
Otu0000126	14	38	19	12	23	26	14	35	17	2	48	47
Otu0000130	0	0	0	0	0	0	0	0	0	1	0	0
Otu0000131	101	101	171	70	112	108	38	56	48	3	53	145
Otu0000132	0	0	0	0	0	0	0	3	0	0	0	0
Otu0000134	243	418	316	142	413	258	203	74	87	7	518	439
Otu0000136	0	0	0	0	1	0	0	0	1	0	0	0
Otu0000140	0	0	0	1	0	1	0	0	0	0	0	0
Otu0000141	0	0	1	0	0	0	0	0	0	0	0	0
Otu0000142	0	0	0	0	0	1	0	0	0	0	0	1
Otu0000143	0	0	0	0	0	0	1	0	0	0	0	0
Otu0000145	26	51	78	112	60	25	44	117	142	10	0	32
Otu0000147	4	18	17	60	30	26	4	12	19	0	39	26
Otu0000148	108	182	154	125	142	205	65	115	99	7	146	209
Otu0000149	4	0	0	0	0	5	0	1	0	0	0	1
Otu0000152	0	1	0	0	1	3	0	0	0	0	0	0
Otu0000153	46	115	186	110	37	124	30	61	42	4	68	6
Otu0000154	1	2	0	0	3	6	0	0	0	0	3	1
Otu0000155	4	5	3	3	1	4	0	3	0	0	0	0
Otu0000157	0	0	0	1	0	0	0	0	0	0	0	0
Otu0000158	1	3	0	2	3	5	1	0	1	0	2	3
Otu0000159	113	47	22	119	27	62	52	35	21	16	22	52
Otu0000160	0	0	0	0	0	0	1	0	0	0	0	0
Otu0000161	0	0	0	1	0	0	0	0	0	0	1	0
Otu0000163	1	0	0	0	0	0	0	0	1	0	0	0
Otu0000166	96	141	117	96	185	90	69	59	69	12	178	136
Otu0000173	1	0	0	0	0	1	0	0	0	0	0	0
Otu0000175	473	649	230	172	306	948	172	262	106	17	148	726
Otu0000176	4	2	2	3	1	6	1	2	0	0	2	6
Otu0000179	283	302	399	443	583	405	180	268	175	26	427	391
Otu0000180	0	0	0	0	0	0	0	0	0	0	1	0
Otu0000182	0	0	0	0	0	0	0	0	0	0	1	0
Otu0000192	52	37	69	113	40	103	5	64	67	0	17	110
Otu0000197	0	54	3	39	2	18	2	2	6	0	1	1
Otu0000199	0	1	0	0	0	1	0	0	1	0	0	0
Otu0000200	21	64	39	49	74	69	19	31	17	0	60	36
Otu0000208	0	0	0	0	0	0	0	1	0	0	0	0
Otu0000209	0	6	3	0	1	2	7	2	1	1	0	1
Otu0000210	0	0	0	0	1	0	0	2	0	0	0	0
Otu0000211	0	13	0	14	0	0	2	4	0	0	0	0
Otu0000215	0	0	0	0	0	0	0	0	1	0	2	0
Otu0000216	0	2	1	0	2	2	2	0	0	0	0	3
Otu0000218	220	263	261	225	363	224	148	132	230	8	156	87
Otu0000219	0	0	0	0	0	0	0	1	0	0	0	0
Otu0000220	59	122	87	53	114	115	26	52	91	3	150	114
Otu0000221	0	0	0	0	0	0	12	0	0	0	0	0
Otu0000223	0	0	0	0	0	2	0	0	0	0	0	0
Otu0000229	68	63	109	77	59	3	33	42	71	6	43	108
Otu0000231	0	0	32	1	0	0	1	0	0	2	0	1
Otu0000234	0	0	0	0	0	0	1	0	0	0	0	0
Otu0000236	0	0	1	1	0	1	0	0	0	0	0	0
Otu0000242	202	358	464	254	485	641	170	122	171	18	306	408
Otu0000246	0	0	0	0	0	0	0	0	0	3	0	0
Otu0000249	2	6	4	3	8	3	0	1	1	1	1	0
Otu0000251	40	41	2	61	0	81	15	27	2	2	100	0
Otu0000254	0	0	0	1	0	0	0	0	0	0	0	0
Otu0000255	5	5	2	3	5	4	1	2	0	0	3	2
Otu0000261	0	0	3	0	0	0	0	0	0	0	0	0
Otu0000269	0	0	0	0	0	0	0	1	0	0	0	0
Otu0000271	0	0	0	0	0	0	0	0	0	0	1	0
Otu0000273	0	0	1	0	0	0	0	0	0	0	0	0
Otu0000277	0	1	0	0	0	0	0	0	0	0	0	0
Otu0000284	1	0	0	0	0	0	0	0	0	0	0	0
Otu0000285	0	1	0	0	0	0	1	0	0	0	0	0
Otu0000287	0	0	156	0	0	0	0	0	0	0	0	0
Otu0000291	0	0	0	0	0	0	0	0	0	0	1	0
Otu0000292	0	0	0	18	0	19	0	0	0	0	0	0
Otu0000294	0	0	0	1	0	0	0	0	0	0	0	0
Otu0000299	0	0	0	1	0	0	0	1	0	0	0	0
Otu0000300	1	1	3	0	5	2	0	0	1	0	2	0
Otu0000304	3	5	13	1	1	18	0	3	1	0	4	1
Otu0000305	0	0	0	0	4	1	1	0	0	0	1	0
Otu0000308	14	25	13	11	11	48	6	6	13	0	30	30
Otu0000313	0	0	1	1	0	0	1	0	0	0	1	1
Otu0000318	0	7	0	4	8	0	0	0	4	0	0	7
Otu0000324	0	0	0	0	4	0	0	0	0	0	0	0
Otu0000340	25	66	18	17	70	10	17	10	0	3	40	25
Otu0000341	0	5	1	0	5	2	0	0	17	0	19	2
Otu0000342	105	32	60	54	44	43	22	23	5	5	35	33
Otu0000343	0	0	1	0	0	0	1	0	0	1	1	0
Otu0000355	48	39	236	30	115	46	17	27	80	0	48	178
Otu0000362	0	0	0	0	0	5	0	0	0	0	0	0
Otu0000371	59	207	78	115	171	125	42	77	56	10	177	61
Otu0000384	12	14	33	13	13	37	9	8	9	1	12	24
Otu0000386	0	5	0	1	0	0	3	2	0	0	2	0
Otu0000387	53	143	299	66	202	132	37	73	90	6	268	232
Otu0000388	0	0	0	0	0	0	0	0	1	0	0	0
Otu0000390	0	0	0	0	0	1	0	0	0	0	0	0
Otu0000393	4	2	0	2	0	3	1	1	0	0	3	0
Otu0000399	0	0	0	0	0	1	0	0	0	0	0	0
Otu0000401	13	92	44	2	13	71	11	16	17	1	38	35
Otu0000406	0	0	0	1	0	0	0	0	0	0	1	0
Otu0000409	0	1	0	0	0	0	0	0	0	0	1	0
Otu0000412	2	0	1	4	0	3	1	0	0	0	1	1
Otu0000413	42	26	24	24	32	23	19	11	34	0	11	30
Otu0000414	2	0	0	0	0	0	0	0	0	0	0	0
Otu0000415	0	0	0	0	0	1	0	0	0	0	0	0
Otu0000427	0	0	0	0	0	0	0	0	0	0	1	0
Otu0000428	0	0	0	0	0	1	0	0	0	0	0	0
Otu0000431	0	0	0	0	0	1	0	0	0	0	0	0
Otu0000434	0	0	0	0	0	1	0	0	0	0	0	0
Otu0000435	0	0	0	0	0	0	0	0	1	0	0	0
Otu0000443	0	2	4	0	0	12	1	0	9	0	0	3
Otu0000447	91	445	109	845	504	86	195	175	274	21	444	319
Otu0000450	0	0	0	0	10	0	0	1	0	0	0	0
Otu0000451	1	0	1	0	0	0	0	0	0	0	1	0
Otu0000452	0	0	0	0	0	0	0	0	0	1	0	0
Otu0000457	1	2	2	3	0	1	0	1	0	0	2	0
Otu0000461	0	0	1	0	0	0	0	0	0	0	0	0
Otu0000462	9	6	9	9	7	10	9	5	3	1	8	4
Otu0000466	0	0	0	0	0	1	0	0	0	0	0	0
Otu0000470	1	0	0	0	0	0	0	0	0	0	0	0
Otu0000473	0	0	0	0	0	0	0	0	0	1	0	0
Otu0000481	0	0	1	0	0	1	0	2	0	2	0	0
Otu0000483	184	4	683	1368	0	4234	547	517	0	42	1245	663
Otu0000487	2	0	0	3	0	0	0	35	0	0	0	0
Otu0000490	2	2	0	4	1	1	0	0	0	0	0	0
Otu0000497	60	365	284	506	209	107	179	131	150	15	474	150
Otu0000507	0	0	0	0	0	0	0	70	0	0	0	0
Otu0000508	1	0	0	0	0	0	0	0	0	0	0	0
Otu0000511	1	2	0	1	1	0	0	0	0	0	0	1
Otu0000526	0	0	0	0	12	0	0	0	0	1	0	0
Otu0000529	2	1	1	1	0	0	1	0	0	0	0	0
Otu0000533	0	0	0	0	0	0	0	1	0	0	0	0
Otu0000535	0	0	2	0	0	0	0	1	1	0	0	0
Otu0000538	0	0	3	0	0	1	0	0	0	0	0	0
Otu0000541	0	0	0	0	1	0	0	0	0	0	1	6
Otu0000543	0	0	0	0	0	0	0	1	0	0	0	0
Otu0000544	0	0	0	0	1	0	0	1	0	0	0	0
Otu0000546	0	0	0	0	10	0	0	0	0	0	0	0
Otu0000549	14	35	41	13	85	8	31	7	37	4	21	58
Otu0000553	0	0	0	0	0	0	0	0	0	0	0	47
Otu0000555	0	1	0	1	5	1	0	0	1	0	0	0
Otu0000563	23	114	85	25	88	128	15	68	75	4	70	42
Otu0000564	0	0	0	0	0	1	0	0	0	0	0	0
Otu0000566	0	0	0	2	0	0	0	0	0	0	0	0
Otu0000569	0	1	2	0	1	0	0	64	0	0	0	0
Otu0000572	0	0	0	0	1	2	0	0	0	0	0	0
Otu0000573	0	0	0	1	0	0	0	0	0	0	0	0
Otu0000577	0	0	0	0	0	0	0	0	1	0	1	0
Otu0000578	0	0	2	2	0	0	36	501	0	0	0	0
Otu0000582	0	0	0	0	0	0	0	0	1	0	0	0
Otu0000584	3	25	0	7	21	18	3	5	0	0	10	24
Otu0000595	35	57	20	11	20	42	10	58	22	3	13	27
Otu0000596	0	21	4	2	1	33	0	5	18	0	0	16
Otu0000602	0	0	0	0	0	0	0	0	0	1	0	0
Otu0000606	1	1	0	0	1	1	2	0	0	0	1	1
Otu0000607	0	0	0	0	0	2	0	0	0	0	0	0
Otu0000612	42	33	143	25	6	63	0	8	3	0	0	0
Otu0000615	0	1	0	0	0	1	0	0	0	0	0	0
Otu0000624	0	0	0	1	0	0	0	0	0	0	0	0
Otu0000627	3	4	0	0	0	0	0	0	0	0	0	0
Otu0000629	2	9	7	10	5	14	4	14	4	0	11	9
Otu0000633	77	233	159	67	196	87	102	2	62	3	153	15
Otu0000638	0	12	0	0	0	0	0	1	0	0	27	6
Otu0000643	3	0	0	0	0	1	0	1	0	0	0	0
Otu0000651	0	0	1	0	0	1	0	2	0	0	0	0
Otu0000653	306	379	377	787	646	342	280	227	88	18	226	246
Otu0000655	1	1	0	0	1	0	0	0	0	0	2	0
Otu0000657	171	285	278	255	108	313	427	256	167	55	528	333
Otu0000670	0	1	1	0	0	2	0	0	0	0	0	0
Otu0000676	0	0	0	0	0	1	0	0	0	0	0	0
Otu0000678	1	1	0	0	0	0	0	0	0	0	1	1
Otu0000680	0	0	0	0	0	1	0	0	0	0	0	0
Otu0000681	0	0	0	0	1	1	0	0	0	0	0	0
Otu0000684	0	0	0	0	0	1	0	0	0	0	0	0
Otu0000685	0	0	0	1	0	0	0	0	0	0	0	0
Otu0000688	0	0	0	0	0	0	0	0	0	0	0	1
Otu0000690	0	4	2	0	1	2	2	1	0	0	1	0
Otu0000691	271	234	114	274	88	102	212	214	147	19	115	99
Otu0000693	0	0	0	0	1	0	0	0	0	0	0	0
Otu0000697	2	1	1	11	0	0	0	0	2	3	0	1
Otu0000708	112	232	191	322	292	130	122	108	170	11	171	160
Otu0000711	60	58	52	72	109	40	20	48	37	5	71	37
Otu0000712	0	6	0	0	0	0	0	0	1	0	0	0
Otu0000719	2	0	0	0	1	1	0	0	1	0	1	1
Otu0000724	0	2	0	1	1	1	2	3	0	0	3	0
Otu0000728	0	0	3	0	0	2	0	0	0	0	0	0
Otu0000729	1	1	0	0	0	0	0	0	0	0	1	0
Otu0000730	0	0	2	3	0	2	0	0	0	0	0	0
Otu0000749	0	7	0	0	0	0	0	1	0	0	0	0
Otu0000752	0	1	0	0	0	0	0	0	0	0	0	0
Otu0000754	0	0	0	1	0	0	0	0	0	0	0	0
Otu0000763	0	0	0	0	0	1	0	1	0	0	0	0
Otu0000766	64	105	219	109	194	240	70	83	169	12	110	285
Otu0000768	0	0	0	1	0	0	0	0	0	0	0	0
Otu0000773	0	0	0	0	0	0	1	1	0	0	0	0
Otu0000774	385	953	250	1099	317	41	85	643	509	81	281	252
Otu0000775	0	0	0	0	1	0	0	0	0	0	0	0
Otu0000776	1	0	0	0	0	0	0	0	0	0	0	0
Otu0000791	150	210	168	109	199	217	82	85	77	13	241	146
Otu0000799	0	0	0	0	0	0	1	0	0	0	0	0
Otu0000802	23	55	66	54	67	75	12	23	21	1	73	41
Otu0000803	31	37	80	93	120	45	41	41	26	1	149	19
Otu0000804	2	8	2	0	8	6	0	0	0	0	1	3
Otu0000805	2	0	1	0	0	1	0	0	0	0	1	0
Otu0000807	1	1	0	5	2	1	2	0	2	0	3	3
Otu0000813	0	0	0	0	1	0	0	0	2	0	0	0
Otu0000816	0	367	350	827	37	60	151	386	773	8	179	502
Otu0000829	223	158	137	263	125	168	109	83	86	21	181	255
Otu0000840	0	0	0	0	0	1	0	0	0	0	0	0
Otu0000855	69	110	45	84	73	78	29	34	55	2	107	105
Otu0000861	7	7	10	6	10	12	2	5	8	1	9	8
Otu0000878	0	0	0	0	1	1	0	0	0	0	0	0
Otu0000880	1	0	1	0	0	1	0	0	0	0	0	0
Otu0000891	0	0	0	0	1	0	0	0	0	0	0	0
Otu0000895	20	13	27	8	13	38	5	12	6	0	33	38
Otu0000899	0	0	1	1	0	0	0	0	0	0	0	0
Otu0000900	79	121	122	90	144	84	67	80	107	10	175	19
Otu0000902	0	0	0	0	0	0	0	0	0	0	0	1
Otu0000907	0	0	0	1	0	0	0	0	0	0	0	0
Otu0000915	0	0	1	0	0	0	0	0	1	0	0	2
Otu0000919	1	0	0	0	0	0	0	0	0	0	0	0
Otu0000943	0	0	1	0	0	0	0	0	0	0	0	0
Otu0000944	0	0	0	0	0	2	0	0	1	0	0	0
Otu0000963	1	0	0	0	0	0	0	0	0	0	0	0
Otu0000976	0	0	0	0	0	0	0	0	0	0	0	1
Otu0000982	0	0	0	0	1	0	0	0	0	0	0	0
Otu0000986	0	0	1	1	0	0	0	1	0	0	0	0
Otu0000992	0	0	0	0	0	0	0	0	0	0	0	1
Otu0000994	0	0	0	0	1	2	0	0	0	1	0	0
Otu0000997	2	0	0	0	0	1	0	0	0	0	0	0
Otu0001003	1	3	0	2	4	2	2	4	0	0	9	8
Otu0001006	3	34	14	0	0	9	14	9	5	0	5	13
Otu0001009	0	1	0	0	0	0	0	0	0	0	0	0
Otu0001011	1	2	0	0	0	2	0	0	0	0	0	0
Otu0001023	6	3	0	0	0	0	0	0	0	0	0	0
Otu0001025	0	0	0	0	0	0	0	0	0	0	1	0
Otu0001026	1	1	1	0	2	2	0	0	0	0	0	4
Otu0001033	0	0	0	0	2	1	0	1	0	0	0	0
Otu0001042	0	0	0	0	0	0	1	0	0	0	0	0
Otu0001043	9	16	6	32	32	28	21	3	19	1	6	12
Otu0001050	1	2	0	3	0	3	0	0	0	0	0	0
Otu0001053	0	0	0	0	1	0	0	0	0	0	0	0
Otu0001057	0	0	1	0	0	0	21	0	0	0	0	0
Otu0001058	1	0	0	0	0	1	0	0	0	0	1	0
Otu0001063	34	85	65	60	158	92	12	63	43	3	88	89
Otu0001065	11	15	45	9	25	19	3	12	8	0	26	22
Otu0001081	1	0	0	0	2	2	1	0	1	0	0	1
Otu0001089	0	0	0	0	0	2	0	0	0	0	0	0
Otu0001101	0	0	0	0	0	0	0	1	0	1	0	0
Otu0001106	0	0	1	0	0	0	0	0	0	0	0	0
Otu0001112	0	0	0	0	2	1	0	0	1	0	0	0
Otu0001114	0	0	0	0	0	0	0	1	0	0	0	0
Otu0001117	1	3	1	0	0	6	1	2	2	0	22	0
Otu0001124	2	0	0	0	0	2	0	0	0	0	0	0
Otu0001126	0	0	1	0	0	0	0	0	0	0	0	0
Otu0001128	0	1	0	0	0	0	0	0	0	0	0	0
Otu0001132	0	0	0	1	0	0	0	0	0	0	0	1
Otu0001142	1	0	0	0	0	1	0	0	0	0	0	0
Otu0001147	155	163	121	213	147	184	60	72	139	9	140	157
Otu0001148	0	1	0	1	1	0	1	0	2	0	2	1
Otu0001150	2	1	1	9	5	6	3	0	1	0	2	2
Otu0001152	0	2	0	0	1	0	0	0	0	0	0	0
Otu0001154	1	7	18	7	10	31	13	11	1	0	17	14
Otu0001160	11	34	20	17	37	43	13	18	11	2	11	33
Otu0001161	40	52	83	76	112	71	46	49	31	2	78	71
Otu0001163	0	0	0	0	0	0	33	0	0	0	0	0
Otu0001167	0	0	0	0	0	0	0	0	1	0	0	0
Otu0001168	0	0	0	0	0	1	0	0	0	0	0	0
Otu0001185	2	0	0	0	0	0	0	0	0	0	0	0
Otu0001188	1	2	0	1	0	1	3	1	3	1	3	2
Otu0001198	56	72	42	64	70	60	24	22	66	4	27	71
Otu0001200	0	1	0	2	2	2	0	0	0	0	6	1
Otu0001201	0	0	0	0	1	0	0	0	0	0	0	0
Otu0001209	1	1	1	0	0	2	0	0	0	0	0	0
Otu0001222	0	0	0	0	0	3	0	0	0	0	0	0
Otu0001226	1	0	1	5	2	3	0	2	1	0	4	1
Otu0001229	0	0	1	0	0	0	0	0	0	0	0	0
Otu0001249	0	0	0	2	0	0	1	0	1	0	0	0
Otu0001250	21	37	28	29	28	35	7	19	14	2	20	28
Otu0001252	3	0	0	0	0	2	0	1	0	0	0	0
Otu0001253	45	0	0	0	41	463	13	0	0	0	0	0
Otu0001261	0	1	0	0	1	0	0	0	0	0	0	0
Otu0001262	1	4	2	5	4	8	1	1	2	0	2	3
Otu0001267	0	0	0	0	0	1	0	0	0	0	1	0
Otu0001270	1	0	0	0	0	2	0	0	0	0	0	0
Otu0001272	0	0	0	0	0	0	0	0	0	0	1	0
Otu0001273	32	64	209	148	118	65	137	44	43	22	102	150
Otu0001278	0	0	1	0	0	0	0	0	1	0	0	1
Otu0001279	0	0	0	0	1	0	0	0	0	0	0	0
Otu0001280	11	21	16	15	70	33	15	24	19	3	28	37
Otu0001283	0	1	0	0	1	1	0	0	0	0	0	0
Otu0001289	0	1	0	1	2	2	1	0	1	0	1	2
Otu0001299	0	0	0	0	1	0	0	0	0	0	0	0
Otu0001302	0	0	0	0	0	0	0	0	1	0	0	1
Otu0001326	58	66	30	51	93	89	66	58	88	1	48	36
Otu0001328	0	0	0	0	1	0	0	0	0	0	0	0
Otu0001338	0	0	0	0	0	0	0	0	0	0	0	1
Otu0001343	3	4	1	1	3	4	0	1	0	0	0	2
Otu0001344	0	1	0	0	0	3	0	0	0	0	0	0
Otu0001345	0	0	0	0	3	3	2	0	1	0	0	0
Otu0001353	0	0	0	0	0	0	0	0	1	0	0	0
Otu0001360	0	0	0	0	1	0	0	0	0	0	0	0
Otu0001364	1	0	0	1	1	0	0	0	0	0	0	1
Otu0001368	0	0	0	1	0	2	0	0	0	0	0	0
Otu0001375	1	0	0	0	0	1	0	0	1	0	0	0
Otu0001383	2	1	0	0	0	0	0	2	0	0	0	3
Otu0001385	0	0	0	0	0	1	0	1	0	0	0	1
Otu0001388	0	0	0	2	0	0	0	0	0	0	0	0
Otu0001393	3	0	0	0	0	1	4	0	0	0	0	1
Otu0001394	0	0	0	1	0	0	0	0	0	0	0	0
Otu0001395	0	0	0	1	2	2	0	0	0	0	2	0
Otu0001397	0	0	0	0	0	0	1	0	0	0	0	0
Otu0001398	0	0	0	0	0	1	0	0	0	0	0	0
Otu0001402	0	0	0	0	1	0	0	1	0	0	0	0
Otu0001405	0	0	0	3	0	0	0	0	0	0	0	0
Otu0001413	0	0	0	0	0	0	0	0	0	0	1	0
Otu0001414	0	0	0	0	1	0	0	0	0	0	1	0
Otu0001417	0	0	0	0	0	1	0	0	0	0	0	0
Otu0001430	78	299	499	84	249	1238	4	122	0	0	31	0
Otu0001431	0	0	0	0	0	1	0	0	0	0	0	0
Otu0001436	2	1	0	0	0	0	0	2	0	0	0	0
Otu0001438	0	0	0	0	1	0	0	0	0	0	0	0
Otu0001442	0	0	1	0	1	0	0	1	1	0	1	2
Otu0001462	2	0	0	0	0	0	0	0	0	0	0	0
Otu0001466	0	0	0	2	0	0	0	0	0	0	0	0
Otu0001469	0	0	1	0	0	0	0	0	0	0	0	0
Otu0001471	2	1	0	4	0	7	6	5	0	0	4	2
Otu0001477	49	115	77	28	96	106	46	29	44	1	34	130
Otu0001482	1	4	1	2	4	2	0	0	0	0	0	0
Otu0001487	0	1	0	0	0	2	0	0	0	0	0	0
Otu0001488	7	0	0	0	20	0	0	0	13	0	2	0
Otu0001489	0	2	0	1	0	0	0	0	0	0	0	1
Otu0001496	0	2	1	3	0	1	0	2	0	1	2	4
Otu0001505	4	2	1	0	0	2	0	0	0	0	0	0
Otu0001511	3	1	0	2	1	7	0	0	0	0	0	0
Otu0001523	0	0	0	0	2	0	1	0	0	0	0	1
Otu0001530	0	0	0	0	0	0	0	1	0	0	0	0
Otu0001547	0	1	1	0	2	0	0	1	0	0	0	1
Otu0001552	1	6	3	2	8	4	1	2	2	0	7	4
Otu0001553	0	0	0	0	0	0	0	0	0	0	0	1
Otu0001554	3	6	4	4	9	6	1	2	2	0	16	7
Otu0001566	13	0	0	0	0	0	0	0	0	0	0	0
Otu0001576	0	0	0	0	0	2	0	0	0	0	0	0
Otu0001577	0	0	1	0	0	0	0	0	0	0	0	0
Otu0001585	0	0	0	1	0	0	0	0	0	0	0	0
Otu0001587	0	0	0	0	0	1	0	0	0	0	0	0
Otu0001613	0	0	0	0	0	0	0	0	0	0	0	1
Otu0001614	0	1	6	0	0	0	0	0	0	0	0	0
Otu0001619	0	0	0	0	1	0	0	0	0	0	0	1
Otu0001626	0	0	1	0	0	0	0	0	0	0	0	0
Otu0001628	0	0	1	0	0	1	0	0	0	0	1	0
Otu0001631	0	0	1	0	0	0	0	0	0	0	1	0
Otu0001640	0	0	1	0	1	0	1	0	0	0	0	0
Otu0001641	0	0	0	0	0	0	0	0	0	0	0	1
Otu0001646	0	24	0	6	1	46	0	0	1	1	0	0
Otu0001648	0	0	1	0	1	0	0	0	0	0	0	0
Otu0001652	0	0	0	0	0	1	0	0	0	0	0	0
Otu0001659	0	0	0	0	0	0	0	1	0	0	0	0
Otu0001669	0	0	0	0	0	0	0	0	0	0	0	1
Otu0001672	1	0	0	0	0	0	0	0	0	0	0	0
Otu0001682	0	0	1	0	1	0	0	0	0	0	1	0
Otu0001686	0	0	0	1	0	0	0	0	0	0	0	0
Otu0001689	0	0	0	1	0	2	0	0	0	0	0	0
Otu0001694	0	2	0	0	0	0	0	0	0	0	0	0
Otu0001700	0	0	0	0	0	0	0	0	0	2	0	0
Otu0001712	4	18	10	14	21	17	2	9	6	0	12	6
Otu0001715	0	1	0	0	0	1	0	0	0	0	2	2
Otu0001718	0	0	1	0	0	0	0	0	0	0	0	0
Otu0001728	0	0	0	1	0	0	0	0	0	0	0	0
Otu0001729	0	1	0	0	3	1	1	0	0	0	1	0
Otu0001730	12	30	16	12	38	7	12	14	23	1	11	13
Otu0001731	0	0	0	1	0	0	0	0	0	0	0	0
Otu0001736	1	2	11	4	5	6	3	1	3	0	1	3
Otu0001738	0	0	0	0	0	0	1	0	0	0	0	0
Otu0001745	0	1	0	0	0	0	0	0	0	0	0	0
Otu0001750	3	1	0	0	4	0	1	0	0	0	0	0
Otu0001759	0	0	0	0	0	1	0	0	0	1	0	0
Otu0001762	2	4	4	2	2	3	1	0	2	0	4	7
Otu0001766	1	0	0	0	0	0	0	0	0	0	0	0
Otu0001767	19	0	0	1	0	3	0	0	0	0	0	0
Otu0001768	1	0	0	0	0	9	0	0	1	0	0	0
Otu0001771	0	0	2	1	0	0	0	0	0	0	0	0
Otu0001772	0	0	0	0	0	0	0	1	0	0	0	0
Otu0001779	0	0	0	0	0	0	1	0	0	0	0	0
Otu0001781	0	2	1	2	3	4	0	1	1	0	1	0
Otu0001784	2	0	0	0	0	0	0	0	0	0	1	0
Otu0001787	0	1	0	1	0	1	0	0	0	0	2	0
Otu0001789	0	0	0	0	0	1	0	0	0	0	0	1
Otu0001793	1	0	1	0	0	0	0	0	0	0	0	0
Otu0001795	1	0	0	0	0	0	0	0	0	0	0	0
Otu0001810	0	0	1	0	1	0	1	0	0	0	2	0
Otu0001812	2	6	7	3	11	6	11	3	11	1	8	2
Otu0001819	3	0	0	0	0	3	2	1	0	0	0	0
Otu0001830	0	0	0	0	0	0	1	0	0	0	0	0
Otu0001831	0	0	0	0	2	0	0	0	0	0	0	0
Otu0001832	0	0	0	0	0	0	0	1	0	0	0	0
Otu0001833	0	0	0	0	0	0	0	0	0	0	1	0
Otu0001837	2	1	3	1	3	1	0	0	1	0	0	1
Otu0001841	50	120	127	52	134	60	18	33	47	2	64	79
Otu0001846	62	72	84	108	73	82	57	27	52	3	43	45
Otu0001850	0	0	0	0	0	0	1	0	0	0	0	0
Otu0001867	0	0	0	0	0	0	1	0	0	0	0	0
Otu0001875	0	0	0	0	1	15	1	0	0	0	1	0
Otu0001880	0	0	0	0	0	1	0	0	0	0	0	0
Otu0001882	0	0	0	0	0	0	1	0	0	0	0	0
Otu0001884	13	27	65	24	73	84	11	9	17	0	64	71
Otu0001886	0	2	0	0	0	0	0	0	0	0	0	0
Otu0001888	0	0	0	1	1	0	0	0	0	0	0	0
Otu0001893	0	0	0	1	2	0	0	0	1	0	0	3
Otu0001897	0	0	2	0	1	1	1	0	0	0	0	0
Otu0001898	0	0	1	0	0	3	1	0	0	0	0	0
Otu0001901	0	0	0	0	0	2	0	0	0	0	0	0
Otu0001903	0	0	2	0	2	1	0	0	0	0	0	0
Otu0001911	0	0	2	1	3	5	0	0	2	0	1	4
Otu0001914	4	3	8	25	15	4	1	9	0	0	8	4
Otu0001918	6	9	17	9	28	27	7	0	0	0	9	8
Otu0001929	0	1	0	0	0	0	0	0	0	0	0	0
Otu0001933	24	18	13	21	26	15	3	11	11	2	31	15
Otu0001936	1	0	0	0	0	0	2	0	0	1	0	0
Otu0001947	0	0	3	0	0	0	0	0	0	0	0	0
Otu0001949	0	0	2	0	0	1	0	0	1	0	0	0
Otu0001956	8	8	16	9	13	19	3	3	9	0	23	8
Otu0001977	0	0	0	1	0	0	0	1	0	0	0	0
Otu0001981	0	0	1	0	1	0	0	0	0	0	0	0
Otu0001995	3	0	0	0	0	0	0	0	0	0	0	0
Otu0001996	0	0	4	0	1	0	0	0	0	0	0	1
Otu0002000	1	0	0	0	0	0	0	0	0	0	0	0
Otu0002003	1	0	0	0	0	0	0	0	0	0	0	0
Otu0002004	0	0	0	2	0	0	0	0	0	0	0	2
Otu0002012	1	0	0	0	0	0	0	0	0	0	0	0
Otu0002013	0	0	0	0	0	1	0	0	0	0	0	0
Otu0002018	1	0	0	0	0	0	0	0	0	0	0	0
Otu0002022	6	6	6	3	13	3	7	2	7	0	1	5
Otu0002023	3	0	8	4	1	11	2	4	2	0	2	2
Otu0002031	0	0	0	0	0	1	0	0	0	0	0	0
Otu0002036	0	0	2	0	0	0	0	0	0	0	0	0
Otu0002037	0	2	1	2	10	1	0	1	2	1	2	3
Otu0002041	2	1	4	3	3	0	0	5	8	0	7	0
Otu0002042	3	0	0	0	2	2	0	2	3	0	5	0
Otu0002047	0	0	1	0	0	0	0	1	0	0	0	1
Otu0002048	16	0	0	0	0	0	0	0	0	0	0	0
Otu0002050	0	1	0	0	0	0	1	0	0	0	0	0
Otu0002054	0	0	0	0	0	0	0	0	0	0	0	1
Otu0002058	0	0	0	2	0	0	0	0	0	0	0	0
Otu0002069	0	0	0	0	0	1	0	0	0	0	0	0
Otu0002072	0	0	0	1	0	0	0	0	0	0	0	0
Otu0002075	0	1	0	0	0	1	0	0	0	0	0	2
Otu0002084	0	0	0	0	0	0	0	0	0	0	0	1
Otu0002086	0	0	0	0	0	1	0	0	0	0	0	0
Otu0002088	0	0	0	0	1	1	0	0	0	0	1	1
Otu0002092	0	0	0	0	0	0	1	1	0	0	1	0
Otu0002101	1	0	0	0	0	0	0	0	1	0	0	0
Otu0002105	0	0	0	0	0	1	0	0	0	0	0	0
Otu0002107	1	1	0	0	1	0	0	0	0	0	0	1
Otu0002109	59	34	25	39	22	11	11	23	34	1	27	25
Otu0002110	0	0	2	10	10	4	1	1	0	0	2	2
Otu0002112	4	0	0	0	0	0	0	0	0	0	0	0
Otu0002123	3	0	0	0	0	0	0	0	0	0	0	0
Otu0002131	1	0	1	0	0	1	1	0	0	0	0	0
Otu0002135	0	1	0	0	0	2	0	0	0	0	1	0
Otu0002137	1	0	0	0	0	0	0	0	0	0	0	0
Otu0002140	0	1	1	0	0	0	0	2	0	0	0	0
Otu0002144	0	2	0	0	1	0	2	0	0	0	1	0
Otu0002145	0	0	1	0	0	0	1	1	0	0	0	0
Otu0002149	0	0	1	0	0	0	0	0	0	0	0	0
Otu0002151	0	0	0	0	0	1	0	0	0	0	0	0
Otu0002153	6	6	12	9	18	23	3	4	9	0	13	9
Otu0002155	0	0	0	1	0	0	0	0	0	0	0	0
Otu0002158	0	0	0	0	0	0	0	1	0	0	0	0
Otu0002161	0	0	0	0	0	0	0	0	0	0	0	1
Otu0002163	0	0	0	0	0	1	0	0	0	0	0	0
Otu0002172	0	0	3	0	0	0	0	0	0	0	0	0
Otu0002173	0	1	0	0	0	0	0	0	0	0	1	0
Otu0002175	1	0	0	4	4	1	0	0	1	0	3	1
Otu0002194	0	1	0	0	0	1	0	0	0	0	0	0
Otu0002197	0	0	1	0	0	0	0	0	0	0	0	0
Otu0002202	0	0	0	0	0	0	0	61	2	0	0	0
Otu0002209	1	3	1	2	1	0	0	1	0	0	0	1
Otu0002216	8	7	6	12	7	5	2	12	8	1	8	8
Otu0002241	0	0	0	0	0	0	0	0	0	0	0	1
Otu0002242	0	0	1	0	0	0	0	1	0	0	0	2
Otu0002246	2	2	1	0	3	0	0	0	2	0	0	0
Otu0002248	1	1	3	0	0	0	1	0	0	0	2	0
Otu0002252	0	0	0	0	0	1	0	0	0	0	0	0
Otu0002261	8	19	1	5	0	9	8	7	20	1	26	11
Otu0002285	0	0	0	0	0	1	0	1	0	0	0	0
Otu0002288	2	1	0	2	1	0	1	0	0	0	0	0
Otu0002290	2	0	0	1	0	3	2	1	0	0	2	2
Otu0002296	5	15	9	18	18	9	8	14	3	1	16	33
Otu0002305	0	0	0	0	0	1	0	0	0	0	0	0
Otu0002325	8	15	41	9	35	40	4	15	7	0	27	28
Otu0002328	73	110	83	41	86	44	60	26	20	1	95	84
Otu0002335	1	0	0	4	0	0	0	2	0	0	0	0
Otu0002338	0	0	0	0	1	1	0	0	1	0	0	0
Otu0002344	0	1	0	1	1	0	0	0	1	0	0	0
Otu0002348	6	4	7	1	5	4	0	1	6	1	4	4
Otu0002352	0	0	2	0	0	0	1	0	0	0	0	0
Otu0002355	0	0	0	0	0	0	0	0	0	0	0	1
Otu0002360	0	5	4	0	3	5	0	1	0	0	2	2
Otu0002371	0	0	0	0	0	0	1	0	0	0	0	0
Otu0002376	0	0	0	0	3	0	0	0	1	0	1	0
Otu0002385	0	0	1	0	1	1	3	0	1	0	1	0
Otu0002396	0	0	0	0	0	1	0	0	0	0	1	1
Otu0002405	1	0	0	0	0	0	0	0	0	0	0	0
Otu0002407	1	1	0	1	1	1	0	2	1	0	0	0
Otu0002422	0	0	0	0	0	0	1	0	0	0	0	0
Otu0002426	1	2	2	2	5	1	1	1	1	0	3	1
Otu0002427	0	4	1	1	4	1	0	1	1	0	2	2
Otu0002430	3	0	0	0	0	0	0	0	0	0	0	0
Otu0002431	3	11	2	17	17	13	13	8	10	0	4	2
Otu0002437	1	0	0	1	0	1	0	1	1	0	1	0
Otu0002439	0	0	0	0	0	1	0	0	0	0	0	0
Otu0002441	1	3	7	1	2	3	4	3	2	0	1	4
Otu0002442	0	0	0	0	0	0	0	0	0	0	1	1
Otu0002449	0	0	1	0	0	0	0	0	0	0	0	0
Otu0002453	143	3	506	1054	0	2	461	372	0	55	907	6
Otu0002461	0	0	0	0	3	0	0	0	0	0	0	0
Otu0002462	1	1	1	3	0	2	1	0	4	0	1	1
Otu0002469	0	0	0	0	0	1	0	0	0	0	0	0
Otu0002471	5	0	0	0	0	0	0	0	0	0	0	0
Otu0002476	0	0	0	1	0	0	0	0	0	0	1	0
Otu0002478	0	0	0	0	1	0	0	0	0	0	0	0
Otu0002479	22	39	2	3	99	29	21	3	13	1	11	35
Otu0002507	0	0	1	1	2	0	2	0	0	0	0	0
Otu0002515	0	0	0	0	0	0	0	0	0	1	0	0
Otu0002516	0	0	1	0	0	0	0	0	0	0	0	0
Otu0002517	0	0	0	0	0	1	0	0	0	0	0	0
Otu0002522	1	0	0	0	0	0	0	0	0	0	0	0
Otu0002532	0	3	0	0	0	0	0	0	0	0	0	0
Otu0002535	9	7	9	3	7	2	3	9	6	0	10	11
Otu0002537	5	4	4	19	44	33	4	9	7	0	5	3
Otu0002546	0	0	0	0	0	1	0	0	0	0	0	0
Otu0002547	1	0	0	0	0	0	1	0	0	0	0	0
Otu0002565	34	36	35	76	46	120	48	51	44	9	95	54
Otu0002566	0	2	0	1	0	1	0	0	1	0	0	1
Otu0002573	4	0	0	0	0	1	0	0	0	0	0	0
Otu0002580	1	0	0	0	0	0	0	0	0	0	0	0
Otu0002593	0	0	0	0	0	0	0	1	0	0	0	0
Otu0002601	0	0	1	0	0	2	0	0	0	0	0	0
Otu0002602	0	0	0	0	0	0	0	0	0	0	1	257
Otu0002618	0	0	0	0	2	4	0	1	0	0	1	0
Otu0002622	0	0	1	0	0	0	0	0	0	0	0	0
Otu0002636	0	1	0	0	0	2	8	0	0	0	0	0
Otu0002638	0	0	0	0	1	0	0	0	0	0	0	0
Otu0002639	0	1	0	0	0	0	0	0	0	0	0	0
Otu0002640	0	0	0	1	0	0	0	0	0	0	0	0
Otu0002659	0	0	0	1	0	1	1	0	0	0	0	1
Otu0002669	1	5	3	4	3	5	2	0	1	0	6	3
Otu0002688	0	0	0	0	0	0	0	0	1	0	0	0
Otu0002703	1	0	4	5	0	1	1	0	4	0	0	6
Otu0002708	0	0	0	0	0	0	0	0	1	0	0	0
Otu0002711	1	1	3	2	0	0	0	1	0	0	0	1
Otu0002716	0	0	0	0	0	1	2	0	0	0	0	0
Otu0002718	0	0	0	0	0	0	0	1	0	0	0	0
Otu0002728	0	4	1	2	0	0	1	4	0	0	1	2
Otu0002734	3	2	5	2	3	6	2	1	0	0	15	7
Otu0002740	2	0	0	0	0	0	0	0	0	0	0	0
Otu0002745	0	0	0	0	0	1	0	0	0	0	0	0
Otu0002751	0	0	0	1	0	0	0	0	0	0	0	0
Otu0002752	0	0	0	0	0	0	0	1	0	0	0	0
Otu0002758	0	0	0	0	2	3	1	0	0	0	0	1
Otu0002772	1	3	10	2	3	1	1	0	0	0	3	1
Otu0002778	0	0	0	0	0	1	0	0	0	0	0	0
Otu0002779	0	0	0	0	1	0	0	0	0	0	0	0
Otu0002784	1	0	0	0	0	1	0	0	0	0	0	0
Otu0002786	0	1	0	0	0	0	0	0	0	0	0	0
Otu0002788	0	0	1	0	0	2	1	0	0	0	0	0
Otu0002810	0	2	4	0	0	1	0	1	1	0	0	2
Otu0002813	3	3	0	0	4	11	1	0	0	0	12	0
Otu0002818	0	0	1	2	1	0	0	0	0	0	0	0
Otu0002821	1	0	5	0	4	1	1	0	0	0	1	8
Otu0002851	0	0	0	0	0	1	0	0	0	0	1	0
Otu0002852	0	0	0	0	0	1	0	0	0	0	0	0
Otu0002861	0	0	0	0	1	0	0	0	0	0	0	0
Otu0002864	7	16	12	10	16	3	6	16	20	0	7	11
Otu0002875	0	1	3	0	0	4	0	0	1	0	5	1
Otu0002901	0	0	0	1	0	0	0	0	0	0	0	0
Otu0002914	0	0	0	2	0	3	0	0	0	0	0	0
Otu0002922	0	0	0	0	0	0	0	0	0	1	0	0
Otu0002928	2	11	5	10	16	9	5	11	3	0	17	22
Otu0002932	76	31	36	29	21	19	18	19	25	5	17	30
Otu0002933	0	11	1	7	3	3	1	0	0	0	0	0
Otu0002944	0	0	1	0	1	0	0	0	1	0	0	1
Otu0002955	1	0	0	0	0	2	0	0	0	0	0	0
Otu0002958	1	0	0	0	0	3	0	0	0	0	0	0
Otu0002959	0	1	0	3	4	3	0	1	2	0	3	1
Otu0002969	5	18	40	7	30	31	9	6	7	0	23	23
Otu0002975	0	0	2	0	2	1	0	1	0	1	0	0
Otu0002994	0	0	0	1	0	0	0	0	0	0	0	0
Otu0003000	1	0	1	1	0	1	1	0	0	0	0	0
Otu0003002	0	0	0	0	0	1	0	0	0	0	0	0
Otu0003007	0	0	0	0	0	1	0	0	0	0	0	0
Otu0003012	0	1	1	2	5	5	0	2	1	0	1	1
Otu0003014	1	1	0	0	1	1	0	0	0	0	0	0
Otu0003017	0	0	1	0	0	0	0	0	0	0	0	0
Otu0003018	0	0	0	0	0	0	0	0	1	0	0	0
Otu0003020	0	1	0	1	0	0	0	1	0	0	1	0
Otu0003034	0	1	1	1	4	0	1	1	0	0	2	4
Otu0003048	0	0	1	0	0	0	0	0	0	0	0	0
Otu0003061	0	0	0	1	0	1	0	0	1	0	1	0
Otu0003065	0	0	0	1	0	1	0	3	1	0	0	0
Otu0003086	0	0	1	0	1	1	1	0	0	0	1	3
Otu0003095	0	0	0	0	1	0	0	0	0	0	0	0
Otu0003104	0	0	0	1	0	0	0	0	0	0	0	0
Otu0003110	0	0	0	0	0	1	0	0	0	0	0	0
Otu0003114	0	0	1	0	0	0	0	0	0	0	0	0
Otu0003115	0	0	0	0	1	0	0	0	0	0	0	0
Otu0003118	1	1	0	0	2	1	0	1	1	0	0	0
Otu0003121	9	17	15	5	23	25	9	12	7	0	12	23
Otu0003127	0	0	0	1	0	4	0	0	0	0	0	0
Otu0003129	0	0	0	0	0	1	0	0	0	0	0	0
Otu0003134	0	0	0	0	0	0	0	0	1	0	0	0
Otu0003135	0	0	0	1	0	0	0	0	0	0	0	0
Otu0003136	3	1	3	2	13	4	2	1	3	0	2	2
Otu0003138	0	1	1	3	5	5	1	5	3	0	3	5
Otu0003140	0	0	0	0	0	0	0	0	1	0	0	1
Otu0003151	0	0	0	1	1	1	1	3	1	0	0	2
Otu0003153	0	2	0	2	1	0	0	0	2	0	0	0
Otu0003166	0	0	0	1	0	0	0	0	1	0	0	0
Otu0003168	0	1	0	0	0	0	1	0	0	0	1	0
Otu0003170	0	1	0	0	0	1	0	0	0	0	0	1
Otu0003178	8	8	6	4	17	0	3	10	4	4	13	5
Otu0003181	0	0	0	0	0	1	0	0	0	0	0	0
Otu0003197	0	0	0	0	0	1	0	0	1	0	0	0
Otu0003198	2	1	0	1	0	2	0	0	0	0	3	0
Otu0003201	2	11	8	4	4	7	6	3	7	1	14	6
Otu0003209	0	0	0	3	1	0	0	0	0	0	2	0
Otu0003211	0	0	7	0	0	0	0	0	0	0	0	0
Otu0003214	0	1	0	0	2	1	0	1	0	0	0	0
Otu0003217	2	1	1	0	0	2	0	0	1	0	1	0
Otu0003222	1	0	0	1	1	0	1	0	0	0	0	1
Otu0003224	0	2	0	0	0	0	0	0	0	0	0	0
Otu0003232	0	2	1	0	0	1	0	0	0	0	5	0
Otu0003237	0	0	1	0	0	0	0	0	1	0	0	1
Otu0003249	3	4	4	8	5	5	1	2	4	0	1	2
Otu0003251	2	0	0	2	0	0	0	0	0	0	0	0
Otu0003254	1	1	1	0	6	3	0	2	1	0	2	0
Otu0003267	4	0	0	0	0	1	0	1	0	0	0	0
Otu0003277	0	1	0	0	0	0	0	0	0	0	0	0
Otu0003287	0	0	0	0	0	1	0	0	0	0	0	0
Otu0003316	0	0	0	0	0	1	0	0	0	0	0	0
Otu0003317	1	1	1	2	5	2	0	1	2	0	1	0
Otu0003333	0	1	0	0	0	0	0	0	0	0	0	0
Otu0003361	1	4	0	0	0	3	0	1	0	0	2	0
Otu0003362	0	1	0	0	1	1	0	0	0	0	0	1
Otu0003378	0	0	0	0	0	0	0	1	0	0	0	0
Otu0003397	0	0	0	0	0	1	0	0	0	0	0	0
Otu0003398	1	3	2	5	0	0	0	0	1	0	3	0
Otu0003407	0	1	0	1	0	1	0	1	0	0	2	0
Otu0003410	0	0	0	1	0	0	0	0	0	0	0	0
Otu0003414	5	10	1	5	3	6	0	1	1	0	2	5
Otu0003415	0	0	0	1	0	0	0	0	0	0	0	0
Otu0003419	0	2	4	1	0	4	2	1	0	0	1	4
Otu0003423	0	0	0	1	0	0	0	0	0	0	0	0
Otu0003433	1	0	0	0	0	0	0	0	0	0	0	0
Otu0003434	0	1	1	0	0	0	4	1	0	0	1	0
Otu0003436	0	0	0	0	0	1	0	0	0	0	0	0
Otu0003460	12	13	60	12	26	33	1	8	11	0	6	41
Otu0003461	7	3	4	4	1	2	2	3	8	0	2	4
Otu0003463	0	1	0	1	2	0	0	1	0	0	1	0
Otu0003467	1	0	0	0	0	0	0	0	0	0	0	0
Otu0003472	0	1	1	0	0	0	0	0	0	0	1	1
Otu0003482	0	0	1	0	0	0	0	0	0	0	0	0
Otu0003494	0	0	0	0	0	0	0	1	0	0	0	0
Otu0003495	1	0	0	0	0	0	0	1	0	0	0	0
Otu0003500	0	1	0	0	0	0	0	0	0	0	0	1
Otu0003514	2	5	0	4	0	0	0	1	0	0	0	0
Otu0003516	0	0	2	0	0	0	0	0	0	0	0	0
Otu0003519	1	0	0	0	0	0	0	0	0	0	0	0
Otu0003526	0	0	0	0	0	1	0	0	0	0	0	0
Otu0003531	1	0	0	0	0	0	0	0	0	0	0	0
Otu0003532	0	0	0	2	0	0	0	0	0	0	0	0
Otu0003533	0	0	0	0	0	1	0	0	0	0	0	0
Otu0003536	1	0	0	0	0	0	0	0	0	31	0	2
Otu0003538	0	0	0	0	1	0	0	0	0	0	0	0
Otu0003540	7	7	11	4	13	18	1	7	8	1	6	8
Otu0003545	1	0	0	0	0	0	0	0	0	0	0	0
Otu0003553	0	1	0	0	0	1	0	0	0	0	0	0
Otu0003557	0	0	0	0	1	0	0	0	2	0	1	0
Otu0003575	8	0	0	0	2	0	0	0	0	0	0	0
Otu0003583	0	3	0	0	0	0	0	0	0	0	0	0
Otu0003589	1	0	0	0	0	0	1	1	0	0	0	1
Otu0003592	1	1	0	0	0	2	0	0	0	0	0	0
Otu0003603	1	0	0	0	0	0	0	0	0	0	0	0
Otu0003606	0	0	2	0	1	0	0	0	0	0	1	0
Otu0003621	6	11	14	29	10	4	13	28	40	2	32	7
Otu0003623	1	0	0	0	0	0	0	0	0	0	0	0
Otu0003624	47	75	76	24	99	69	40	18	18	3	91	100
Otu0003634	3	5	2	5	5	0	3	0	3	0	0	1
Otu0003644	0	0	0	0	0	0	0	0	0	0	1	0
Otu0003657	0	0	1	0	1	0	0	0	0	0	0	0
Otu0003661	0	0	1	0	0	0	0	0	0	0	0	0
Otu0003663	0	2	0	0	0	0	0	0	0	0	0	0
Otu0003669	10	17	8	14	19	7	6	16	4	2	26	9
Otu0003678	1	0	0	0	0	1	0	0	0	0	0	0
Otu0003688	0	0	0	0	0	1	0	0	0	0	1	0
Otu0003692	0	0	2	0	4	2	0	1	0	0	2	0
Otu0003699	0	0	2	2	0	0	0	0	0	0	0	1
Otu0003705	0	0	1	0	0	0	0	0	0	0	0	0
Otu0003710	0	0	0	0	0	0	1	0	0	0	0	0
Otu0003725	1	0	0	0	0	0	0	0	0	0	0	0
Otu0003726	0	0	0	0	0	0	0	1	0	0	0	0
Otu0003732	12	26	7	10	30	17	6	8	15	0	12	10
Otu0003735	0	0	1	1	0	1	1	0	1	0	0	1
Otu0003745	38	19	13	24	28	18	19	34	33	10	32	31
Otu0003749	0	0	0	7	0	0	0	0	0	0	0	0
Otu0003750	0	0	0	0	0	0	0	0	0	0	1	0
Otu0003759	4	0	0	0	1	0	0	0	0	0	0	0
Otu0003770	0	0	0	1	0	0	0	0	0	0	0	0
Otu0003775	0	0	0	1	0	0	0	1	0	0	1	0
Otu0003789	4	0	0	0	0	0	0	0	0	0	0	0
Otu0003792	0	0	0	0	0	0	0	0	0	0	0	1
Otu0003794	1	0	1	0	2	1	1	1	0	0	4	3
Otu0003796	2	0	3	1	0	10	4	1	0	0	2	0
Otu0003804	0	0	0	0	0	0	1	0	0	0	0	0
Otu0003825	1	1	4	1	9	1	2	0	0	0	7	4
Otu0003830	1	0	0	0	2	0	0	0	0	0	0	0
Otu0003831	1	0	0	0	0	0	0	0	0	0	0	0
Otu0003832	0	0	0	0	0	0	1	0	0	0	0	0
Otu0003833	0	1	0	0	0	0	0	0	2	0	3	0
Otu0003849	0	1	0	0	0	0	0	0	0	0	0	0
Otu0003860	0	0	0	0	0	0	0	0	0	0	2	6
Otu0003870	3	3	4	2	4	3	3	11	4	0	5	6
Otu0003877	1	0	0	0	0	0	0	0	0	0	0	0
Otu0003880	1	1	0	0	0	1	1	0	0	0	1	0
Otu0003883	0	0	0	0	0	4	0	0	0	0	0	0
Otu0003885	2	3	0	0	6	7	3	1	1	0	0	2
Otu0003890	2	0	0	1	0	0	1	0	0	0	0	1
Otu0003904	0	1	0	3	5	2	0	1	0	0	0	0
Otu0003909	0	0	2	0	0	0	0	0	0	0	0	0
Otu0003910	29	30	27	42	43	31	13	25	18	1	44	24
Otu0003912	0	101	31	22	0	6	0	0	0	2	96	1
Otu0003919	3	3	10	11	5	7	3	9	17	4	12	3
Otu0003920	0	0	0	0	1	0	0	0	0	0	0	0
Otu0003921	0	1	0	0	0	1	0	0	0	0	0	0
Otu0003929	3	2	0	1	5	8	0	0	1	0	0	1
Otu0003934	1	1	3	1	1	0	0	1	2	0	0	0
Otu0003941	0	9	1	10	3	0	16	2	2	0	4	4
Otu0003948	0	0	0	0	0	0	0	1	0	0	0	0
Otu0003949	3	9	5	7	9	1	2	5	7	0	6	11
Otu0003951	0	3	2	0	1	3	0	1	1	0	4	2
Otu0003953	0	0	0	0	0	1	0	0	0	0	0	0
Otu0003959	0	1	0	5	4	0	2	2	1	0	3	0
Otu0003960	4	3	2	4	6	6	1	3	3	0	3	2
Otu0003966	0	0	0	0	0	0	1	0	0	0	0	0
Otu0003972	0	0	0	0	1	0	3	0	0	0	0	0
Otu0003977	0	3	0	1	0	8	3	1	1	0	6	3
Otu0003987	4	4	6	1	10	6	1	2	4	0	3	7
Otu0003989	0	0	0	0	1	0	0	0	0	0	0	0
Otu0004001	1	0	0	0	0	0	0	0	0	0	0	0
Otu0004009	0	1	0	3	1	2	1	1	0	0	1	0
Otu0004011	0	0	0	0	0	0	0	1	0	0	0	0
Otu0004012	1	1	1	0	2	4	0	1	0	0	0	0
Otu0004013	0	0	2	0	0	0	0	0	0	0	0	0
Otu0004024	0	0	0	1	0	0	0	1	0	0	0	0
Otu0004030	0	1	3	1	2	0	2	0	0	0	1	3
Otu0004031	5	7	17	7	7	8	3	3	4	0	5	10
Otu0004035	0	0	0	1	0	0	2	0	0	0	0	0
Otu0004039	2	7	6	1	8	13	1	3	4	0	2	6
Otu0004041	0	0	0	1	0	0	0	0	0	0	0	0
Otu0004056	0	0	0	0	0	9	1	0	0	0	0	0
Otu0004062	0	0	0	0	0	2	0	0	0	0	0	0
Otu0004073	2	5	0	0	0	0	0	4	0	0	15	0
Otu0004075	2	0	0	0	1	1	1	0	0	0	3	1
Otu0004077	2	6	4	4	10	4	1	3	0	0	6	3
Otu0004079	9	6	3	6	4	4	4	3	1	0	5	9
Otu0004082	1	0	0	0	0	0	0	0	0	0	0	0
Otu0004084	0	0	0	0	0	0	0	0	0	1	0	0
Otu0004091	0	1	1	0	0	0	0	1	0	0	0	0
Otu0004102	0	0	0	0	0	1	0	0	0	0	0	0
Otu0004104	0	1	0	0	0	0	0	0	0	0	0	0
Otu0004111	1	0	0	0	1	0	0	0	0	0	0	1
Otu0004125	4	3	5	7	1	4	1	1	2	1	2	1
Otu0004130	0	1	0	0	0	0	0	0	0	0	0	0
Otu0004137	1	0	0	10	0	0	0	0	0	0	0	0
Otu0004144	0	2	1	0	4	2	1	3	1	0	5	2
Otu0004153	1	2	2	1	2	3	0	1	3	0	1	1
Otu0004155	0	0	1	0	0	1	0	0	0	0	0	0
Otu0004158	0	0	0	0	1	0	0	0	0	0	0	0
Otu0004165	1	0	0	1	3	1	1	2	0	0	0	0
Otu0004171	1	0	0	0	0	0	0	0	0	0	0	0
Otu0004173	2	4	1	9	2	4	1	4	0	2	7	6
Otu0004183	0	0	1	0	0	0	0	0	1	0	0	0
Otu0004203	0	0	1	0	0	1	0	0	0	0	0	0
Otu0004212	0	0	0	0	0	0	0	0	0	1	0	0
Otu0004215	0	0	0	0	0	1	0	0	1	0	0	0
Otu0004230	0	0	1	0	0	0	0	0	0	0	0	0
Otu0004236	0	0	0	0	0	0	0	2	0	0	0	0
Otu0004237	5	1	3	1	3	2	1	0	1	0	0	1
Otu0004251	0	3	0	0	0	0	0	2	0	0	0	0
Otu0004257	0	0	0	1	0	0	0	0	0	0	0	0
Otu0004261	0	0	0	0	0	1	0	0	0	0	3	0
Otu0004267	0	0	0	0	0	1	0	0	0	0	0	0
Otu0004271	32	46	36	33	41	66	16	24	32	4	32	31
Otu0004273	3	2	3	3	4	9	0	4	4	0	2	2
Otu0004277	0	0	0	1	0	0	1	0	0	0	1	0
Otu0004280	0	0	2	0	0	0	0	0	0	0	0	0
Otu0004283	0	1	0	6	1	0	0	0	0	0	11	4
Otu0004296	0	0	0	0	0	0	0	1	0	0	0	0
Otu0004308	1	0	0	0	0	0	0	0	0	0	0	0
Otu0004311	0	1	0	1	0	0	1	0	1	0	0	1
Otu0004312	0	0	0	0	1	0	0	0	0	0	0	0
Otu0004322	0	0	0	0	2	0	0	0	0	0	0	1
Otu0004326	1	0	0	0	0	0	0	1	0	0	0	0
Otu0004329	1	0	0	0	0	0	0	0	0	0	0	0
Otu0004336	0	0	0	1	0	0	0	2	0	0	0	1
Otu0004349	0	1	0	0	2	1	0	0	0	0	0	0
Otu0004352	0	0	1	0	0	0	0	0	0	0	0	0
Otu0004355	0	0	0	0	1	0	0	0	2	0	0	0
Otu0004363	0	0	0	0	0	0	226	0	0	0	0	0
Otu0004373	0	0	0	0	0	1	0	0	0	0	0	0
Otu0004375	0	0	0	0	0	0	0	0	0	1	0	0
Otu0004376	0	0	1	0	1	1	0	0	0	0	1	0
Otu0004379	1	0	0	0	0	0	0	0	0	0	1	0
Otu0004400	43	25	14	18	11	11	10	13	24	1	7	23
Otu0004414	1	22	28	17	13	20	7	14	7	1	18	15
Otu0004422	11	14	8	17	10	10	10	5	10	1	8	7
Otu0004424	21	38	16	26	29	64	15	26	14	1	20	24
Otu0004429	0	1	0	1	1	5	0	1	0	0	2	2
Otu0004430	0	0	0	2	0	0	0	0	0	0	0	0
Otu0004432	0	0	0	0	0	1	0	0	0	0	0	0
Otu0004433	13	37	12	14	30	24	11	15	26	0	15	23
Otu0004441	0	0	0	0	0	0	0	0	0	0	1	0
Otu0004443	0	0	0	0	0	0	0	0	0	0	1	0
Otu0004452	0	1	1	3	0	0	0	0	2	0	4	1
Otu0004459	1	8	4	16	2	2	2	10	10	0	12	16
Otu0004460	0	1	0	0	2	1	2	0	1	0	0	1
Otu0004461	0	0	0	0	0	0	0	2	0	0	0	0
Otu0004462	2	1	3	3	3	4	0	3	1	0	4	2
Otu0004463	0	1	1	0	1	0	0	0	0	0	0	0
Otu0004466	0	0	0	0	0	2	0	0	0	0	0	0
Otu0004473	1	0	0	0	0	0	0	0	0	0	0	0
Otu0004486	1	1	1	3	2	0	0	2	0	1	6	0
Otu0004494	0	0	0	0	0	0	3	0	0	0	0	0
Otu0004517	0	0	0	0	0	0	0	1	0	0	0	0
Otu0004520	0	0	0	0	0	2	0	0	0	0	0	0
Otu0004523	0	0	0	0	0	0	0	0	0	0	1	1
Otu0004530	6	6	5	11	17	8	3	5	3	0	3	7
Otu0004537	0	1	1	0	0	3	0	0	0	0	0	0
Otu0004539	0	1	2	0	0	2	1	0	0	0	0	1
Otu0004552	2	1	3	3	4	5	2	1	0	0	1	1
Otu0004554	0	0	0	0	0	1	0	0	0	0	0	0
Otu0004569	9	12	13	4	4	10	2	5	7	0	5	9
Otu0004591	0	2	0	0	5	8	2	0	2	0	7	1
Otu0004599	2	0	0	1	0	0	1	0	1	0	0	1
Otu0004608	0	1	0	0	1	1	0	1	0	0	0	0
Otu0004614	0	0	0	0	0	1	0	0	0	0	0	0
Otu0004623	1	0	1	0	1	0	0	0	0	0	0	0
Otu0004625	0	0	1	3	0	0	0	0	1	0	0	0
Otu0004633	0	1	0	0	0	0	0	1	1	0	1	1
Otu0004635	1	0	0	4	1	0	0	0	0	0	0	0
Otu0004642	0	1	0	1	0	0	0	0	0	0	0	0
Otu0004659	2	0	0	0	3	3	1	1	1	0	1	0
Otu0004679	2	0	1	0	0	1	0	0	0	0	0	0
Otu0004683	1	0	0	0	0	0	0	0	0	0	0	0
Otu0004684	0	1	0	0	1	3	0	1	2	0	0	1
Otu0004693	0	0	0	1	0	0	0	0	0	0	0	0
Otu0004694	0	0	0	0	0	1	0	0	0	0	0	0
Otu0004701	1	0	0	0	0	0	1	1	0	1	1	0
Otu0004707	10	6	9	13	13	1	0	0	0	0	10	4
Otu0004753	1	1	1	6	12	3	1	2	0	0	0	0
Otu0004755	1	0	0	0	0	0	0	0	0	0	1	0
Otu0004757	0	0	0	0	3	0	0	0	0	0	0	0
Otu0004759	0	0	1	0	0	1	0	1	0	0	2	0
Otu0004762	3	1	0	0	2	0	1	1	0	0	1	0
Otu0004763	0	0	0	0	0	2	0	0	0	0	0	1
Otu0004764	0	0	0	0	0	0	0	0	9	0	0	0
Otu0004770	0	1	0	0	0	0	0	0	1	0	0	0
Otu0004781	0	1	0	0	0	0	0	0	0	0	0	0
Otu0004783	1	0	0	0	0	0	0	0	0	0	0	0
Otu0004788	0	0	0	0	0	0	1	0	0	0	0	0
Otu0004814	0	0	0	0	0	0	0	0	0	0	0	2
Otu0004820	0	0	0	0	1	0	0	0	0	0	1	0
Otu0004824	1	2	0	0	0	0	0	0	0	0	0	1
Otu0004828	0	1	0	0	0	0	0	0	0	0	0	1
Otu0004837	1	8	2	3	7	2	1	4	5	0	3	4
Otu0004848	1	2	0	0	1	0	0	0	0	0	0	0
Otu0004868	0	0	1	0	0	0	0	0	1	0	0	0
Otu0004873	0	5	0	2	0	0	0	0	0	0	0	0
Otu0004878	0	1	0	0	0	0	0	0	1	0	0	0
Otu0004885	4	0	0	0	0	1	0	0	0	0	0	0
Otu0004900	2	0	0	0	0	0	0	0	0	0	0	0
Otu0004911	7	2	23	1	18	4	6	6	1	0	20	2
Otu0004912	1	0	0	0	0	1	0	0	0	0	0	0
Otu0004914	2	1	1	5	10	1	0	1	2	0	1	0
Otu0004924	4	0	0	4	4	1	4	3	3	0	5	9
Otu0004939	0	0	0	0	0	0	0	0	0	0	2	0
Otu0004942	1	2	0	1	3	3	0	0	0	0	3	1
Otu0004946	1	0	0	0	0	0	0	0	0	0	0	0
Otu0004955	0	0	0	0	0	2	0	0	0	0	0	0
Otu0004959	1	0	0	0	0	0	0	0	0	0	0	0
Otu0004969	0	0	0	1	0	0	0	0	0	0	0	0
Otu0004973	0	0	0	1	0	2	0	0	1	0	0	0
Otu0004974	0	0	0	0	0	0	0	0	88	0	0	0
Otu0004979	0	0	0	0	1	0	0	0	0	0	0	0
Otu0004983	0	0	2	3	1	0	0	1	5	1	1	0
Otu0004997	0	0	0	1	0	0	0	0	0	0	0	0
Otu0005018	0	0	0	0	0	0	0	0	0	0	1	0
Otu0005022	1	5	1	2	0	0	1	5	5	0	5	3
Otu0005029	0	0	1	0	1	2	0	1	0	0	0	0
Otu0005033	0	0	0	1	0	0	0	0	0	0	0	0
Otu0005050	0	0	0	0	1	1	0	2	6	0	0	0
Otu0005060	0	0	0	1	0	0	0	0	0	0	0	0
Otu0005069	0	1	0	0	0	0	0	0	0	0	0	0
Otu0005071	1	0	0	0	0	0	2	0	0	0	0	0
Otu0005076	0	0	0	0	0	0	0	1	0	0	0	0
Otu0005079	0	2	0	0	0	0	0	0	0	0	0	0
Otu0005088	0	0	0	0	0	0	0	0	0	0	0	1
Otu0005098	0	0	0	0	0	0	0	0	0	0	1	0
Otu0005104	0	0	0	1	0	0	0	0	0	0	0	1
Otu0005106	0	0	0	0	1	0	0	0	0	0	0	0
Otu0005119	0	2	0	0	0	1	0	0	4	0	0	1
Otu0005124	0	0	0	1	0	0	0	1	0	0	0	0
Otu0005127	0	0	0	0	0	0	0	0	0	0	0	1
Otu0005138	1	2	4	1	4	3	0	1	0	0	3	1
Otu0005142	1	0	0	0	0	2	0	2	0	0	0	0
Otu0005143	0	0	0	0	0	0	0	0	0	0	1	0
Otu0005152	0	0	0	1	0	0	1	0	0	0	0	0
Otu0005153	0	0	0	0	0	0	0	0	0	0	2	0
Otu0005199	0	0	0	0	0	0	0	1	0	0	0	0
Otu0005201	0	0	0	0	0	1	0	1	0	0	0	0
Otu0005209	0	0	1	0	0	0	0	1	0	0	0	0
Otu0005221	0	0	0	0	0	2	0	0	0	0	0	0
Otu0005230	0	0	0	0	0	3	0	0	0	0	0	0
Otu0005237	0	0	0	1	0	0	0	0	0	0	0	0
Otu0005238	0	3	0	0	3	1	0	0	0	0	2	0
Otu0005254	0	0	0	0	0	0	1	0	0	0	0	0
Otu0005256	1	0	0	0	0	0	0	0	0	0	0	0
Otu0005261	0	0	0	0	0	0	0	0	0	0	1	1
Otu0005274	0	1	0	0	0	0	0	0	0	0	0	0
Otu0005302	0	1	0	0	0	0	0	0	0	0	0	0
Otu0005311	0	0	3	0	5	6	0	0	2	0	0	6
Otu0005327	0	2	0	0	1	1	1	0	1	0	0	2
Otu0005333	0	4	0	5	12	0	75	0	0	0	0	0
Otu0005337	1	0	3	1	1	3	1	0	0	0	0	0
Otu0005343	0	0	0	0	1	0	0	0	0	0	0	0
Otu0005346	1	0	2	2	0	0	0	0	0	0	0	0
Otu0005354	1	1	0	0	0	0	0	0	1	0	0	0
Otu0005356	2	2	0	3	3	1	7	2	3	0	0	1
Otu0005359	0	1	0	0	0	0	1	0	0	0	0	0
Otu0005360	1	1	0	1	1	1	0	1	0	0	0	0
Otu0005364	1	0	0	4	0	0	1	2	0	0	0	0
Otu0005370	0	0	0	0	0	0	0	0	0	0	0	2
Otu0005371	36	32	24	52	28	44	16	14	25	1	35	0
Otu0005373	0	0	0	0	0	1	0	0	0	0	0	0
Otu0005377	1	3	4	3	10	4	1	2	1	0	2	3
Otu0005378	1	0	0	0	0	0	0	0	1	0	0	1
Otu0005380	0	0	1	0	0	0	0	0	1	0	0	0
Otu0005381	1	2	0	0	2	0	0	0	0	0	1	1
Otu0005384	0	1	0	0	0	0	0	0	0	0	0	0
Otu0005388	0	0	0	0	0	0	0	1	0	0	2	0
Otu0005391	0	0	0	0	2	0	0	0	0	0	0	0
Otu0005401	1	0	1	0	1	0	0	0	0	0	0	0
Otu0005406	0	1	2	1	1	0	1	0	0	0	0	2
Otu0005424	4	7	5	0	0	0	6	1	0	1	1	1
Otu0005429	0	0	0	0	0	1	0	0	0	0	0	0
Otu0005432	1	0	1	0	0	0	0	1	0	0	0	1
Otu0005436	1	2	2	1	0	0	0	0	1	0	4	1
Otu0005452	0	0	0	0	0	1	0	0	0	0	0	1
Otu0005454	0	0	1	0	0	0	0	0	0	0	0	0
Otu0005456	0	0	1	1	0	8	0	0	0	0	0	2
Otu0005462	0	0	0	0	0	0	0	0	1	0	0	0
Otu0005476	0	0	1	0	0	0	0	0	0	0	4	0
Otu0005479	0	0	0	0	0	1	0	0	0	0	0	0
Otu0005481	2	0	0	0	0	0	0	0	0	0	1	0
Otu0005485	0	2	0	1	0	0	3	3	0	0	1	0
Otu0005489	1	0	1	0	0	1	0	1	0	0	0	3
Otu0005502	0	0	0	0	0	0	0	0	0	0	0	1
Otu0005503	0	0	0	0	0	1	0	0	0	0	0	0
Otu0005510	0	0	0	0	1	0	0	0	0	0	0	0
Otu0005525	1	0	1	0	2	0	0	0	0	0	0	0
Otu0005542	0	0	0	0	1	3	0	2	0	0	0	1
Otu0005543	0	0	0	0	0	0	0	0	0	0	1	0
Otu0005544	0	0	0	0	0	1	0	0	0	0	0	0
Otu0005561	0	0	0	5	2	1	0	0	0	0	1	0
Otu0005574	0	3	0	0	2	0	0	1	0	0	2	1
Otu0005581	1	0	1	0	0	0	0	0	0	0	0	0
Otu0005582	0	1	0	0	1	1	0	0	0	0	1	0
Otu0005583	30	33	22	19	23	21	21	37	28	19	29	31
Otu0005584	0	0	1	1	1	1	0	0	0	0	0	0
Otu0005586	0	0	0	0	0	0	0	0	1	0	0	0
Otu0005589	0	0	0	0	0	0	1	0	0	0	0	1
Otu0005602	0	0	0	0	0	0	0	0	0	0	2	0
Otu0005608	0	0	1	0	0	0	0	0	0	0	0	0
Otu0005612	17	8	4	6	7	8	7	14	13	6	8	12
Otu0005618	7	6	2	7	9	11	1	3	7	0	7	11
Otu0005628	0	0	0	0	0	1	0	0	0	0	0	0
Otu0005632	0	0	0	0	0	0	0	0	0	0	2	0
Otu0005635	1	0	0	0	0	0	0	0	0	0	0	1
Otu0005637	1	4	0	0	0	0	1	1	0	0	0	1
Otu0005639	2	4	1	2	2	3	1	1	1	1	0	5
Otu0005646	0	0	0	0	0	2	0	0	0	0	0	0
Otu0005649	0	1	1	0	0	0	0	0	0	0	0	13
Otu0005654	0	0	0	0	0	0	0	0	0	0	1	0
Otu0005659	0	0	0	0	0	0	0	0	0	0	0	1
Otu0005668	1	4	2	5	4	7	2	2	1	0	8	7
Otu0005681	0	0	1	0	0	1	0	1	0	0	3	1
Otu0005692	0	0	0	0	1	0	0	0	0	0	0	0
Otu0005700	0	1	1	1	0	0	0	0	1	0	0	2
Otu0005712	1	0	0	0	0	1	0	0	0	0	0	0
Otu0005716	6	2	8	6	6	0	2	2	2	0	3	6
Otu0005722	0	0	0	0	0	0	0	1	0	0	0	0
Otu0005725	0	0	0	0	0	1	0	1	0	0	1	0
Otu0005733	0	0	0	1	0	1	0	0	0	0	2	0
Otu0005740	0	1	0	0	1	1	0	0	0	0	0	0
Otu0005742	0	1	1	0	0	0	0	0	0	0	1	0
Otu0005751	1	0	0	2	0	1	0	1	0	0	0	2
Otu0005755	1	0	0	0	1	0	0	0	0	0	0	0
Otu0005758	0	0	0	1	0	0	0	0	0	0	0	0
Otu0005759	0	1	0	0	0	0	0	0	0	0	0	0
Otu0005760	1	0	0	0	0	0	0	0	0	0	0	0
Otu0005765	0	0	0	0	0	0	0	0	1	0	0	0
Otu0005767	23	1	0	0	0	0	0	0	0	0	0	0
Otu0005775	10	22	26	16	46	9	20	19	10	1	32	8
Otu0005787	0	1	0	0	1	0	0	0	1	0	0	1
Otu0005790	1	0	0	0	0	0	0	0	0	0	0	0
Otu0005796	0	0	2	1	0	1	0	0	0	0	1	0
Otu0005797	0	0	0	0	0	1	0	0	0	0	0	0
Otu0005803	1	0	0	0	0	0	0	0	0	0	0	0
Otu0005805	10	11	5	17	20	26	6	10	14	0	6	15
Otu0005817	0	1	1	0	0	0	0	0	0	0	0	0
Otu0005818	0	0	0	0	0	1	0	0	0	0	1	0
Otu0005837	0	5	2	4	10	10	1	0	0	0	5	5
Otu0005844	0	1	0	0	0	0	0	0	0	0	0	0
Otu0005892	1	2	0	0	1	1	1	0	0	0	2	0
Otu0005900	0	0	0	0	0	0	0	0	0	0	0	1
Otu0005909	0	1	0	0	0	0	0	0	0	0	0	0
Otu0005912	0	1	0	0	0	0	0	0	0	0	0	0
Otu0005922	1	1	0	0	0	1	0	0	0	0	1	0
Otu0005925	0	0	0	1	4	1	0	0	1	0	1	1
Otu0005932	4	0	0	1	2	2	0	2	1	0	1	1
Otu0005934	2	9	8	31	0	4	5	13	31	0	6	22
Otu0005950	1	2	3	0	0	2	2	1	0	0	1	1
Otu0005976	5	7	6	3	7	1	1	3	1	1	6	6
Otu0005994	0	0	1	0	0	0	0	0	0	0	0	0
Otu0005999	0	0	0	0	0	0	0	0	0	0	1	0
Otu0006003	0	0	0	0	0	0	0	0	1	0	0	0
Otu0006007	8	16	21	11	39	34	3	6	6	0	13	15
Otu0006014	0	0	0	0	1	1	0	0	0	0	0	0
Otu0006022	0	0	0	2	0	0	1	0	0	0	1	1
Otu0006027	0	2	0	2	3	0	0	1	1	0	3	2
Otu0006041	15	19	7	37	36	6	13	15	9	0	7	27
Otu0006045	0	0	0	1	0	0	0	0	0	0	0	0
Otu0006049	0	0	0	0	0	0	2	0	0	0	0	0
Otu0006057	2	2	1	0	3	5	1	0	3	0	3	3
Otu0006059	0	2	0	2	1	0	0	0	0	0	2	0
Otu0006071	0	0	0	0	0	1	0	0	0	0	0	0
Otu0006102	0	1	0	0	0	0	0	1	1	0	0	0
Otu0006116	0	6	1	0	0	0	0	0	0	0	1	0
Otu0006119	1	0	0	0	0	1	0	1	1	0	0	1
Otu0006121	21	16	24	39	26	32	10	10	28	2	21	15
Otu0006189	0	0	0	0	0	1	0	0	0	0	0	1
Otu0006190	0	1	0	1	1	0	0	0	0	0	1	0
Otu0006191	0	0	0	2	0	0	0	0	0	0	0	0
Otu0006193	0	0	22	0	0	0	0	0	0	0	0	0
Otu0006202	0	0	1	0	0	0	0	0	0	0	1	0
Otu0006206	8	12	6	11	5	14	6	2	7	2	9	6
Otu0006242	0	3	0	0	0	0	3	0	0	0	1	0
Otu0006245	0	0	0	0	0	1	3	0	1	0	0	0
Otu0006253	0	0	0	1	1	0	0	0	0	1	0	0
Otu0006260	0	0	1	0	0	0	0	0	0	0	0	0
Otu0006261	1	3	4	1	6	3	0	1	2	0	2	1
Otu0006264	0	0	0	0	0	0	0	0	1	0	0	0
Otu0006266	0	0	1	1	0	0	0	0	0	0	0	0
Otu0006269	0	0	0	1	0	0	1	0	0	0	0	0
Otu0006278	0	0	0	0	0	0	0	0	0	0	0	1
Otu0006283	0	0	0	0	1	0	0	0	0	0	0	0
Otu0006292	2	2	0	2	4	2	1	0	2	0	3	4
Otu0006297	0	0	0	2	0	0	0	0	0	0	0	0
Otu0006304	1	1	0	1	0	0	0	0	0	0	1	0
Otu0006307	1	1	0	0	0	0	0	0	0	0	0	0
Otu0006312	0	0	0	1	0	0	0	0	0	0	0	1
Otu0006313	0	0	0	0	0	0	0	0	0	0	1	0
Otu0006314	2	0	0	0	1	0	1	0	0	0	1	0
Otu0006326	0	3	2	2	0	1	1	0	0	0	2	0
Otu0006329	0	0	0	0	1	0	0	0	0	0	0	0
Otu0006344	0	0	0	0	0	0	0	0	0	0	0	1
Otu0006346	12	9	5	9	10	19	8	1	18	0	6	10
Otu0006348	1	1	5	1	4	6	0	0	1	0	2	2
Otu0006350	0	0	0	0	0	0	0	0	0	0	1	0
Otu0006353	0	0	0	0	3	1	0	0	0	0	1	0
Otu0006356	1	1	1	1	0	1	0	1	1	0	1	2
Otu0006361	0	1	0	0	0	0	0	0	0	0	0	1
Otu0006365	0	0	1	0	1	1	0	0	0	0	1	1
Otu0006369	0	0	0	0	0	1	0	0	0	0	0	0
Otu0006377	0	0	0	0	2	0	0	1	0	0	2	0
Otu0006381	0	0	1	2	3	1	0	1	0	0	2	0
Otu0006396	0	1	1	0	1	4	1	0	0	0	0	1
Otu0006398	1	1	1	0	0	2	0	3	2	0	3	3
Otu0006401	1	17	14	11	12	5	4	11	6	0	30	6
Otu0006415	0	0	0	0	0	0	0	1	0	0	0	0
Otu0006423	0	0	0	0	0	0	0	2	0	0	1	0
Otu0006424	0	0	0	0	0	1	0	0	0	0	0	0
Otu0006433	0	0	0	0	0	0	0	1	0	0	0	0
Otu0006441	0	0	0	0	1	1	0	0	0	0	0	0
Otu0006468	0	0	1	1	1	0	0	1	0	0	0	0
Otu0006486	1	1	0	0	0	5	4	1	0	0	2	0
Otu0006493	0	0	1	0	0	0	0	0	0	0	0	1
Otu0006497	0	1	0	0	0	0	0	0	0	0	0	0
Otu0006506	0	0	0	1	1	0	0	1	1	0	0	0
Otu0006507	8	4	8	2	10	5	2	6	6	0	14	8
Otu0006515	0	0	0	0	0	0	0	1	0	0	0	0
Otu0006516	0	0	0	0	1	0	0	0	0	0	0	0
Otu0006517	1	0	2	1	6	1	3	4	0	2	4	2
Otu0006528	0	0	1	0	0	0	0	0	0	0	0	0
Otu0006534	0	0	1	0	0	0	0	0	0	0	0	0
Otu0006535	0	0	1	0	1	1	0	0	0	0	1	1
Otu0006542	0	0	1	0	0	0	0	0	0	0	0	0
Otu0006549	7	2	4	1	5	0	1	3	4	0	2	1
Otu0006551	0	0	0	0	0	0	0	0	1	0	0	0
Otu0006555	0	0	2	0	0	0	0	0	0	0	0	0
Otu0006560	0	0	0	1	5	0	0	0	0	0	0	0
Otu0006567	1	0	0	0	0	0	0	0	0	0	0	0
Otu0006577	0	0	0	0	0	1	0	0	0	0	0	0
Otu0006578	0	0	2	1	0	1	0	1	2	0	2	2
Otu0006579	3	0	0	2	0	0	0	0	0	0	0	0
Otu0006587	0	1	0	0	0	0	0	0	0	0	0	0
Otu0006592	0	0	0	0	0	1	0	0	0	0	0	0
Otu0006618	0	2	0	0	0	1	0	1	1	0	0	0
Otu0006621	1	1	0	1	1	2	2	0	0	0	1	1
Otu0006643	0	0	0	0	0	0	0	0	0	0	0	6
Otu0006650	0	0	0	0	0	0	0	0	1	0	0	0
Otu0006651	0	0	0	0	0	1	0	0	0	0	0	0
Otu0006672	0	0	1	2	0	0	0	0	0	0	0	0
Otu0006678	1	0	0	0	1	0	0	0	0	0	0	0
Otu0006685	0	1	0	0	1	1	1	0	0	0	0	0
Otu0006695	0	0	1	1	0	0	0	0	0	0	1	0
Otu0006702	0	0	0	0	2	4	1	0	0	0	0	2
Otu0006705	0	0	0	0	1	0	0	0	0	0	0	0
Otu0006708	2	0	0	0	0	1	0	0	0	0	1	0
Otu0006719	0	1	0	0	0	1	0	0	0	0	3	1
Otu0006728	1	1	1	4	5	0	0	2	4	1	3	2
Otu0006733	0	0	0	0	0	0	0	1	0	0	0	0
Otu0006734	2	0	0	0	1	4	0	0	0	0	0	0
Otu0006749	0	0	0	0	1	0	0	0	0	0	0	0
Otu0006764	0	2	3	0	3	4	0	0	0	0	2	3
Otu0006775	0	1	0	1	1	0	0	0	1	0	0	0
Otu0006781	0	1	1	0	0	1	0	1	0	0	0	0
Otu0006782	0	0	0	0	0	0	1	0	0	0	0	0
Otu0006811	0	1	1	1	0	0	0	1	0	0	0	0
Otu0006818	0	0	1	0	0	0	0	0	0	0	0	0
Otu0006820	1	0	1	0	0	0	0	0	2	0	0	1
Otu0006821	0	0	2	0	0	3	0	0	0	0	0	0
Otu0006823	1	1	0	4	1	0	1	0	1	0	1	0
Otu0006829	0	0	0	0	0	0	0	1	0	0	0	0
Otu0006831	1	0	0	0	1	0	0	0	0	0	0	0
Otu0006833	0	0	0	0	0	0	1	0	0	0	0	0
Otu0006839	0	0	0	0	0	0	0	0	9	0	0	0
Otu0006846	0	5	2	1	5	1	0	1	1	0	2	4
Otu0006850	0	0	0	1	0	0	0	0	0	0	0	0
Otu0006852	0	0	0	0	1	0	0	0	0	0	1	0
Otu0006855	0	0	0	1	0	0	0	0	1	0	0	0
Otu0006864	0	0	1	0	0	0	0	0	1	0	1	0
Otu0006866	2	1	2	2	3	0	0	0	0	0	4	4
Otu0006867	3	4	3	8	7	3	2	5	2	0	8	2
Otu0006868	0	1	0	0	0	0	0	0	0	0	0	0
Otu0006880	0	0	1	0	0	0	0	0	0	0	0	0
Otu0006881	0	2	0	0	0	1	0	0	0	0	0	0
Otu0006884	1	4	4	6	5	4	4	0	3	1	4	1
Otu0006892	0	0	0	0	0	0	1	0	2	0	0	0
Otu0006898	0	0	3	0	0	2	0	0	1	0	1	1
Otu0006906	0	0	0	0	0	0	0	0	1	0	0	0
Otu0006928	0	0	0	0	0	1	0	0	0	0	0	0
Otu0006944	0	2	0	0	0	0	0	0	0	0	0	0
Otu0006954	0	31	20	49	2	3	5	20	54	0	11	47
Otu0006955	2	0	0	0	0	1	0	0	0	0	0	0
Otu0006957	0	0	0	0	1	0	0	0	0	0	0	0
Otu0006958	0	1	1	0	0	0	0	1	0	0	1	1
Otu0006962	1	0	0	0	0	0	0	0	0	0	0	0
Otu0006963	0	1	0	0	0	0	0	0	0	0	1	1
Otu0006984	0	0	0	0	0	0	0	0	0	0	1	0
Otu0006986	17	7	11	6	9	4	5	5	8	0	2	6
Otu0007015	0	0	0	0	0	1	0	0	0	0	0	0
Otu0007036	0	0	0	0	0	0	0	0	0	0	0	1
Otu0007050	0	0	0	1	0	0	0	0	0	0	0	0
Otu0007064	0	2	1	2	3	0	0	2	0	1	3	0
Otu0007065	0	2	0	0	1	0	0	0	0	0	0	0
Otu0007068	0	0	2	0	0	0	0	0	0	1	0	0
Otu0007077	1	1	1	0	0	0	0	0	1	0	0	0
Otu0007081	4	0	16	28	0	76	18	25	0	2	46	30
Otu0007090	1	0	0	0	0	0	0	0	0	0	0	0
Otu0007092	0	1	0	0	0	0	0	0	0	0	0	0
Otu0007100	0	0	1	0	0	0	0	0	0	0	0	0
Otu0007102	0	1	0	0	0	0	0	0	0	0	0	0
Otu0007105	0	0	0	0	0	1	1	0	0	0	0	0
Otu0007118	5	3	2	4	7	9	0	1	5	0	4	7
Otu0007123	0	0	1	0	1	0	0	0	0	0	0	0
Otu0007126	4	0	3	6	1	3	2	0	1	0	1	0
Otu0007127	1	1	2	0	0	2	0	0	2	0	1	1
Otu0007132	0	0	0	1	0	0	0	0	0	0	1	2
Otu0007138	0	2	1	0	0	0	0	0	0	0	0	0
Otu0007139	1	1	1	0	2	2	1	2	0	0	1	0
Otu0007154	0	1	0	0	0	0	0	0	0	0	0	0
Otu0007157	1	2	3	0	0	3	0	0	1	0	4	2
Otu0007172	0	0	0	0	0	0	0	0	0	0	1	0
Otu0007178	0	0	0	0	0	0	1	0	0	0	0	0
Otu0007183	1	0	0	0	0	0	0	0	0	0	0	0
Otu0007186	1	0	0	0	0	0	0	0	0	0	0	0
Otu0007197	0	0	0	0	0	1	0	0	0	0	0	0
Otu0007205	0	2	1	3	2	2	1	0	1	0	1	0
Otu0007206	1	2	1	0	4	0	0	0	0	0	1	1
Otu0007209	0	4	1	0	1	2	1	3	1	2	1	2
Otu0007217	1	0	0	0	0	2	0	2	0	0	0	0
Otu0007219	0	0	1	0	1	1	0	0	1	0	0	0
Otu0007221	0	0	1	0	0	0	0	0	0	0	0	0
Otu0007222	0	0	0	0	0	0	0	0	0	0	1	0
Otu0007264	0	0	0	0	0	4	0	0	0	0	0	0
Otu0007265	1	0	0	0	0	0	0	0	0	0	0	0
Otu0007288	0	1	0	0	1	0	0	1	0	0	0	0
Otu0007292	0	1	0	1	0	0	1	0	0	0	0	0
Otu0007301	0	1	0	0	0	0	0	0	0	0	0	0
Otu0007327	1	1	2	2	1	0	0	2	2	0	0	1
Otu0007331	0	0	0	1	0	1	0	1	0	0	0	0
Otu0007347	1	0	0	0	1	0	0	1	0	0	1	0
Otu0007390	0	0	0	1	0	0	0	0	0	0	0	0
Otu0007403	0	0	0	1	0	0	0	0	0	0	0	0
Otu0007407	11	10	6	3	12	8	6	1	4	0	5	5
Otu0007411	0	0	0	1	0	1	0	0	0	0	0	0
Otu0007413	0	0	1	0	0	1	0	0	0	0	0	0
Otu0007425	5	3	7	5	14	3	3	15	7	1	16	2
Otu0007427	0	1	0	0	0	0	0	0	0	0	0	0
Otu0007432	0	1	1	0	1	1	0	1	0	0	1	1
Otu0007438	23	20	13	19	19	11	11	29	28	9	29	28
Otu0007454	0	1	0	0	0	0	0	2	0	0	0	2
Otu0007455	0	0	1	0	4	0	1	0	2	0	3	0
Otu0007458	0	0	0	0	0	1	0	1	0	0	0	0
Otu0007459	3	0	0	0	0	0	0	0	0	0	0	0
Otu0007466	0	0	0	0	0	0	0	0	0	1	0	0
Otu0007470	1	3	4	0	1	3	0	1	1	1	1	1
Otu0007478	1	0	0	0	0	0	1	0	1	0	0	0
Otu0007482	0	1	0	0	0	1	0	0	0	0	0	0
Otu0007484	3	4	4	1	6	4	4	3	3	0	11	6
Otu0007508	1	0	0	0	0	0	0	0	0	0	0	0
Otu0007516	0	0	0	0	0	1	0	0	0	0	0	0
Otu0007524	24	20	13	17	13	6	14	29	18	15	12	31
Otu0007536	0	2	4	0	1	2	0	1	1	0	0	0
Otu0007543	6	8	0	2	5	1	1	2	1	0	4	3
Otu0007544	0	0	1	3	4	0	1	0	1	0	0	1
Otu0007547	0	0	0	0	0	2	0	0	0	0	0	0
Otu0007553	0	0	0	0	0	0	0	0	0	0	1	0
Otu0007571	0	0	2	0	0	2	0	0	1	0	0	0
Otu0007575	1	1	2	1	9	3	1	0	4	0	7	2
Otu0007597	0	0	0	0	0	0	4	0	0	0	0	0
Otu0007602	0	0	0	0	0	0	0	0	0	0	0	4
Otu0007607	0	1	0	0	0	0	0	0	0	0	0	0
Otu0007608	0	0	0	0	0	0	0	2	0	0	0	0
Otu0007641	0	1	0	0	0	0	0	0	0	0	0	0
Otu0007649	0	1	1	0	0	0	0	0	0	0	0	1
Otu0007661	1	0	1	0	1	1	0	0	2	0	3	1
Otu0007668	0	0	0	0	0	1	0	0	0	0	0	0
Otu0007678	1	0	0	0	0	0	0	0	0	0	0	0
Otu0007683	0	0	0	0	0	1	4	0	0	0	0	0
Otu0007697	1	1	0	0	0	1	0	0	0	0	0	0
Otu0007714	0	1	0	0	0	0	0	0	0	0	0	0
Otu0007717	0	1	0	0	1	0	0	0	0	0	0	0
Otu0007719	0	0	1	0	0	2	0	0	0	0	0	0
Otu0007721	0	0	0	0	0	0	0	0	0	0	0	1
Otu0007733	1	1	2	0	1	1	0	0	0	0	0	0
Otu0007738	0	0	0	1	1	2	0	0	0	0	1	1
Otu0007743	7	6	9	20	5	19	16	6	9	1	19	20
Otu0007748	0	0	0	0	1	0	0	0	0	0	0	0
Otu0007751	0	0	0	0	1	0	0	0	0	0	0	0
Otu0007756	1	0	0	0	0	0	0	0	0	0	0	0
Otu0007759	0	1	0	0	3	0	0	0	0	0	1	2
Otu0007765	0	0	0	0	0	0	0	0	0	0	1	0
Otu0007778	1	0	0	1	0	1	0	0	0	0	0	1
Otu0007781	2	0	1	1	0	0	0	0	0	0	0	1
Otu0007787	0	1	0	0	0	0	0	0	0	0	0	0
Otu0007792	0	2	0	0	0	0	2	0	0	0	0	0
Otu0007794	0	1	0	2	2	0	0	0	1	0	2	2
Otu0007810	0	0	1	0	0	0	0	0	0	0	0	1
Otu0007812	0	0	0	0	1	0	0	0	0	0	0	1
Otu0007814	4	2	2	1	3	3	0	0	2	0	0	3
Otu0007827	0	0	0	0	1	0	0	0	0	0	0	0
Otu0007832	0	2	1	0	0	0	0	0	0	1	0	0
Otu0007838	0	1	0	0	0	1	0	0	0	0	0	1
Otu0007839	0	0	0	0	0	0	0	0	0	0	0	1
Otu0007857	0	0	1	0	1	0	0	0	1	0	0	0
Otu0007863	0	0	0	1	0	0	1	0	2	0	0	0
Otu0007867	0	0	0	0	0	1	0	0	0	0	0	0
Otu0007875	0	1	1	0	0	0	0	1	0	0	0	0
Otu0007879	2	1	0	0	0	0	0	0	0	0	0	0
Otu0007880	0	0	0	0	1	0	0	1	0	0	0	1
Otu0007892	0	0	0	0	1	0	0	1	0	0	0	1
Otu0007904	0	1	0	0	0	0	0	0	0	0	0	0
Otu0007907	1	0	1	0	1	0	0	0	0	0	2	1
Otu0007912	0	0	0	1	0	0	0	0	0	0	0	0
Otu0007936	0	0	0	0	0	0	0	0	0	0	1	0
Otu0007939	0	0	0	0	0	0	0	0	0	0	1	0
Otu0007942	0	0	0	0	0	1	0	0	0	0	0	0
Otu0007948	0	0	0	1	0	0	2	0	0	0	0	0
Otu0007951	0	5	1	0	0	0	1	0	1	0	0	2
Otu0007958	1	0	0	0	0	0	0	0	0	0	0	0
Otu0007973	0	1	1	0	1	0	0	0	0	0	0	1
Otu0007977	0	0	0	1	0	0	0	0	0	0	0	0
Otu0007985	0	0	0	0	0	1	0	0	0	0	0	0
Otu0007995	0	0	0	0	0	0	0	0	0	0	0	1
Otu0008010	0	0	0	0	0	0	0	0	1	0	0	0
Otu0008025	0	0	0	0	0	1	0	0	0	0	0	0
Otu0008029	0	0	2	0	0	1	0	0	1	0	0	1
Otu0008033	0	0	0	0	0	0	0	0	0	0	1	0
Otu0008034	0	0	0	0	1	0	0	0	0	0	0	0
Otu0008037	0	1	0	0	0	0	0	0	0	0	0	0
Otu0008043	10	1	0	5	0	16	8	24	2	2	3	0
Otu0008052	5	9	11	11	11	11	4	9	5	0	5	6
Otu0008056	0	0	0	0	1	0	0	0	0	0	0	0
Otu0008062	0	0	1	0	1	2	0	1	0	1	0	0
Otu0008068	0	0	0	0	2	0	0	0	0	0	0	0
Otu0008077	3	0	0	0	0	0	0	0	0	0	0	0
Otu0008089	1	0	0	0	1	2	0	0	0	0	1	0
Otu0008092	2	3	3	0	1	4	1	1	1	0	1	0
Otu0008096	1	0	1	0	2	0	0	0	0	0	0	0
Otu0008107	0	0	1	0	1	0	0	0	0	0	1	0
Otu0008118	0	1	1	1	0	0	1	1	0	0	0	0
Otu0008144	0	0	0	0	0	0	0	0	0	0	1	0
Otu0008150	0	1	1	0	0	0	2	0	0	0	0	1
Otu0008162	0	2	0	0	0	0	0	0	1	0	0	0
Otu0008177	1	2	1	0	1	2	1	1	0	0	0	0
Otu0008179	1	0	0	0	0	0	0	0	0	0	0	0
Otu0008183	1	0	1	0	2	4	0	1	1	0	1	1
Otu0008187	0	0	0	1	2	0	0	0	0	0	0	0
Otu0008188	0	1	0	0	0	0	0	0	0	0	0	0
Otu0008198	0	0	0	0	0	0	0	18	0	0	0	0
Otu0008207	0	0	0	0	0	0	0	0	0	0	1	0
Otu0008215	0	0	1	1	3	1	1	1	0	0	2	0
Otu0008218	0	0	0	0	1	0	0	0	0	0	0	0
Otu0008237	0	0	1	0	2	0	0	0	0	0	1	1
Otu0008252	3	7	5	3	8	1	1	4	4	0	5	7
Otu0008274	0	0	0	0	0	0	0	0	1	0	0	0
Otu0008279	0	0	0	0	0	1	0	0	0	0	0	0
Otu0008303	0	0	1	0	0	4	1	0	0	0	0	0
Otu0008306	0	0	0	0	0	0	0	2	0	0	0	0
Otu0008307	0	0	0	0	0	0	0	1	0	0	0	0
Otu0008326	0	0	0	0	0	0	0	0	0	0	0	1
Otu0008327	2	0	0	0	1	2	0	0	0	0	2	2
Otu0008333	0	0	0	0	0	1	0	0	0	0	0	0
Otu0008361	10	0	0	0	0	2	0	1	0	0	0	0
Otu0008373	0	1	0	0	0	0	1	0	1	0	0	0
Otu0008379	0	0	0	0	0	0	0	0	0	0	1	0
Otu0008380	0	0	0	2	0	1	0	0	0	0	0	0
Otu0008382	0	0	0	0	0	1	0	0	0	0	0	0
Otu0008396	0	0	0	0	0	0	1	0	0	0	0	0
Otu0008397	0	0	0	0	0	0	0	2	0	0	1	0
Otu0008406	0	0	0	0	1	1	0	0	0	0	0	3
Otu0008409	0	0	0	1	0	0	0	0	0	0	0	0
Otu0008411	0	0	1	0	0	1	0	0	0	0	1	0
Otu0008413	0	1	1	0	2	1	0	2	0	0	0	2
Otu0008425	3	0	3	0	3	4	0	2	2	0	2	3
Otu0008429	0	2	0	0	0	0	1	0	0	0	0	0
Otu0008433	1	3	0	1	0	3	1	1	0	0	0	0
Otu0008440	0	1	1	0	0	2	0	0	1	0	2	0
Otu0008445	0	0	0	0	0	0	0	1	0	0	0	0
Otu0008450	1	1	0	0	2	0	1	0	0	0	0	0
Otu0008456	0	0	0	0	0	0	0	0	2	0	1	1
Otu0008457	1	0	0	0	0	0	0	0	0	0	0	0
Otu0008464	0	0	0	0	0	1	0	0	0	0	0	0
Otu0008470	2	0	0	0	0	2	0	0	0	0	0	0
Otu0008472	0	0	0	0	0	0	0	0	0	0	0	1
Otu0008484	1	0	0	0	2	3	0	1	0	0	0	0
Otu0008497	0	3	0	0	2	4	0	0	0	0	1	1
Otu0008506	0	1	1	0	0	2	0	0	1	0	0	1
Otu0008518	0	0	0	1	0	0	0	0	0	0	0	1
Otu0008520	1	0	0	0	0	0	0	0	0	0	0	0
Otu0008521	0	0	0	2	0	0	0	0	0	0	0	0
Otu0008542	3	2	0	1	2	1	0	0	1	0	0	2
Otu0008547	0	0	0	0	0	0	0	1	0	0	0	0
Otu0008554	0	0	0	0	1	0	0	0	0	0	0	0
Otu0008569	0	0	0	1	0	1	0	0	0	0	0	0
Otu0008574	0	0	0	0	0	2	0	0	0	0	1	0
Otu0008576	0	0	0	0	0	0	1	0	0	0	0	0
Otu0008602	0	0	0	0	0	0	0	0	0	0	0	1
Otu0008613	1	0	1	0	1	0	0	0	0	0	0	0
Otu0008625	1	1	0	0	1	1	2	0	3	0	1	0
Otu0008633	0	0	2	2	2	7	0	0	0	0	2	1
Otu0008638	0	2	3	0	0	0	0	0	0	0	0	0
Otu0008648	0	0	0	0	1	0	0	0	0	0	0	0
Otu0008651	0	0	0	2	1	2	0	0	0	0	5	0
Otu0008652	1	6	3	4	15	5	4	2	1	0	4	3
Otu0008655	0	0	0	0	0	0	0	0	0	0	0	1
Otu0008668	0	2	0	0	0	0	0	0	0	0	0	1
Otu0008683	0	0	0	0	0	1	0	0	0	0	0	0
Otu0008687	0	0	0	0	0	0	0	0	0	0	1	1
Otu0008688	0	0	1	1	2	0	0	1	1	0	0	0
Otu0008702	0	0	0	0	0	1	0	0	0	0	1	0
Otu0008714	0	0	0	0	1	0	0	0	0	0	0	0
Otu0008715	0	0	0	0	0	0	0	1	0	0	0	0
Otu0008722	2	3	2	1	1	1	2	2	2	0	0	1
Otu0008732	0	1	0	0	2	1	0	1	0	0	0	1
Otu0008741	0	0	0	0	0	0	0	0	1	0	1	0
Otu0008742	0	0	0	3	0	0	0	0	0	0	0	0
Otu0008757	1	2	0	0	0	0	0	0	0	0	0	0
Otu0008760	0	0	0	0	0	0	0	0	0	0	1	0
Otu0008763	0	1	0	2	2	1	1	1	1	0	0	1
Otu0008764	0	0	1	0	0	0	0	1	0	0	3	0
Otu0008777	0	0	0	0	0	0	0	1	0	0	0	0
Otu0008781	15	16	9	13	11	10	8	18	19	4	13	21
Otu0008785	1	3	2	1	2	4	0	1	2	0	0	2
Otu0008791	2	3	0	2	1	1	0	0	0	0	0	4
Otu0008792	0	0	0	1	1	0	0	0	0	0	1	0
Otu0008794	0	2	0	0	0	0	2	0	0	0	0	1
Otu0008800	1	0	0	1	1	0	0	0	0	0	0	0
Otu0008807	0	0	0	0	0	0	1	0	0	0	0	0
Otu0008808	1	2	5	0	2	0	0	0	0	0	0	1
Otu0008810	0	1	0	0	0	0	0	0	0	0	0	1
Otu0008815	0	2	1	1	0	3	0	2	2	0	1	2
Otu0008841	18	11	8	13	10	10	15	17	16	7	16	14
Otu0008855	0	0	2	0	2	0	0	0	1	0	0	3
Otu0008858	0	0	0	0	0	1	0	0	0	0	0	0
Otu0008862	0	3	0	0	11	2	0	0	0	0	9	0
Otu0008865	0	0	0	0	0	1	0	0	0	0	0	0
Otu0008878	1	0	1	0	0	0	0	0	1	0	0	0
Otu0008885	0	0	0	0	0	1	0	1	0	0	0	0
Otu0008897	0	0	0	0	0	0	1	0	0	0	0	0
Otu0008906	0	0	0	0	1	1	0	0	0	0	0	0
Otu0008928	0	0	1	0	3	0	0	0	0	0	0	0
Otu0008930	0	1	2	0	2	1	0	0	0	0	0	1
Otu0008932	0	0	0	0	0	1	0	0	1	0	0	1
Otu0008950	5	3	1	0	3	3	2	1	2	0	3	4
Otu0008952	0	0	0	0	0	0	0	0	0	0	1	0
Otu0008957	0	0	0	0	0	0	0	1	0	0	0	0
Otu0008960	2	0	0	0	0	1	0	1	0	0	1	1
Otu0008972	1	0	0	0	0	0	0	0	0	0	0	0
Otu0008973	1	0	1	0	0	2	0	0	0	0	0	0
Otu0008978	0	0	0	0	0	1	0	0	0	0	0	0
Otu0008980	3	1	3	1	0	0	3	5	0	0	3	1
Otu0008996	0	2	1	1	0	4	0	0	2	0	1	0
Otu0009001	0	1	0	0	0	0	2	0	0	0	0	0
Otu0009007	0	1	0	0	0	0	0	0	0	0	0	0
Otu0009013	2	3	0	0	2	1	0	1	0	0	0	2
Otu0009016	1	0	2	2	0	3	1	0	1	0	0	0
Otu0009022	0	0	0	0	0	0	0	0	0	0	0	3
Otu0009023	5	4	4	3	5	2	5	3	2	0	1	1
Otu0009032	0	2	0	0	0	3	0	0	0	0	0	0
Otu0009034	0	0	0	1	0	0	0	1	0	0	1	0
Otu0009039	0	0	1	0	0	1	0	1	0	0	0	0
Otu0009050	5	3	9	10	7	13	3	10	11	0	9	8
Otu0009060	0	0	0	0	0	1	0	0	0	0	0	0
Otu0009061	1	0	0	0	0	0	0	0	0	0	0	0
Otu0009078	0	0	0	0	0	1	0	0	0	0	0	0
Otu0009107	0	1	0	0	1	0	0	0	0	0	1	1
Otu0009109	0	0	0	0	0	0	0	0	0	6	0	0
Otu0009111	0	1	0	2	1	0	0	0	0	0	0	1
Otu0009117	0	0	1	0	1	1	0	0	0	0	0	0
Otu0009118	0	1	0	0	0	1	0	0	0	0	0	0
Otu0009123	0	0	0	0	1	0	0	0	0	0	0	0
Otu0009124	0	0	0	0	0	2	0	0	0	0	0	0
Otu0009125	0	0	1	0	0	0	0	0	0	0	0	0
Otu0009133	0	0	0	0	0	2	0	0	0	0	0	0
Otu0009137	0	1	0	1	3	0	0	1	0	0	0	1
Otu0009149	1	2	0	0	0	0	0	1	1	0	1	0
Otu0009154	1	1	7	12	4	1	4	3	3	0	5	2
Otu0009155	0	0	0	0	0	1	0	0	0	0	0	0
Otu0009157	0	0	0	1	3	3	0	1	1	0	1	1
Otu0009174	0	0	0	0	0	2	0	0	0	0	0	0
Otu0009189	0	0	0	2	0	2	0	0	1	0	2	1
Otu0009200	7	4	2	8	8	4	7	4	9	5	7	9
Otu0009202	0	2	1	0	0	0	0	0	0	0	0	0
Otu0009236	1	0	0	0	0	0	0	0	0	0	0	0
Otu0009240	0	0	0	0	0	2	0	0	0	0	0	0
Otu0009243	0	1	0	0	0	0	0	0	0	0	1	1
Otu0009258	0	0	0	0	0	0	0	1	0	0	0	0
Otu0009259	1	0	0	0	0	0	0	0	0	0	0	0
Otu0009263	4	1	3	6	4	1	2	3	2	0	0	6
Otu0009274	1	0	0	0	1	0	0	0	0	0	0	2
Otu0009287	0	1	0	0	0	2	0	1	0	0	1	0
Otu0009288	3	2	0	1	4	3	0	2	2	0	5	1
Otu0009301	0	0	0	0	0	0	0	0	1	0	0	0
Otu0009302	1	0	0	0	0	0	1	1	0	0	1	0
Otu0009304	0	1	0	0	0	0	0	0	0	0	0	0
Otu0009307	0	1	0	2	2	2	0	1	0	0	0	0
Otu0009312	0	0	0	0	0	1	0	0	0	0	0	0
Otu0009313	0	2	3	3	0	0	0	0	3	0	0	4
Otu0009324	0	0	0	0	1	0	0	0	0	0	1	0
Otu0009334	0	2	0	0	0	0	0	1	0	0	0	0
Otu0009348	0	0	0	0	1	0	0	1	0	0	0	0
Otu0009357	0	0	1	0	0	0	0	0	0	0	0	0
Otu0009376	0	1	1	0	0	0	0	0	0	0	0	0
Otu0009378	1	0	0	0	0	0	0	0	0	0	0	0
Otu0009389	0	0	2	0	1	0	0	1	1	0	0	0
Otu0009403	0	0	0	0	0	0	1	0	1	0	0	0
Otu0009408	0	1	0	0	1	5	0	0	1	0	3	1
Otu0009419	0	1	0	0	0	0	0	0	0	0	0	0
Otu0009437	0	0	0	0	4	0	0	1	1	0	0	1
Otu0009443	3	1	3	2	1	1	1	0	2	0	1	2
Otu0009451	1	0	0	1	1	1	0	0	0	0	0	0
Otu0009464	0	0	1	0	1	0	0	1	1	0	0	1
Otu0009470	0	0	0	0	0	0	1	0	0	0	0	0
Otu0009477	1	16	0	0	10	16	4	7	15	0	11	6
Otu0009500	1	0	0	0	0	0	0	0	0	0	0	0
Otu0009516	0	0	0	0	0	2	0	0	0	0	0	0
Otu0009517	0	0	0	0	1	0	0	0	0	0	0	1
Otu0009524	0	4	0	0	4	2	3	2	0	0	1	0
Otu0009531	1	9	11	2	0	3	3	3	1	0	6	9
Otu0009534	1	2	0	1	0	2	1	1	0	0	4	0
Otu0009536	0	0	0	0	0	1	0	0	0	1	0	1
Otu0009551	0	0	2	0	0	0	0	0	15	1	0	0
Otu0009555	10	8	1	9	8	1	6	12	6	4	4	4
Otu0009564	0	1	1	0	0	1	0	0	1	0	1	0
Otu0009567	0	0	0	1	0	0	0	0	0	0	0	0
Otu0009568	0	1	0	1	0	1	0	1	0	0	0	1
Otu0009571	0	2	2	0	2	0	0	1	0	0	4	0
Otu0009573	0	1	0	0	0	0	0	0	0	0	1	0
Otu0009586	3	1	1	2	4	3	0	0	0	0	0	1
Otu0009588	3	7	3	2	3	6	6	3	1	0	5	4
Otu0009598	0	0	1	0	0	1	1	1	2	0	3	1
Otu0009608	0	0	0	1	0	0	0	0	0	0	0	0
Otu0009621	2	2	0	2	0	3	2	0	2	0	2	2
Otu0009622	0	0	0	1	0	0	0	1	0	0	1	1
Otu0009628	0	0	0	1	0	0	0	0	0	0	0	0
Otu0009643	0	0	2	0	0	0	0	0	0	0	0	0
Otu0009647	0	0	0	0	0	0	0	0	1	0	0	1
Otu0009667	0	0	1	0	0	1	0	0	0	0	1	2
Otu0009673	0	0	0	0	1	0	0	0	0	0	0	0
Otu0009690	0	0	0	1	1	0	0	0	0	0	1	0
Otu0009692	2	0	0	0	2	0	0	0	0	0	1	0
Otu0009697	0	0	0	0	0	0	0	0	0	0	0	1
Otu0009702	1	2	1	1	2	1	1	0	1	0	0	0
Otu0009706	0	0	0	0	0	0	0	0	1	0	1	0
Otu0009711	1	1	0	1	2	1	1	1	0	1	2	0
Otu0009724	0	0	0	0	1	0	0	0	0	0	0	0
Otu0009727	0	0	0	0	0	0	0	0	0	0	0	1
Otu0009739	0	0	0	0	0	1	0	0	0	0	0	0
Otu0009741	0	2	0	0	0	0	1	2	0	0	1	0
Otu0009745	1	1	0	0	0	1	0	0	0	0	1	0
Otu0009750	0	0	0	0	0	1	0	0	0	0	0	0
Otu0009752	0	1	0	0	1	0	0	0	0	0	0	0
Otu0009753	1	2	1	0	1	1	0	0	0	0	2	0
Otu0009762	1	0	0	0	0	0	0	0	0	0	0	0
Otu0009767	0	0	0	1	0	1	0	0	1	0	2	0
Otu0009769	0	2	0	4	2	5	3	0	2	0	1	0
Otu0009772	0	0	2	0	0	1	0	0	0	0	0	0
Otu0009786	0	1	7	0	4	3	1	2	3	0	8	3
Otu0009787	0	0	2	0	0	1	0	0	0	0	0	0
Otu0009804	0	0	0	0	1	0	0	0	0	0	0	0
Otu0009818	0	0	2	0	0	0	0	0	0	0	0	0
Otu0009832	0	0	0	1	0	0	0	0	0	0	0	0
Otu0009838	0	0	0	1	0	0	0	0	0	0	0	0
Otu0009841	1	0	0	0	0	0	0	0	0	0	0	0
Otu0009844	1	2	0	0	3	3	0	3	2	0	0	3
Otu0009846	0	0	2	0	3	1	0	0	0	0	1	0
Otu0009851	0	0	0	0	0	1	0	0	0	0	0	0
Otu0009854	0	0	0	0	0	1	0	0	0	0	0	0
Otu0009856	1	0	1	0	0	0	0	0	0	0	0	0
Otu0009865	0	0	0	0	2	0	0	0	1	0	0	0
Otu0009873	0	1	1	0	5	1	0	1	3	0	0	0
Otu0009878	0	0	1	1	1	0	0	0	0	0	2	0
Otu0009881	2	5	6	0	5	8	1	2	1	0	2	3
Otu0009884	0	5	1	0	1	1	1	0	4	0	1	3
Otu0009893	0	0	0	0	0	0	0	0	0	0	1	0
Otu0009896	0	1	0	0	1	0	0	0	0	0	0	0
Otu0009897	0	0	0	0	0	1	0	0	0	0	0	0
Otu0009898	0	0	0	2	4	5	0	1	2	0	1	1
Otu0009902	0	0	0	1	0	0	0	0	1	0	0	0
Otu0009904	0	0	0	0	0	1	0	0	0	0	0	0
Otu0009905	0	0	0	0	0	0	0	0	0	0	0	1
Otu0009912	0	0	0	0	0	1	0	0	0	0	0	0
Otu0009915	1	0	0	0	1	1	1	1	1	0	1	1
Otu0009918	3	2	1	2	6	3	0	1	2	1	8	1
Otu0009933	2	3	2	4	1	0	2	3	0	0	1	5
Otu0009934	0	0	0	0	0	0	0	0	0	0	0	2
Otu0009936	0	1	0	0	0	0	0	0	0	0	0	0
Otu0009963	0	0	2	0	2	3	0	0	0	0	2	1
Otu0009967	0	3	5	1	2	0	0	1	2	0	0	0
Otu0009970	0	0	1	2	0	0	1	0	0	0	0	0
Otu0009976	0	0	1	0	0	0	0	0	0	0	0	0
Otu0010003	0	1	1	2	2	3	1	0	2	0	5	4
Otu0010018	0	1	0	0	1	0	0	0	0	0	0	0
Otu0010039	2	4	0	3	3	5	0	2	4	1	1	2
Otu0010041	0	0	0	0	1	0	0	0	0	0	0	0
Otu0010051	0	1	1	0	0	0	0	0	0	0	1	0
Otu0010062	0	0	0	1	0	0	0	0	0	0	0	0
Otu0010068	2	2	0	1	2	0	0	1	2	0	1	2
Otu0010082	1	0	0	2	2	2	0	1	1	0	2	0
Otu0010096	0	0	0	0	0	0	1	0	0	0	2	0
Otu0010100	3	0	1	0	3	3	1	1	2	0	2	1
Otu0010106	0	1	0	0	0	1	0	0	0	0	0	1
Otu0010110	0	1	0	0	0	0	0	0	1	0	1	0
Otu0010115	0	0	1	0	0	0	0	0	0	0	0	0
Otu0010138	0	1	0	0	0	1	1	0	0	1	0	2
Otu0010152	0	0	0	0	0	0	0	1	0	0	0	0
Otu0010155	0	0	2	0	0	0	0	0	0	0	1	0
Otu0010156	0	0	1	1	0	1	0	0	0	0	0	1
Otu0010162	7	6	0	5	2	1	4	3	2	5	5	5
Otu0010165	0	0	0	0	0	1	0	0	0	0	0	0
Otu0010172	0	0	0	0	0	0	0	0	0	0	0	1
Otu0010173	0	0	1	1	1	0	0	0	0	0	0	1
Otu0010174	0	2	0	0	10	0	0	1	0	0	0	2
Otu0010177	0	0	0	0	1	0	0	0	0	0	0	0
Otu0010181	2	1	2	1	2	0	0	1	0	1	0	3
Otu0010197	0	0	1	0	3	1	3	0	0	0	0	0
Otu0010199	0	2	0	0	0	0	0	0	0	0	0	0
Otu0010206	8	3	5	3	6	5	5	2	2	0	7	11
Otu0010219	1	0	0	0	0	2	0	1	0	0	1	1
Otu0010226	0	0	0	0	0	1	0	0	0	0	0	0
Otu0010232	0	1	0	0	1	1	0	0	0	0	0	1
Otu0010241	0	0	0	0	3	2	0	0	0	0	0	2
Otu0010252	0	5	1	4	3	2	5	1	2	1	12	5
Otu0010281	0	1	0	1	0	3	0	1	0	1	0	0
Otu0010283	0	0	0	0	0	1	0	0	0	0	0	0
Otu0010287	0	2	2	0	0	0	0	0	1	0	1	1
Otu0010292	5	2	7	5	11	0	5	3	4	0	8	4
Otu0010298	3	1	1	0	0	0	0	0	1	0	2	0
Otu0010305	0	0	0	0	0	0	1	0	0	0	0	0
Otu0010323	0	1	0	0	0	0	0	0	0	0	0	0
Otu0010326	1	2	0	1	3	1	1	1	0	0	2	0
Otu0010335	0	1	0	0	0	0	0	0	0	0	0	0
Otu0010346	0	0	0	0	0	0	0	0	0	0	1	0
Otu0010348	2	0	0	2	0	1	1	0	0	0	0	0
Otu0010352	0	0	2	0	0	0	0	0	0	0	0	0
Otu0010364	0	0	0	0	0	0	4	0	0	0	0	0
Otu0010366	1	2	5	1	6	4	0	2	3	0	7	4
Otu0010367	0	2	0	0	2	2	1	0	0	0	3	0
Otu0010382	0	3	1	1	2	1	0	0	1	0	0	0
Otu0010387	0	2	0	3	2	2	1	0	1	0	0	0
Otu0010389	2	3	2	2	2	6	0	1	3	0	1	1
Otu0010413	0	0	0	0	0	1	0	0	0	0	0	0
Otu0010423	0	1	0	0	0	0	0	2	0	0	2	0
Otu0010425	0	0	1	0	0	2	0	0	0	0	0	0
Otu0010439	0	0	0	0	0	0	0	0	0	1	0	0
Otu0010443	0	0	0	1	0	0	0	0	0	0	0	0
Otu0010446	1	0	0	0	0	0	0	0	0	0	0	0
Otu0010447	0	0	0	0	0	3	0	0	0	0	0	0
Otu0010449	0	0	1	1	0	1	0	0	1	0	0	1
Otu0010465	1	0	0	0	0	0	1	0	0	0	0	0
Otu0010471	0	0	0	0	0	1	0	0	0	0	0	0
Otu0010477	0	0	0	0	0	1	0	0	0	0	0	0
Otu0010479	0	0	0	0	0	0	1	0	0	0	0	0
Otu0010480	0	1	0	0	0	0	0	0	0	0	0	0
Otu0010491	0	0	0	0	0	0	0	0	1	0	0	1
Otu0010509	13	28	9	24	6	2	3	25	15	0	4	8
Otu0010525	0	4	0	0	0	1	2	0	0	0	2	2
Otu0010530	0	1	0	0	1	0	0	0	0	0	1	1
Otu0010533	5	0	21	23	0	59	17	5	0	3	40	13
Otu0010536	0	0	1	0	0	0	0	0	0	0	0	0
Otu0010545	0	0	1	0	2	1	0	0	0	0	2	3
Otu0010546	0	0	0	2	0	0	1	0	0	0	0	0
Otu0010557	0	0	0	0	0	1	0	0	0	0	0	0
Otu0010563	0	0	0	1	0	0	0	0	0	0	0	0
Otu0010568	0	1	1	2	2	0	2	0	0	0	1	1
Otu0010577	0	0	0	0	0	1	0	0	0	0	0	0
Otu0010596	1	0	0	0	0	0	0	0	0	0	0	0
Otu0010603	0	0	1	0	0	0	0	0	0	0	0	0
Otu0010608	0	0	0	1	0	2	0	0	0	0	0	0
Otu0010619	0	1	0	0	0	0	0	1	0	0	0	0
Otu0010633	0	0	1	0	1	0	1	0	0	0	0	0
Otu0010634	0	0	0	1	0	0	0	0	0	0	0	0
Otu0010635	0	0	1	0	0	1	0	0	1	0	0	0
Otu0010645	0	0	0	0	0	0	0	0	0	0	0	1
Otu0010647	0	0	0	0	0	0	0	0	0	0	0	1
Otu0010653	0	0	0	0	1	0	0	0	0	0	0	0
Otu0010668	0	1	1	0	0	0	1	0	0	0	0	0
Otu0010669	2	0	0	0	3	0	0	0	0	0	1	0
Otu0010674	0	0	1	0	0	0	0	0	0	0	0	0
Otu0010679	0	0	0	0	0	1	0	0	0	0	0	1
Otu0010682	0	0	0	0	0	0	0	0	0	0	1	0
Otu0010686	2	19	2	18	2	90	2	0	3	1	4	2
Otu0010689	0	0	0	0	2	0	0	0	0	0	0	0
Otu0010697	0	0	1	0	3	1	0	0	0	0	0	1
Otu0010713	0	0	0	0	1	1	0	0	0	0	1	0
Otu0010726	0	0	0	0	0	1	0	0	0	0	0	0
Otu0010731	12	8	10	0	0	15	0	0	9	1	3	7
Otu0010734	0	0	1	0	0	2	0	0	0	0	1	0
Otu0010735	0	0	0	0	1	1	0	0	0	0	0	0
Otu0010752	0	0	0	0	0	0	0	0	0	0	1	0
Otu0010762	0	0	0	1	0	0	0	0	0	0	0	0
Otu0010763	0	0	0	0	0	0	0	0	1	0	0	0
Otu0010768	0	0	0	0	0	0	1	0	0	0	0	0
Otu0010780	0	0	0	0	0	0	1	0	0	0	0	0
Otu0010783	0	0	0	0	0	0	0	0	0	0	1	0
Otu0010808	0	0	0	0	0	0	0	0	0	0	0	2
Otu0010809	0	1	0	0	1	0	0	0	0	0	0	0
Otu0010816	0	1	0	0	0	0	0	1	0	0	0	0
Otu0010827	0	0	0	0	2	2	0	0	1	0	1	0
Otu0010833	1	0	0	0	0	2	1	0	0	0	0	0
Otu0010836	0	0	0	0	0	0	0	0	0	0	1	0
Otu0010858	0	0	0	0	0	0	0	0	0	0	1	0
Otu0010877	0	0	0	0	1	0	0	0	1	0	0	0
Otu0010880	0	0	1	0	0	0	0	0	0	0	0	0
Otu0010881	0	0	2	0	2	0	0	0	0	0	0	0
Otu0010885	0	0	0	1	0	0	0	0	0	0	0	0
Otu0010896	0	0	0	0	0	0	0	0	0	0	1	0
Otu0010897	0	0	0	0	1	0	0	0	0	0	0	1
Otu0010907	1	1	0	0	0	0	0	0	0	0	0	0
Otu0010910	0	3	0	0	0	1	0	0	0	0	1	1
Otu0010914	0	1	0	0	0	0	0	0	0	0	0	1
Otu0010927	0	1	0	0	3	3	1	0	0	0	3	0
Otu0010960	0	0	0	0	0	0	0	0	0	0	1	0
Otu0010967	0	0	0	0	0	1	1	2	1	0	0	1
Otu0010979	2	2	2	1	3	1	0	4	0	0	1	4
Otu0010981	3	0	0	0	4	0	1	3	0	0	4	3
Otu0010983	0	0	0	0	0	0	1	0	0	0	0	0
Otu0011011	3	3	2	3	3	1	0	0	2	0	0	2
Otu0011016	0	0	0	0	0	0	0	1	0	0	0	0
Otu0011034	0	0	1	0	0	0	0	0	0	0	0	0
Otu0011036	0	0	1	0	2	0	0	0	0	0	0	0
Otu0011044	0	0	0	0	0	0	1	0	1	0	0	0
Otu0011048	0	0	0	0	1	0	0	0	0	0	0	0
Otu0011058	0	0	0	0	0	1	0	1	2	0	0	2
Otu0011061	0	0	0	1	2	1	0	0	0	0	2	1
Otu0011066	0	1	2	0	1	0	0	0	0	0	0	0
Otu0011070	0	0	2	0	0	1	5	0	0	0	6	1
Otu0011077	0	0	0	0	0	0	0	0	1	3	0	0
Otu0011110	2	4	0	2	2	2	3	4	1	1	2	1
Otu0011114	0	9	8	24	1	0	6	9	18	0	7	10
Otu0011122	1	0	1	0	0	3	3	0	0	0	0	0
Otu0011138	0	1	0	0	0	2	0	0	0	0	0	0
Otu0011140	0	0	0	0	2	0	0	3	0	0	2	1
Otu0011157	0	1	0	1	2	0	2	0	1	0	2	0
Otu0011163	0	0	0	1	0	0	0	0	0	0	2	0
Otu0011170	0	0	0	0	2	1	1	2	0	0	0	3
Otu0011181	0	1	2	2	1	1	2	2	3	0	0	2
Otu0011182	0	0	0	0	4	0	0	0	0	0	1	0
Otu0011207	0	2	4	0	1	2	0	0	0	0	4	1
Otu0011214	0	0	0	1	0	4	0	0	0	0	1	0
Otu0011222	0	0	0	0	2	0	0	0	1	0	2	0
Otu0011223	0	0	0	1	1	0	0	0	0	0	2	1
Otu0011225	0	1	0	0	0	0	0	0	0	0	0	0
Otu0011244	1	1	1	1	0	3	1	1	0	1	2	1
Otu0011254	0	0	0	0	0	0	1	0	0	0	0	0
Otu0011269	0	0	1	0	0	3	0	0	0	0	0	2
Otu0011272	1	0	0	0	0	0	0	0	0	0	0	0
Otu0011273	0	0	1	0	0	0	0	0	0	0	0	0
Otu0011287	0	0	0	0	0	0	1	0	0	0	0	0
Otu0011301	0	0	0	0	0	0	0	0	1	0	2	2
Otu0011302	0	0	0	0	0	3	0	0	0	0	0	0
Otu0011311	0	0	0	0	1	0	0	0	0	0	0	0
Otu0011330	0	0	0	0	0	0	0	0	0	0	0	1
Otu0011334	0	0	0	0	0	0	0	0	0	0	0	1
Otu0011349	0	1	0	1	1	0	0	0	0	0	0	0
Otu0011350	2	0	0	0	3	0	0	0	0	0	0	0
Otu0011353	0	0	0	0	0	0	0	0	0	0	1	0
Otu0011359	0	0	0	0	0	1	0	1	0	0	0	0
Otu0011362	0	0	0	0	0	0	0	0	1	0	0	0
Otu0011372	1	1	0	0	0	0	0	0	0	0	0	0
Otu0011374	0	0	0	0	0	1	0	0	0	0	0	0
Otu0011375	0	0	0	0	0	1	0	0	0	0	0	0
Otu0011379	1	2	0	4	4	1	1	1	1	0	2	0
Otu0011383	0	0	1	0	0	0	0	0	0	0	0	0
Otu0011414	0	4	1	0	0	2	0	0	2	0	0	0
Otu0011427	0	1	3	2	1	0	1	0	0	0	1	2
Otu0011436	0	1	3	1	0	0	0	1	0	0	0	0
Otu0011437	0	0	1	0	2	2	0	0	0	0	0	1
Otu0011438	0	1	0	0	0	1	0	1	3	0	1	3
Otu0011445	0	1	0	2	1	0	0	0	1	0	0	0
Otu0011446	0	0	0	1	0	0	0	0	0	0	0	0
Otu0011452	0	1	0	0	0	2	0	0	1	0	0	0
Otu0011458	0	0	0	1	0	1	0	1	0	0	3	1
Otu0011462	0	0	1	1	0	0	0	0	0	0	0	0
Otu0011472	0	0	0	0	0	1	0	0	0	0	0	1
Otu0011491	1	0	0	0	0	0	0	0	0	0	0	0
Otu0011500	0	0	0	0	1	0	0	0	0	0	0	0
Otu0011519	1	1	1	2	2	3	0	0	0	0	2	1
Otu0011520	0	1	0	0	2	5	1	0	4	0	3	3
Otu0011535	0	1	0	0	0	0	0	0	0	0	0	0
Otu0011537	0	0	0	3	0	0	0	0	0	0	0	0
Otu0011548	0	2	0	0	1	0	0	0	0	0	2	0
Otu0011559	0	0	0	0	0	0	0	0	1	0	0	0
Otu0011571	19	13	7	31	16	12	8	6	4	0	8	8
Otu0011583	0	0	1	1	1	2	0	1	0	0	1	1
Otu0011607	0	1	1	0	1	1	0	2	0	0	0	1
Otu0011608	4	4	2	0	2	6	5	1	2	1	0	7
Otu0011609	0	1	2	0	1	0	0	0	0	0	0	0
Otu0011620	0	0	0	0	0	0	1	0	0	0	0	0
Otu0011627	0	0	0	0	1	0	0	0	0	0	1	1
Otu0011632	2	0	0	0	0	1	2	0	0	0	1	2
Otu0011636	6	2	4	1	6	1	5	3	3	1	4	4
Otu0011648	7	6	8	2	16	13	3	7	10	0	12	15
Otu0011649	0	0	0	0	0	1	0	0	0	0	0	0
Otu0011652	0	0	0	0	1	0	0	0	0	0	0	0
Otu0011653	0	0	1	0	0	1	0	0	1	0	0	0
Otu0011655	0	0	0	0	0	0	0	1	0	0	1	0
Otu0011657	1	0	0	0	0	0	0	0	0	0	0	0
Otu0011661	0	0	0	0	0	2	0	0	0	0	0	0
Otu0011669	0	0	0	0	0	0	0	0	0	0	0	2
Otu0011678	0	1	2	0	1	0	0	0	0	0	0	1
Otu0011684	0	0	1	0	0	0	0	0	0	0	0	0
Otu0011686	5	0	1	2	0	0	2	1	3	2	0	1
Otu0011698	1	0	0	1	0	2	0	1	0	0	0	1
Otu0011702	0	0	0	0	0	0	0	0	0	0	0	1
Otu0011710	0	3	3	2	7	10	1	2	1	0	4	0
Otu0011723	0	0	2	0	1	2	0	0	0	0	0	0
Otu0011724	0	1	1	0	0	0	0	1	1	0	1	0
Otu0011725	0	0	0	0	2	1	0	0	0	0	2	0
Otu0011738	0	0	0	0	1	0	0	0	0	0	0	1
Otu0011745	0	0	0	0	0	1	0	0	0	0	0	0
Otu0011747	0	2	1	0	1	0	0	0	1	0	0	1
Otu0011753	0	1	3	2	0	1	3	0	3	0	3	0
Otu0011762	1	0	0	2	1	0	0	1	1	0	0	0
Otu0011763	0	14	1	2	2	0	0	1	8	0	2	4
Otu0011777	1	0	0	0	0	0	0	0	0	0	0	0
Otu0011783	1	0	4	0	1	0	1	0	0	0	0	0
Otu0011801	0	1	0	0	0	0	0	0	0	0	0	0
Otu0011804	5	1	2	4	2	6	1	4	0	1	3	3
Otu0011807	0	1	0	0	0	1	0	0	0	0	0	0
Otu0011810	0	0	0	1	0	0	0	0	1	0	0	1
Otu0011814	1	0	0	0	0	0	0	0	0	0	0	0
Otu0011822	0	0	0	0	0	0	0	0	0	1	0	0
Otu0011828	0	0	0	0	0	1	0	0	0	0	0	0
Otu0011838	0	1	0	0	0	5	0	0	0	0	0	0
Otu0011841	0	0	0	0	0	2	0	0	0	0	0	0
Otu0011844	11	6	1	2	4	4	5	6	3	2	3	8
Otu0011850	0	0	0	0	0	0	0	1	0	0	0	0
Otu0011851	0	0	1	0	0	0	0	0	0	0	0	0
Otu0011855	0	0	0	0	0	0	0	1	0	0	0	0
Otu0011859	2	2	0	0	2	1	3	2	0	0	2	3
Otu0011864	0	0	0	0	0	1	1	0	0	0	0	0
Otu0011875	0	1	1	0	0	0	0	0	1	0	1	1
Otu0011891	1	2	2	2	5	2	3	0	4	0	1	0
Otu0011895	22	7	7	10	6	7	10	14	16	4	11	23
Otu0011902	0	0	0	0	0	0	0	1	0	0	0	0
Otu0011912	0	2	0	0	0	3	0	1	0	0	0	1
Otu0011925	0	0	0	0	0	1	0	0	0	0	0	0
Otu0011926	0	0	1	0	0	0	0	0	0	0	0	0
Otu0011940	2	4	1	4	1	2	1	1	0	0	6	0
Otu0011941	0	0	0	0	1	0	0	1	0	0	0	1
Otu0011944	1	1	0	1	0	2	0	1	0	0	0	1
Otu0011951	0	0	0	2	2	0	0	0	0	0	1	0
Otu0011959	0	1	1	0	0	1	0	0	0	0	0	1
Otu0011968	1	1	1	1	0	0	0	0	1	0	1	0
Otu0011977	1	1	1	4	1	3	0	0	0	0	2	0
Otu0011985	0	0	0	0	0	0	0	1	0	0	0	2
Otu0012005	1	1	1	0	0	0	0	0	0	0	0	0
Otu0012006	0	1	0	0	0	0	0	0	0	0	0	0
Otu0012018	1	0	2	0	0	0	1	0	0	0	0	0
Otu0012021	0	0	1	0	0	0	0	0	0	0	0	0
Otu0012027	2	4	1	4	2	2	0	1	2	0	1	1
Otu0012033	1	5	3	5	2	2	1	3	1	0	1	1
Otu0012042	0	0	0	0	1	1	0	0	1	0	1	0
Otu0012062	0	0	0	0	0	0	0	0	0	0	1	0
Otu0012065	0	1	0	0	0	1	0	0	1	0	0	0
Otu0012066	0	0	1	0	0	0	0	2	0	0	0	4
Otu0012071	0	5	4	2	5	4	0	1	1	0	3	2
Otu0012072	0	0	0	0	0	0	1	0	0	0	0	0
Otu0012093	0	0	0	0	1	4	0	1	0	0	1	3
Otu0012095	1	1	0	0	0	0	0	0	0	0	0	0
Otu0012099	0	0	0	0	0	0	0	0	0	0	0	1
Otu0012102	0	0	2	0	0	1	1	0	0	0	0	0
Otu0012103	1	0	0	0	0	0	0	0	0	0	0	0
Otu0012112	0	0	0	0	0	1	0	0	0	0	1	1
Otu0012114	0	0	0	0	0	1	0	0	0	0	0	0
Otu0012125	0	0	0	0	0	0	2	0	0	0	1	3
Otu0012129	0	0	0	0	1	0	0	0	0	0	0	0
Otu0012133	0	0	0	0	0	0	0	1	0	0	0	0
Otu0012134	1	2	4	0	3	5	1	3	0	1	2	5
Otu0012156	0	1	2	1	0	0	0	0	0	0	1	2
Otu0012168	0	1	0	0	0	1	1	0	0	0	0	1
Otu0012169	0	0	0	0	0	0	0	0	1	0	0	0
Otu0012172	0	1	0	0	0	0	0	0	0	0	0	0
Otu0012192	0	1	1	0	1	2	0	0	0	0	0	1
Otu0012205	4	5	6	8	7	9	1	1	1	0	8	7
Otu0012206	2	1	1	2	4	4	0	2	3	0	1	1
Otu0012209	0	0	0	0	0	0	0	23	0	0	0	0
Otu0012211	0	0	0	0	1	0	0	0	0	0	0	0
Otu0012217	0	0	0	0	0	0	0	0	1	0	0	0
Otu0012219	6	2	4	1	6	12	0	1	2	0	2	6
Otu0012232	1	4	0	0	3	0	0	1	5	0	2	0
Otu0012237	0	2	0	0	1	0	0	0	0	0	0	0
Otu0012250	0	0	0	3	1	0	0	0	1	0	1	3
Otu0012253	0	0	0	0	0	0	0	0	0	0	1	0
Otu0012257	8	9	13	28	25	9	7	5	8	0	26	3
Otu0012263	2	1	0	6	1	1	1	0	0	0	1	0
Otu0012273	0	0	0	0	0	2	0	0	0	0	0	1
Otu0012285	0	0	0	0	0	0	1	0	0	0	0	0
Otu0012287	0	0	1	0	0	0	0	0	0	0	0	0
Otu0012297	0	0	0	1	1	0	0	0	0	0	0	0
Otu0012337	0	0	0	0	1	0	0	0	0	0	0	0
Otu0012340	0	0	0	0	0	0	0	0	0	0	1	1
Otu0012355	0	0	0	0	0	2	1	3	0	0	0	0
Otu0012376	0	0	0	1	0	1	0	0	0	0	0	0
Otu0012377	0	0	0	0	1	0	0	0	0	0	0	0
Otu0012388	0	0	0	0	1	0	0	0	0	0	0	0
Otu0012392	0	1	0	1	1	1	0	1	0	0	0	0
Otu0012403	1	0	0	0	0	0	0	0	0	0	0	0
Otu0012404	0	1	0	0	0	0	0	0	0	0	1	0
Otu0012426	0	0	2	0	0	2	0	1	1	0	0	2
Otu0012433	0	0	0	1	2	0	0	0	1	0	0	1
Otu0012443	0	0	0	1	0	0	0	0	0	0	0	0
Otu0012445	0	0	0	0	0	1	0	0	0	0	0	0
Otu0012447	0	0	1	0	0	1	0	0	0	0	0	1
Otu0012454	0	0	0	0	0	0	0	0	0	0	1	0
Otu0012455	0	1	1	1	1	1	1	0	0	0	2	0
Otu0012464	0	1	0	0	2	0	0	1	0	0	0	0
Otu0012479	0	0	0	0	0	1	1	0	0	0	0	0
Otu0012480	0	1	0	0	0	0	0	0	0	0	0	0
Otu0012494	1	2	0	1	2	0	0	1	0	0	0	0
Otu0012512	0	0	0	0	0	0	1	0	2	0	0	1
Otu0012517	2	0	0	0	0	0	0	0	0	0	0	0
Otu0012525	5	7	2	0	4	7	1	2	1	0	3	7
Otu0012549	0	0	0	0	0	0	1	0	0	0	0	0
Otu0012552	4	0	0	0	0	0	0	0	0	0	0	0
Otu0012570	0	1	2	0	4	0	0	0	0	0	8	0
Otu0012574	0	1	2	0	1	1	1	0	0	0	2	0
Otu0012579	1	1	0	6	3	0	0	0	1	0	2	2
Otu0012590	3	2	0	7	10	2	4	0	1	1	3	2
Otu0012609	0	0	0	0	0	0	0	0	0	0	1	0
Otu0012626	0	0	2	0	0	1	0	0	0	0	2	0
Otu0012638	6	4	4	6	6	9	1	4	7	1	11	5
Otu0012639	0	1	0	0	2	2	0	0	0	0	4	1
Otu0012642	1	0	0	0	1	0	0	0	0	0	1	0
Otu0012660	0	0	0	1	0	0	0	0	1	0	1	0
Otu0012665	0	0	0	0	0	1	0	0	0	0	0	0
Otu0012673	0	0	0	0	0	0	0	0	1	0	0	0
Otu0012687	1	1	4	1	3	0	1	0	2	0	1	3
Otu0012692	0	0	1	0	0	0	0	0	0	0	1	0
Otu0012700	0	1	0	0	0	1	1	0	0	1	0	1
Otu0012703	0	0	0	1	2	0	0	0	1	0	0	0
Otu0012717	0	0	0	0	1	0	0	0	0	0	0	0
Otu0012726	0	0	0	1	0	0	0	1	0	0	0	1
Otu0012737	0	1	0	1	0	0	0	0	0	0	0	0
Otu0012740	0	0	0	1	0	0	0	0	0	0	0	0
Otu0012741	0	2	2	2	2	1	1	0	1	0	0	6
Otu0012751	0	1	0	0	0	0	0	0	0	0	0	0
Otu0012756	0	0	0	2	0	1	1	0	0	0	0	0
Otu0012778	1	0	0	0	1	1	0	0	0	0	0	0
Otu0012793	0	1	0	0	0	0	0	0	0	0	0	0
Otu0012800	0	0	0	0	0	1	0	0	0	0	0	0
Otu0012805	0	1	0	1	1	0	0	0	0	0	0	1
Otu0012833	0	0	0	0	0	0	0	0	0	0	1	0
Otu0012862	0	4	1	1	0	1	0	0	0	0	0	0
Otu0012863	0	0	0	0	0	0	0	76	0	0	147	1
Otu0012869	0	0	0	0	0	0	0	0	0	0	1	0
Otu0012870	4	4	1	2	1	0	2	3	4	2	3	5
Otu0012873	4	8	4	13	13	6	8	4	3	1	2	4
Otu0012877	0	0	1	0	1	0	0	0	0	0	0	0
Otu0012885	0	1	1	0	2	0	2	0	0	0	0	0
Otu0012894	0	0	0	0	0	1	0	0	0	0	0	0
Otu0012895	0	6	5	7	3	2	1	2	2	0	4	1
Otu0012906	0	0	0	0	0	0	0	0	0	0	1	0
Otu0012917	0	1	0	0	0	0	0	0	0	0	0	0
Otu0012924	0	0	0	0	0	0	0	1	0	0	0	0
[truncated: 5,300 more rows]

## Sheet: taxonomy
otu_id	domain	phylum	class	order	family	genus
Otu0000001	Bacteria	Proteobacteria	Gammaproteobacteria	Gammaproteobacteria_unclassified	Gammaproteobacteria_unclassified	Gammaproteobacteria_unclassified
Otu0000002	Bacteria	Cyanobacteria	Cyanobacteria	SubsectionI	FamilyI	Synechococcus
Otu0000003	Bacteria	Proteobacteria	Alphaproteobacteria	Rhodobacterales	Rhodobacteraceae	Rhodobacteraceae_unclassified
Otu0000004	Bacteria	Acidobacteria	Holophagae	Subgroup_10	TK85	TK85_unclassified
Otu0000005	Archaea	Thaumarchaeota	Marine_Group_I	Unknown_Order	Unknown_Family	Candidatus_Nitrosopumilus
Otu0000006	Bacteria	Proteobacteria	Gammaproteobacteria	Gammaproteobacteria_unclassified	Gammaproteobacteria_unclassified	Gammaproteobacteria_unclassified
Otu0000007	Bacteria	Cyanobacteria	Cyanobacteria	SubsectionI	FamilyI	FamilyI_unclassified
Otu0000008	Bacteria	Proteobacteria	Gammaproteobacteria	Chromatiales	Chromatiales_unclassified	Chromatiales_unclassified
Otu0000009	Bacteria	Proteobacteria	Betaproteobacteria	Nitrosomonadales	Nitrosomonadaceae	Candidatus_Branchiomonas
Otu0000010	Bacteria	Chloroflexi	SAR202_clade	SAR202_clade_unclassified	SAR202_clade_unclassified	SAR202_clade_unclassified
Otu0000011	Bacteria	Proteobacteria	Proteobacteria_unclassified	Proteobacteria_unclassified	Proteobacteria_unclassified	Proteobacteria_unclassified
Otu0000012	Bacteria	Actinobacteria	Acidimicrobiia	Acidimicrobiales	Sva0996_marine_group	Sva0996_marine_group_unclassified
Otu0000014	Bacteria	PAUC34f	PAUC34f_unclassified	PAUC34f_unclassified	PAUC34f_unclassified	PAUC34f_unclassified
Otu0000015	Bacteria	Proteobacteria	Alphaproteobacteria	Rhodobacterales	Rhodobacteraceae	Rhodobacteraceae_unclassified
Otu0000016	Bacteria	Actinobacteria	Acidimicrobiia	Acidimicrobiales	Sva0996_marine_group	Sva0996_marine_group_unclassified
Otu0000017	Bacteria	Proteobacteria	Deltaproteobacteria	Sh765B-TzT-29	Sh765B-TzT-29_unclassified	Sh765B-TzT-29_unclassified
Otu0000018	Bacteria	Nitrospirae	Nitrospira	Nitrospirales	Nitrospiraceae	Nitrospira
Otu0000019	Bacteria	Chloroflexi	Caldilineae	Caldilineales	Caldilineaceae	Caldilineaceae_unclassified
Otu0000024	Bacteria	Bacteroidetes	Cytophagia	Order_II	Rhodothermaceae	Rhodothermaceae_unclassified
Otu0000026	Bacteria	PAUC34f	PAUC34f_unclassified	PAUC34f_unclassified	PAUC34f_unclassified	PAUC34f_unclassified
Otu0000027	Bacteria	Actinobacteria	Acidimicrobiia	Acidimicrobiales	OM1_clade	Candidatus_Actinomarina
Otu0000028	Bacteria	Proteobacteria	Gammaproteobacteria	Oceanospirillales	Hahellaceae	Endozoicomonas
Otu0000030	Bacteria	PAUC34f	PAUC34f_unclassified	PAUC34f_unclassified	PAUC34f_unclassified	PAUC34f_unclassified
Otu0000031	Bacteria	Proteobacteria	Gammaproteobacteria	Oceanospirillales	Hahellaceae	Endozoicomonas
Otu0000032	Bacteria	Acidobacteria	Acidobacteria	Subgroup_9	Subgroup_9_unclassified	Subgroup_9_unclassified
Otu0000034	Bacteria	Bacteroidetes	Cytophagia	Order_II	Rhodothermaceae	Rhodothermaceae_unclassified
Otu0000035	Bacteria	Bacteroidetes	Flavobacteriia	Flavobacteriales	Flavobacteriaceae	NS5_marine_group
Otu0000036	Bacteria	Acidobacteria	Acidobacteria	Subgroup_3	PAUC26f	PAUC26f_unclassified
Otu0000037	Bacteria	Acidobacteria	Acidobacteria	Subgroup_6	Subgroup_6_unclassified	Subgroup_6_unclassified
Otu0000038	Bacteria	Proteobacteria	Deltaproteobacteria	Desulfurellales	Desulfurellaceae	Desulfurellaceae_unclassified
Otu0000041	Bacteria	Proteobacteria	Alphaproteobacteria	SAR11_clade	Surface_1	Candidatus_Pelagibacter
Otu0000044	Bacteria	Chloroflexi	Caldilineae	Caldilineales	Caldilineaceae	Caldilineaceae_unclassified
Otu0000045	Bacteria	Proteobacteria	Proteobacteria_unclassified	Proteobacteria_unclassified	Proteobacteria_unclassified	Proteobacteria_unclassified
Otu0000046	Bacteria	Proteobacteria	Gammaproteobacteria	Gammaproteobacteria_unclassified	Gammaproteobacteria_unclassified	Gammaproteobacteria_unclassified
Otu0000047	Bacteria	Proteobacteria	Gammaproteobacteria	KI89A_clade	KI89A_clade_unclassified	KI89A_clade_unclassified
Otu0000048	Bacteria	Proteobacteria	Proteobacteria_unclassified	Proteobacteria_unclassified	Proteobacteria_unclassified	Proteobacteria_unclassified
Otu0000049	Bacteria	Proteobacteria	Gammaproteobacteria	Oceanospirillales	Oceanospirillales_unclassified	Oceanospirillales_unclassified
Otu0000050	Bacteria	Nitrospirae	Nitrospira	Nitrospirales	Nitrospiraceae	Nitrospira
Otu0000053	Bacteria	Chloroflexi	SAR202_clade	SAR202_clade_unclassified	SAR202_clade_unclassified	SAR202_clade_unclassified
Otu0000054	Bacteria	Cyanobacteria	Cyanobacteria	SubsectionIII	FamilyI	FamilyI_unclassified
Otu0000057	Bacteria	Proteobacteria	Gammaproteobacteria	Chromatiales	Chromatiaceae	Nitrosococcus
Otu0000058	Bacteria	Proteobacteria	Proteobacteria_unclassified	Proteobacteria_unclassified	Proteobacteria_unclassified	Proteobacteria_unclassified
Otu0000059	Bacteria	Proteobacteria	Gammaproteobacteria	Gammaproteobacteria_unclassified	Gammaproteobacteria_unclassified	Gammaproteobacteria_unclassified
Otu0000060	Bacteria	Proteobacteria	Alphaproteobacteria	Rickettsiales	TK34	TK34_unclassified
Otu0000061	Bacteria	Actinobacteria	Acidimicrobiia	Acidimicrobiales	Sva0996_marine_group	Sva0996_marine_group_unclassified
Otu0000062	Bacteria	Proteobacteria	Alphaproteobacteria	Rhodospirillales	AT-s3-44	AT-s3-44_unclassified
Otu0000064	Bacteria	Chloroflexi	SAR202_clade	SAR202_clade_unclassified	SAR202_clade_unclassified	SAR202_clade_unclassified
Otu0000065	Bacteria	Chloroflexi	SAR202_clade	SAR202_clade_unclassified	SAR202_clade_unclassified	SAR202_clade_unclassified
Otu0000068	Bacteria	Proteobacteria	Alphaproteobacteria	Rhodobacterales	Rhodobacteraceae	Rubrimonas
Otu0000069	Bacteria	Acidobacteria	Acidobacteria	Subgroup_3	PAUC26f	PAUC26f_unclassified
Otu0000071	Bacteria	Proteobacteria	Gammaproteobacteria	Alteromonadales	Alteromonadaceae	Alteromonas
Otu0000072	Bacteria	Proteobacteria	Alphaproteobacteria	Rhodobacterales	Rhodobacteraceae	Rhodobacteraceae_unclassified
Otu0000076	Bacteria	Proteobacteria	Alphaproteobacteria	Rhodobacterales	Rhodobacteraceae	Rhodovulum
Otu0000077	Bacteria	Chloroflexi	SAR202_clade	SAR202_clade_unclassified	SAR202_clade_unclassified	SAR202_clade_unclassified
Otu0000083	Bacteria	Firmicutes	Clostridia	Halanaerobiales	64K2	64K2_unclassified
Otu0000086	Archaea	Thaumarchaeota	Marine_Group_I	Unknown_Order	Unknown_Family	Unknown_Family_unclassified
Otu0000087	Bacteria	Chloroflexi	Anaerolineae	Anaerolineales	Anaerolineaceae	Anaerolineaceae_unclassified
Otu0000088	Bacteria	Proteobacteria	Gammaproteobacteria	KI89A_clade	KI89A_clade_unclassified	KI89A_clade_unclassified
Otu0000089	Bacteria	Proteobacteria	Gammaproteobacteria	KI89A_clade	KI89A_clade_unclassified	KI89A_clade_unclassified
Otu0000090	Bacteria	Proteobacteria	Gammaproteobacteria	Gammaproteobacteria_unclassified	Gammaproteobacteria_unclassified	Gammaproteobacteria_unclassified
Otu0000091	Bacteria	Proteobacteria	Proteobacteria_unclassified	Proteobacteria_unclassified	Proteobacteria_unclassified	Proteobacteria_unclassified
Otu0000092	Bacteria	Proteobacteria	Gammaproteobacteria	Vibrionales	Vibrionaceae	Vibrio
Otu0000094	Bacteria	Proteobacteria	Proteobacteria_unclassified	Proteobacteria_unclassified	Proteobacteria_unclassified	Proteobacteria_unclassified
Otu0000096	Bacteria	Proteobacteria	Proteobacteria_unclassified	Proteobacteria_unclassified	Proteobacteria_unclassified	Proteobacteria_unclassified
Otu0000101	Bacteria	Proteobacteria	Gammaproteobacteria	Gammaproteobacteria_unclassified	Gammaproteobacteria_unclassified	Gammaproteobacteria_unclassified
Otu0000102	Bacteria	Proteobacteria	Deltaproteobacteria	GR-WP33-30	GR-WP33-30_unclassified	GR-WP33-30_unclassified
Otu0000103	Bacteria	Proteobacteria	Alphaproteobacteria	Rhodospirillales	Rhodospirillaceae	Rhodospirillaceae_unclassified
Otu0000106	Bacteria	Proteobacteria	Gammaproteobacteria	Gammaproteobacteria_unclassified	Gammaproteobacteria_unclassified	Gammaproteobacteria_unclassified
Otu0000108	Bacteria	Proteobacteria	Gammaproteobacteria	KI89A_clade	KI89A_clade_unclassified	KI89A_clade_unclassified
Otu0000109	Bacteria	Proteobacteria	Alphaproteobacteria	Rhodospirillales	Rhodospirillales_unclassified	Rhodospirillales_unclassified
Otu0000110	Bacteria	Proteobacteria	Gammaproteobacteria	KI89A_clade	KI89A_clade_unclassified	KI89A_clade_unclassified
Otu0000111	Bacteria	Proteobacteria	Deltaproteobacteria	Desulfurellales	Desulfurellaceae	Desulfurellaceae_unclassified
Otu0000114	Bacteria	Proteobacteria	Gammaproteobacteria	Enterobacteriales	Enterobacteriaceae	Enterobacteriaceae_unclassified
Otu0000116	Bacteria	Proteobacteria	Alphaproteobacteria	Alphaproteobacteria_unclassified	Alphaproteobacteria_unclassified	Alphaproteobacteria_unclassified
Otu0000118	Bacteria	Cyanobacteria	Cyanobacteria	SubsectionI	FamilyI	Synechococcus
Otu0000120	Bacteria	Cyanobacteria	Cyanobacteria	SubsectionI	FamilyI	Prochlorococcus
Otu0000122	Bacteria	Proteobacteria	Gammaproteobacteria	Alteromonadales	Pseudoalteromonadaceae	Pseudoalteromonas
Otu0000125	Bacteria	Proteobacteria	Gammaproteobacteria	Gammaproteobacteria_unclassified	Gammaproteobacteria_unclassified	Gammaproteobacteria_unclassified
Otu0000126	Bacteria	Actinobacteria	Acidimicrobiia	Acidimicrobiales	Sva0996_marine_group	Sva0996_marine_group_unclassified
Otu0000130	Bacteria	Proteobacteria	Gammaproteobacteria	Gammaproteobacteria_unclassified	Gammaproteobacteria_unclassified	Gammaproteobacteria_unclassified
Otu0000131	Bacteria	Gemmatimonadetes	Gemmatimonadetes	BD2-11_terrestrial_group	BD2-11_terrestrial_group_unclassified	BD2-11_terrestrial_group_unclassified
Otu0000132	Bacteria	Bacteroidetes	Flavobacteriia	Flavobacteriales	Flavobacteriaceae	NS5_marine_group
Otu0000134	Archaea	Thaumarchaeota	Marine_Group_I	Unknown_Order	Unknown_Family	Candidatus_Nitrosopumilus
Otu0000136	Bacteria	Proteobacteria	Alphaproteobacteria	Rickettsiales	SAR116_clade	SAR116_clade_unclassified
Otu0000140	Bacteria	Proteobacteria	Alphaproteobacteria	Rickettsiales	Rickettsiales_unclassified	Rickettsiales_unclassified
Otu0000141	Bacteria	Proteobacteria	Alphaproteobacteria	Rhizobiales	Rhizobiales_unclassified	Rhizobiales_unclassified
Otu0000142	Bacteria	Proteobacteria	Gammaproteobacteria	Gammaproteobacteria_unclassified	Gammaproteobacteria_unclassified	Gammaproteobacteria_unclassified
Otu0000143	Bacteria	Chloroflexi	SAR202_clade	SAR202_clade_unclassified	SAR202_clade_unclassified	SAR202_clade_unclassified
Otu0000145	Bacteria	Proteobacteria	Gammaproteobacteria	Gammaproteobacteria_unclassified	Gammaproteobacteria_unclassified	Gammaproteobacteria_unclassified
Otu0000147	Bacteria	Acidobacteria	Acidobacteria	Acidobacteria_unclassified	Acidobacteria_unclassified	Acidobacteria_unclassified
Otu0000148	Bacteria	Bacteria_unclassified	Bacteria_unclassified	Bacteria_unclassified	Bacteria_unclassified	Bacteria_unclassified
Otu0000149	Bacteria	Proteobacteria	Alphaproteobacteria	Rhodobacterales	Rhodobacteraceae	Planktomarina
Otu0000152	Bacteria	Proteobacteria	Gammaproteobacteria	KI89A_clade	KI89A_clade_unclassified	KI89A_clade_unclassified
Otu0000153	Bacteria	Proteobacteria	Gammaproteobacteria	Gammaproteobacteria_unclassified	Gammaproteobacteria_unclassified	Gammaproteobacteria_unclassified
Otu0000154	Bacteria	Acidobacteria	Acidobacteria	Subgroup_6	Subgroup_6_unclassified	Subgroup_6_unclassified
Otu0000155	Bacteria	Proteobacteria	Gammaproteobacteria	Gammaproteobacteria_unclassified	Gammaproteobacteria_unclassified	Gammaproteobacteria_unclassified
Otu0000157	Bacteria	Chloroflexi	Chloroflexi_unclassified	Chloroflexi_unclassified	Chloroflexi_unclassified	Chloroflexi_unclassified
Otu0000158	Bacteria	Planctomycetes	Planctomycetacia	Planctomycetales	Planctomycetaceae	Planctomycetaceae_unclassified
Otu0000159	Bacteria	Proteobacteria	Alphaproteobacteria	Rhodobacterales	Rhodobacteraceae	Rhodobacteraceae_unclassified
Otu0000160	Bacteria	Proteobacteria	Gammaproteobacteria	Gammaproteobacteria_unclassified	Gammaproteobacteria_unclassified	Gammaproteobacteria_unclassified
Otu0000161	Bacteria	Firmicutes	Bacilli	Bacillales	Staphylococcaceae	Staphylococcus
Otu0000163	Bacteria	Proteobacteria	JTB23	JTB23_unclassified	JTB23_unclassified	JTB23_unclassified
Otu0000166	Bacteria	Proteobacteria	Gammaproteobacteria	Gammaproteobacteria_unclassified	Gammaproteobacteria_unclassified	Gammaproteobacteria_unclassified
Otu0000173	Bacteria	Proteobacteria	Alphaproteobacteria	Rhodobacterales	Rhodobacteraceae	Rhodobacteraceae_unclassified
Otu0000175	Bacteria	Chloroflexi	Chloroflexi_unclassified	Chloroflexi_unclassified	Chloroflexi_unclassified	Chloroflexi_unclassified
Otu0000176	Bacteria	Proteobacteria	Gammaproteobacteria	Gammaproteobacteria_unclassified	Gammaproteobacteria_unclassified	Gammaproteobacteria_unclassified
Otu0000179	Bacteria	Proteobacteria	Proteobacteria_unclassified	Proteobacteria_unclassified	Proteobacteria_unclassified	Proteobacteria_unclassified
Otu0000180	Bacteria	Actinobacteria	Acidimicrobiia	Acidimicrobiales	OM1_clade	Candidatus_Actinomarina
Otu0000182	Bacteria	Bacteroidetes	Flavobacteriia	Flavobacteriales	Flavobacteriaceae	Flavobacteriaceae_unclassified
Otu0000192	Bacteria	Proteobacteria	Gammaproteobacteria	Chromatiales	Granulosicoccaceae	Granulosicoccus
Otu0000197	Bacteria	Proteobacteria	Deltaproteobacteria	Desulfobacterales	Nitrospinaceae	Candidatus_Entotheonella
Otu0000199	Bacteria	Chloroflexi	SAR202_clade	SAR202_clade_unclassified	SAR202_clade_unclassified	SAR202_clade_unclassified
Otu0000200	Bacteria	Proteobacteria	Gammaproteobacteria	Chromatiales	Chromatiaceae	Nitrosococcus
Otu0000208	Bacteria	Actinobacteria	Acidimicrobiia	Acidimicrobiales	Sva0996_marine_group	Sva0996_marine_group_unclassified
Otu0000209	Bacteria	Proteobacteria	Alphaproteobacteria	Rhodobacterales	Rhodobacteraceae	Ruegeria
Otu0000210	Bacteria	Chloroflexi	SAR202_clade	SAR202_clade_unclassified	SAR202_clade_unclassified	SAR202_clade_unclassified
Otu0000211	Bacteria	Actinobacteria	Acidimicrobiia	Acidimicrobiales	OM1_clade	OM1_clade_unclassified
Otu0000215	Bacteria	Proteobacteria	Alphaproteobacteria	Rhodobacterales	Rhodobacteraceae	Rhodobacteraceae_unclassified
Otu0000216	Bacteria	Cyanobacteria	Cyanobacteria	SubsectionI	FamilyI	Synechococcus
Otu0000218	Bacteria	Proteobacteria	Alphaproteobacteria	Rickettsiales	EF100-94H03	EF100-94H03_unclassified
Otu0000219	Bacteria	Cyanobacteria	Cyanobacteria	SubsectionI	FamilyI	Synechococcus
Otu0000220	Bacteria	Chloroflexi	SAR202_clade	SAR202_clade_unclassified	SAR202_clade_unclassified	SAR202_clade_unclassified
Otu0000221	Bacteria	Chloroflexi	Caldilineae	Caldilineales	Caldilineaceae	Caldilineaceae_unclassified
Otu0000223	Bacteria	Proteobacteria	Proteobacteria_unclassified	Proteobacteria_unclassified	Proteobacteria_unclassified	Proteobacteria_unclassified
Otu0000229	Bacteria	Proteobacteria	Gammaproteobacteria	HOC36	HOC36_unclassified	HOC36_unclassified
Otu0000231	Bacteria	Proteobacteria	Gammaproteobacteria	Pseudomonadales	Moraxellaceae	Acinetobacter
Otu0000234	Bacteria	Proteobacteria	Gammaproteobacteria	Gammaproteobacteria_unclassified	Gammaproteobacteria_unclassified	Gammaproteobacteria_unclassified
Otu0000236	Bacteria	Proteobacteria	Gammaproteobacteria	Gammaproteobacteria_unclassified	Gammaproteobacteria_unclassified	Gammaproteobacteria_unclassified
Otu0000242	Bacteria	Proteobacteria	Gammaproteobacteria	Gammaproteobacteria_unclassified	Gammaproteobacteria_unclassified	Gammaproteobacteria_unclassified
Otu0000246	Bacteria	Proteobacteria	Gammaproteobacteria	KI89A_clade	KI89A_clade_unclassified	KI89A_clade_unclassified
Otu0000249	Bacteria	Proteobacteria	Gammaproteobacteria	KI89A_clade	KI89A_clade_unclassified	KI89A_clade_unclassified
Otu0000251	Bacteria	Gemmatimonadetes	Gemmatimonadetes	BD2-11_terrestrial_group	BD2-11_terrestrial_group_unclassified	BD2-11_terrestrial_group_unclassified
Otu0000254	Bacteria	Proteobacteria	Proteobacteria_unclassified	Proteobacteria_unclassified	Proteobacteria_unclassified	Proteobacteria_unclassified
Otu0000255	Bacteria	Proteobacteria	Gammaproteobacteria	Cellvibrionales	Halieaceae	Halieaceae_unclassified
Otu0000261	Bacteria	Gemmatimonadetes	Gemmatimonadetes	BD2-11_terrestrial_group	BD2-11_terrestrial_group_unclassified	BD2-11_terrestrial_group_unclassified
Otu0000269	Bacteria	Firmicutes	Bacilli	Lactobacillales	Streptococcaceae	Streptococcus
Otu0000271	Bacteria	Actinobacteria	Acidimicrobiia	Acidimicrobiales	Sva0996_marine_group	Sva0996_marine_group_unclassified
Otu0000273	Bacteria	Proteobacteria	Proteobacteria_unclassified	Proteobacteria_unclassified	Proteobacteria_unclassified	Proteobacteria_unclassified
Otu0000277	Bacteria	Proteobacteria	Proteobacteria_unclassified	Proteobacteria_unclassified	Proteobacteria_unclassified	Proteobacteria_unclassified
Otu0000284	Bacteria	Proteobacteria	Proteobacteria_unclassified	Proteobacteria_unclassified	Proteobacteria_unclassified	Proteobacteria_unclassified
Otu0000285	Bacteria	Proteobacteria	Gammaproteobacteria	Oceanospirillales	ZD0405	ZD0405_unclassified
Otu0000287	Bacteria	Bacteroidetes	Flavobacteriia	Flavobacteriales	Flavobacteriaceae	NS5_marine_group
Otu0000291	Bacteria	Proteobacteria	Alphaproteobacteria	Rhodobacterales	Rhodobacteraceae	Rhodobacteraceae_unclassified
Otu0000292	Bacteria	Proteobacteria	Alphaproteobacteria	Caulobacterales	Hyphomonadaceae	Hyphomonas
Otu0000294	Bacteria	Proteobacteria	Alphaproteobacteria	Rhodospirillales	Rhodospirillales_unclassified	Rhodospirillales_unclassified
Otu0000299	Bacteria	Chloroflexi	SAR202_clade	SAR202_clade_unclassified	SAR202_clade_unclassified	SAR202_clade_unclassified
Otu0000300	Bacteria	Proteobacteria	Gammaproteobacteria	KI89A_clade	KI89A_clade_unclassified	KI89A_clade_unclassified
Otu0000304	Bacteria	Spirochaetae	Spirochaetes	Spirochaetales	Spirochaetaceae	Spirochaeta_2
Otu0000305	Bacteria	Proteobacteria	Gammaproteobacteria	Oceanospirillales	Hahellaceae	Endozoicomonas
Otu0000308	Bacteria	Chloroflexi	TK10	TK10_unclassified	TK10_unclassified	TK10_unclassified
Otu0000313	Bacteria	Planctomycetes	Planctomycetacia	Planctomycetales	Planctomycetaceae	Rubripirellula
Otu0000318	Bacteria	Proteobacteria	Gammaproteobacteria	Gammaproteobacteria_unclassified	Gammaproteobacteria_unclassified	Gammaproteobacteria_unclassified
Otu0000324	Bacteria	Proteobacteria	Gammaproteobacteria	Gammaproteobacteria_unclassified	Gammaproteobacteria_unclassified	Gammaproteobacteria_unclassified
Otu0000340	Bacteria	Proteobacteria	Gammaproteobacteria	Gammaproteobacteria_unclassified	Gammaproteobacteria_unclassified	Gammaproteobacteria_unclassified
Otu0000341	Bacteria	Proteobacteria	Gammaproteobacteria	Gammaproteobacteria_unclassified	Gammaproteobacteria_unclassified	Gammaproteobacteria_unclassified
Otu0000342	Bacteria	Actinobacteria	Acidimicrobiia	Acidimicrobiales	Sva0996_marine_group	Sva0996_marine_group_unclassified
Otu0000343	Bacteria	Proteobacteria	Alphaproteobacteria	Rhodospirillales	Rhodospirillales_unclassified	Rhodospirillales_unclassified
Otu0000355	Bacteria	Chloroflexi	SAR202_clade	SAR202_clade_unclassified	SAR202_clade_unclassified	SAR202_clade_unclassified
Otu0000362	Bacteria	Verrucomicrobia	Verrucomicrobiae	Verrucomicrobiales	Verrucomicrobiaceae	Roseibacillus
Otu0000371	Bacteria	Proteobacteria	Alphaproteobacteria	Alphaproteobacteria_unclassified	Alphaproteobacteria_unclassified	Alphaproteobacteria_unclassified
Otu0000384	Bacteria	Actinobacteria	Acidimicrobiia	Acidimicrobiales	OM1_clade	OM1_clade_unclassified
Otu0000386	Bacteria	Chloroflexi	Anaerolineae	Anaerolineales	Anaerolineaceae	Anaerolineaceae_unclassified
Otu0000387	Bacteria	Chloroflexi	Chloroflexi_unclassified	Chloroflexi_unclassified	Chloroflexi_unclassified	Chloroflexi_unclassified
Otu0000388	Bacteria	Proteobacteria	Epsilonproteobacteria	Campylobacterales	Campylobacteraceae	Arcobacter
Otu0000390	Bacteria	Bacteria_unclassified	Bacteria_unclassified	Bacteria_unclassified	Bacteria_unclassified	Bacteria_unclassified
Otu0000393	Bacteria	Bacteroidetes	Flavobacteriia	Flavobacteriales	Flavobacteriaceae	Flavobacteriaceae_unclassified
Otu0000399	Bacteria	Proteobacteria	Alphaproteobacteria	Rhizobiales	Phyllobacteriaceae	Hoeflea
Otu0000401	Bacteria	Bacteria_unclassified	Bacteria_unclassified	Bacteria_unclassified	Bacteria_unclassified	Bacteria_unclassified
Otu0000406	Bacteria	Bacteroidetes	Flavobacteriia	Flavobacteriales	Flavobacteriaceae	Formosa
Otu0000409	Bacteria	Proteobacteria	Gammaproteobacteria	Gammaproteobacteria_unclassified	Gammaproteobacteria_unclassified	Gammaproteobacteria_unclassified
Otu0000412	Bacteria	Bacteroidetes	Flavobacteriia	Flavobacteriales	Flavobacteriaceae	Tenacibaculum
Otu0000413	Bacteria	Proteobacteria	Gammaproteobacteria	Gammaproteobacteria_unclassified	Gammaproteobacteria_unclassified	Gammaproteobacteria_unclassified
Otu0000414	Bacteria	Bacteroidetes	Flavobacteriia	Flavobacteriales	Flavobacteriaceae	NS2b_marine_group
Otu0000415	Bacteria	Bacteroidetes	Flavobacteriia	Flavobacteriales	Flavobacteriaceae	NS4_marine_group
Otu0000427	Bacteria	Proteobacteria	Gammaproteobacteria	Vibrionales	Vibrionaceae	Photobacterium
Otu0000428	Bacteria	Proteobacteria	Gammaproteobacteria	Gammaproteobacteria_unclassified	Gammaproteobacteria_unclassified	Gammaproteobacteria_unclassified
Otu0000431	Bacteria	Proteobacteria	Gammaproteobacteria	Methylococcales	Methylococcales_unclassified	Methylococcales_unclassified
Otu0000434	Bacteria	Bacteroidetes	Flavobacteriia	Flavobacteriales	Flavobacteriaceae	NS4_marine_group
Otu0000435	Bacteria	Proteobacteria	Gammaproteobacteria	Order_Incertae_Sedis	Family_Incertae_Sedis	Marinicella
Otu0000443	Bacteria	Proteobacteria	Deltaproteobacteria	Desulfurellales	Desulfurellaceae	Desulfurellaceae_unclassified
Otu0000447	Bacteria	Proteobacteria	Gammaproteobacteria	KI89A_clade	KI89A_clade_unclassified	KI89A_clade_unclassified
Otu0000450	Bacteria	Proteobacteria	Gammaproteobacteria	Gammaproteobacteria_unclassified	Gammaproteobacteria_unclassified	Gammaproteobacteria_unclassified
Otu0000451	Bacteria	Proteobacteria	Alphaproteobacteria	Alphaproteobacteria_unclassified	Alphaproteobacteria_unclassified	Alphaproteobacteria_unclassified
Otu0000452	Bacteria	Chloroflexi	SAR202_clade	SAR202_clade_unclassified	SAR202_clade_unclassified	SAR202_clade_unclassified
Otu0000457	Bacteria	Proteobacteria	Gammaproteobacteria	Cellvibrionales	Halieaceae	Halieaceae_unclassified
Otu0000461	Bacteria	Proteobacteria	Gammaproteobacteria	Oceanospirillales	Halomonadaceae	Halomonas
Otu0000462	Bacteria	Proteobacteria	Alphaproteobacteria	Rhodospirillales	AT-s3-44	AT-s3-44_unclassified
Otu0000466	Bacteria	Proteobacteria	Alphaproteobacteria	Alphaproteobacteria_unclassified	Alphaproteobacteria_unclassified	Alphaproteobacteria_unclassified
Otu0000470	Bacteria	Proteobacteria	Gammaproteobacteria	Alteromonadales	Alteromonadaceae	Marinobacter
Otu0000473	Bacteria	Bacteroidetes	Flavobacteriia	Flavobacteriales	Cryomorphaceae	Fluviicola
Otu0000481	Bacteria	Bacteroidetes	Flavobacteriia	Flavobacteriales	Flavobacteriaceae	Kordia
Otu0000483	Bacteria	Cyanobacteria	Cyanobacteria	SubsectionI	FamilyI	Prochloron
Otu0000487	Bacteria	Proteobacteria	Gammaproteobacteria	Pseudomonadales	Moraxellaceae	Moraxella
Otu0000490	Bacteria	Proteobacteria	Gammaproteobacteria	Vibrionales	Vibrionaceae	Vibrionaceae_unclassified
Otu0000497	Bacteria	Proteobacteria	Gammaproteobacteria	Gammaproteobacteria_unclassified	Gammaproteobacteria_unclassified	Gammaproteobacteria_unclassified
Otu0000507	Bacteria	Proteobacteria	Betaproteobacteria	Neisseriales	Neisseriaceae	Neisseria
Otu0000508	Bacteria	Bacteroidetes	Flavobacteriia	Flavobacteriales	Flavobacteriaceae	Polaribacter
Otu0000511	Bacteria	Proteobacteria	Gammaproteobacteria	Gammaproteobacteria_unclassified	Gammaproteobacteria_unclassified	Gammaproteobacteria_unclassified
Otu0000526	Bacteria	Proteobacteria	Gammaproteobacteria	Gammaproteobacteria_unclassified	Gammaproteobacteria_unclassified	Gammaproteobacteria_unclassified
Otu0000529	Bacteria	Proteobacteria	Gammaproteobacteria	Pseudomonadales	Moraxellaceae	Acinetobacter
Otu0000533	Bacteria	Proteobacteria	Gammaproteobacteria	Gammaproteobacteria_unclassified	Gammaproteobacteria_unclassified	Gammaproteobacteria_unclassified
Otu0000535	Bacteria	Chloroflexi	SAR202_clade	SAR202_clade_unclassified	SAR202_clade_unclassified	SAR202_clade_unclassified
Otu0000538	Archaea	Thaumarchaeota	Marine_Group_I	Unknown_Order	Unknown_Family	Candidatus_Nitrosopumilus
Otu0000541	Bacteria	Actinobacteria	Acidimicrobiia	Acidimicrobiales	Sva0996_marine_group	Sva0996_marine_group_unclassified
Otu0000543	Bacteria	Proteobacteria	Alphaproteobacteria	SAR11_clade	Surface_4	Surface_4_unclassified
Otu0000544	Bacteria	Bacteroidetes	Flavobacteriia	Flavobacteriales	Flavobacteriaceae	NS4_marine_group
Otu0000546	Bacteria	Proteobacteria	Gammaproteobacteria	Gammaproteobacteria_unclassified	Gammaproteobacteria_unclassified	Gammaproteobacteria_unclassified
Otu0000549	Bacteria	Proteobacteria	Alphaproteobacteria	Rickettsiales	Rickettsiales_unclassified	Rickettsiales_unclassified
Otu0000553	Bacteria	Bacteroidetes	Cytophagia	Order_II	Rhodothermaceae	Rhodothermaceae_unclassified
Otu0000555	Bacteria	Proteobacteria	Gammaproteobacteria	Gammaproteobacteria_unclassified	Gammaproteobacteria_unclassified	Gammaproteobacteria_unclassified
Otu0000563	Bacteria	Chloroflexi	S085	S085_unclassified	S085_unclassified	S085_unclassified
Otu0000564	Bacteria	Proteobacteria	Gammaproteobacteria	Chromatiales	Granulosicoccaceae	Granulosicoccus
Otu0000566	Bacteria	Proteobacteria	Gammaproteobacteria	Gammaproteobacteria_unclassified	Gammaproteobacteria_unclassified	Gammaproteobacteria_unclassified
Otu0000569	Bacteria	Firmicutes	Clostridia	Halanaerobiales	64K2	64K2_unclassified
Otu0000572	Bacteria	Proteobacteria	Gammaproteobacteria	Oceanospirillales	Oceanospirillaceae	Oceanospirillaceae_unclassified
Otu0000573	Bacteria	Bacteroidetes	Flavobacteriia	Flavobacteriales	Flavobacteriaceae	Cloacibacterium
Otu0000577	Bacteria	Proteobacteria	Gammaproteobacteria	Gammaproteobacteria_unclassified	Gammaproteobacteria_unclassified	Gammaproteobacteria_unclassified
Otu0000578	Bacteria	Proteobacteria	Gammaproteobacteria	Pseudomonadales	Moraxellaceae	Acinetobacter
Otu0000582	Bacteria	Bacteria_unclassified	Bacteria_unclassified	Bacteria_unclassified	Bacteria_unclassified	Bacteria_unclassified
Otu0000584	Bacteria	Verrucomicrobia	Opitutae	Puniceicoccales	Puniceicoccaceae	Cerasicoccus
Otu0000595	Bacteria	Acidobacteria	Acidobacteria	Subgroup_9	Subgroup_9_unclassified	Subgroup_9_unclassified
Otu0000596	Bacteria	Proteobacteria	Deltaproteobacteria	Desulfurellales	Desulfurellaceae	Desulfurellaceae_unclassified
Otu0000602	Bacteria	Proteobacteria	Gammaproteobacteria	Enterobacteriales	Enterobacteriaceae	Salmonella
Otu0000606	Bacteria	Proteobacteria	Gammaproteobacteria	KI89A_clade	KI89A_clade_unclassified	KI89A_clade_unclassified
Otu0000607	Bacteria	Proteobacteria	Gammaproteobacteria	Gammaproteobacteria_unclassified	Gammaproteobacteria_unclassified	Gammaproteobacteria_unclassified
Otu0000612	Bacteria	Gemmatimonadetes	Gemmatimonadetes	BD2-11_terrestrial_group	BD2-11_terrestrial_group_unclassified	BD2-11_terrestrial_group_unclassified
Otu0000615	Bacteria	Proteobacteria	Gammaproteobacteria	Xanthomonadales	JTB255_marine_benthic_group	JTB255_marine_benthic_group_unclassified
Otu0000624	Bacteria	Actinobacteria	Acidimicrobiia	Acidimicrobiales	Sva0996_marine_group	Sva0996_marine_group_unclassified
Otu0000627	Bacteria	Proteobacteria	Alphaproteobacteria	Rhodobacterales	Rhodobacteraceae	Rhodobacteraceae_unclassified
Otu0000629	Bacteria	Bacteria_unclassified	Bacteria_unclassified	Bacteria_unclassified	Bacteria_unclassified	Bacteria_unclassified
Otu0000633	Bacteria	Chloroflexi	SAR202_clade	SAR202_clade_unclassified	SAR202_clade_unclassified	SAR202_clade_unclassified
Otu0000638	Bacteria	Proteobacteria	Gammaproteobacteria	Gammaproteobacteria_unclassified	Gammaproteobacteria_unclassified	Gammaproteobacteria_unclassified
Otu0000643	Bacteria	Proteobacteria	Alphaproteobacteria	Rhodobacterales	Rhodobacteraceae	Rhodobacteraceae_unclassified
Otu0000651	Bacteria	Acidobacteria	Acidobacteria	Subgroup_6	Subgroup_6_unclassified	Subgroup_6_unclassified
Otu0000653	Bacteria	Proteobacteria	Gammaproteobacteria	KI89A_clade	KI89A_clade_unclassified	KI89A_clade_unclassified
Otu0000655	Bacteria	Proteobacteria	Gammaproteobacteria	Gammaproteobacteria_unclassified	Gammaproteobacteria_unclassified	Gammaproteobacteria_unclassified
Otu0000657	Bacteria	Proteobacteria	Gammaproteobacteria	Gammaproteobacteria_unclassified	Gammaproteobacteria_unclassified	Gammaproteobacteria_unclassified
Otu0000670	Bacteria	Proteobacteria	Gammaproteobacteria	BD7-8_marine_group	BD7-8_marine_group_unclassified	BD7-8_marine_group_unclassified
Otu0000676	Bacteria	Actinobacteria	Acidimicrobiia	Acidimicrobiales	Sva0996_marine_group	Sva0996_marine_group_unclassified
Otu0000678	Bacteria	Proteobacteria	Alphaproteobacteria	Sphingomonadales	Sphingomonadales_unclassified	Sphingomonadales_unclassified
Otu0000680	Bacteria	Proteobacteria	Alphaproteobacteria	Rhodospirillales	Rhodospirillaceae	Rhodospirillaceae_unclassified
Otu0000681	Bacteria	Actinobacteria	Acidimicrobiia	Acidimicrobiales	OM1_clade	OM1_clade_unclassified
Otu0000684	Bacteria	Proteobacteria	AEGEAN-245	AEGEAN-245_unclassified	AEGEAN-245_unclassified	AEGEAN-245_unclassified
Otu0000685	Bacteria	Proteobacteria	Gammaproteobacteria	Chromatiales	Chromatiaceae	Nitrosococcus
Otu0000688	Bacteria	Proteobacteria	Proteobacteria_unclassified	Proteobacteria_unclassified	Proteobacteria_unclassified	Proteobacteria_unclassified
Otu0000690	Bacteria	Proteobacteria	Gammaproteobacteria	Gammaproteobacteria_unclassified	Gammaproteobacteria_unclassified	Gammaproteobacteria_unclassified
Otu0000691	Bacteria	Proteobacteria	Alphaproteobacteria	Rickettsiales	TK34	TK34_unclassified
Otu0000693	Bacteria	Proteobacteria	Proteobacteria_unclassified	Proteobacteria_unclassified	Proteobacteria_unclassified	Proteobacteria_unclassified
Otu0000697	Bacteria	Proteobacteria	Betaproteobacteria	Burkholderiales	Comamonadaceae	Comamonadaceae_unclassified
Otu0000708	Bacteria	Proteobacteria	Alphaproteobacteria	Rhodobacterales	Rhodobacteraceae	Rhodovulum
Otu0000711	Bacteria	Proteobacteria	Gammaproteobacteria	Gammaproteobacteria_unclassified	Gammaproteobacteria_unclassified	Gammaproteobacteria_unclassified
Otu0000712	Bacteria	Bacteroidetes	Cytophagia	Order_II	Rhodothermaceae	Rhodothermaceae_unclassified
Otu0000719	Archaea	Thaumarchaeota	Marine_Group_I	Unknown_Order	Unknown_Family	Candidatus_Nitrosopumilus
Otu0000724	Bacteria	Proteobacteria	Gammaproteobacteria	Gammaproteobacteria_unclassified	Gammaproteobacteria_unclassified	Gammaproteobacteria_unclassified
Otu0000728	Bacteria	Acidobacteria	Acidobacteria	Subgroup_6	Subgroup_6_unclassified	Subgroup_6_unclassified
Otu0000729	Bacteria	Proteobacteria	Gammaproteobacteria	Gammaproteobacteria_unclassified	Gammaproteobacteria_unclassified	Gammaproteobacteria_unclassified
Otu0000730	Archaea	Thaumarchaeota	Marine_Group_I	Unknown_Order	Unknown_Family	Candidatus_Nitrosopumilus
Otu0000749	Bacteria	Proteobacteria	Gammaproteobacteria	Gammaproteobacteria_unclassified	Gammaproteobacteria_unclassified	Gammaproteobacteria_unclassified
Otu0000752	Bacteria	Actinobacteria	Actinobacteria	PeM15	PeM15_unclassified	PeM15_unclassified
Otu0000754	Bacteria	Proteobacteria	Alphaproteobacteria	Rickettsiales	EF100-94H03	EF100-94H03_unclassified
Otu0000763	Bacteria	Proteobacteria	Proteobacteria_unclassified	Proteobacteria_unclassified	Proteobacteria_unclassified	Proteobacteria_unclassified
Otu0000766	Bacteria	Proteobacteria	Gammaproteobacteria	KI89A_clade	KI89A_clade_unclassified	KI89A_clade_unclassified
Otu0000768	Bacteria	Nitrospirae	Nitrospira	Nitrospirales	Nitrospiraceae	Nitrospira
Otu0000773	Bacteria	Proteobacteria	Alphaproteobacteria	Rhodobacterales	Rhodobacteraceae	Rhodobacteraceae_unclassified
Otu0000774	Bacteria	Proteobacteria	pItb-vmat-80	pItb-vmat-80_unclassified	pItb-vmat-80_unclassified	pItb-vmat-80_unclassified
Otu0000775	Bacteria	Proteobacteria	Gammaproteobacteria	Oceanospirillales	SAR86_clade	SAR86_clade_unclassified
Otu0000776	Bacteria	Proteobacteria	Gammaproteobacteria	Gammaproteobacteria_unclassified	Gammaproteobacteria_unclassified	Gammaproteobacteria_unclassified
Otu0000791	Bacteria	Acidobacteria	Acidobacteria	Subgroup_6	Subgroup_6_unclassified	Subgroup_6_unclassified
Otu0000799	Bacteria	Proteobacteria	Deltaproteobacteria	Myxococcales	Sandaracinaceae	Sandaracinaceae_unclassified
Otu0000802	Bacteria	PAUC34f	PAUC34f_unclassified	PAUC34f_unclassified	PAUC34f_unclassified	PAUC34f_unclassified
Otu0000803	Bacteria	Chloroflexi	Anaerolineae	Anaerolineales	Anaerolineaceae	Anaerolineaceae_unclassified
Otu0000804	Bacteria	Firmicutes	Clostridia	Halanaerobiales	64K2	64K2_unclassified
Otu0000805	Bacteria	Actinobacteria	Acidimicrobiia	Acidimicrobiales	Sva0996_marine_group	Sva0996_marine_group_unclassified
Otu0000807	Bacteria	Bacteria_unclassified	Bacteria_unclassified	Bacteria_unclassified	Bacteria_unclassified	Bacteria_unclassified
Otu0000813	Bacteria	Firmicutes	Clostridia	Halanaerobiales	64K2	64K2_unclassified
Otu0000816	Bacteria	Proteobacteria	Gammaproteobacteria	Gammaproteobacteria_unclassified	Gammaproteobacteria_unclassified	Gammaproteobacteria_unclassified
Otu0000829	Bacteria	Proteobacteria	Alphaproteobacteria	Rhodospirillales	Rhodospirillaceae	OM75_clade
Otu0000840	Bacteria	Proteobacteria	Gammaproteobacteria	Oceanospirillales	Oceanospirillaceae	Amphritea
Otu0000855	Bacteria	Proteobacteria	Alphaproteobacteria	Alphaproteobacteria_unclassified	Alphaproteobacteria_unclassified	Alphaproteobacteria_unclassified
Otu0000861	Bacteria	Proteobacteria	Gammaproteobacteria	Gammaproteobacteria_unclassified	Gammaproteobacteria_unclassified	Gammaproteobacteria_unclassified
Otu0000878	Bacteria	Proteobacteria	Gammaproteobacteria	Gammaproteobacteria_unclassified	Gammaproteobacteria_unclassified	Gammaproteobacteria_unclassified
Otu0000880	Bacteria	Proteobacteria	Gammaproteobacteria	Gammaproteobacteria_unclassified	Gammaproteobacteria_unclassified	Gammaproteobacteria_unclassified
Otu0000891	Bacteria	Bacteroidetes	Cytophagia	Cytophagales	Flammeovirgaceae	Ekhidna
Otu0000895	Bacteria	Actinobacteria	Acidimicrobiia	Acidimicrobiales	Sva0996_marine_group	Sva0996_marine_group_unclassified
Otu0000899	Bacteria	Proteobacteria	Alphaproteobacteria	Alphaproteobacteria_unclassified	Alphaproteobacteria_unclassified	Alphaproteobacteria_unclassified
Otu0000900	Bacteria	Proteobacteria	Alphaproteobacteria	Rhodospirillales	Rhodospirillales_unclassified	Rhodospirillales_unclassified
Otu0000902	Bacteria	Actinobacteria	Actinobacteria	Corynebacteriales	Corynebacteriaceae	Corynebacteriaceae_unclassified
Otu0000907	Bacteria	Actinobacteria	Acidimicrobiia	Acidimicrobiales	OM1_clade	Candidatus_Actinomarina
Otu0000915	Bacteria	Chloroflexi	Caldilineae	Caldilineales	Caldilineaceae	Caldilineaceae_unclassified
Otu0000919	Bacteria	Proteobacteria	Gammaproteobacteria	Gammaproteobacteria_unclassified	Gammaproteobacteria_unclassified	Gammaproteobacteria_unclassified
Otu0000943	Bacteria	Proteobacteria	Alphaproteobacteria	Rhizobiales	Rhizobiales_unclassified	Rhizobiales_unclassified
Otu0000944	Bacteria	Proteobacteria	Gammaproteobacteria	Alteromonadales	Pseudoalteromonadaceae	Algicola
Otu0000963	Bacteria	Proteobacteria	Alphaproteobacteria	Rhodobacterales	Rhodobacteraceae	Rhodobacteraceae_unclassified
Otu0000976	Bacteria	Bacteroidetes	Cytophagia	Order_II	Rhodothermaceae	Rhodothermaceae_unclassified
Otu0000982	Bacteria	Proteobacteria	Alphaproteobacteria	Alphaproteobacteria_unclassified	Alphaproteobacteria_unclassified	Alphaproteobacteria_unclassified
Otu0000986	Bacteria	Proteobacteria	Gammaproteobacteria	Gammaproteobacteria_unclassified	Gammaproteobacteria_unclassified	Gammaproteobacteria_unclassified
Otu0000992	Bacteria	Proteobacteria	Alphaproteobacteria	Rhizobiales	Rhodobiaceae	Rhodobium
Otu0000994	Bacteria	Proteobacteria	Gammaproteobacteria	Gammaproteobacteria_unclassified	Gammaproteobacteria_unclassified	Gammaproteobacteria_unclassified
Otu0000997	Bacteria	Proteobacteria	Alphaproteobacteria	Rhodobacterales	Rhodobacteraceae	Rhodobacteraceae_unclassified
Otu0001003	Bacteria	Actinobacteria	Acidimicrobiia	Acidimicrobiales	Sva0996_marine_group	Sva0996_marine_group_unclassified
Otu0001006	Bacteria	Chloroflexi	Caldilineae	Caldilineales	Caldilineaceae	Caldilineaceae_unclassified
Otu0001009	Bacteria	Proteobacteria	Alphaproteobacteria	Sphingomonadales	Erythrobacteraceae	Erythrobacter
Otu0001011	Bacteria	Proteobacteria	Alphaproteobacteria	Rhizobiales	Phyllobacteriaceae	Pseudahrensia
Otu0001023	Bacteria	Bacteroidetes	Sphingobacteriia	Sphingobacteriales	Saprospiraceae	Lewinella
Otu0001025	Bacteria	Actinobacteria	Actinobacteria_unclassified	Actinobacteria_unclassified	Actinobacteria_unclassified	Actinobacteria_unclassified
Otu0001026	Bacteria	Chloroflexi	SAR202_clade	SAR202_clade_unclassified	SAR202_clade_unclassified	SAR202_clade_unclassified
Otu0001033	Bacteria	Bacteroidetes	Cytophagia	Cytophagales	Flammeovirgaceae	Ekhidna
Otu0001042	Bacteria	Cyanobacteria	Cyanobacteria	SubsectionI	FamilyI	FamilyI_unclassified
Otu0001043	Bacteria	Proteobacteria	Gammaproteobacteria	Gammaproteobacteria_unclassified	Gammaproteobacteria_unclassified	Gammaproteobacteria_unclassified
Otu0001050	Bacteria	Proteobacteria	Alphaproteobacteria	Rhodobacterales	Rhodobacteraceae	Rhodobacteraceae_unclassified
Otu0001053	Bacteria	Proteobacteria	Gammaproteobacteria	Gammaproteobacteria_unclassified	Gammaproteobacteria_unclassified	Gammaproteobacteria_unclassified
Otu0001057	Bacteria	Firmicutes	Bacilli	Lactobacillales	Streptococcaceae	Streptococcus
Otu0001058	Bacteria	Proteobacteria	Alphaproteobacteria	Rhodobacterales	Rhodobacteraceae	Rhodobacteraceae_unclassified
Otu0001063	Bacteria	PAUC34f	PAUC34f_unclassified	PAUC34f_unclassified	PAUC34f_unclassified	PAUC34f_unclassified
Otu0001065	Bacteria	Chloroflexi	Chloroflexi_unclassified	Chloroflexi_unclassified	Chloroflexi_unclassified	Chloroflexi_unclassified
Otu0001081	Bacteria	Proteobacteria	Gammaproteobacteria	KI89A_clade	KI89A_clade_unclassified	KI89A_clade_unclassified
Otu0001089	Bacteria	Bacteroidetes	Flavobacteriia	Flavobacteriales	Flavobacteriaceae	Flavobacteriaceae_unclassified
Otu0001101	Bacteria	Proteobacteria	Proteobacteria_unclassified	Proteobacteria_unclassified	Proteobacteria_unclassified	Proteobacteria_unclassified
Otu0001106	Bacteria	Proteobacteria	Proteobacteria_unclassified	Proteobacteria_unclassified	Proteobacteria_unclassified	Proteobacteria_unclassified
Otu0001112	Bacteria	Proteobacteria	Gammaproteobacteria	Gammaproteobacteria_unclassified	Gammaproteobacteria_unclassified	Gammaproteobacteria_unclassified
Otu0001114	Bacteria	Cyanobacteria	Cyanobacteria	SubsectionI	FamilyI	Prochloron
Otu0001117	Bacteria	Proteobacteria	Gammaproteobacteria	Alteromonadales	Colwelliaceae	Colwellia
Otu0001124	Bacteria	Proteobacteria	Alphaproteobacteria	Alphaproteobacteria_unclassified	Alphaproteobacteria_unclassified	Alphaproteobacteria_unclassified
Otu0001126	Bacteria	Proteobacteria	Alphaproteobacteria	Rhodospirillales	Rhodospirillaceae	Pelagibius
Otu0001128	Bacteria	Proteobacteria	Alphaproteobacteria	Rhizobiales	Rhodobiaceae	Anderseniella
Otu0001132	Bacteria	Acidobacteria	Holophagae	Subgroup_10	TK85	TK85_unclassified
Otu0001142	Bacteria	Bacteroidetes	Flavobacteriia	Flavobacteriales	Flavobacteriaceae	Gilvibacter
Otu0001147	Bacteria	Proteobacteria	Gammaproteobacteria	Gammaproteobacteria_unclassified	Gammaproteobacteria_unclassified	Gammaproteobacteria_unclassified
Otu0001148	Bacteria	Proteobacteria	Proteobacteria_unclassified	Proteobacteria_unclassified	Proteobacteria_unclassified	Proteobacteria_unclassified
Otu0001150	Bacteria	Proteobacteria	Gammaproteobacteria	Gammaproteobacteria_unclassified	Gammaproteobacteria_unclassified	Gammaproteobacteria_unclassified
Otu0001152	Bacteria	Proteobacteria	Deltaproteobacteria	Deltaproteobacteria_unclassified	Deltaproteobacteria_unclassified	Deltaproteobacteria_unclassified
Otu0001154	Bacteria	Chloroflexi	SAR202_clade	SAR202_clade_unclassified	SAR202_clade_unclassified	SAR202_clade_unclassified
Otu0001160	Bacteria	Proteobacteria	Gammaproteobacteria	Gammaproteobacteria_unclassified	Gammaproteobacteria_unclassified	Gammaproteobacteria_unclassified
Otu0001161	Bacteria	Proteobacteria	Proteobacteria_unclassified	Proteobacteria_unclassified	Proteobacteria_unclassified	Proteobacteria_unclassified
Otu0001163	Bacteria	Bacteroidetes	Bacteroidia	Bacteroidales	Prevotellaceae	Prevotella_9
Otu0001167	Bacteria	Proteobacteria	Alphaproteobacteria	Alphaproteobacteria_unclassified	Alphaproteobacteria_unclassified	Alphaproteobacteria_unclassified
Otu0001168	Bacteria	Proteobacteria	Gammaproteobacteria	Gammaproteobacteria_unclassified	Gammaproteobacteria_unclassified	Gammaproteobacteria_unclassified
Otu0001185	Bacteria	Planctomycetes	Planctomycetacia	Planctomycetales	Planctomycetaceae	Blastopirellula
Otu0001188	Bacteria	Cyanobacteria	Cyanobacteria	SubsectionI	FamilyI	FamilyI_unclassified
Otu0001198	Bacteria	Proteobacteria	Gammaproteobacteria	Gammaproteobacteria_unclassified	Gammaproteobacteria_unclassified	Gammaproteobacteria_unclassified
Otu0001200	Bacteria	Actinobacteria	Acidimicrobiia	Acidimicrobiales	Sva0996_marine_group	Sva0996_marine_group_unclassified
Otu0001201	Archaea	Thaumarchaeota	Marine_Group_I	Unknown_Order	Unknown_Family	Candidatus_Nitrosopumilus
Otu0001209	Bacteria	Proteobacteria	Gammaproteobacteria	Gammaproteobacteria_unclassified	Gammaproteobacteria_unclassified	Gammaproteobacteria_unclassified
Otu0001222	Bacteria	Proteobacteria	Alphaproteobacteria	Rhizobiales	Phyllobacteriaceae	Pseudahrensia
Otu0001226	Bacteria	Proteobacteria	Gammaproteobacteria	Enterobacteriales	Enterobacteriaceae	Enterobacteriaceae_unclassified
Otu0001229	Bacteria	PAUC34f	PAUC34f_unclassified	PAUC34f_unclassified	PAUC34f_unclassified	PAUC34f_unclassified
Otu0001249	Bacteria	Proteobacteria	Gammaproteobacteria	Cellvibrionales	Cellvibrionaceae	Pseudoteredinibacter
Otu0001250	Bacteria	Proteobacteria	Proteobacteria_unclassified	Proteobacteria_unclassified	Proteobacteria_unclassified	Proteobacteria_unclassified
Otu0001252	Bacteria	Proteobacteria	Alphaproteobacteria	Rhodobacterales	Rhodobacteraceae	Rhodobacteraceae_unclassified
Otu0001253	Bacteria	Proteobacteria	Gammaproteobacteria	Gammaproteobacteria_unclassified	Gammaproteobacteria_unclassified	Gammaproteobacteria_unclassified
Otu0001261	Bacteria	Chloroflexi	SAR202_clade	SAR202_clade_unclassified	SAR202_clade_unclassified	SAR202_clade_unclassified
Otu0001262	Bacteria	PAUC34f	PAUC34f_unclassified	PAUC34f_unclassified	PAUC34f_unclassified	PAUC34f_unclassified
Otu0001267	Bacteria	Proteobacteria	Gammaproteobacteria	Gammaproteobacteria_unclassified	Gammaproteobacteria_unclassified	Gammaproteobacteria_unclassified
Otu0001270	Bacteria	Proteobacteria	Alphaproteobacteria	Rhodobacterales	Rhodobacteraceae	Rhodobacteraceae_unclassified
Otu0001272	Bacteria	Acidobacteria	Acidobacteria	Subgroup_6	Subgroup_6_unclassified	Subgroup_6_unclassified
Otu0001273	Bacteria	Chloroflexi	Anaerolineae	Anaerolineales	Anaerolineaceae	Anaerolineaceae_unclassified
Otu0001278	Bacteria	Proteobacteria	Gammaproteobacteria	HOC36	HOC36_unclassified	HOC36_unclassified
Otu0001279	Bacteria	Proteobacteria	Gammaproteobacteria	Gammaproteobacteria_unclassified	Gammaproteobacteria_unclassified	Gammaproteobacteria_unclassified
Otu0001280	Bacteria	Actinobacteria	Acidimicrobiia	Acidimicrobiales	Sva0996_marine_group	Sva0996_marine_group_unclassified
Otu0001283	Bacteria	Proteobacteria	Gammaproteobacteria	Gammaproteobacteria_unclassified	Gammaproteobacteria_unclassified	Gammaproteobacteria_unclassified
Otu0001289	Bacteria	Proteobacteria	Alphaproteobacteria	Rhizobiales	Rhizobiales_unclassified	Rhizobiales_unclassified
Otu0001299	Bacteria	Bacteroidetes	Flavobacteriia	Flavobacteriales	Flavobacteriaceae	NS4_marine_group
Otu0001302	Bacteria	Actinobacteria	Acidimicrobiia	Acidimicrobiales	Sva0996_marine_group	Sva0996_marine_group_unclassified
Otu0001326	Bacteria	Chloroflexi	Anaerolineae	Anaerolineales	Anaerolineaceae	Anaerolineaceae_unclassified
Otu0001328	Bacteria	Proteobacteria	Betaproteobacteria	Betaproteobacteria_unclassified	Betaproteobacteria_unclassified	Betaproteobacteria_unclassified
Otu0001338	Bacteria	PAUC34f	PAUC34f_unclassified	PAUC34f_unclassified	PAUC34f_unclassified	PAUC34f_unclassified
Otu0001343	Bacteria	Actinobacteria	Acidimicrobiia	Acidimicrobiales	Sva0996_marine_group	Sva0996_marine_group_unclassified
Otu0001344	Bacteria	Proteobacteria	Gammaproteobacteria	Gammaproteobacteria_unclassified	Gammaproteobacteria_unclassified	Gammaproteobacteria_unclassified
Otu0001345	Bacteria	Acidobacteria	Holophagae	Subgroup_10	TK85	TK85_unclassified
Otu0001353	Bacteria	Proteobacteria	Alphaproteobacteria	Rhodobacterales	Rhodobacteraceae	Sulfitobacter
Otu0001360	Bacteria	Proteobacteria	Proteobacteria_unclassified	Proteobacteria_unclassified	Proteobacteria_unclassified	Proteobacteria_unclassified
Otu0001364	Bacteria	Proteobacteria	Proteobacteria_unclassified	Proteobacteria_unclassified	Proteobacteria_unclassified	Proteobacteria_unclassified
Otu0001368	Bacteria	Verrucomicrobia	Verrucomicrobiae	Verrucomicrobiales	Verrucomicrobiaceae	Roseibacillus
Otu0001375	Bacteria	Proteobacteria	Gammaproteobacteria	Alteromonadales	Alteromonadales_unclassified	Alteromonadales_unclassified
Otu0001383	Bacteria	Bacteria_unclassified	Bacteria_unclassified	Bacteria_unclassified	Bacteria_unclassified	Bacteria_unclassified
Otu0001385	Bacteria	Bacteria_unclassified	Bacteria_unclassified	Bacteria_unclassified	Bacteria_unclassified	Bacteria_unclassified
Otu0001388	Bacteria	Verrucomicrobia	Verrucomicrobiae	Verrucomicrobiales	Verrucomicrobiaceae	Persicirhabdus
Otu0001393	Bacteria	Verrucomicrobia	Verrucomicrobiae	Verrucomicrobiales	Rubritaleaceae	Rubritalea
Otu0001394	Bacteria	Proteobacteria	Gammaproteobacteria	Gammaproteobacteria_unclassified	Gammaproteobacteria_unclassified	Gammaproteobacteria_unclassified
Otu0001395	Bacteria	Actinobacteria	Acidimicrobiia	Acidimicrobiales	Sva0996_marine_group	Sva0996_marine_group_unclassified
Otu0001397	Bacteria	Actinobacteria	Acidimicrobiia	Acidimicrobiales	OM1_clade	OM1_clade_unclassified
Otu0001398	Bacteria	Proteobacteria	Alphaproteobacteria	Rhodobacterales	Rhodobacteraceae	Rhodobacteraceae_unclassified
Otu0001402	Bacteria	Proteobacteria	Gammaproteobacteria	Gammaproteobacteria_unclassified	Gammaproteobacteria_unclassified	Gammaproteobacteria_unclassified
Otu0001405	Bacteria	Proteobacteria	Gammaproteobacteria	Xanthomonadales	JTB255_marine_benthic_group	JTB255_marine_benthic_group_unclassified
Otu0001413	Bacteria	Proteobacteria	Proteobacteria_unclassified	Proteobacteria_unclassified	Proteobacteria_unclassified	Proteobacteria_unclassified
Otu0001414	Bacteria	Bacteroidetes	Cytophagia	Order_II	Rhodothermaceae	Rhodothermaceae_unclassified
Otu0001417	Bacteria	Proteobacteria	Gammaproteobacteria	KI89A_clade	KI89A_clade_unclassified	KI89A_clade_unclassified
Otu0001430	Archaea	Thaumarchaeota	Marine_Group_I	Unknown_Order	Unknown_Family	Candidatus_Nitrosopumilus
Otu0001431	Bacteria	Bacteroidetes	Flavobacteriia	Flavobacteriales	Schleiferiaceae	Schleiferia
Otu0001436	Bacteria	Proteobacteria	Alphaproteobacteria	Caulobacterales	Hyphomonadaceae	Hellea
Otu0001438	Bacteria	Proteobacteria	Gammaproteobacteria	Chromatiales	Chromatiales_unclassified	Chromatiales_unclassified
Otu0001442	Bacteria	Chloroflexi	Chloroflexi_unclassified	Chloroflexi_unclassified	Chloroflexi_unclassified	Chloroflexi_unclassified
Otu0001462	Bacteria	Proteobacteria	Alphaproteobacteria	Rhodobacterales	Rhodobacteraceae	Rhodobacteraceae_unclassified
Otu0001466	Bacteria	Proteobacteria	Alphaproteobacteria	Parvularculales	Parvularculaceae	Parvularcula
Otu0001469	Bacteria	Firmicutes	Clostridia	Halanaerobiales	64K2	64K2_unclassified
Otu0001471	Bacteria	Actinobacteria	Acidimicrobiia	Acidimicrobiales	Sva0996_marine_group	Sva0996_marine_group_unclassified
Otu0001477	Bacteria	Proteobacteria	Deltaproteobacteria	GR-WP33-30	GR-WP33-30_unclassified	GR-WP33-30_unclassified
Otu0001482	Bacteria	Proteobacteria	Gammaproteobacteria	Gammaproteobacteria_unclassified	Gammaproteobacteria_unclassified	Gammaproteobacteria_unclassified
Otu0001487	Bacteria	Proteobacteria	Alphaproteobacteria	Rhodobacterales	Rhodobacteraceae	Octadecabacter
Otu0001488	Bacteria	Firmicutes	Clostridia	Halanaerobiales	64K2	64K2_unclassified
Otu0001489	Bacteria	Proteobacteria	Gammaproteobacteria	Gammaproteobacteria_unclassified	Gammaproteobacteria_unclassified	Gammaproteobacteria_unclassified
Otu0001496	Bacteria	Proteobacteria	Gammaproteobacteria	Gammaproteobacteria_unclassified	Gammaproteobacteria_unclassified	Gammaproteobacteria_unclassified
Otu0001505	Bacteria	Proteobacteria	Alphaproteobacteria	Alphaproteobacteria_unclassified	Alphaproteobacteria_unclassified	Alphaproteobacteria_unclassified
Otu0001511	Bacteria	Actinobacteria	Acidimicrobiia	Acidimicrobiales	Sva0996_marine_group	Sva0996_marine_group_unclassified
Otu0001523	Bacteria	PAUC34f	PAUC34f_unclassified	PAUC34f_unclassified	PAUC34f_unclassified	PAUC34f_unclassified
Otu0001530	Bacteria	Proteobacteria	Proteobacteria_unclassified	Proteobacteria_unclassified	Proteobacteria_unclassified	Proteobacteria_unclassified
Otu0001547	Archaea	Thaumarchaeota	Marine_Group_I	Unknown_Order	Unknown_Family	Candidatus_Nitrosopumilus
Otu0001552	Bacteria	Proteobacteria	Gammaproteobacteria	Chromatiales	Chromatiaceae	Nitrosococcus
Otu0001553	Bacteria	Bacteroidetes	Cytophagia	Order_II	Rhodothermaceae	Rhodothermaceae_unclassified
Otu0001554	Bacteria	PAUC34f	PAUC34f_unclassified	PAUC34f_unclassified	PAUC34f_unclassified	PAUC34f_unclassified
Otu0001566	Bacteria	Verrucomicrobia	Verrucomicrobiae	Verrucomicrobiales	Rubritaleaceae	Rubritalea
Otu0001576	Bacteria	Proteobacteria	Gammaproteobacteria	Vibrionales	Vibrionaceae	Vibrionaceae_unclassified
Otu0001577	Bacteria	Proteobacteria	Gammaproteobacteria	Chromatiales	Chromatiales_unclassified	Chromatiales_unclassified
Otu0001585	Bacteria	Proteobacteria	Gammaproteobacteria	Gammaproteobacteria_unclassified	Gammaproteobacteria_unclassified	Gammaproteobacteria_unclassified
Otu0001587	Bacteria	Actinobacteria	Actinobacteria	Micrococcales	Microbacteriaceae	Microbacteriaceae_unclassified
Otu0001613	Bacteria	Bacteria_unclassified	Bacteria_unclassified	Bacteria_unclassified	Bacteria_unclassified	Bacteria_unclassified
Otu0001614	Bacteria	Proteobacteria	Gammaproteobacteria	Gammaproteobacteria_unclassified	Gammaproteobacteria_unclassified	Gammaproteobacteria_unclassified
Otu0001619	Bacteria	Proteobacteria	Proteobacteria_unclassified	Proteobacteria_unclassified	Proteobacteria_unclassified	Proteobacteria_unclassified
Otu0001626	Bacteria	Verrucomicrobia	Verrucomicrobiae	Verrucomicrobiales	Verrucomicrobiales_unclassified	Verrucomicrobiales_unclassified
Otu0001628	Bacteria	Chloroflexi	Anaerolineae	Anaerolineales	Anaerolineaceae	Anaerolineaceae_unclassified
Otu0001631	Bacteria	Firmicutes	Clostridia	Halanaerobiales	64K2	64K2_unclassified
Otu0001640	Bacteria	Proteobacteria	Alphaproteobacteria	Alphaproteobacteria_unclassified	Alphaproteobacteria_unclassified	Alphaproteobacteria_unclassified
Otu0001641	Bacteria	Proteobacteria	Alphaproteobacteria	Rhodobacterales	Rhodobacteraceae	Rhodobacteraceae_unclassified
Otu0001646	Bacteria	Firmicutes	Clostridia	Halanaerobiales	64K2	64K2_unclassified
Otu0001648	Bacteria	Proteobacteria	Deltaproteobacteria	Sh765B-TzT-29	Sh765B-TzT-29_unclassified	Sh765B-TzT-29_unclassified
Otu0001652	Bacteria	Proteobacteria	Gammaproteobacteria	Xanthomonadales	JTB255_marine_benthic_group	JTB255_marine_benthic_group_unclassified
Otu0001659	Bacteria	Proteobacteria	Gammaproteobacteria	Alteromonadales	Pseudoalteromonadaceae	Algicola
Otu0001669	Bacteria	Proteobacteria	Gammaproteobacteria	Alteromonadales	Alteromonadaceae	Alteromonadaceae_unclassified
Otu0001672	Bacteria	Planctomycetes	Planctomycetacia	Planctomycetales	Planctomycetaceae	Planctomyces
Otu0001682	Bacteria	Chloroflexi	SAR202_clade	SAR202_clade_unclassified	SAR202_clade_unclassified	SAR202_clade_unclassified
Otu0001686	Bacteria	Proteobacteria	Proteobacteria_unclassified	Proteobacteria_unclassified	Proteobacteria_unclassified	Proteobacteria_unclassified
Otu0001689	Bacteria	Gemmatimonadetes	Gemmatimonadetes	BD2-11_terrestrial_group	BD2-11_terrestrial_group_unclassified	BD2-11_terrestrial_group_unclassified
Otu0001694	Bacteria	Proteobacteria	Gammaproteobacteria	Gammaproteobacteria_unclassified	Gammaproteobacteria_unclassified	Gammaproteobacteria_unclassified
Otu0001700	Bacteria	Actinobacteria	Actinobacteria	Propionibacteriales	Propionibacteriaceae	Propionibacterium
Otu0001712	Bacteria	Proteobacteria	Gammaproteobacteria	Gammaproteobacteria_unclassified	Gammaproteobacteria_unclassified	Gammaproteobacteria_unclassified
Otu0001715	Bacteria	PAUC34f	PAUC34f_unclassified	PAUC34f_unclassified	PAUC34f_unclassified	PAUC34f_unclassified
Otu0001718	Bacteria	Firmicutes	Clostridia	Clostridiales	Family_XII	Fusibacter
Otu0001728	Bacteria	Proteobacteria	Alphaproteobacteria	Rhizobiales	Methylobacteriaceae	Methylobacterium
Otu0001729	Bacteria	Proteobacteria	Gammaproteobacteria	KI89A_clade	KI89A_clade_unclassified	KI89A_clade_unclassified
Otu0001730	Bacteria	Proteobacteria	Gammaproteobacteria	Gammaproteobacteria_unclassified	Gammaproteobacteria_unclassified	Gammaproteobacteria_unclassified
Otu0001731	Bacteria	Proteobacteria	Gammaproteobacteria	Pseudomonadales	Moraxellaceae	Acinetobacter
Otu0001736	Bacteria	Proteobacteria	Gammaproteobacteria	Gammaproteobacteria_unclassified	Gammaproteobacteria_unclassified	Gammaproteobacteria_unclassified
Otu0001738	Bacteria	Proteobacteria	Alphaproteobacteria	Alphaproteobacteria_unclassified	Alphaproteobacteria_unclassified	Alphaproteobacteria_unclassified
Otu0001745	Bacteria	Proteobacteria	Alphaproteobacteria	Alphaproteobacteria_unclassified	Alphaproteobacteria_unclassified	Alphaproteobacteria_unclassified
Otu0001750	Bacteria	Bacteroidetes	Sphingobacteriia	Sphingobacteriales	Saprospiraceae	Portibacter
Otu0001759	Bacteria	Bacteroidetes	Cytophagia	Cytophagales	Flammeovirgaceae	Ekhidna
Otu0001762	Bacteria	Actinobacteria	Acidimicrobiia	Acidimicrobiales	Sva0996_marine_group	Sva0996_marine_group_unclassified
Otu0001766	Bacteria	Bacteroidetes	Flavobacteriia	Flavobacteriales	Flavobacteriaceae	Flavobacteriaceae_unclassified
Otu0001767	Bacteria	Verrucomicrobia	Opitutae	Puniceicoccales	Puniceicoccaceae	Lentimonas
Otu0001768	Bacteria	Proteobacteria	Gammaproteobacteria	Oceanospirillales	Oceanospirillaceae	Marinomonas
Otu0001771	Bacteria	Proteobacteria	Gammaproteobacteria	Gammaproteobacteria_unclassified	Gammaproteobacteria_unclassified	Gammaproteobacteria_unclassified
Otu0001772	Bacteria	Proteobacteria	Gammaproteobacteria	Gammaproteobacteria_unclassified	Gammaproteobacteria_unclassified	Gammaproteobacteria_unclassified
Otu0001779	Bacteria	Proteobacteria	Gammaproteobacteria	Oceanospirillales	Oceanospirillales_unclassified	Oceanospirillales_unclassified
Otu0001781	Bacteria	Proteobacteria	Gammaproteobacteria	Gammaproteobacteria_unclassified	Gammaproteobacteria_unclassified	Gammaproteobacteria_unclassified
Otu0001784	Bacteria	Proteobacteria	Gammaproteobacteria	Alteromonadales	Alteromonadaceae	Glaciecola
Otu0001787	Bacteria	Actinobacteria	Acidimicrobiia	Acidimicrobiales	Sva0996_marine_group	Sva0996_marine_group_unclassified
Otu0001789	Bacteria	Actinobacteria	Acidimicrobiia	Acidimicrobiales	Sva0996_marine_group	Sva0996_marine_group_unclassified
Otu0001793	Bacteria	Proteobacteria	Gammaproteobacteria	Gammaproteobacteria_unclassified	Gammaproteobacteria_unclassified	Gammaproteobacteria_unclassified
Otu0001795	Bacteria	Actinobacteria	Acidimicrobiia	Acidimicrobiales	Sva0996_marine_group	Sva0996_marine_group_unclassified
Otu0001810	Bacteria	Proteobacteria	Gammaproteobacteria	Gammaproteobacteria_unclassified	Gammaproteobacteria_unclassified	Gammaproteobacteria_unclassified
Otu0001812	Bacteria	Proteobacteria	Gammaproteobacteria	Gammaproteobacteria_unclassified	Gammaproteobacteria_unclassified	Gammaproteobacteria_unclassified
Otu0001819	Bacteria	Actinobacteria	Acidimicrobiia	Acidimicrobiales	Sva0996_marine_group	Sva0996_marine_group_unclassified
Otu0001830	Bacteria	Acidobacteria	Holophagae	Subgroup_10	TK85	TK85_unclassified
Otu0001831	Bacteria	Proteobacteria	Gammaproteobacteria	Oceanospirillales	Oceanospirillales_unclassified	Oceanospirillales_unclassified
Otu0001832	Bacteria	Proteobacteria	Alphaproteobacteria	SB1-18	SB1-18_unclassified	SB1-18_unclassified
Otu0001833	Bacteria	Bacteroidetes	Flavobacteriia	Flavobacteriales	Flavobacteriaceae	Gilvibacter
Otu0001837	Bacteria	Proteobacteria	Gammaproteobacteria	Gammaproteobacteria_unclassified	Gammaproteobacteria_unclassified	Gammaproteobacteria_unclassified
Otu0001841	Bacteria	Gemmatimonadetes	Gemmatimonadetes	BD2-11_terrestrial_group	BD2-11_terrestrial_group_unclassified	BD2-11_terrestrial_group_unclassified
Otu0001846	Bacteria	Proteobacteria	Alphaproteobacteria	Alphaproteobacteria_unclassified	Alphaproteobacteria_unclassified	Alphaproteobacteria_unclassified
Otu0001850	Bacteria	Acidobacteria	Acidobacteria	Subgroup_15	Subgroup_15_unclassified	Subgroup_15_unclassified
Otu0001867	Bacteria	Proteobacteria	Gammaproteobacteria	Enterobacteriales	Enterobacteriaceae	Enterobacteriaceae_unclassified
Otu0001875	Bacteria	Bacteroidetes	Sphingobacteriia	Sphingobacteriales	Saprospiraceae	Saprospiraceae_unclassified
Otu0001880	Bacteria	Proteobacteria	Gammaproteobacteria	Chromatiales	Chromatiaceae	Nitrosococcus
Otu0001882	Bacteria	Proteobacteria	Alphaproteobacteria	Rhodospirillales	Rhodospirillaceae	Pelagibius
Otu0001884	Bacteria	Chloroflexi	SAR202_clade	SAR202_clade_unclassified	SAR202_clade_unclassified	SAR202_clade_unclassified
Otu0001886	Bacteria	Firmicutes	Bacilli	Bacillales	Alicyclobacillaceae	Tumebacillus
Otu0001888	Bacteria	Proteobacteria	Gammaproteobacteria	Enterobacteriales	Enterobacteriaceae	Enterobacteriaceae_unclassified
Otu0001893	Bacteria	Actinobacteria	Acidimicrobiia	Acidimicrobiales	Sva0996_marine_group	Sva0996_marine_group_unclassified
Otu0001897	Bacteria	Actinobacteria	Acidimicrobiia	Acidimicrobiales	Sva0996_marine_group	Sva0996_marine_group_unclassified
Otu0001898	Bacteria	Acidobacteria	Acidobacteria	Acidobacteria_unclassified	Acidobacteria_unclassified	Acidobacteria_unclassified
Otu0001901	Bacteria	Proteobacteria	Gammaproteobacteria	Gammaproteobacteria_unclassified	Gammaproteobacteria_unclassified	Gammaproteobacteria_unclassified
Otu0001903	Bacteria	Actinobacteria	Acidimicrobiia	Acidimicrobiales	Sva0996_marine_group	Sva0996_marine_group_unclassified
Otu0001911	Bacteria	Chloroflexi	SAR202_clade	SAR202_clade_unclassified	SAR202_clade_unclassified	SAR202_clade_unclassified
Otu0001914	Bacteria	Proteobacteria	Gammaproteobacteria	Gammaproteobacteria_unclassified	Gammaproteobacteria_unclassified	Gammaproteobacteria_unclassified
Otu0001918	Bacteria	Firmicutes	Clostridia	Halanaerobiales	64K2	64K2_unclassified
Otu0001929	Bacteria	Proteobacteria	Proteobacteria_unclassified	Proteobacteria_unclassified	Proteobacteria_unclassified	Proteobacteria_unclassified
Otu0001933	Bacteria	Proteobacteria	Proteobacteria_unclassified	Proteobacteria_unclassified	Proteobacteria_unclassified	Proteobacteria_unclassified
Otu0001936	Bacteria	Proteobacteria	Alphaproteobacteria	Rhodospirillales	Rhodospirillaceae	Pelagibius
Otu0001947	Bacteria	Proteobacteria	Gammaproteobacteria	Alteromonadales	Shewanellaceae	Shewanella
Otu0001949	Bacteria	Proteobacteria	Gammaproteobacteria	Gammaproteobacteria_unclassified	Gammaproteobacteria_unclassified	Gammaproteobacteria_unclassified
Otu0001956	Bacteria	PAUC34f	PAUC34f_unclassified	PAUC34f_unclassified	PAUC34f_unclassified	PAUC34f_unclassified
Otu0001977	Bacteria	Proteobacteria	Gammaproteobacteria	Gammaproteobacteria_unclassified	Gammaproteobacteria_unclassified	Gammaproteobacteria_unclassified
Otu0001981	Bacteria	Acidobacteria	Holophagae	Subgroup_10	TK85	TK85_unclassified
Otu0001995	Bacteria	Bacteroidetes	Flavobacteriia	Flavobacteriales	Flavobacteriaceae	Aquibacter
Otu0001996	Bacteria	Acidobacteria	Acidobacteria	Subgroup_9	Subgroup_9_unclassified	Subgroup_9_unclassified
Otu0002000	Bacteria	Proteobacteria	Gammaproteobacteria	Oceanospirillales	Oceanospirillales_unclassified	Oceanospirillales_unclassified
Otu0002003	Bacteria	Chloroflexi	SAR202_clade	SAR202_clade_unclassified	SAR202_clade_unclassified	SAR202_clade_unclassified
Otu0002004	Bacteria	Proteobacteria	Gammaproteobacteria	Gammaproteobacteria_unclassified	Gammaproteobacteria_unclassified	Gammaproteobacteria_unclassified
Otu0002012	Bacteria	Verrucomicrobia	Opitutae	Puniceicoccales	Puniceicoccaceae	Coraliomargarita
Otu0002013	Bacteria	Bacteroidetes	Flavobacteriia	Flavobacteriales	Flavobacteriaceae	Aquimarina
Otu0002018	Bacteria	Proteobacteria	Alphaproteobacteria	Rhodobacterales	Rhodobacteraceae	Rhodobacteraceae_unclassified
Otu0002022	Bacteria	Proteobacteria	Gammaproteobacteria	Gammaproteobacteria_unclassified	Gammaproteobacteria_unclassified	Gammaproteobacteria_unclassified
Otu0002023	Bacteria	Proteobacteria	Gammaproteobacteria	Gammaproteobacteria_unclassified	Gammaproteobacteria_unclassified	Gammaproteobacteria_unclassified
Otu0002031	Bacteria	Proteobacteria	SC3-20	SC3-20_unclassified	SC3-20_unclassified	SC3-20_unclassified
Otu0002036	Bacteria	Actinobacteria	Actinobacteria	Corynebacteriales	Mycobacteriaceae	Mycobacterium
Otu0002037	Bacteria	Actinobacteria	Acidimicrobiia	Acidimicrobiales	Sva0996_marine_group	Sva0996_marine_group_unclassified
Otu0002041	Bacteria	Proteobacteria	Gammaproteobacteria	Oceanospirillales	Oceanospirillales_unclassified	Oceanospirillales_unclassified
Otu0002042	Bacteria	Proteobacteria	Gammaproteobacteria	Oceanospirillales	Oceanospirillaceae	Oleispira
Otu0002047	Bacteria	Proteobacteria	Gammaproteobacteria	Gammaproteobacteria_unclassified	Gammaproteobacteria_unclassified	Gammaproteobacteria_unclassified
Otu0002048	Bacteria	Verrucomicrobia	Verrucomicrobiae	Verrucomicrobiales	Rubritaleaceae	Rubritalea
Otu0002050	Bacteria	Proteobacteria	Gammaproteobacteria	Gammaproteobacteria_unclassified	Gammaproteobacteria_unclassified	Gammaproteobacteria_unclassified
Otu0002054	Bacteria	Bacteria_unclassified	Bacteria_unclassified	Bacteria_unclassified	Bacteria_unclassified	Bacteria_unclassified
Otu0002058	Bacteria	Acidobacteria	Holophagae	Subgroup_10	CA002	CA002_unclassified
Otu0002069	Bacteria	Proteobacteria	Gammaproteobacteria	Cellvibrionales	Halieaceae	Halieaceae_unclassified
Otu0002072	Bacteria	Proteobacteria	Gammaproteobacteria	Gammaproteobacteria_unclassified	Gammaproteobacteria_unclassified	Gammaproteobacteria_unclassified
Otu0002075	Bacteria	Proteobacteria	Deltaproteobacteria	Sh765B-TzT-29	Sh765B-TzT-29_unclassified	Sh765B-TzT-29_unclassified
Otu0002084	Bacteria	Gemmatimonadetes	Gemmatimonadetes	BD2-11_terrestrial_group	BD2-11_terrestrial_group_unclassified	BD2-11_terrestrial_group_unclassified
Otu0002086	Bacteria	Proteobacteria	Gammaproteobacteria	Vibrionales	Vibrionaceae	Photobacterium
Otu0002088	Bacteria	Actinobacteria	Acidimicrobiia	Acidimicrobiales	Sva0996_marine_group	Sva0996_marine_group_unclassified
Otu0002092	Bacteria	Proteobacteria	Proteobacteria_unclassified	Proteobacteria_unclassified	Proteobacteria_unclassified	Proteobacteria_unclassified
Otu0002101	Bacteria	Bacteria_unclassified	Bacteria_unclassified	Bacteria_unclassified	Bacteria_unclassified	Bacteria_unclassified
Otu0002105	Bacteria	Proteobacteria	Alphaproteobacteria	OCS116_clade	OCS116_clade_unclassified	OCS116_clade_unclassified
Otu0002107	Bacteria	Proteobacteria	Alphaproteobacteria	Rhodospirillales	Rhodospirillales_unclassified	Rhodospirillales_unclassified
Otu0002109	Bacteria	Proteobacteria	Gammaproteobacteria	Gammaproteobacteria_unclassified	Gammaproteobacteria_unclassified	Gammaproteobacteria_unclassified
Otu0002110	Bacteria	Proteobacteria	Gammaproteobacteria	Gammaproteobacteria_unclassified	Gammaproteobacteria_unclassified	Gammaproteobacteria_unclassified
Otu0002112	Bacteria	Planctomycetes	Planctomycetacia	Planctomycetales	Planctomycetaceae	Planctomycetaceae_unclassified
Otu0002123	Bacteria	Actinobacteria	Acidimicrobiia	Acidimicrobiales	Sva0996_marine_group	Sva0996_marine_group_unclassified
Otu0002131	Bacteria	Actinobacteria	Acidimicrobiia	Acidimicrobiales	Sva0996_marine_group	Sva0996_marine_group_unclassified
Otu0002135	Bacteria	Bacteroidetes	Flavobacteriia	Flavobacteriales	Flavobacteriaceae	Flavobacteriaceae_unclassified
Otu0002137	Bacteria	Chloroflexi	SAR202_clade	SAR202_clade_unclassified	SAR202_clade_unclassified	SAR202_clade_unclassified
Otu0002140	Bacteria	Proteobacteria	Alphaproteobacteria	Rhizobiales	Rhizobiales_unclassified	Rhizobiales_unclassified
Otu0002144	Bacteria	Proteobacteria	Alphaproteobacteria	Rhodospirillales	Rhodospirillales_unclassified	Rhodospirillales_unclassified
Otu0002145	Bacteria	Proteobacteria	Gammaproteobacteria	Gammaproteobacteria_unclassified	Gammaproteobacteria_unclassified	Gammaproteobacteria_unclassified
Otu0002149	Bacteria	Proteobacteria	Gammaproteobacteria	Vibrionales	Vibrionaceae	Vibrionaceae_unclassified
Otu0002151	Bacteria	Proteobacteria	Gammaproteobacteria	Gammaproteobacteria_unclassified	Gammaproteobacteria_unclassified	Gammaproteobacteria_unclassified
Otu0002153	Bacteria	Proteobacteria	Gammaproteobacteria	Gammaproteobacteria_unclassified	Gammaproteobacteria_unclassified	Gammaproteobacteria_unclassified
Otu0002155	Bacteria	Proteobacteria	Alphaproteobacteria	Rhodobacterales	Rhodobacteraceae	Tateyamaria
Otu0002158	Bacteria	Bacteroidetes	Bacteroidia	Bacteroidales	Porphyromonadaceae	Porphyromonas
Otu0002161	Bacteria	Firmicutes	Clostridia	Halanaerobiales	64K2	64K2_unclassified
Otu0002163	Bacteria	Planctomycetes	Planctomycetacia	Planctomycetales	Planctomycetaceae	Pir4_lineage
Otu0002172	Bacteria	Proteobacteria	Gammaproteobacteria	Chromatiales	Chromatiales_unclassified	Chromatiales_unclassified
Otu0002173	Bacteria	Proteobacteria	Gammaproteobacteria	Gammaproteobacteria_unclassified	Gammaproteobacteria_unclassified	Gammaproteobacteria_unclassified
Otu0002175	Bacteria	PAUC34f	PAUC34f_unclassified	PAUC34f_unclassified	PAUC34f_unclassified	PAUC34f_unclassified
Otu0002194	Bacteria	Proteobacteria	Gammaproteobacteria	Gammaproteobacteria_unclassified	Gammaproteobacteria_unclassified	Gammaproteobacteria_unclassified
Otu0002197	Bacteria	Planctomycetes	Phycisphaerae	Phycisphaerales	Phycisphaeraceae	CL500-3
Otu0002202	Bacteria	Proteobacteria	Betaproteobacteria	Burkholderiales	Comamonadaceae	Aquabacterium
Otu0002209	Bacteria	Proteobacteria	Gammaproteobacteria	Gammaproteobacteria_unclassified	Gammaproteobacteria_unclassified	Gammaproteobacteria_unclassified
Otu0002216	Bacteria	Proteobacteria	Gammaproteobacteria	Enterobacteriales	Enterobacteriaceae	Enterobacteriaceae_unclassified
Otu0002241	Bacteria	Proteobacteria	Gammaproteobacteria	Gammaproteobacteria_unclassified	Gammaproteobacteria_unclassified	Gammaproteobacteria_unclassified
Otu0002242	Bacteria	Chloroflexi	SAR202_clade	SAR202_clade_unclassified	SAR202_clade_unclassified	SAR202_clade_unclassified
Otu0002246	Bacteria	Proteobacteria	Alphaproteobacteria	Rickettsiales	TK34	TK34_unclassified
Otu0002248	Bacteria	Acidobacteria	Acidobacteria	Subgroup_9	Subgroup_9_unclassified	Subgroup_9_unclassified
Otu0002252	Bacteria	Proteobacteria	Gammaproteobacteria	Gammaproteobacteria_unclassified	Gammaproteobacteria_unclassified	Gammaproteobacteria_unclassified
Otu0002261	Bacteria	Proteobacteria	Deltaproteobacteria	Bdellovibrionales	Bdellovibrionaceae	Bdellovibrio
Otu0002285	Bacteria	Acidobacteria	Holophagae	Subgroup_10	TK85	TK85_unclassified
Otu0002288	Bacteria	Proteobacteria	Gammaproteobacteria	Gammaproteobacteria_unclassified	Gammaproteobacteria_unclassified	Gammaproteobacteria_unclassified
Otu0002290	Bacteria	Actinobacteria	Acidimicrobiia	Acidimicrobiales	Sva0996_marine_group	Sva0996_marine_group_unclassified
Otu0002296	Bacteria	Proteobacteria	Gammaproteobacteria	Gammaproteobacteria_unclassified	Gammaproteobacteria_unclassified	Gammaproteobacteria_unclassified
Otu0002305	Bacteria	Firmicutes	Clostridia	Halanaerobiales	64K2	64K2_unclassified
Otu0002325	Bacteria	Chloroflexi	SAR202_clade	SAR202_clade_unclassified	SAR202_clade_unclassified	SAR202_clade_unclassified
Otu0002328	Archaea	Thaumarchaeota	Marine_Group_I	Unknown_Order	Unknown_Family	Unknown_Family_unclassified
Otu0002335	Bacteria	Proteobacteria	Gammaproteobacteria	Pseudomonadales	Moraxellaceae	Acinetobacter
Otu0002338	Bacteria	Proteobacteria	Gammaproteobacteria	Gammaproteobacteria_unclassified	Gammaproteobacteria_unclassified	Gammaproteobacteria_unclassified
Otu0002344	Bacteria	Proteobacteria	Proteobacteria_unclassified	Proteobacteria_unclassified	Proteobacteria_unclassified	Proteobacteria_unclassified
Otu0002348	Bacteria	Proteobacteria	Gammaproteobacteria	Chromatiales	Chromatiaceae	Nitrosococcus
Otu0002352	Bacteria	Gemmatimonadetes	Gemmatimonadetes	BD2-11_terrestrial_group	BD2-11_terrestrial_group_unclassified	BD2-11_terrestrial_group_unclassified
Otu0002355	Bacteria	Chloroflexi	Caldilineae	Caldilineales	Caldilineaceae	Caldilineaceae_unclassified
Otu0002360	Bacteria	Acidobacteria	Acidobacteria	Subgroup_9	Subgroup_9_unclassified	Subgroup_9_unclassified
Otu0002371	Bacteria	Proteobacteria	Gammaproteobacteria	Chromatiales	Chromatiales_unclassified	Chromatiales_unclassified
Otu0002376	Bacteria	Proteobacteria	Gammaproteobacteria	Gammaproteobacteria_unclassified	Gammaproteobacteria_unclassified	Gammaproteobacteria_unclassified
Otu0002385	Bacteria	Cyanobacteria	Cyanobacteria	SubsectionI	FamilyI	FamilyI_unclassified
Otu0002396	Bacteria	Proteobacteria	Proteobacteria_unclassified	Proteobacteria_unclassified	Proteobacteria_unclassified	Proteobacteria_unclassified
Otu0002405	Bacteria	Firmicutes	Clostridia	Clostridiales	Family_XI	Peptoniphilus
Otu0002407	Bacteria	Proteobacteria	Gammaproteobacteria	Gammaproteobacteria_unclassified	Gammaproteobacteria_unclassified	Gammaproteobacteria_unclassified
Otu0002422	Bacteria	Proteobacteria	Alphaproteobacteria	Rhodobacterales	Rhodobacteraceae	Pseudoruegeria
Otu0002426	Bacteria	Proteobacteria	Gammaproteobacteria	Gammaproteobacteria_unclassified	Gammaproteobacteria_unclassified	Gammaproteobacteria_unclassified
Otu0002427	Bacteria	Acidobacteria	Acidobacteria	Subgroup_6	Subgroup_6_unclassified	Subgroup_6_unclassified
Otu0002430	Bacteria	Bacteroidetes	Flavobacteriia	Flavobacteriales	Flavobacteriaceae	Flavobacteriaceae_unclassified
Otu0002431	Bacteria	Proteobacteria	Gammaproteobacteria	Gammaproteobacteria_unclassified	Gammaproteobacteria_unclassified	Gammaproteobacteria_unclassified
Otu0002437	Bacteria	PAUC34f	PAUC34f_unclassified	PAUC34f_unclassified	PAUC34f_unclassified	PAUC34f_unclassified
Otu0002439	Bacteria	Bacteroidetes	Sphingobacteriia	Sphingobacteriales	Saprospiraceae	Saprospiraceae_unclassified
Otu0002441	Bacteria	Proteobacteria	Alphaproteobacteria	Rhodospirillales	Rhodospirillales_unclassified	Rhodospirillales_unclassified
Otu0002442	Bacteria	Cyanobacteria	Cyanobacteria	SubsectionI	FamilyI	Synechococcus
Otu0002449	Bacteria	Proteobacteria	Alphaproteobacteria	Sphingomonadales	Sphingomonadaceae	Sphingorhabdus
Otu0002453	Bacteria	Cyanobacteria	Cyanobacteria	SubsectionI	FamilyI	Prochloron
Otu0002461	Bacteria	Proteobacteria	Gammaproteobacteria	Chromatiales	Chromatiaceae	Nitrosococcus
Otu0002462	Bacteria	Proteobacteria	Gammaproteobacteria	Gammaproteobacteria_unclassified	Gammaproteobacteria_unclassified	Gammaproteobacteria_unclassified
Otu0002469	Bacteria	Proteobacteria	Gammaproteobacteria	Gammaproteobacteria_unclassified	Gammaproteobacteria_unclassified	Gammaproteobacteria_unclassified
Otu0002471	Bacteria	Chloroflexi	SAR202_clade	SAR202_clade_unclassified	SAR202_clade_unclassified	SAR202_clade_unclassified
Otu0002476	Bacteria	Proteobacteria	Gammaproteobacteria	Gammaproteobacteria_unclassified	Gammaproteobacteria_unclassified	Gammaproteobacteria_unclassified
Otu0002478	Bacteria	Proteobacteria	Proteobacteria_unclassified	Proteobacteria_unclassified	Proteobacteria_unclassified	Proteobacteria_unclassified
Otu0002479	Bacteria	Proteobacteria	Deltaproteobacteria	Bdellovibrionales	Bacteriovoracaceae	Peredibacter
Otu0002507	Bacteria	Proteobacteria	Alphaproteobacteria	Alphaproteobacteria_unclassified	Alphaproteobacteria_unclassified	Alphaproteobacteria_unclassified
Otu0002515	Bacteria	Proteobacteria	Alphaproteobacteria	Alphaproteobacteria_unclassified	Alphaproteobacteria_unclassified	Alphaproteobacteria_unclassified
Otu0002516	Bacteria	Verrucomicrobia	Verrucomicrobiae	Verrucomicrobiales	Verrucomicrobiaceae	Persicirhabdus
Otu0002517	Bacteria	Proteobacteria	Gammaproteobacteria	Cellvibrionales	Cellvibrionaceae	Teredinibacter
Otu0002522	Bacteria	Bacteria_unclassified	Bacteria_unclassified	Bacteria_unclassified	Bacteria_unclassified	Bacteria_unclassified
Otu0002532	Bacteria	Proteobacteria	Gammaproteobacteria	Gammaproteobacteria_unclassified	Gammaproteobacteria_unclassified	Gammaproteobacteria_unclassified
Otu0002535	Bacteria	Proteobacteria	Proteobacteria_unclassified	Proteobacteria_unclassified	Proteobacteria_unclassified	Proteobacteria_unclassified
Otu0002537	Bacteria	Proteobacteria	Gammaproteobacteria	Gammaproteobacteria_unclassified	Gammaproteobacteria_unclassified	Gammaproteobacteria_unclassified
Otu0002546	Bacteria	Bacteroidetes	Flavobacteriia	Flavobacteriales	Flavobacteriaceae	Aquimarina
Otu0002547	Bacteria	Proteobacteria	Gammaproteobacteria	34P16	34P16_unclassified	34P16_unclassified
Otu0002565	Bacteria	Cyanobacteria	Cyanobacteria	Cyanobacteria_unclassified	Cyanobacteria_unclassified	Cyanobacteria_unclassified
Otu0002566	Bacteria	Proteobacteria	Gammaproteobacteria	Gammaproteobacteria_unclassified	Gammaproteobacteria_unclassified	Gammaproteobacteria_unclassified
Otu0002573	Bacteria	Proteobacteria	Alphaproteobacteria	Rhodobacterales	Rhodobacteraceae	Rhodobacteraceae_unclassified
Otu0002580	Bacteria	Verrucomicrobia	Verrucomicrobiae	Verrucomicrobiales	Verrucomicrobiaceae	Roseibacillus
Otu0002593	Bacteria	Proteobacteria	Gammaproteobacteria	Gammaproteobacteria_unclassified	Gammaproteobacteria_unclassified	Gammaproteobacteria_unclassified
Otu0002601	Bacteria	Proteobacteria	Gammaproteobacteria	Alteromonadales	Colwelliaceae	Colwellia
Otu0002602	Bacteria	Bacteroidetes	Cytophagia	Order_II	Rhodothermaceae	Rhodothermaceae_unclassified
Otu0002618	Bacteria	Proteobacteria	Gammaproteobacteria	Alteromonadales	Colwelliaceae	Thalassomonas
Otu0002622	Bacteria	Proteobacteria	Gammaproteobacteria	Pseudomonadales	Moraxellaceae	Alkanindiges
Otu0002636	Bacteria	Proteobacteria	Deltaproteobacteria	Desulfurellales	Desulfurellaceae	Desulfurellaceae_unclassified
Otu0002638	Bacteria	Proteobacteria	Gammaproteobacteria	Cellvibrionales	Cellvibrionaceae	Cellvibrionaceae_unclassified
Otu0002639	Bacteria	Proteobacteria	Alphaproteobacteria	Rhodospirillales	Rhodospirillales_unclassified	Rhodospirillales_unclassified
Otu0002640	Bacteria	Proteobacteria	Gammaproteobacteria	HOC36	HOC36_unclassified	HOC36_unclassified
Otu0002659	Bacteria	Chloroflexi	SAR202_clade	SAR202_clade_unclassified	SAR202_clade_unclassified	SAR202_clade_unclassified
Otu0002669	Bacteria	PAUC34f	PAUC34f_unclassified	PAUC34f_unclassified	PAUC34f_unclassified	PAUC34f_unclassified
Otu0002688	Bacteria	Bacteroidetes	Cytophagia	Cytophagales	Flammeovirgaceae	Flexithrix
Otu0002703	Bacteria	Proteobacteria	Alphaproteobacteria	Alphaproteobacteria_unclassified	Alphaproteobacteria_unclassified	Alphaproteobacteria_unclassified
Otu0002708	Bacteria	Cyanobacteria	Cyanobacteria	SubsectionI	FamilyI	FamilyI_unclassified
Otu0002711	Bacteria	Proteobacteria	Alphaproteobacteria	Alphaproteobacteria_unclassified	Alphaproteobacteria_unclassified	Alphaproteobacteria_unclassified
Otu0002716	Bacteria	Proteobacteria	Alphaproteobacteria	Rhodobacterales	Rhodobacteraceae	Rhodobacteraceae_unclassified
Otu0002718	Bacteria	Bacteroidetes	Flavobacteriia	Flavobacteriales	Flavobacteriaceae	Flavobacteriaceae_unclassified
Otu0002728	Bacteria	Proteobacteria	Gammaproteobacteria	Gammaproteobacteria_unclassified	Gammaproteobacteria_unclassified	Gammaproteobacteria_unclassified
Otu0002734	Bacteria	Chloroflexi	SAR202_clade	SAR202_clade_unclassified	SAR202_clade_unclassified	SAR202_clade_unclassified
Otu0002740	Bacteria	Proteobacteria	Deltaproteobacteria	Myxococcales	Sandaracinaceae	Sandaracinaceae_unclassified
Otu0002745	Bacteria	Bacteroidetes	Sphingobacteriia	Sphingobacteriales	Saprospiraceae	Portibacter
Otu0002751	Bacteria	Proteobacteria	Gammaproteobacteria	Xanthomonadales	Xanthomonadaceae	Xanthomonas
Otu0002752	Bacteria	Proteobacteria	Betaproteobacteria	Burkholderiales	Burkholderiales_unclassified	Burkholderiales_unclassified
Otu0002758	Bacteria	Proteobacteria	Gammaproteobacteria	Gammaproteobacteria_unclassified	Gammaproteobacteria_unclassified	Gammaproteobacteria_unclassified
Otu0002772	Bacteria	Proteobacteria	Deltaproteobacteria	Desulfurellales	Desulfurellaceae	Desulfurellaceae_unclassified
Otu0002778	Bacteria	Bacteroidetes	Cytophagia	Cytophagales	Flammeovirgaceae	Roseivirga
Otu0002779	Bacteria	Proteobacteria	Gammaproteobacteria	Gammaproteobacteria_unclassified	Gammaproteobacteria_unclassified	Gammaproteobacteria_unclassified
Otu0002784	Bacteria	Proteobacteria	Gammaproteobacteria	Oceanospirillales	Alcanivoracaceae	Kangiella
Otu0002786	Bacteria	Proteobacteria	Gammaproteobacteria	Gammaproteobacteria_unclassified	Gammaproteobacteria_unclassified	Gammaproteobacteria_unclassified
Otu0002788	Bacteria	Proteobacteria	Gammaproteobacteria	Cellvibrionales	Halieaceae	Halieaceae_unclassified
Otu0002810	Bacteria	Proteobacteria	Deltaproteobacteria	Desulfurellales	Desulfurellaceae	Desulfurellaceae_unclassified
Otu0002813	Bacteria	Proteobacteria	Gammaproteobacteria	Gammaproteobacteria_unclassified	Gammaproteobacteria_unclassified	Gammaproteobacteria_unclassified
Otu0002818	Bacteria	Proteobacteria	Gammaproteobacteria	Gammaproteobacteria_unclassified	Gammaproteobacteria_unclassified	Gammaproteobacteria_unclassified
Otu0002821	Bacteria	Chloroflexi	SAR202_clade	SAR202_clade_unclassified	SAR202_clade_unclassified	SAR202_clade_unclassified
Otu0002851	Bacteria	Actinobacteria	Acidimicrobiia	Acidimicrobiales	Sva0996_marine_group	Sva0996_marine_group_unclassified
Otu0002852	Bacteria	Proteobacteria	Alphaproteobacteria	Rhodobacterales	Rhodobacteraceae	Rhodobacteraceae_unclassified
Otu0002861	Bacteria	Proteobacteria	Alphaproteobacteria	Alphaproteobacteria_unclassified	Alphaproteobacteria_unclassified	Alphaproteobacteria_unclassified
Otu0002864	Bacteria	Proteobacteria	Gammaproteobacteria	Gammaproteobacteria_unclassified	Gammaproteobacteria_unclassified	Gammaproteobacteria_unclassified
Otu0002875	Bacteria	Proteobacteria	Gammaproteobacteria	Chromatiales	Chromatiaceae	Nitrosococcus
Otu0002901	Bacteria	Proteobacteria	Deltaproteobacteria	Desulfobacterales	Nitrospinaceae	Candidatus_Entotheonella
Otu0002914	Bacteria	Gemmatimonadetes	Gemmatimonadetes	BD2-11_terrestrial_group	BD2-11_terrestrial_group_unclassified	BD2-11_terrestrial_group_unclassified
Otu0002922	Bacteria	Proteobacteria	Alphaproteobacteria	Rhodobacterales	Rhodobacteraceae	Rhodobacteraceae_unclassified
Otu0002928	Bacteria	Proteobacteria	Gammaproteobacteria	Gammaproteobacteria_unclassified	Gammaproteobacteria_unclassified	Gammaproteobacteria_unclassified
Otu0002932	Bacteria	Proteobacteria	Gammaproteobacteria	Gammaproteobacteria_unclassified	Gammaproteobacteria_unclassified	Gammaproteobacteria_unclassified
Otu0002933	Bacteria	Proteobacteria	Deltaproteobacteria	Desulfobacterales	Nitrospinaceae	Candidatus_Entotheonella
Otu0002944	Bacteria	Proteobacteria	Gammaproteobacteria	Gammaproteobacteria_unclassified	Gammaproteobacteria_unclassified	Gammaproteobacteria_unclassified
Otu0002955	Bacteria	Actinobacteria	Acidimicrobiia	Acidimicrobiales	Sva0996_marine_group	Sva0996_marine_group_unclassified
Otu0002958	Bacteria	Proteobacteria	Alphaproteobacteria	Rhodobacterales	Rhodobacteraceae	Rhodobacteraceae_unclassified
Otu0002959	Bacteria	Proteobacteria	Gammaproteobacteria	Gammaproteobacteria_unclassified	Gammaproteobacteria_unclassified	Gammaproteobacteria_unclassified
Otu0002969	Bacteria	Chloroflexi	SAR202_clade	SAR202_clade_unclassified	SAR202_clade_unclassified	SAR202_clade_unclassified
Otu0002975	Bacteria	Proteobacteria	Gammaproteobacteria	Chromatiales	Chromatiales_unclassified	Chromatiales_unclassified
Otu0002994	Bacteria	Acidobacteria	Holophagae	Subgroup_10	TK85	TK85_unclassified
Otu0003000	Bacteria	Acidobacteria	Holophagae	Subgroup_10	TK85	TK85_unclassified
Otu0003002	Bacteria	Planctomycetes	Phycisphaerae	Phycisphaerales	Phycisphaeraceae	CL500-3
Otu0003007	Bacteria	Acidobacteria	Acidobacteria	Subgroup_11	Subgroup_11_unclassified	Subgroup_11_unclassified
Otu0003012	Bacteria	Chloroflexi	Caldilineae	Caldilineales	Caldilineaceae	Caldilineaceae_unclassified
Otu0003014	Archaea	Thaumarchaeota	Marine_Group_I	Unknown_Order	Unknown_Family	Candidatus_Nitrosopumilus
Otu0003017	Bacteria	Proteobacteria	Proteobacteria_unclassified	Proteobacteria_unclassified	Proteobacteria_unclassified	Proteobacteria_unclassified
Otu0003018	Bacteria	Actinobacteria	Acidimicrobiia	Acidimicrobiales	Sva0996_marine_group	Sva0996_marine_group_unclassified
Otu0003020	Bacteria	Proteobacteria	Gammaproteobacteria	Gammaproteobacteria_unclassified	Gammaproteobacteria_unclassified	Gammaproteobacteria_unclassified
Otu0003034	Bacteria	Proteobacteria	Gammaproteobacteria	Gammaproteobacteria_unclassified	Gammaproteobacteria_unclassified	Gammaproteobacteria_unclassified
Otu0003048	Bacteria	Nitrospirae	Nitrospira	Nitrospirales	Nitrospiraceae	Nitrospira
Otu0003061	Bacteria	Proteobacteria	Alphaproteobacteria	Rhodobacterales	Rhodobacteraceae	Rhodovulum
Otu0003065	Bacteria	Proteobacteria	Gammaproteobacteria	Gammaproteobacteria_unclassified	Gammaproteobacteria_unclassified	Gammaproteobacteria_unclassified
Otu0003086	Bacteria	Chloroflexi	SAR202_clade	SAR202_clade_unclassified	SAR202_clade_unclassified	SAR202_clade_unclassified
Otu0003095	Bacteria	Proteobacteria	Gammaproteobacteria	Gammaproteobacteria_unclassified	Gammaproteobacteria_unclassified	Gammaproteobacteria_unclassified
Otu0003104	Bacteria	Proteobacteria	Gammaproteobacteria	Gammaproteobacteria_unclassified	Gammaproteobacteria_unclassified	Gammaproteobacteria_unclassified
Otu0003110	Bacteria	Planctomycetes	Planctomycetacia	Planctomycetales	Planctomycetaceae	Blastopirellula
Otu0003114	Bacteria	Proteobacteria	Gammaproteobacteria	Chromatiales	Chromatiales_unclassified	Chromatiales_unclassified
Otu0003115	Bacteria	Proteobacteria	Gammaproteobacteria	Gammaproteobacteria_unclassified	Gammaproteobacteria_unclassified	Gammaproteobacteria_unclassified
Otu0003118	Bacteria	Proteobacteria	Gammaproteobacteria	Chromatiales	Granulosicoccaceae	Granulosicoccus
Otu0003121	Bacteria	Proteobacteria	Gammaproteobacteria	Gammaproteobacteria_unclassified	Gammaproteobacteria_unclassified	Gammaproteobacteria_unclassified
Otu0003127	Bacteria	Proteobacteria	Gammaproteobacteria	Gammaproteobacteria_unclassified	Gammaproteobacteria_unclassified	Gammaproteobacteria_unclassified
Otu0003129	Bacteria	Bacteroidetes	Cytophagia	Order_II	Rhodothermaceae	Rhodothermaceae_unclassified
Otu0003134	Bacteria	Proteobacteria	Gammaproteobacteria	Gammaproteobacteria_unclassified	Gammaproteobacteria_unclassified	Gammaproteobacteria_unclassified
Otu0003135	Bacteria	Proteobacteria	Gammaproteobacteria	Oceanospirillales	Hahellaceae	Endozoicomonas
Otu0003136	Bacteria	Proteobacteria	Gammaproteobacteria	Gammaproteobacteria_unclassified	Gammaproteobacteria_unclassified	Gammaproteobacteria_unclassified
Otu0003138	Bacteria	PAUC34f	PAUC34f_unclassified	PAUC34f_unclassified	PAUC34f_unclassified	PAUC34f_unclassified
Otu0003140	Bacteria	Actinobacteria	Acidimicrobiia	Acidimicrobiales	Sva0996_marine_group	Sva0996_marine_group_unclassified
Otu0003151	Bacteria	Cyanobacteria	Cyanobacteria	Cyanobacteria_unclassified	Cyanobacteria_unclassified	Cyanobacteria_unclassified
Otu0003153	Bacteria	PAUC34f	PAUC34f_unclassified	PAUC34f_unclassified	PAUC34f_unclassified	PAUC34f_unclassified
Otu0003166	Bacteria	Proteobacteria	Proteobacteria_unclassified	Proteobacteria_unclassified	Proteobacteria_unclassified	Proteobacteria_unclassified
Otu0003168	Bacteria	Proteobacteria	Gammaproteobacteria	Gammaproteobacteria_unclassified	Gammaproteobacteria_unclassified	Gammaproteobacteria_unclassified
Otu0003170	Bacteria	Actinobacteria	Acidimicrobiia	Acidimicrobiales	Sva0996_marine_group	Sva0996_marine_group_unclassified
Otu0003178	Bacteria	Proteobacteria	Gammaproteobacteria	Gammaproteobacteria_unclassified	Gammaproteobacteria_unclassified	Gammaproteobacteria_unclassified
Otu0003181	Bacteria	Proteobacteria	Gammaproteobacteria	Gammaproteobacteria_unclassified	Gammaproteobacteria_unclassified	Gammaproteobacteria_unclassified
Otu0003197	Bacteria	Chloroflexi	SAR202_clade	SAR202_clade_unclassified	SAR202_clade_unclassified	SAR202_clade_unclassified
Otu0003198	Bacteria	Proteobacteria	Gammaproteobacteria	Gammaproteobacteria_unclassified	Gammaproteobacteria_unclassified	Gammaproteobacteria_unclassified
Otu0003201	Bacteria	Actinobacteria	Acidimicrobiia	Acidimicrobiales	Sva0996_marine_group	Sva0996_marine_group_unclassified
Otu0003209	Bacteria	PAUC34f	PAUC34f_unclassified	PAUC34f_unclassified	PAUC34f_unclassified	PAUC34f_unclassified
Otu0003211	Bacteria	Proteobacteria	Gammaproteobacteria	Pseudomonadales	Moraxellaceae	Acinetobacter
Otu0003214	Bacteria	Acidobacteria	Holophagae	Subgroup_10	TK85	TK85_unclassified
Otu0003217	Bacteria	Proteobacteria	Alphaproteobacteria	Rhodospirillales	Rhodospirillales_unclassified	Rhodospirillales_unclassified
Otu0003222	Bacteria	Proteobacteria	Proteobacteria_unclassified	Proteobacteria_unclassified	Proteobacteria_unclassified	Proteobacteria_unclassified
Otu0003224	Bacteria	Acidobacteria	Holophagae	Subgroup_10	TK85	TK85_unclassified
Otu0003232	Bacteria	Proteobacteria	Proteobacteria_unclassified	Proteobacteria_unclassified	Proteobacteria_unclassified	Proteobacteria_unclassified
Otu0003237	Bacteria	Chloroflexi	SAR202_clade	SAR202_clade_unclassified	SAR202_clade_unclassified	SAR202_clade_unclassified
Otu0003249	Bacteria	Proteobacteria	Gammaproteobacteria	Gammaproteobacteria_unclassified	Gammaproteobacteria_unclassified	Gammaproteobacteria_unclassified
Otu0003251	Bacteria	Proteobacteria	Alphaproteobacteria	Alphaproteobacteria_unclassified	Alphaproteobacteria_unclassified	Alphaproteobacteria_unclassified
Otu0003254	Bacteria	Proteobacteria	Gammaproteobacteria	Gammaproteobacteria_unclassified	Gammaproteobacteria_unclassified	Gammaproteobacteria_unclassified
Otu0003267	Bacteria	Bacteroidetes	Flavobacteriia	Flavobacteriales	Flavobacteriaceae	Flavobacteriaceae_unclassified
Otu0003277	Bacteria	Proteobacteria	Alphaproteobacteria	DB1-14	DB1-14_unclassified	DB1-14_unclassified
Otu0003287	Bacteria	Proteobacteria	Alphaproteobacteria	Rhizobiales	Rhizobiales_unclassified	Rhizobiales_unclassified
Otu0003316	Bacteria	Proteobacteria	Gammaproteobacteria	KI89A_clade	KI89A_clade_unclassified	KI89A_clade_unclassified
Otu0003317	Bacteria	Proteobacteria	Deltaproteobacteria	Sh765B-TzT-29	Sh765B-TzT-29_unclassified	Sh765B-TzT-29_unclassified
Otu0003333	Bacteria	Planctomycetes	Planctomycetacia	Planctomycetales	Planctomycetaceae	Pir4_lineage
Otu0003361	Bacteria	Chloroflexi	SAR202_clade	SAR202_clade_unclassified	SAR202_clade_unclassified	SAR202_clade_unclassified
Otu0003362	Bacteria	Actinobacteria	Acidimicrobiia	Acidimicrobiales	Sva0996_marine_group	Sva0996_marine_group_unclassified
Otu0003378	Bacteria	Proteobacteria	Gammaproteobacteria	Oceanospirillales	Oceanospirillaceae	Oleispira
Otu0003397	Bacteria	Gemmatimonadetes	Gemmatimonadetes	BD2-11_terrestrial_group	BD2-11_terrestrial_group_unclassified	BD2-11_terrestrial_group_unclassified
Otu0003398	Bacteria	Acidobacteria	Acidobacteria	Acidobacteria_unclassified	Acidobacteria_unclassified	Acidobacteria_unclassified
Otu0003407	Bacteria	Proteobacteria	Proteobacteria_unclassified	Proteobacteria_unclassified	Proteobacteria_unclassified	Proteobacteria_unclassified
Otu0003410	Bacteria	Planctomycetes	Planctomycetacia	Planctomycetales	Planctomycetaceae	Blastopirellula
Otu0003414	Bacteria	Proteobacteria	Alphaproteobacteria	Rhodospirillales	Rhodospirillaceae	Rhodospirillaceae_unclassified
Otu0003415	Bacteria	Cyanobacteria	Cyanobacteria	SubsectionIII	FamilyI	Leptolyngbya
Otu0003419	Bacteria	Chloroflexi	SAR202_clade	SAR202_clade_unclassified	SAR202_clade_unclassified	SAR202_clade_unclassified
Otu0003423	Bacteria	Proteobacteria	Alphaproteobacteria	Rhizobiales	Rhizobiales_unclassified	Rhizobiales_unclassified
Otu0003433	Bacteria	Proteobacteria	Alphaproteobacteria	Alphaproteobacteria_unclassified	Alphaproteobacteria_unclassified	Alphaproteobacteria_unclassified
Otu0003434	Bacteria	Acidobacteria	Holophagae	Subgroup_10	TK85	TK85_unclassified
Otu0003436	Bacteria	Actinobacteria	Acidimicrobiia	Acidimicrobiales	Sva0996_marine_group	Sva0996_marine_group_unclassified
Otu0003460	Bacteria	Chloroflexi	SAR202_clade	SAR202_clade_unclassified	SAR202_clade_unclassified	SAR202_clade_unclassified
Otu0003461	Bacteria	Proteobacteria	Gammaproteobacteria	Gammaproteobacteria_unclassified	Gammaproteobacteria_unclassified	Gammaproteobacteria_unclassified
Otu0003463	Bacteria	Proteobacteria	Gammaproteobacteria	Gammaproteobacteria_unclassified	Gammaproteobacteria_unclassified	Gammaproteobacteria_unclassified
Otu0003467	Bacteria	Proteobacteria	Epsilonproteobacteria	Campylobacterales	Campylobacteraceae	Arcobacter
Otu0003472	Bacteria	Proteobacteria	Gammaproteobacteria	Gammaproteobacteria_unclassified	Gammaproteobacteria_unclassified	Gammaproteobacteria_unclassified
Otu0003482	Bacteria	Acidobacteria	Acidobacteria_unclassified	Acidobacteria_unclassified	Acidobacteria_unclassified	Acidobacteria_unclassified
Otu0003494	Bacteria	Proteobacteria	Proteobacteria_unclassified	Proteobacteria_unclassified	Proteobacteria_unclassified	Proteobacteria_unclassified
Otu0003495	Bacteria	Proteobacteria	Gammaproteobacteria	Alteromonadales	Colwelliaceae	Thalassotalea
Otu0003500	Bacteria	Proteobacteria	Gammaproteobacteria	Oceanospirillales	Oceanospirillales_unclassified	Oceanospirillales_unclassified
Otu0003514	Bacteria	Bacteroidetes	Flavobacteriia	Flavobacteriales	Flavobacteriaceae	Dokdonia
Otu0003516	Bacteria	Bacteroidetes	Sphingobacteriia	Sphingobacteriales	Saprospiraceae	Saprospiraceae_unclassified
Otu0003519	Bacteria	Proteobacteria	Gammaproteobacteria	Gammaproteobacteria_unclassified	Gammaproteobacteria_unclassified	Gammaproteobacteria_unclassified
Otu0003526	Bacteria	Verrucomicrobia	Verrucomicrobiae	Verrucomicrobiales	DEV007	DEV007_unclassified
Otu0003531	Bacteria	Bacteroidetes	Flavobacteriia	Flavobacteriales	Flavobacteriaceae	Flavobacteriaceae_unclassified
Otu0003532	Bacteria	Proteobacteria	Gammaproteobacteria	Gammaproteobacteria_unclassified	Gammaproteobacteria_unclassified	Gammaproteobacteria_unclassified
Otu0003533	Bacteria	Chloroflexi	SAR202_clade	SAR202_clade_unclassified	SAR202_clade_unclassified	SAR202_clade_unclassified
Otu0003536	Bacteria	Proteobacteria	Betaproteobacteria	Betaproteobacteria_unclassified	Betaproteobacteria_unclassified	Betaproteobacteria_unclassified
Otu0003538	Bacteria	Proteobacteria	Gammaproteobacteria	Gammaproteobacteria_unclassified	Gammaproteobacteria_unclassified	Gammaproteobacteria_unclassified
Otu0003540	Bacteria	Proteobacteria	Proteobacteria_unclassified	Proteobacteria_unclassified	Proteobacteria_unclassified	Proteobacteria_unclassified
Otu0003545	Bacteria	Proteobacteria	Alphaproteobacteria	Rhodospirillales	Rhodospirillales_unclassified	Rhodospirillales_unclassified
Otu0003553	Bacteria	Planctomycetes	Phycisphaerae	Phycisphaerales	Phycisphaeraceae	CL500-3
Otu0003557	Bacteria	Proteobacteria	Gammaproteobacteria	Gammaproteobacteria_unclassified	Gammaproteobacteria_unclassified	Gammaproteobacteria_unclassified
Otu0003575	Bacteria	Proteobacteria	Alphaproteobacteria	Alphaproteobacteria_unclassified	Alphaproteobacteria_unclassified	Alphaproteobacteria_unclassified
Otu0003583	Bacteria	Bacteroidetes	Flavobacteriia	Flavobacteriales	Flavobacteriaceae	Flavobacteriaceae_unclassified
Otu0003589	Bacteria	Proteobacteria	Gammaproteobacteria	Chromatiales	Chromatiaceae	Nitrosococcus
Otu0003592	Bacteria	Proteobacteria	Gammaproteobacteria	Gammaproteobacteria_unclassified	Gammaproteobacteria_unclassified	Gammaproteobacteria_unclassified
Otu0003603	Bacteria	Firmicutes	Clostridia	Clostridiales	Lachnospiraceae	Epulopiscium
Otu0003606	Bacteria	Proteobacteria	Proteobacteria_unclassified	Proteobacteria_unclassified	Proteobacteria_unclassified	Proteobacteria_unclassified
Otu0003621	Bacteria	Proteobacteria	Gammaproteobacteria	Gammaproteobacteria_unclassified	Gammaproteobacteria_unclassified	Gammaproteobacteria_unclassified
Otu0003623	Bacteria	Proteobacteria	Alphaproteobacteria	Rhodobacterales	Rhodobacteraceae	Rhodobacteraceae_unclassified
Otu0003624	Archaea	Thaumarchaeota	Marine_Group_I	Unknown_Order	Unknown_Family	Unknown_Family_unclassified
Otu0003634	Bacteria	Proteobacteria	Deltaproteobacteria	Sh765B-TzT-29	Sh765B-TzT-29_unclassified	Sh765B-TzT-29_unclassified
Otu0003644	Bacteria	Proteobacteria	Alphaproteobacteria	Alphaproteobacteria_unclassified	Alphaproteobacteria_unclassified	Alphaproteobacteria_unclassified
Otu0003657	Bacteria	Proteobacteria	Gammaproteobacteria	Gammaproteobacteria_unclassified	Gammaproteobacteria_unclassified	Gammaproteobacteria_unclassified
Otu0003661	Bacteria	Actinobacteria	Acidimicrobiia	Acidimicrobiales	Sva0996_marine_group	Sva0996_marine_group_unclassified
Otu0003663	Bacteria	Proteobacteria	Gammaproteobacteria	Gammaproteobacteria_unclassified	Gammaproteobacteria_unclassified	Gammaproteobacteria_unclassified
Otu0003669	Bacteria	Proteobacteria	Gammaproteobacteria	Gammaproteobacteria_unclassified	Gammaproteobacteria_unclassified	Gammaproteobacteria_unclassified
Otu0003678	Bacteria	Proteobacteria	Gammaproteobacteria	Gammaproteobacteria_unclassified	Gammaproteobacteria_unclassified	Gammaproteobacteria_unclassified
Otu0003688	Bacteria	Proteobacteria	Gammaproteobacteria	Gammaproteobacteria_unclassified	Gammaproteobacteria_unclassified	Gammaproteobacteria_unclassified
Otu0003692	Bacteria	Proteobacteria	Gammaproteobacteria	Enterobacteriales	Enterobacteriaceae	Enterobacteriaceae_unclassified
Otu0003699	Bacteria	Proteobacteria	Gammaproteobacteria	Gammaproteobacteria_unclassified	Gammaproteobacteria_unclassified	Gammaproteobacteria_unclassified
Otu0003705	Bacteria	Bacteria_unclassified	Bacteria_unclassified	Bacteria_unclassified	Bacteria_unclassified	Bacteria_unclassified
Otu0003710	Bacteria	Bacteria_unclassified	Bacteria_unclassified	Bacteria_unclassified	Bacteria_unclassified	Bacteria_unclassified
Otu0003725	Bacteria	Proteobacteria	Gammaproteobacteria	Gammaproteobacteria_unclassified	Gammaproteobacteria_unclassified	Gammaproteobacteria_unclassified
Otu0003726	Bacteria	Proteobacteria	Gammaproteobacteria	Gammaproteobacteria_unclassified	Gammaproteobacteria_unclassified	Gammaproteobacteria_unclassified
Otu0003732	Bacteria	Bacteria_unclassified	Bacteria_unclassified	Bacteria_unclassified	Bacteria_unclassified	Bacteria_unclassified
Otu0003735	Bacteria	Proteobacteria	Gammaproteobacteria	Gammaproteobacteria_unclassified	Gammaproteobacteria_unclassified	Gammaproteobacteria_unclassified
Otu0003745	Bacteria	Cyanobacteria	Cyanobacteria	SubsectionI	FamilyI	FamilyI_unclassified
Otu0003749	Bacteria	Verrucomicrobia	Opitutae	Puniceicoccales	Puniceicoccaceae	Coraliomargarita
Otu0003750	Bacteria	Proteobacteria	Gammaproteobacteria	Gammaproteobacteria_unclassified	Gammaproteobacteria_unclassified	Gammaproteobacteria_unclassified
Otu0003759	Bacteria	Proteobacteria	Alphaproteobacteria	Alphaproteobacteria_unclassified	Alphaproteobacteria_unclassified	Alphaproteobacteria_unclassified
Otu0003770	Bacteria	Bacteroidetes	Cytophagia	Cytophagales	Cytophagales_unclassified	Cytophagales_unclassified
Otu0003775	Bacteria	Proteobacteria	Gammaproteobacteria	Gammaproteobacteria_unclassified	Gammaproteobacteria_unclassified	Gammaproteobacteria_unclassified
Otu0003789	Bacteria	Bacteroidetes	Sphingobacteriia	Sphingobacteriales	Saprospiraceae	Portibacter
Otu0003792	Bacteria	Proteobacteria	Gammaproteobacteria	Gammaproteobacteria_unclassified	Gammaproteobacteria_unclassified	Gammaproteobacteria_unclassified
Otu0003794	Bacteria	PAUC34f	PAUC34f_unclassified	PAUC34f_unclassified	PAUC34f_unclassified	PAUC34f_unclassified
Otu0003796	Bacteria	Actinobacteria	Acidimicrobiia	Acidimicrobiales	Sva0996_marine_group	Sva0996_marine_group_unclassified
Otu0003804	Bacteria	Proteobacteria	Proteobacteria_unclassified	Proteobacteria_unclassified	Proteobacteria_unclassified	Proteobacteria_unclassified
Otu0003825	Archaea	Thaumarchaeota	Marine_Group_I	Unknown_Order	Unknown_Family	Candidatus_Nitrosopumilus
Otu0003830	Bacteria	Proteobacteria	Proteobacteria_unclassified	Proteobacteria_unclassified	Proteobacteria_unclassified	Proteobacteria_unclassified
Otu0003831	Bacteria	Bacteria_unclassified	Bacteria_unclassified	Bacteria_unclassified	Bacteria_unclassified	Bacteria_unclassified
Otu0003832	Bacteria	Planctomycetes	Planctomycetacia	Planctomycetales	Planctomycetaceae	Pir4_lineage
Otu0003833	Bacteria	Proteobacteria	Gammaproteobacteria	Gammaproteobacteria_unclassified	Gammaproteobacteria_unclassified	Gammaproteobacteria_unclassified
Otu0003849	Bacteria	Bacteroidetes	Sphingobacteriia	Sphingobacteriales	Saprospiraceae	Saprospiraceae_unclassified
Otu0003860	Bacteria	Proteobacteria	Gammaproteobacteria	Gammaproteobacteria_unclassified	Gammaproteobacteria_unclassified	Gammaproteobacteria_unclassified
Otu0003870	Bacteria	Proteobacteria	Gammaproteobacteria	Gammaproteobacteria_unclassified	Gammaproteobacteria_unclassified	Gammaproteobacteria_unclassified
Otu0003877	Bacteria	Planctomycetes	Planctomycetacia	Planctomycetales	Planctomycetaceae	Blastopirellula
Otu0003880	Bacteria	Actinobacteria	Acidimicrobiia	Acidimicrobiales	Sva0996_marine_group	Sva0996_marine_group_unclassified
Otu0003883	Bacteria	Proteobacteria	Gammaproteobacteria	Gammaproteobacteria_unclassified	Gammaproteobacteria_unclassified	Gammaproteobacteria_unclassified
Otu0003885	Bacteria	Proteobacteria	Gammaproteobacteria	Gammaproteobacteria_unclassified	Gammaproteobacteria_unclassified	Gammaproteobacteria_unclassified
Otu0003890	Bacteria	Actinobacteria	Acidimicrobiia	Acidimicrobiales	Sva0996_marine_group	Sva0996_marine_group_unclassified
Otu0003904	Bacteria	Proteobacteria	Gammaproteobacteria	Gammaproteobacteria_unclassified	Gammaproteobacteria_unclassified	Gammaproteobacteria_unclassified
Otu0003909	Bacteria	Proteobacteria	Gammaproteobacteria	Order_Incertae_Sedis	Family_Incertae_Sedis	Marinicella
Otu0003910	Bacteria	Proteobacteria	Gammaproteobacteria	Gammaproteobacteria_unclassified	Gammaproteobacteria_unclassified	Gammaproteobacteria_unclassified
Otu0003912	Bacteria	Proteobacteria	Gammaproteobacteria	Gammaproteobacteria_unclassified	Gammaproteobacteria_unclassified	Gammaproteobacteria_unclassified
Otu0003919	Bacteria	Proteobacteria	Gammaproteobacteria	Gammaproteobacteria_unclassified	Gammaproteobacteria_unclassified	Gammaproteobacteria_unclassified
Otu0003920	Bacteria	Acidobacteria	Holophagae	Subgroup_10	TK85	TK85_unclassified
Otu0003921	Bacteria	Bacteria_unclassified	Bacteria_unclassified	Bacteria_unclassified	Bacteria_unclassified	Bacteria_unclassified
Otu0003929	Bacteria	Chloroflexi	Chloroflexi_unclassified	Chloroflexi_unclassified	Chloroflexi_unclassified	Chloroflexi_unclassified
Otu0003934	Bacteria	Proteobacteria	Gammaproteobacteria	Gammaproteobacteria_unclassified	Gammaproteobacteria_unclassified	Gammaproteobacteria_unclassified
Otu0003941	Bacteria	Acidobacteria	Holophagae	Subgroup_10	TK85	TK85_unclassified
Otu0003948	Bacteria	Proteobacteria	Gammaproteobacteria	Gammaproteobacteria_unclassified	Gammaproteobacteria_unclassified	Gammaproteobacteria_unclassified
Otu0003949	Bacteria	Proteobacteria	Gammaproteobacteria	HOC36	HOC36_unclassified	HOC36_unclassified
Otu0003951	Bacteria	PAUC34f	PAUC34f_unclassified	PAUC34f_unclassified	PAUC34f_unclassified	PAUC34f_unclassified
Otu0003953	Bacteria	Bacteroidetes	Flavobacteriia	Flavobacteriales	Cryomorphaceae	Cryomorphaceae_unclassified
Otu0003959	Bacteria	Proteobacteria	Gammaproteobacteria	Gammaproteobacteria_unclassified	Gammaproteobacteria_unclassified	Gammaproteobacteria_unclassified
Otu0003960	Bacteria	Proteobacteria	Gammaproteobacteria	Gammaproteobacteria_unclassified	Gammaproteobacteria_unclassified	Gammaproteobacteria_unclassified
Otu0003966	Bacteria	Proteobacteria	Gammaproteobacteria	Gammaproteobacteria_unclassified	Gammaproteobacteria_unclassified	Gammaproteobacteria_unclassified
Otu0003972	Bacteria	Proteobacteria	Proteobacteria_unclassified	Proteobacteria_unclassified	Proteobacteria_unclassified	Proteobacteria_unclassified
Otu0003977	Bacteria	Bacteroidetes	Cytophagia	Order_II	Rhodothermaceae	Rhodothermaceae_unclassified
Otu0003987	Bacteria	PAUC34f	PAUC34f_unclassified	PAUC34f_unclassified	PAUC34f_unclassified	PAUC34f_unclassified
Otu0003989	Bacteria	Proteobacteria	Gammaproteobacteria	Gammaproteobacteria_unclassified	Gammaproteobacteria_unclassified	Gammaproteobacteria_unclassified
Otu0004001	Bacteria	Planctomycetes	OM190	OM190_unclassified	OM190_unclassified	OM190_unclassified
Otu0004009	Bacteria	Acidobacteria	Acidobacteria	Subgroup_6	Subgroup_6_unclassified	Subgroup_6_unclassified
Otu0004011	Bacteria	Proteobacteria	Gammaproteobacteria	Gammaproteobacteria_unclassified	Gammaproteobacteria_unclassified	Gammaproteobacteria_unclassified
Otu0004012	Bacteria	Proteobacteria	Gammaproteobacteria	Gammaproteobacteria_unclassified	Gammaproteobacteria_unclassified	Gammaproteobacteria_unclassified
Otu0004013	Bacteria	Proteobacteria	Proteobacteria_unclassified	Proteobacteria_unclassified	Proteobacteria_unclassified	Proteobacteria_unclassified
Otu0004024	Bacteria	Proteobacteria	Gammaproteobacteria	Gammaproteobacteria_unclassified	Gammaproteobacteria_unclassified	Gammaproteobacteria_unclassified
Otu0004030	Bacteria	Proteobacteria	Gammaproteobacteria	Chromatiales	Granulosicoccaceae	Granulosicoccus
Otu0004031	Bacteria	Proteobacteria	Gammaproteobacteria	Gammaproteobacteria_unclassified	Gammaproteobacteria_unclassified	Gammaproteobacteria_unclassified
Otu0004035	Bacteria	Bacteroidetes	Flavobacteriia	Flavobacteriales	Flavobacteriaceae	Dokdonia
Otu0004039	Bacteria	Proteobacteria	Gammaproteobacteria	Gammaproteobacteria_unclassified	Gammaproteobacteria_unclassified	Gammaproteobacteria_unclassified
Otu0004041	Bacteria	Proteobacteria	Alphaproteobacteria	Alphaproteobacteria_unclassified	Alphaproteobacteria_unclassified	Alphaproteobacteria_unclassified
Otu0004056	Bacteria	Bacteroidetes	Cytophagia	Cytophagales	Flammeovirgaceae	Fulvivirga
Otu0004062	Bacteria	Proteobacteria	Gammaproteobacteria	Vibrionales	Vibrionaceae	Photobacterium
Otu0004073	Bacteria	Proteobacteria	Deltaproteobacteria	Bdellovibrionales	Bdellovibrionaceae	Bdellovibrio
Otu0004075	Bacteria	Proteobacteria	Gammaproteobacteria	Gammaproteobacteria_unclassified	Gammaproteobacteria_unclassified	Gammaproteobacteria_unclassified
Otu0004077	Bacteria	Proteobacteria	Gammaproteobacteria	Chromatiales	Chromatiaceae	Nitrosococcus
Otu0004079	Bacteria	Actinobacteria	Acidimicrobiia	Acidimicrobiales	Sva0996_marine_group	Sva0996_marine_group_unclassified
Otu0004082	Bacteria	Planctomycetes	Planctomycetacia	Planctomycetales	Planctomycetaceae	Planctomycetaceae_unclassified
Otu0004084	Bacteria	Cyanobacteria	Cyanobacteria	SubsectionIII	FamilyI	Oscillatoria
Otu0004091	Archaea	Thaumarchaeota	Marine_Group_I	Unknown_Order	Unknown_Family	Candidatus_Nitrosopumilus
Otu0004102	Bacteria	Proteobacteria	Gammaproteobacteria	Gammaproteobacteria_unclassified	Gammaproteobacteria_unclassified	Gammaproteobacteria_unclassified
Otu0004104	Bacteria	Proteobacteria	Gammaproteobacteria	KI89A_clade	KI89A_clade_unclassified	KI89A_clade_unclassified
Otu0004111	Bacteria	Proteobacteria	Gammaproteobacteria	Gammaproteobacteria_unclassified	Gammaproteobacteria_unclassified	Gammaproteobacteria_unclassified
Otu0004125	Bacteria	Proteobacteria	Alphaproteobacteria	Alphaproteobacteria_unclassified	Alphaproteobacteria_unclassified	Alphaproteobacteria_unclassified
Otu0004130	Bacteria	Planctomycetes	Phycisphaerae	Phycisphaerales	Phycisphaeraceae	CL500-3
Otu0004137	Bacteria	Proteobacteria	Gammaproteobacteria	Gammaproteobacteria_unclassified	Gammaproteobacteria_unclassified	Gammaproteobacteria_unclassified
Otu0004144	Bacteria	PAUC34f	PAUC34f_unclassified	PAUC34f_unclassified	PAUC34f_unclassified	PAUC34f_unclassified
Otu0004153	Bacteria	Nitrospirae	Nitrospira	Nitrospirales	Nitrospiraceae	Nitrospira
Otu0004155	Bacteria	Proteobacteria	Gammaproteobacteria	Cellvibrionales	Spongiibacteraceae	Spongiibacteraceae_unclassified
Otu0004158	Bacteria	Cyanobacteria	Cyanobacteria	SubsectionI	FamilyI	FamilyI_unclassified
Otu0004165	Bacteria	Proteobacteria	Gammaproteobacteria	Gammaproteobacteria_unclassified	Gammaproteobacteria_unclassified	Gammaproteobacteria_unclassified
Otu0004171	Bacteria	Proteobacteria	Gammaproteobacteria	Chromatiales	Chromatiaceae	Rheinheimera
Otu0004173	Bacteria	Proteobacteria	Gammaproteobacteria	Chromatiales	Granulosicoccaceae	Granulosicoccus
Otu0004183	Bacteria	Proteobacteria	Gammaproteobacteria	Gammaproteobacteria_unclassified	Gammaproteobacteria_unclassified	Gammaproteobacteria_unclassified
Otu0004203	Bacteria	Chloroflexi	SAR202_clade	SAR202_clade_unclassified	SAR202_clade_unclassified	SAR202_clade_unclassified
Otu0004212	Bacteria	Proteobacteria	Gammaproteobacteria	Vibrionales	Vibrionaceae	Vibrio
Otu0004215	Bacteria	Acidobacteria	Acidobacteria	Subgroup_6	Subgroup_6_unclassified	Subgroup_6_unclassified
Otu0004230	Bacteria	Planctomycetes	Planctomycetacia	Planctomycetales	Planctomycetaceae	Planctomycetaceae_unclassified
Otu0004236	Bacteria	Chlamydiae	Chlamydiae	Chlamydiales	Chlamydiales_unclassified	Chlamydiales_unclassified
Otu0004237	Bacteria	Actinobacteria	Acidimicrobiia	Acidimicrobiales	Sva0996_marine_group	Sva0996_marine_group_unclassified
Otu0004251	Bacteria	Proteobacteria	Gammaproteobacteria	Gammaproteobacteria_unclassified	Gammaproteobacteria_unclassified	Gammaproteobacteria_unclassified
Otu0004257	Bacteria	Proteobacteria	Alphaproteobacteria	Rhodobacterales	Rhodobacteraceae	Rhodobacteraceae_unclassified
Otu0004261	Bacteria	Proteobacteria	Deltaproteobacteria	GR-WP33-30	GR-WP33-30_unclassified	GR-WP33-30_unclassified
Otu0004267	Bacteria	Proteobacteria	Gammaproteobacteria	Gammaproteobacteria_unclassified	Gammaproteobacteria_unclassified	Gammaproteobacteria_unclassified
Otu0004271	Bacteria	Chloroflexi	Chloroflexi_unclassified	Chloroflexi_unclassified	Chloroflexi_unclassified	Chloroflexi_unclassified
Otu0004273	Bacteria	Bacteria_unclassified	Bacteria_unclassified	Bacteria_unclassified	Bacteria_unclassified	Bacteria_unclassified
Otu0004277	Bacteria	Proteobacteria	Betaproteobacteria	Burkholderiales	Comamonadaceae	Comamonadaceae_unclassified
Otu0004280	Bacteria	Planctomycetes	Planctomycetacia	Planctomycetales	Planctomycetaceae	Blastopirellula
Otu0004283	Bacteria	Proteobacteria	Gammaproteobacteria	Gammaproteobacteria_unclassified	Gammaproteobacteria_unclassified	Gammaproteobacteria_unclassified
Otu0004296	Bacteria	Proteobacteria	Gammaproteobacteria	Gammaproteobacteria_unclassified	Gammaproteobacteria_unclassified	Gammaproteobacteria_unclassified
Otu0004308	Bacteria	Proteobacteria	Gammaproteobacteria	Gammaproteobacteria_unclassified	Gammaproteobacteria_unclassified	Gammaproteobacteria_unclassified
Otu0004311	Bacteria	Proteobacteria	Gammaproteobacteria	Chromatiales	Chromatiaceae	Nitrosococcus
Otu0004312	Bacteria	Proteobacteria	Alphaproteobacteria	Alphaproteobacteria_unclassified	Alphaproteobacteria_unclassified	Alphaproteobacteria_unclassified
Otu0004322	Bacteria	Chloroflexi	SAR202_clade	SAR202_clade_unclassified	SAR202_clade_unclassified	SAR202_clade_unclassified
Otu0004326	Bacteria	Proteobacteria	Gammaproteobacteria	Gammaproteobacteria_unclassified	Gammaproteobacteria_unclassified	Gammaproteobacteria_unclassified
Otu0004329	Bacteria	Proteobacteria	Gammaproteobacteria	Oceanospirillales	Oceanospirillales_unclassified	Oceanospirillales_unclassified
Otu0004336	Bacteria	Proteobacteria	Gammaproteobacteria	Chromatiales	Chromatiales_unclassified	Chromatiales_unclassified
Otu0004349	Bacteria	Proteobacteria	Alphaproteobacteria	Alphaproteobacteria_unclassified	Alphaproteobacteria_unclassified	Alphaproteobacteria_unclassified
Otu0004352	Bacteria	Planctomycetes	Planctomycetacia	Planctomycetales	Planctomycetaceae	Blastopirellula
Otu0004355	Bacteria	Chloroflexi	Chloroflexi_unclassified	Chloroflexi_unclassified	Chloroflexi_unclassified	Chloroflexi_unclassified
Otu0004363	Bacteria	Proteobacteria	Gammaproteobacteria	Xanthomonadales	Xanthomonadaceae	Xanthomonadaceae_unclassified
Otu0004373	Bacteria	Bacteria_unclassified	Bacteria_unclassified	Bacteria_unclassified	Bacteria_unclassified	Bacteria_unclassified
Otu0004375	Bacteria	Chlamydiae	Chlamydiae	Chlamydiales	Chlamydiales_unclassified	Chlamydiales_unclassified
Otu0004376	Bacteria	Chloroflexi	SAR202_clade	SAR202_clade_unclassified	SAR202_clade_unclassified	SAR202_clade_unclassified
Otu0004379	Bacteria	Proteobacteria	Gammaproteobacteria	Oceanospirillales	Oceanospirillaceae	Oceaniserpentilla
Otu0004400	Bacteria	Proteobacteria	Proteobacteria_unclassified	Proteobacteria_unclassified	Proteobacteria_unclassified	Proteobacteria_unclassified
Otu0004414	Bacteria	Acidobacteria	Acidobacteria	Subgroup_9	Subgroup_9_unclassified	Subgroup_9_unclassified
Otu0004422	Bacteria	Proteobacteria	Alphaproteobacteria	Alphaproteobacteria_unclassified	Alphaproteobacteria_unclassified	Alphaproteobacteria_unclassified
Otu0004424	Bacteria	Chloroflexi	Anaerolineae	Anaerolineales	Anaerolineaceae	Anaerolineaceae_unclassified
Otu0004429	Bacteria	Acidobacteria	Acidobacteria	Subgroup_6	Subgroup_6_unclassified	Subgroup_6_unclassified
Otu0004430	Bacteria	Proteobacteria	Gammaproteobacteria	Gammaproteobacteria_unclassified	Gammaproteobacteria_unclassified	Gammaproteobacteria_unclassified
Otu0004432	Bacteria	Gemmatimonadetes	Gemmatimonadetes	BD2-11_terrestrial_group	BD2-11_terrestrial_group_unclassified	BD2-11_terrestrial_group_unclassified
Otu0004433	Bacteria	Chloroflexi	Caldilineae	Caldilineales	Caldilineaceae	Caldilineaceae_unclassified
Otu0004441	Bacteria	Proteobacteria	Gammaproteobacteria	Gammaproteobacteria_unclassified	Gammaproteobacteria_unclassified	Gammaproteobacteria_unclassified
Otu0004443	Bacteria	Proteobacteria	Gammaproteobacteria	Gammaproteobacteria_unclassified	Gammaproteobacteria_unclassified	Gammaproteobacteria_unclassified
Otu0004452	Bacteria	Proteobacteria	Gammaproteobacteria	Gammaproteobacteria_unclassified	Gammaproteobacteria_unclassified	Gammaproteobacteria_unclassified
Otu0004459	Bacteria	Proteobacteria	Gammaproteobacteria	Gammaproteobacteria_unclassified	Gammaproteobacteria_unclassified	Gammaproteobacteria_unclassified
Otu0004460	Bacteria	Proteobacteria	Gammaproteobacteria	Gammaproteobacteria_unclassified	Gammaproteobacteria_unclassified	Gammaproteobacteria_unclassified
Otu0004461	Bacteria	Proteobacteria	Gammaproteobacteria	Gammaproteobacteria_unclassified	Gammaproteobacteria_unclassified	Gammaproteobacteria_unclassified
Otu0004462	Bacteria	PAUC34f	PAUC34f_unclassified	PAUC34f_unclassified	PAUC34f_unclassified	PAUC34f_unclassified
Otu0004463	Bacteria	Proteobacteria	Gammaproteobacteria	Gammaproteobacteria_unclassified	Gammaproteobacteria_unclassified	Gammaproteobacteria_unclassified
Otu0004466	Bacteria	Bacteria_unclassified	Bacteria_unclassified	Bacteria_unclassified	Bacteria_unclassified	Bacteria_unclassified
Otu0004473	Bacteria	Proteobacteria	Gammaproteobacteria	Gammaproteobacteria_unclassified	Gammaproteobacteria_unclassified	Gammaproteobacteria_unclassified
Otu0004486	Bacteria	Proteobacteria	Gammaproteobacteria	Gammaproteobacteria_unclassified	Gammaproteobacteria_unclassified	Gammaproteobacteria_unclassified
Otu0004494	Bacteria	Bacteroidetes	Bacteroidia	Bacteroidales	Prevotellaceae	Prevotella
Otu0004517	Bacteria	Proteobacteria	Betaproteobacteria	Nitrosomonadales	Nitrosomonadaceae	Nitrosomonas
Otu0004520	Bacteria	Proteobacteria	Gammaproteobacteria	Gammaproteobacteria_unclassified	Gammaproteobacteria_unclassified	Gammaproteobacteria_unclassified
Otu0004523	Bacteria	Actinobacteria	Acidimicrobiia	Acidimicrobiales	Sva0996_marine_group	Sva0996_marine_group_unclassified
Otu0004530	Bacteria	Proteobacteria	Proteobacteria_unclassified	Proteobacteria_unclassified	Proteobacteria_unclassified	Proteobacteria_unclassified
Otu0004537	Bacteria	Bacteroidetes	Sphingobacteriia	Sphingobacteriales	Saprospiraceae	Rubidimonas
Otu0004539	Bacteria	Proteobacteria	Alphaproteobacteria	Alphaproteobacteria_unclassified	Alphaproteobacteria_unclassified	Alphaproteobacteria_unclassified
Otu0004552	Bacteria	Proteobacteria	Gammaproteobacteria	Gammaproteobacteria_unclassified	Gammaproteobacteria_unclassified	Gammaproteobacteria_unclassified
Otu0004554	Bacteria	Proteobacteria	Gammaproteobacteria	Legionellales	Coxiellaceae	Coxiella
Otu0004569	Bacteria	Proteobacteria	Proteobacteria_unclassified	Proteobacteria_unclassified	Proteobacteria_unclassified	Proteobacteria_unclassified
Otu0004591	Bacteria	Bacteroidetes	Cytophagia	Order_II	Rhodothermaceae	Rhodothermaceae_unclassified
Otu0004599	Bacteria	Proteobacteria	Alphaproteobacteria	Alphaproteobacteria_unclassified	Alphaproteobacteria_unclassified	Alphaproteobacteria_unclassified
Otu0004608	Bacteria	Proteobacteria	Gammaproteobacteria	Oceanospirillales	ML617.5J-3	ML617.5J-3_unclassified
Otu0004614	Bacteria	Proteobacteria	Gammaproteobacteria	Gammaproteobacteria_unclassified	Gammaproteobacteria_unclassified	Gammaproteobacteria_unclassified
Otu0004623	Bacteria	Actinobacteria	Actinobacteria_unclassified	Actinobacteria_unclassified	Actinobacteria_unclassified	Actinobacteria_unclassified
Otu0004625	Bacteria	Proteobacteria	Gammaproteobacteria	Gammaproteobacteria_unclassified	Gammaproteobacteria_unclassified	Gammaproteobacteria_unclassified
Otu0004633	Bacteria	PAUC34f	PAUC34f_unclassified	PAUC34f_unclassified	PAUC34f_unclassified	PAUC34f_unclassified
Otu0004635	Bacteria	Proteobacteria	Alphaproteobacteria	Alphaproteobacteria_unclassified	Alphaproteobacteria_unclassified	Alphaproteobacteria_unclassified
Otu0004642	Bacteria	Proteobacteria	Gammaproteobacteria	KI89A_clade	KI89A_clade_unclassified	KI89A_clade_unclassified
Otu0004659	Bacteria	Proteobacteria	Alphaproteobacteria	Alphaproteobacteria_unclassified	Alphaproteobacteria_unclassified	Alphaproteobacteria_unclassified
Otu0004679	Bacteria	Planctomycetes	Planctomycetacia	Planctomycetales	Planctomycetaceae	Blastopirellula
Otu0004683	Bacteria	Gracilibacteria	Gracilibacteria_unclassified	Gracilibacteria_unclassified	Gracilibacteria_unclassified	Gracilibacteria_unclassified
Otu0004684	Bacteria	Proteobacteria	Gammaproteobacteria	Gammaproteobacteria_unclassified	Gammaproteobacteria_unclassified	Gammaproteobacteria_unclassified
Otu0004693	Bacteria	Proteobacteria	Gammaproteobacteria	Gammaproteobacteria_unclassified	Gammaproteobacteria_unclassified	Gammaproteobacteria_unclassified
Otu0004694	Bacteria	Proteobacteria	Alphaproteobacteria	Rhodobacterales	Rhodobacteraceae	Rhodobacteraceae_unclassified
Otu0004701	Bacteria	Proteobacteria	Gammaproteobacteria	Gammaproteobacteria_unclassified	Gammaproteobacteria_unclassified	Gammaproteobacteria_unclassified
Otu0004707	Bacteria	Proteobacteria	Deltaproteobacteria	Bdellovibrionales	Bacteriovoracaceae	Peredibacter
Otu0004753	Bacteria	Proteobacteria	Gammaproteobacteria	Gammaproteobacteria_unclassified	Gammaproteobacteria_unclassified	Gammaproteobacteria_unclassified
Otu0004755	Bacteria	Bacteria_unclassified	Bacteria_unclassified	Bacteria_unclassified	Bacteria_unclassified	Bacteria_unclassified
Otu0004757	Bacteria	Bacteria_unclassified	Bacteria_unclassified	Bacteria_unclassified	Bacteria_unclassified	Bacteria_unclassified
Otu0004759	Bacteria	Proteobacteria	Gammaproteobacteria	Gammaproteobacteria_unclassified	Gammaproteobacteria_unclassified	Gammaproteobacteria_unclassified
Otu0004762	Bacteria	Proteobacteria	Gammaproteobacteria	Gammaproteobacteria_unclassified	Gammaproteobacteria_unclassified	Gammaproteobacteria_unclassified
Otu0004763	Bacteria	Chloroflexi	SAR202_clade	SAR202_clade_unclassified	SAR202_clade_unclassified	SAR202_clade_unclassified
Otu0004764	Bacteria	Bacteroidetes	Bacteroidia	Bacteroidales	Porphyromonadaceae	Porphyromonas
Otu0004770	Bacteria	Bacteroidetes	Cytophagia	Order_II	Rhodothermaceae	Rhodothermaceae_unclassified
Otu0004781	Bacteria	Proteobacteria	Gammaproteobacteria	Aeromonadales	Aeromonadaceae	Aeromonadaceae_unclassified
Otu0004783	Bacteria	Chloroflexi	Chloroflexi_unclassified	Chloroflexi_unclassified	Chloroflexi_unclassified	Chloroflexi_unclassified
Otu0004788	Bacteria	Chloroflexi	Caldilineae	Caldilineales	Caldilineaceae	Caldilineaceae_unclassified
Otu0004814	Bacteria	Bacteroidetes	Bacteroidetes_unclassified	Bacteroidetes_unclassified	Bacteroidetes_unclassified	Bacteroidetes_unclassified
Otu0004820	Bacteria	PAUC34f	PAUC34f_unclassified	PAUC34f_unclassified	PAUC34f_unclassified	PAUC34f_unclassified
Otu0004824	Bacteria	Proteobacteria	Gammaproteobacteria	Gammaproteobacteria_unclassified	Gammaproteobacteria_unclassified	Gammaproteobacteria_unclassified
Otu0004828	Bacteria	Proteobacteria	Gammaproteobacteria	Gammaproteobacteria_unclassified	Gammaproteobacteria_unclassified	Gammaproteobacteria_unclassified
Otu0004837	Bacteria	Nitrospirae	Nitrospira	Nitrospirales	Nitrospiraceae	Nitrospira
Otu0004848	Bacteria	Proteobacteria	Gammaproteobacteria	Gammaproteobacteria_unclassified	Gammaproteobacteria_unclassified	Gammaproteobacteria_unclassified
Otu0004868	Bacteria	Bacteria_unclassified	Bacteria_unclassified	Bacteria_unclassified	Bacteria_unclassified	Bacteria_unclassified
Otu0004873	Bacteria	Proteobacteria	Gammaproteobacteria	Gammaproteobacteria_unclassified	Gammaproteobacteria_unclassified	Gammaproteobacteria_unclassified
Otu0004878	Bacteria	Proteobacteria	Gammaproteobacteria	Gammaproteobacteria_unclassified	Gammaproteobacteria_unclassified	Gammaproteobacteria_unclassified
Otu0004885	Bacteria	Bacteroidetes	Flavobacteriia	Flavobacteriales	Cryomorphaceae	Fluviicola
Otu0004900	Bacteria	Bacteroidetes	Flavobacteriia	Flavobacteriales	Schleiferiaceae	Schleiferia
Otu0004911	Bacteria	Bacteroidetes	Bacteroidetes_unclassified	Bacteroidetes_unclassified	Bacteroidetes_unclassified	Bacteroidetes_unclassified
Otu0004912	Bacteria	Verrucomicrobia	Verrucomicrobiae	Verrucomicrobiales	Verrucomicrobiales_unclassified	Verrucomicrobiales_unclassified
Otu0004914	Bacteria	Proteobacteria	Gammaproteobacteria	Gammaproteobacteria_unclassified	Gammaproteobacteria_unclassified	Gammaproteobacteria_unclassified
Otu0004924	Bacteria	Actinobacteria	Acidimicrobiia	Acidimicrobiales	Sva0996_marine_group	Sva0996_marine_group_unclassified
Otu0004939	Bacteria	Proteobacteria	Gammaproteobacteria	Gammaproteobacteria_unclassified	Gammaproteobacteria_unclassified	Gammaproteobacteria_unclassified
Otu0004942	Bacteria	Acidobacteria	Acidobacteria	Subgroup_3	PAUC26f	PAUC26f_unclassified
Otu0004946	Bacteria	Verrucomicrobia	Verrucomicrobiae	Verrucomicrobiales	Rubritaleaceae	Rubritalea
Otu0004955	Bacteria	Planctomycetes	Planctomycetacia	Planctomycetales	Planctomycetaceae	Blastopirellula
Otu0004959	Bacteria	Cyanobacteria	Cyanobacteria	SubsectionI	FamilyI	FamilyI_unclassified
Otu0004969	Bacteria	Actinobacteria	Acidimicrobiia	Acidimicrobiales	Sva0996_marine_group	Sva0996_marine_group_unclassified
Otu0004973	Bacteria	Chloroflexi	SAR202_clade	SAR202_clade_unclassified	SAR202_clade_unclassified	SAR202_clade_unclassified
Otu0004974	Bacteria	Firmicutes	Bacilli	Lactobacillales	Lactobacillaceae	Lactobacillus
Otu0004979	Bacteria	Proteobacteria	Gammaproteobacteria	Gammaproteobacteria_unclassified	Gammaproteobacteria_unclassified	Gammaproteobacteria_unclassified
Otu0004983	Bacteria	Proteobacteria	Gammaproteobacteria	Gammaproteobacteria_unclassified	Gammaproteobacteria_unclassified	Gammaproteobacteria_unclassified
Otu0004997	Bacteria	Bacteroidetes	Flavobacteriia	Flavobacteriales	Flavobacteriaceae	NS5_marine_group
Otu0005018	Bacteria	Bacteroidetes	Flavobacteriia	Flavobacteriales	Flavobacteriaceae	Flavobacteriaceae_unclassified
Otu0005022	Bacteria	Proteobacteria	Gammaproteobacteria	Gammaproteobacteria_unclassified	Gammaproteobacteria_unclassified	Gammaproteobacteria_unclassified
Otu0005029	Bacteria	Chloroflexi	SAR202_clade	SAR202_clade_unclassified	SAR202_clade_unclassified	SAR202_clade_unclassified
Otu0005033	Bacteria	Proteobacteria	Gammaproteobacteria	Gammaproteobacteria_unclassified	Gammaproteobacteria_unclassified	Gammaproteobacteria_unclassified
Otu0005050	Bacteria	Proteobacteria	Gammaproteobacteria	Alteromonadales	Alteromonadaceae	Alteromonadaceae_unclassified
Otu0005060	Bacteria	Proteobacteria	Deltaproteobacteria	Sh765B-TzT-29	Sh765B-TzT-29_unclassified	Sh765B-TzT-29_unclassified
Otu0005069	Bacteria	Bacteroidetes	Flavobacteriia	Flavobacteriales	Flavobacteriaceae	Flavobacteriaceae_unclassified
Otu0005071	Bacteria	Proteobacteria	Proteobacteria_unclassified	Proteobacteria_unclassified	Proteobacteria_unclassified	Proteobacteria_unclassified
Otu0005076	Bacteria	Proteobacteria	Gammaproteobacteria	Gammaproteobacteria_unclassified	Gammaproteobacteria_unclassified	Gammaproteobacteria_unclassified
Otu0005079	Bacteria	Proteobacteria	Deltaproteobacteria	Bdellovibrionales	Bacteriovoracaceae	Bacteriovoracaceae_unclassified
Otu0005088	Bacteria	Proteobacteria	Gammaproteobacteria	Gammaproteobacteria_unclassified	Gammaproteobacteria_unclassified	Gammaproteobacteria_unclassified
Otu0005098	Bacteria	Proteobacteria	Deltaproteobacteria	Desulfurellales	Desulfurellaceae	Desulfurellaceae_unclassified
Otu0005104	Bacteria	Bacteria_unclassified	Bacteria_unclassified	Bacteria_unclassified	Bacteria_unclassified	Bacteria_unclassified
Otu0005106	Bacteria	Proteobacteria	Gammaproteobacteria	Gammaproteobacteria_unclassified	Gammaproteobacteria_unclassified	Gammaproteobacteria_unclassified
Otu0005119	Bacteria	Proteobacteria	Deltaproteobacteria	Desulfurellales	Desulfurellaceae	Desulfurellaceae_unclassified
Otu0005124	Bacteria	Proteobacteria	Gammaproteobacteria	Gammaproteobacteria_unclassified	Gammaproteobacteria_unclassified	Gammaproteobacteria_unclassified
Otu0005127	Bacteria	Proteobacteria	Alphaproteobacteria	Alphaproteobacteria_unclassified	Alphaproteobacteria_unclassified	Alphaproteobacteria_unclassified
Otu0005138	Bacteria	Nitrospirae	Nitrospira	Nitrospirales	Nitrospiraceae	Nitrospira
Otu0005142	Bacteria	Proteobacteria	Gammaproteobacteria	Gammaproteobacteria_unclassified	Gammaproteobacteria_unclassified	Gammaproteobacteria_unclassified
Otu0005143	Bacteria	Proteobacteria	Gammaproteobacteria	Alteromonadales	Alteromonadales_unclassified	Alteromonadales_unclassified
Otu0005152	Bacteria	Proteobacteria	Gammaproteobacteria	Gammaproteobacteria_unclassified	Gammaproteobacteria_unclassified	Gammaproteobacteria_unclassified
Otu0005153	Bacteria	Actinobacteria	Acidimicrobiia	Acidimicrobiales	Sva0996_marine_group	Sva0996_marine_group_unclassified
Otu0005199	Bacteria	Proteobacteria	Deltaproteobacteria	Deltaproteobacteria_unclassified	Deltaproteobacteria_unclassified	Deltaproteobacteria_unclassified
Otu0005201	Bacteria	Chloroflexi	SAR202_clade	SAR202_clade_unclassified	SAR202_clade_unclassified	SAR202_clade_unclassified
Otu0005209	Bacteria	Proteobacteria	Gammaproteobacteria	KI89A_clade	KI89A_clade_unclassified	KI89A_clade_unclassified
Otu0005221	Bacteria	Proteobacteria	Gammaproteobacteria	Gammaproteobacteria_unclassified	Gammaproteobacteria_unclassified	Gammaproteobacteria_unclassified
Otu0005230	Bacteria	Chloroflexi	SAR202_clade	SAR202_clade_unclassified	SAR202_clade_unclassified	SAR202_clade_unclassified
Otu0005237	Bacteria	Fibrobacteres	Fibrobacteria	possible_order_07	possible_order_07_unclassified	possible_order_07_unclassified
Otu0005238	Bacteria	PAUC34f	PAUC34f_unclassified	PAUC34f_unclassified	PAUC34f_unclassified	PAUC34f_unclassified
Otu0005254	Bacteria	Proteobacteria	Gammaproteobacteria	Gammaproteobacteria_unclassified	Gammaproteobacteria_unclassified	Gammaproteobacteria_unclassified
Otu0005256	Bacteria	Chloroflexi	SAR202_clade	SAR202_clade_unclassified	SAR202_clade_unclassified	SAR202_clade_unclassified
Otu0005261	Bacteria	Planctomycetes	Planctomycetacia	Planctomycetales	Planctomycetaceae	Planctomycetaceae_unclassified
Otu0005274	Bacteria	Cyanobacteria	Cyanobacteria	SubsectionI	FamilyI	FamilyI_unclassified
Otu0005302	Bacteria	Proteobacteria	Proteobacteria_unclassified	Proteobacteria_unclassified	Proteobacteria_unclassified	Proteobacteria_unclassified
Otu0005311	Bacteria	Chloroflexi	Caldilineae	Caldilineales	Caldilineaceae	Caldilineaceae_unclassified
Otu0005327	Bacteria	Proteobacteria	Proteobacteria_unclassified	Proteobacteria_unclassified	Proteobacteria_unclassified	Proteobacteria_unclassified
Otu0005333	Bacteria	Proteobacteria	Gammaproteobacteria	Gammaproteobacteria_unclassified	Gammaproteobacteria_unclassified	Gammaproteobacteria_unclassified
Otu0005337	Bacteria	Proteobacteria	Gammaproteobacteria	Gammaproteobacteria_unclassified	Gammaproteobacteria_unclassified	Gammaproteobacteria_unclassified
Otu0005343	Bacteria	Proteobacteria	Alphaproteobacteria	Kordiimonadales	Kordiimonadaceae	Kordiimonas
Otu0005346	Bacteria	Proteobacteria	Gammaproteobacteria	Gammaproteobacteria_unclassified	Gammaproteobacteria_unclassified	Gammaproteobacteria_unclassified
Otu0005354	Bacteria	Acidobacteria	Acidobacteria	Subgroup_6	Subgroup_6_unclassified	Subgroup_6_unclassified
Otu0005356	Bacteria	Proteobacteria	Proteobacteria_unclassified	Proteobacteria_unclassified	Proteobacteria_unclassified	Proteobacteria_unclassified
Otu0005359	Bacteria	Bacteroidetes	Flavobacteriia	Flavobacteriales	Flavobacteriaceae	Flavobacteriaceae_unclassified
Otu0005360	Bacteria	Proteobacteria	Gammaproteobacteria	Gammaproteobacteria_unclassified	Gammaproteobacteria_unclassified	Gammaproteobacteria_unclassified
Otu0005364	Bacteria	Proteobacteria	Gammaproteobacteria	Gammaproteobacteria_unclassified	Gammaproteobacteria_unclassified	Gammaproteobacteria_unclassified
Otu0005370	Bacteria	Proteobacteria	Gammaproteobacteria	Gammaproteobacteria_unclassified	Gammaproteobacteria_unclassified	Gammaproteobacteria_unclassified
Otu0005371	Bacteria	Proteobacteria	Proteobacteria_unclassified	Proteobacteria_unclassified	Proteobacteria_unclassified	Proteobacteria_unclassified
Otu0005373	Bacteria	Proteobacteria	Alphaproteobacteria	Rhodobacterales	Rhodobacteraceae	Rhodovulum
Otu0005377	Bacteria	Proteobacteria	Deltaproteobacteria	Desulfurellales	Desulfurellaceae	Desulfurellaceae_unclassified
Otu0005378	Bacteria	Proteobacteria	Alphaproteobacteria	Rhodospirillales	Rhodospirillales_unclassified	Rhodospirillales_unclassified
Otu0005380	Bacteria	Chloroflexi	SAR202_clade	SAR202_clade_unclassified	SAR202_clade_unclassified	SAR202_clade_unclassified
Otu0005381	Bacteria	Proteobacteria	Gammaproteobacteria	Xanthomonadales	Xanthomonadales_unclassified	Xanthomonadales_unclassified
Otu0005384	Bacteria	Acidobacteria	Acidobacteria	Subgroup_9	Subgroup_9_unclassified	Subgroup_9_unclassified
Otu0005388	Bacteria	Acidobacteria	Acidobacteria	Subgroup_3	PAUC26f	PAUC26f_unclassified
Otu0005391	Bacteria	Acidobacteria	Holophagae	Subgroup_10	TK85	TK85_unclassified
Otu0005401	Bacteria	Proteobacteria	Gammaproteobacteria	Gammaproteobacteria_unclassified	Gammaproteobacteria_unclassified	Gammaproteobacteria_unclassified
Otu0005406	Bacteria	PAUC34f	PAUC34f_unclassified	PAUC34f_unclassified	PAUC34f_unclassified	PAUC34f_unclassified
Otu0005424	Bacteria	Chloroflexi	Caldilineae	Caldilineales	Caldilineaceae	Caldilineaceae_unclassified
Otu0005429	Bacteria	Acidobacteria	Acidobacteria	Acidobacteria_unclassified	Acidobacteria_unclassified	Acidobacteria_unclassified
Otu0005432	Bacteria	Chloroflexi	Chloroflexi_unclassified	Chloroflexi_unclassified	Chloroflexi_unclassified	Chloroflexi_unclassified
Otu0005436	Bacteria	Proteobacteria	Gammaproteobacteria	Gammaproteobacteria_unclassified	Gammaproteobacteria_unclassified	Gammaproteobacteria_unclassified
Otu0005452	Bacteria	Proteobacteria	Gammaproteobacteria	Gammaproteobacteria_unclassified	Gammaproteobacteria_unclassified	Gammaproteobacteria_unclassified
Otu0005454	Bacteria	Proteobacteria	Deltaproteobacteria	Sh765B-TzT-29	Sh765B-TzT-29_unclassified	Sh765B-TzT-29_unclassified
Otu0005456	Bacteria	Proteobacteria	Deltaproteobacteria	Deltaproteobacteria_unclassified	Deltaproteobacteria_unclassified	Deltaproteobacteria_unclassified
Otu0005462	Bacteria	Proteobacteria	Gammaproteobacteria	Gammaproteobacteria_unclassified	Gammaproteobacteria_unclassified	Gammaproteobacteria_unclassified
Otu0005476	Bacteria	PAUC34f	PAUC34f_unclassified	PAUC34f_unclassified	PAUC34f_unclassified	PAUC34f_unclassified
Otu0005479	Bacteria	Proteobacteria	Gammaproteobacteria	Gammaproteobacteria_unclassified	Gammaproteobacteria_unclassified	Gammaproteobacteria_unclassified
Otu0005481	Bacteria	Nitrospirae	Nitrospira	Nitrospirales	Nitrospiraceae	Nitrospira
Otu0005485	Bacteria	Proteobacteria	Gammaproteobacteria	Arenicellales	Arenicellaceae	Arenicella
Otu0005489	Bacteria	Proteobacteria	Proteobacteria_unclassified	Proteobacteria_unclassified	Proteobacteria_unclassified	Proteobacteria_unclassified
Otu0005502	Bacteria	Chloroflexi	SAR202_clade	SAR202_clade_unclassified	SAR202_clade_unclassified	SAR202_clade_unclassified
Otu0005503	Bacteria	Bacteria_unclassified	Bacteria_unclassified	Bacteria_unclassified	Bacteria_unclassified	Bacteria_unclassified
Otu0005510	Bacteria	Chloroflexi	SAR202_clade	SAR202_clade_unclassified	SAR202_clade_unclassified	SAR202_clade_unclassified
Otu0005525	Bacteria	Chloroflexi	Chloroflexi_unclassified	Chloroflexi_unclassified	Chloroflexi_unclassified	Chloroflexi_unclassified
Otu0005542	Bacteria	Bacteria_unclassified	Bacteria_unclassified	Bacteria_unclassified	Bacteria_unclassified	Bacteria_unclassified
Otu0005543	Bacteria	Actinobacteria	Acidimicrobiia	Acidimicrobiales	Sva0996_marine_group	Sva0996_marine_group_unclassified
Otu0005544	Bacteria	Chloroflexi	SAR202_clade	SAR202_clade_unclassified	SAR202_clade_unclassified	SAR202_clade_unclassified
Otu0005561	Bacteria	Bacteria_unclassified	Bacteria_unclassified	Bacteria_unclassified	Bacteria_unclassified	Bacteria_unclassified
Otu0005574	Bacteria	Proteobacteria	Gammaproteobacteria	Gammaproteobacteria_unclassified	Gammaproteobacteria_unclassified	Gammaproteobacteria_unclassified
Otu0005581	Bacteria	Actinobacteria	Acidimicrobiia	Acidimicrobiales	Sva0996_marine_group	Sva0996_marine_group_unclassified
Otu0005582	Bacteria	Bacteria_unclassified	Bacteria_unclassified	Bacteria_unclassified	Bacteria_unclassified	Bacteria_unclassified
Otu0005583	Bacteria	Bacteria_unclassified	Bacteria_unclassified	Bacteria_unclassified	Bacteria_unclassified	Bacteria_unclassified
Otu0005584	Bacteria	Bacteria_unclassified	Bacteria_unclassified	Bacteria_unclassified	Bacteria_unclassified	Bacteria_unclassified
Otu0005586	Bacteria	Proteobacteria	Gammaproteobacteria	Gammaproteobacteria_unclassified	Gammaproteobacteria_unclassified	Gammaproteobacteria_unclassified
Otu0005589	Bacteria	Actinobacteria	Acidimicrobiia	Acidimicrobiales	Sva0996_marine_group	Sva0996_marine_group_unclassified
Otu0005602	Bacteria	Proteobacteria	Gammaproteobacteria	Chromatiales	Chromatiales_unclassified	Chromatiales_unclassified
Otu0005608	Bacteria	Acidobacteria	Holophagae	Subgroup_10	TK85	TK85_unclassified
Otu0005612	Bacteria	Cyanobacteria	Cyanobacteria	SubsectionI	FamilyI	FamilyI_unclassified
Otu0005618	Bacteria	Proteobacteria	Gammaproteobacteria	Gammaproteobacteria_unclassified	Gammaproteobacteria_unclassified	Gammaproteobacteria_unclassified
Otu0005628	Bacteria	Proteobacteria	Proteobacteria_unclassified	Proteobacteria_unclassified	Proteobacteria_unclassified	Proteobacteria_unclassified
Otu0005632	Bacteria	Proteobacteria	Gammaproteobacteria	Gammaproteobacteria_unclassified	Gammaproteobacteria_unclassified	Gammaproteobacteria_unclassified
Otu0005635	Bacteria	Actinobacteria	Acidimicrobiia	Acidimicrobiales	Sva0996_marine_group	Sva0996_marine_group_unclassified
Otu0005637	Bacteria	Chloroflexi	Caldilineae	Caldilineales	Caldilineaceae	Caldilineaceae_unclassified
Otu0005639	Bacteria	Bacteria_unclassified	Bacteria_unclassified	Bacteria_unclassified	Bacteria_unclassified	Bacteria_unclassified
Otu0005646	Bacteria	Cyanobacteria	Cyanobacteria	SubsectionI	FamilyI	Synechococcus
Otu0005649	Bacteria	Bacteroidetes	Cytophagia	Order_II	Rhodothermaceae	Rhodothermaceae_unclassified
Otu0005654	Bacteria	Chloroflexi	Chloroflexi_unclassified	Chloroflexi_unclassified	Chloroflexi_unclassified	Chloroflexi_unclassified
Otu0005659	Bacteria	Proteobacteria	Gammaproteobacteria	Chromatiales	Chromatiales_unclassified	Chromatiales_unclassified
Otu0005668	Archaea	Thaumarchaeota	Marine_Group_I	Unknown_Order	Unknown_Family	Unknown_Family_unclassified
Otu0005681	Bacteria	Proteobacteria	Alphaproteobacteria	Alphaproteobacteria_unclassified	Alphaproteobacteria_unclassified	Alphaproteobacteria_unclassified
Otu0005692	Bacteria	Proteobacteria	Gammaproteobacteria	Oceanospirillales	Oceanospirillales_unclassified	Oceanospirillales_unclassified
Otu0005700	Bacteria	Proteobacteria	Gammaproteobacteria	Gammaproteobacteria_unclassified	Gammaproteobacteria_unclassified	Gammaproteobacteria_unclassified
Otu0005712	Bacteria	Bacteroidetes	Sphingobacteriia	Sphingobacteriales	Saprospiraceae	Saprospiraceae_unclassified
Otu0005716	Bacteria	Proteobacteria	Gammaproteobacteria	HOC36	HOC36_unclassified	HOC36_unclassified
Otu0005722	Bacteria	Nitrospirae	Nitrospira	Nitrospirales	Nitrospiraceae	Nitrospira
Otu0005725	Bacteria	Proteobacteria	Gammaproteobacteria	Gammaproteobacteria_unclassified	Gammaproteobacteria_unclassified	Gammaproteobacteria_unclassified
Otu0005733	Bacteria	PAUC34f	PAUC34f_unclassified	PAUC34f_unclassified	PAUC34f_unclassified	PAUC34f_unclassified
Otu0005740	Bacteria	PAUC34f	PAUC34f_unclassified	PAUC34f_unclassified	PAUC34f_unclassified	PAUC34f_unclassified
Otu0005742	Bacteria	Actinobacteria	Acidimicrobiia	Acidimicrobiales	OM1_clade	OM1_clade_unclassified
Otu0005751	Bacteria	Actinobacteria	Acidimicrobiia	Acidimicrobiales	Sva0996_marine_group	Sva0996_marine_group_unclassified
Otu0005755	Bacteria	Proteobacteria	Gammaproteobacteria	Gammaproteobacteria_unclassified	Gammaproteobacteria_unclassified	Gammaproteobacteria_unclassified
Otu0005758	Bacteria	Bacteroidetes	Flavobacteriia	Flavobacteriales	Cryomorphaceae	Crocinitomix
Otu0005759	Bacteria	Bacteria_unclassified	Bacteria_unclassified	Bacteria_unclassified	Bacteria_unclassified	Bacteria_unclassified
Otu0005760	Bacteria	Firmicutes	Clostridia	Clostridiales	Family_XI	Anaerococcus
Otu0005765	Bacteria	Proteobacteria	Deltaproteobacteria	Sh765B-TzT-29	Sh765B-TzT-29_unclassified	Sh765B-TzT-29_unclassified
Otu0005767	Bacteria	Actinobacteria	Acidimicrobiia	Acidimicrobiales	Sva0996_marine_group	Sva0996_marine_group_unclassified
Otu0005775	Bacteria	Bacteria_unclassified	Bacteria_unclassified	Bacteria_unclassified	Bacteria_unclassified	Bacteria_unclassified
Otu0005787	Bacteria	Chloroflexi	Caldilineae	Caldilineales	Caldilineaceae	Caldilineaceae_unclassified
Otu0005790	Bacteria	Actinobacteria	Acidimicrobiia	Acidimicrobiales	Sva0996_marine_group	Sva0996_marine_group_unclassified
Otu0005796	Bacteria	Proteobacteria	Alphaproteobacteria	Rhodospirillales	Rhodospirillales_unclassified	Rhodospirillales_unclassified
Otu0005797	Bacteria	Proteobacteria	Alphaproteobacteria	Rhodobacterales	Rhodobacteraceae	Rhodobacteraceae_unclassified
Otu0005803	Bacteria	Bacteroidetes	Sphingobacteriia	Sphingobacteriales	Saprospiraceae	Portibacter
Otu0005805	Bacteria	Proteobacteria	Gammaproteobacteria	Gammaproteobacteria_unclassified	Gammaproteobacteria_unclassified	Gammaproteobacteria_unclassified
Otu0005817	Bacteria	Proteobacteria	Gammaproteobacteria	Gammaproteobacteria_unclassified	Gammaproteobacteria_unclassified	Gammaproteobacteria_unclassified
Otu0005818	Bacteria	Acidobacteria	Acidobacteria	Subgroup_6	Subgroup_6_unclassified	Subgroup_6_unclassified
Otu0005837	Bacteria	Nitrospirae	Nitrospira	Nitrospirales	Nitrospiraceae	Nitrospira
Otu0005844	Bacteria	Proteobacteria	Gammaproteobacteria	Gammaproteobacteria_unclassified	Gammaproteobacteria_unclassified	Gammaproteobacteria_unclassified
Otu0005892	Bacteria	Proteobacteria	Gammaproteobacteria	Gammaproteobacteria_unclassified	Gammaproteobacteria_unclassified	Gammaproteobacteria_unclassified
Otu0005900	Bacteria	Actinobacteria	Acidimicrobiia	Acidimicrobiales	Sva0996_marine_group	Sva0996_marine_group_unclassified
Otu0005909	Bacteria	Bacteria_unclassified	Bacteria_unclassified	Bacteria_unclassified	Bacteria_unclassified	Bacteria_unclassified
Otu0005912	Bacteria	Proteobacteria	Gammaproteobacteria	Gammaproteobacteria_unclassified	Gammaproteobacteria_unclassified	Gammaproteobacteria_unclassified
Otu0005922	Bacteria	Proteobacteria	Proteobacteria_unclassified	Proteobacteria_unclassified	Proteobacteria_unclassified	Proteobacteria_unclassified
Otu0005925	Bacteria	Bacteria_unclassified	Bacteria_unclassified	Bacteria_unclassified	Bacteria_unclassified	Bacteria_unclassified
Otu0005932	Bacteria	Proteobacteria	Gammaproteobacteria	Gammaproteobacteria_unclassified	Gammaproteobacteria_unclassified	Gammaproteobacteria_unclassified
Otu0005934	Bacteria	Proteobacteria	Gammaproteobacteria	Gammaproteobacteria_unclassified	Gammaproteobacteria_unclassified	Gammaproteobacteria_unclassified
Otu0005950	Bacteria	Chloroflexi	Caldilineae	Caldilineales	Caldilineaceae	Caldilineaceae_unclassified
Otu0005976	Bacteria	Proteobacteria	Gammaproteobacteria	Gammaproteobacteria_unclassified	Gammaproteobacteria_unclassified	Gammaproteobacteria_unclassified
Otu0005994	Bacteria	Proteobacteria	Gammaproteobacteria	Gammaproteobacteria_unclassified	Gammaproteobacteria_unclassified	Gammaproteobacteria_unclassified
Otu0005999	Bacteria	Proteobacteria	Gammaproteobacteria	Gammaproteobacteria_unclassified	Gammaproteobacteria_unclassified	Gammaproteobacteria_unclassified
Otu0006003	Bacteria	Acidobacteria	Acidobacteria	Subgroup_9	Subgroup_9_unclassified	Subgroup_9_unclassified
Otu0006007	Bacteria	Proteobacteria	Gammaproteobacteria	Gammaproteobacteria_unclassified	Gammaproteobacteria_unclassified	Gammaproteobacteria_unclassified
Otu0006014	Bacteria	Proteobacteria	Alphaproteobacteria	Rhodospirillales	AT-s3-44	AT-s3-44_unclassified
Otu0006022	Bacteria	Proteobacteria	Gammaproteobacteria	Gammaproteobacteria_unclassified	Gammaproteobacteria_unclassified	Gammaproteobacteria_unclassified
Otu0006027	Bacteria	Acidobacteria	Acidobacteria	Subgroup_3	Subgroup_3_unclassified	Subgroup_3_unclassified
Otu0006041	Bacteria	Proteobacteria	Deltaproteobacteria	Bdellovibrionales	Bdellovibrionaceae	Bdellovibrio
Otu0006045	Bacteria	Proteobacteria	Alphaproteobacteria	Rhodobacterales	Rhodobacteraceae	Paracocccus
Otu0006049	Bacteria	Bacteroidetes	Flavobacteriia	Flavobacteriales	Cryomorphaceae	Salinirepens
Otu0006057	Bacteria	Bacteria_unclassified	Bacteria_unclassified	Bacteria_unclassified	Bacteria_unclassified	Bacteria_unclassified
Otu0006059	Bacteria	Proteobacteria	Gammaproteobacteria	Gammaproteobacteria_unclassified	Gammaproteobacteria_unclassified	Gammaproteobacteria_unclassified
Otu0006071	Bacteria	Chloroflexi	SAR202_clade	SAR202_clade_unclassified	SAR202_clade_unclassified	SAR202_clade_unclassified
Otu0006102	Bacteria	Proteobacteria	Gammaproteobacteria	Gammaproteobacteria_unclassified	Gammaproteobacteria_unclassified	Gammaproteobacteria_unclassified
Otu0006116	Bacteria	Chloroflexi	Caldilineae	Caldilineales	Caldilineaceae	Caldilineaceae_unclassified
Otu0006119	Bacteria	PAUC34f	PAUC34f_unclassified	PAUC34f_unclassified	PAUC34f_unclassified	PAUC34f_unclassified
Otu0006121	Bacteria	Proteobacteria	Alphaproteobacteria	Alphaproteobacteria_unclassified	Alphaproteobacteria_unclassified	Alphaproteobacteria_unclassified
Otu0006189	Bacteria	Proteobacteria	Proteobacteria_unclassified	Proteobacteria_unclassified	Proteobacteria_unclassified	Proteobacteria_unclassified
Otu0006190	Bacteria	Proteobacteria	Gammaproteobacteria	Gammaproteobacteria_unclassified	Gammaproteobacteria_unclassified	Gammaproteobacteria_unclassified
Otu0006191	Bacteria	Bacteroidetes	Bacteroidetes_unclassified	Bacteroidetes_unclassified	Bacteroidetes_unclassified	Bacteroidetes_unclassified
Otu0006193	Bacteria	Bacteroidetes	Flavobacteriia	Flavobacteriales	Flavobacteriaceae	Flavobacteriaceae_unclassified
Otu0006202	Bacteria	Proteobacteria	Deltaproteobacteria	Sh765B-TzT-29	Sh765B-TzT-29_unclassified	Sh765B-TzT-29_unclassified
Otu0006206	Bacteria	Proteobacteria	Gammaproteobacteria	Gammaproteobacteria_unclassified	Gammaproteobacteria_unclassified	Gammaproteobacteria_unclassified
Otu0006242	Bacteria	Chloroflexi	Caldilineae	Caldilineales	Caldilineaceae	Caldilineaceae_unclassified
Otu0006245	Bacteria	Bacteria_unclassified	Bacteria_unclassified	Bacteria_unclassified	Bacteria_unclassified	Bacteria_unclassified
Otu0006253	Bacteria	Proteobacteria	Gammaproteobacteria	Gammaproteobacteria_unclassified	Gammaproteobacteria_unclassified	Gammaproteobacteria_unclassified
Otu0006260	Bacteria	Proteobacteria	Alphaproteobacteria	Rhodobacterales	Rhodobacteraceae	Rhodobacteraceae_unclassified
Otu0006261	Bacteria	Proteobacteria	Alphaproteobacteria	Alphaproteobacteria_unclassified	Alphaproteobacteria_unclassified	Alphaproteobacteria_unclassified
Otu0006264	Bacteria	Proteobacteria	Gammaproteobacteria	Cellvibrionales	Halieaceae	Halieaceae_unclassified
Otu0006266	Bacteria	Proteobacteria	Gammaproteobacteria	Gammaproteobacteria_unclassified	Gammaproteobacteria_unclassified	Gammaproteobacteria_unclassified
Otu0006269	Bacteria	Acidobacteria	Holophagae	Subgroup_10	TK85	TK85_unclassified
Otu0006278	Bacteria	Proteobacteria	Gammaproteobacteria	Gammaproteobacteria_unclassified	Gammaproteobacteria_unclassified	Gammaproteobacteria_unclassified
Otu0006283	Bacteria	Proteobacteria	Gammaproteobacteria	Gammaproteobacteria_unclassified	Gammaproteobacteria_unclassified	Gammaproteobacteria_unclassified
Otu0006292	Bacteria	Bacteria_unclassified	Bacteria_unclassified	Bacteria_unclassified	Bacteria_unclassified	Bacteria_unclassified
Otu0006297	Bacteria	Chloroflexi	Caldilineae	Caldilineales	Caldilineaceae	Caldilineaceae_unclassified
Otu0006304	Bacteria	Actinobacteria	Acidimicrobiia	Acidimicrobiales	Sva0996_marine_group	Sva0996_marine_group_unclassified
Otu0006307	Bacteria	Proteobacteria	Gammaproteobacteria	Gammaproteobacteria_unclassified	Gammaproteobacteria_unclassified	Gammaproteobacteria_unclassified
Otu0006312	Bacteria	Actinobacteria	Acidimicrobiia	Acidimicrobiales	Sva0996_marine_group	Sva0996_marine_group_unclassified
Otu0006313	Bacteria	Proteobacteria	Gammaproteobacteria	Gammaproteobacteria_unclassified	Gammaproteobacteria_unclassified	Gammaproteobacteria_unclassified
Otu0006314	Bacteria	Proteobacteria	Gammaproteobacteria	Gammaproteobacteria_unclassified	Gammaproteobacteria_unclassified	Gammaproteobacteria_unclassified
Otu0006326	Bacteria	Proteobacteria	Gammaproteobacteria	Gammaproteobacteria_unclassified	Gammaproteobacteria_unclassified	Gammaproteobacteria_unclassified
Otu0006329	Bacteria	Proteobacteria	Gammaproteobacteria	Gammaproteobacteria_unclassified	Gammaproteobacteria_unclassified	Gammaproteobacteria_unclassified
Otu0006344	Bacteria	Proteobacteria	Deltaproteobacteria	Sh765B-TzT-29	Sh765B-TzT-29_unclassified	Sh765B-TzT-29_unclassified
Otu0006346	Bacteria	Proteobacteria	Gammaproteobacteria	Gammaproteobacteria_unclassified	Gammaproteobacteria_unclassified	Gammaproteobacteria_unclassified
Otu0006348	Bacteria	Firmicutes	Clostridia	Halanaerobiales	64K2	64K2_unclassified
Otu0006350	Bacteria	Proteobacteria	Gammaproteobacteria	Gammaproteobacteria_unclassified	Gammaproteobacteria_unclassified	Gammaproteobacteria_unclassified
Otu0006353	Bacteria	Acidobacteria	Acidobacteria	Subgroup_6	Subgroup_6_unclassified	Subgroup_6_unclassified
Otu0006356	Bacteria	Proteobacteria	Gammaproteobacteria	KI89A_clade	KI89A_clade_unclassified	KI89A_clade_unclassified
Otu0006361	Bacteria	Proteobacteria	Alphaproteobacteria	Rickettsiales	TK34	TK34_unclassified
Otu0006365	Bacteria	Proteobacteria	Gammaproteobacteria	Chromatiales	Chromatiaceae	Nitrosococcus
Otu0006369	Bacteria	Bacteroidetes	Sphingobacteriia	Sphingobacteriales	Saprospiraceae	Saprospiraceae_unclassified
Otu0006377	Archaea	Thaumarchaeota	Marine_Group_I	Unknown_Order	Unknown_Family	Candidatus_Nitrosopumilus
Otu0006381	Bacteria	Proteobacteria	Gammaproteobacteria	Gammaproteobacteria_unclassified	Gammaproteobacteria_unclassified	Gammaproteobacteria_unclassified
Otu0006396	Bacteria	Chloroflexi	SAR202_clade	SAR202_clade_unclassified	SAR202_clade_unclassified	SAR202_clade_unclassified
Otu0006398	Bacteria	Proteobacteria	Gammaproteobacteria	Oceanospirillales	Oceanospirillaceae	Oceanospirillaceae_unclassified
Otu0006401	Bacteria	Proteobacteria	Gammaproteobacteria	Gammaproteobacteria_unclassified	Gammaproteobacteria_unclassified	Gammaproteobacteria_unclassified
Otu0006415	Bacteria	Bacteroidetes	Flavobacteriia	Flavobacteriales	Flavobacteriaceae	Flavobacteriaceae_unclassified
Otu0006423	Bacteria	Chloroflexi	Caldilineae	Caldilineales	Caldilineaceae	Caldilineaceae_unclassified
Otu0006424	Bacteria	Proteobacteria	Gammaproteobacteria	Gammaproteobacteria_unclassified	Gammaproteobacteria_unclassified	Gammaproteobacteria_unclassified
Otu0006433	Bacteria	Actinobacteria	Acidimicrobiia	Acidimicrobiales	Sva0996_marine_group	Sva0996_marine_group_unclassified
Otu0006441	Bacteria	Acidobacteria	Acidobacteria	Subgroup_6	Subgroup_6_unclassified	Subgroup_6_unclassified
Otu0006468	Bacteria	Proteobacteria	Gammaproteobacteria	Gammaproteobacteria_unclassified	Gammaproteobacteria_unclassified	Gammaproteobacteria_unclassified
Otu0006486	Bacteria	Actinobacteria	Acidimicrobiia	Acidimicrobiales	Sva0996_marine_group	Sva0996_marine_group_unclassified
Otu0006493	Bacteria	Gemmatimonadetes	Gemmatimonadetes	BD2-11_terrestrial_group	BD2-11_terrestrial_group_unclassified	BD2-11_terrestrial_group_unclassified
Otu0006497	Bacteria	Bacteria_unclassified	Bacteria_unclassified	Bacteria_unclassified	Bacteria_unclassified	Bacteria_unclassified
Otu0006506	Bacteria	Proteobacteria	Gammaproteobacteria	Gammaproteobacteria_unclassified	Gammaproteobacteria_unclassified	Gammaproteobacteria_unclassified
Otu0006507	Bacteria	Cyanobacteria	Cyanobacteria	Cyanobacteria_unclassified	Cyanobacteria_unclassified	Cyanobacteria_unclassified
Otu0006515	Bacteria	Bacteroidetes	Flavobacteriia	Flavobacteriales	Flavobacteriaceae	Actibacter
Otu0006516	Bacteria	Acidobacteria	Acidobacteria_unclassified	Acidobacteria_unclassified	Acidobacteria_unclassified	Acidobacteria_unclassified
Otu0006517	Bacteria	Proteobacteria	Gammaproteobacteria	Gammaproteobacteria_unclassified	Gammaproteobacteria_unclassified	Gammaproteobacteria_unclassified
Otu0006528	Bacteria	Proteobacteria	Gammaproteobacteria	Cellvibrionales	Cellvibrionales_unclassified	Cellvibrionales_unclassified
Otu0006534	Bacteria	Actinobacteria	Actinobacteria_unclassified	Actinobacteria_unclassified	Actinobacteria_unclassified	Actinobacteria_unclassified
Otu0006535	Bacteria	Actinobacteria	Acidimicrobiia	Acidimicrobiales	Sva0996_marine_group	Sva0996_marine_group_unclassified
Otu0006542	Bacteria	Proteobacteria	Gammaproteobacteria	Gammaproteobacteria_unclassified	Gammaproteobacteria_unclassified	Gammaproteobacteria_unclassified
Otu0006549	Bacteria	Proteobacteria	Proteobacteria_unclassified	Proteobacteria_unclassified	Proteobacteria_unclassified	Proteobacteria_unclassified
Otu0006551	Bacteria	PAUC34f	PAUC34f_unclassified	PAUC34f_unclassified	PAUC34f_unclassified	PAUC34f_unclassified
Otu0006555	Bacteria	Proteobacteria	Gammaproteobacteria	Gammaproteobacteria_unclassified	Gammaproteobacteria_unclassified	Gammaproteobacteria_unclassified
Otu0006560	Bacteria	Proteobacteria	Proteobacteria_unclassified	Proteobacteria_unclassified	Proteobacteria_unclassified	Proteobacteria_unclassified
Otu0006567	Bacteria	Proteobacteria	Gammaproteobacteria	Gammaproteobacteria_unclassified	Gammaproteobacteria_unclassified	Gammaproteobacteria_unclassified
Otu0006577	Bacteria	Proteobacteria	Gammaproteobacteria	Gammaproteobacteria_unclassified	Gammaproteobacteria_unclassified	Gammaproteobacteria_unclassified
Otu0006578	Bacteria	Proteobacteria	Gammaproteobacteria	KI89A_clade	KI89A_clade_unclassified	KI89A_clade_unclassified
Otu0006579	Bacteria	Proteobacteria	Gammaproteobacteria	Gammaproteobacteria_unclassified	Gammaproteobacteria_unclassified	Gammaproteobacteria_unclassified
Otu0006587	Bacteria	Bacteroidetes	Cytophagia	Cytophagales	Flammeovirgaceae	Reichenbachiella
Otu0006592	Bacteria	Proteobacteria	Gammaproteobacteria	Gammaproteobacteria_unclassified	Gammaproteobacteria_unclassified	Gammaproteobacteria_unclassified
Otu0006618	Bacteria	Proteobacteria	Alphaproteobacteria	Rhodospirillales	Rhodospirillales_unclassified	Rhodospirillales_unclassified
Otu0006621	Archaea	Thaumarchaeota	Marine_Group_I	Unknown_Order	Unknown_Family	Unknown_Family_unclassified
Otu0006643	Bacteria	Bacteroidetes	Cytophagia	Order_II	Rhodothermaceae	Rhodothermaceae_unclassified
Otu0006650	Bacteria	Firmicutes	Clostridia	Halanaerobiales	64K2	64K2_unclassified
Otu0006651	Bacteria	Actinobacteria	Acidimicrobiia	Acidimicrobiales	Sva0996_marine_group	Sva0996_marine_group_unclassified
Otu0006672	Bacteria	Proteobacteria	Gammaproteobacteria	Gammaproteobacteria_unclassified	Gammaproteobacteria_unclassified	Gammaproteobacteria_unclassified
Otu0006678	Bacteria	Proteobacteria	Gammaproteobacteria	Gammaproteobacteria_unclassified	Gammaproteobacteria_unclassified	Gammaproteobacteria_unclassified
Otu0006685	Bacteria	Bacteroidetes	Flavobacteriia	Flavobacteriales	Flavobacteriaceae	Muricauda
Otu0006695	Bacteria	Proteobacteria	Gammaproteobacteria	Gammaproteobacteria_unclassified	Gammaproteobacteria_unclassified	Gammaproteobacteria_unclassified
Otu0006702	Bacteria	Bacteria_unclassified	Bacteria_unclassified	Bacteria_unclassified	Bacteria_unclassified	Bacteria_unclassified
Otu0006705	Bacteria	Proteobacteria	Proteobacteria_unclassified	Proteobacteria_unclassified	Proteobacteria_unclassified	Proteobacteria_unclassified
Otu0006708	Bacteria	Bacteroidetes	Flavobacteriia	Flavobacteriales	Flavobacteriaceae	Croceitalea
Otu0006719	Bacteria	Proteobacteria	Deltaproteobacteria	Sh765B-TzT-29	Sh765B-TzT-29_unclassified	Sh765B-TzT-29_unclassified
Otu0006728	Bacteria	Proteobacteria	Gammaproteobacteria	Gammaproteobacteria_unclassified	Gammaproteobacteria_unclassified	Gammaproteobacteria_unclassified
Otu0006733	Bacteria	Bacteroidetes	Cytophagia	Cytophagales	Flammeovirgaceae	Flammeovirgaceae_unclassified
Otu0006734	Bacteria	Proteobacteria	Gammaproteobacteria	Gammaproteobacteria_unclassified	Gammaproteobacteria_unclassified	Gammaproteobacteria_unclassified
Otu0006749	Bacteria	Bacteroidetes	Cytophagia	Cytophagia_unclassified	Cytophagia_unclassified	Cytophagia_unclassified
Otu0006764	Bacteria	Firmicutes	Clostridia	Halanaerobiales	64K2	64K2_unclassified
Otu0006775	Bacteria	Proteobacteria	Gammaproteobacteria	Gammaproteobacteria_unclassified	Gammaproteobacteria_unclassified	Gammaproteobacteria_unclassified
Otu0006781	Bacteria	Gemmatimonadetes	Gemmatimonadetes	BD2-11_terrestrial_group	BD2-11_terrestrial_group_unclassified	BD2-11_terrestrial_group_unclassified
Otu0006782	Bacteria	Proteobacteria	Gammaproteobacteria	Gammaproteobacteria_unclassified	Gammaproteobacteria_unclassified	Gammaproteobacteria_unclassified
Otu0006811	Bacteria	Proteobacteria	Gammaproteobacteria	Gammaproteobacteria_unclassified	Gammaproteobacteria_unclassified	Gammaproteobacteria_unclassified
Otu0006818	Bacteria	Bacteroidetes	Sphingobacteriia	Sphingobacteriales	Saprospiraceae	Saprospiraceae_unclassified
Otu0006820	Bacteria	Chloroflexi	SAR202_clade	SAR202_clade_unclassified	SAR202_clade_unclassified	SAR202_clade_unclassified
Otu0006821	Bacteria	Bacteroidetes	Sphingobacteriia	Sphingobacteriales	Saprospiraceae	Portibacter
Otu0006823	Bacteria	Proteobacteria	Proteobacteria_unclassified	Proteobacteria_unclassified	Proteobacteria_unclassified	Proteobacteria_unclassified
Otu0006829	Bacteria	Bacteroidetes	Sphingobacteriia	Sphingobacteriales	Saprospiraceae	Saprospiraceae_unclassified
Otu0006831	Bacteria	Proteobacteria	Deltaproteobacteria	Sh765B-TzT-29	Sh765B-TzT-29_unclassified	Sh765B-TzT-29_unclassified
Otu0006833	Bacteria	Proteobacteria	Gammaproteobacteria	Gammaproteobacteria_unclassified	Gammaproteobacteria_unclassified	Gammaproteobacteria_unclassified
Otu0006839	Bacteria	Bacteria_unclassified	Bacteria_unclassified	Bacteria_unclassified	Bacteria_unclassified	Bacteria_unclassified
Otu0006846	Bacteria	Proteobacteria	Gammaproteobacteria	Gammaproteobacteria_unclassified	Gammaproteobacteria_unclassified	Gammaproteobacteria_unclassified
Otu0006850	Archaea	Thaumarchaeota	Marine_Group_I	Unknown_Order	Unknown_Family	Candidatus_Nitrosopumilus
Otu0006852	Bacteria	Chloroflexi	SAR202_clade	SAR202_clade_unclassified	SAR202_clade_unclassified	SAR202_clade_unclassified
Otu0006855	Bacteria	Proteobacteria	Gammaproteobacteria	Gammaproteobacteria_unclassified	Gammaproteobacteria_unclassified	Gammaproteobacteria_unclassified
Otu0006864	Bacteria	Proteobacteria	Gammaproteobacteria	Gammaproteobacteria_unclassified	Gammaproteobacteria_unclassified	Gammaproteobacteria_unclassified
Otu0006866	Archaea	Thaumarchaeota	Marine_Group_I	Unknown_Order	Unknown_Family	Candidatus_Nitrosopumilus
Otu0006867	Bacteria	Proteobacteria	Gammaproteobacteria	Enterobacteriales	Enterobacteriaceae	Enterobacteriaceae_unclassified
Otu0006868	Bacteria	Chloroflexi	Caldilineae	Caldilineales	Caldilineaceae	Caldilineaceae_unclassified
Otu0006880	Bacteria	Proteobacteria	Gammaproteobacteria	Gammaproteobacteria_unclassified	Gammaproteobacteria_unclassified	Gammaproteobacteria_unclassified
Otu0006881	Bacteria	Proteobacteria	Alphaproteobacteria	Rhodobacterales	Rhodobacteraceae	Rhodovulum
Otu0006884	Bacteria	Proteobacteria	Alphaproteobacteria	Alphaproteobacteria_unclassified	Alphaproteobacteria_unclassified	Alphaproteobacteria_unclassified
Otu0006892	Bacteria	Chloroflexi	SAR202_clade	SAR202_clade_unclassified	SAR202_clade_unclassified	SAR202_clade_unclassified
Otu0006898	Bacteria	Proteobacteria	Gammaproteobacteria	Gammaproteobacteria_unclassified	Gammaproteobacteria_unclassified	Gammaproteobacteria_unclassified
Otu0006906	Bacteria	Proteobacteria	pItb-vmat-80	pItb-vmat-80_unclassified	pItb-vmat-80_unclassified	pItb-vmat-80_unclassified
Otu0006928	Bacteria	Proteobacteria	Alphaproteobacteria	Alphaproteobacteria_unclassified	Alphaproteobacteria_unclassified	Alphaproteobacteria_unclassified
Otu0006944	Bacteria	Chloroflexi	Caldilineae	Caldilineales	Caldilineaceae	Caldilineaceae_unclassified
Otu0006954	Bacteria	Proteobacteria	Gammaproteobacteria	Gammaproteobacteria_unclassified	Gammaproteobacteria_unclassified	Gammaproteobacteria_unclassified
Otu0006955	Bacteria	Proteobacteria	Gammaproteobacteria	Alteromonadales	Shewanellaceae	Shewanellaceae_unclassified
Otu0006957	Bacteria	Proteobacteria	Gammaproteobacteria	Gammaproteobacteria_unclassified	Gammaproteobacteria_unclassified	Gammaproteobacteria_unclassified
Otu0006958	Bacteria	Proteobacteria	Alphaproteobacteria	Alphaproteobacteria_unclassified	Alphaproteobacteria_unclassified	Alphaproteobacteria_unclassified
Otu0006962	Bacteria	Bacteroidetes	Flavobacteriia	Flavobacteriales	Flavobacteriaceae	Flavobacteriaceae_unclassified
Otu0006963	Bacteria	Actinobacteria	Acidimicrobiia	Acidimicrobiales	Sva0996_marine_group	Sva0996_marine_group_unclassified
Otu0006984	Bacteria	Chloroflexi	Anaerolineae	Anaerolineales	Anaerolineaceae	Anaerolineaceae_unclassified
Otu0006986	Bacteria	Actinobacteria	Actinobacteria_unclassified	Actinobacteria_unclassified	Actinobacteria_unclassified	Actinobacteria_unclassified
Otu0007015	Bacteria	Proteobacteria	Gammaproteobacteria	Gammaproteobacteria_unclassified	Gammaproteobacteria_unclassified	Gammaproteobacteria_unclassified
Otu0007036	Bacteria	Bacteria_unclassified	Bacteria_unclassified	Bacteria_unclassified	Bacteria_unclassified	Bacteria_unclassified
Otu0007050	Bacteria	Gemmatimonadetes	Gemmatimonadetes	BD2-11_terrestrial_group	BD2-11_terrestrial_group_unclassified	BD2-11_terrestrial_group_unclassified
Otu0007064	Bacteria	Proteobacteria	Gammaproteobacteria	Gammaproteobacteria_unclassified	Gammaproteobacteria_unclassified	Gammaproteobacteria_unclassified
Otu0007065	Bacteria	Acidobacteria	Acidobacteria	Subgroup_6	Subgroup_6_unclassified	Subgroup_6_unclassified
Otu0007068	Bacteria	Firmicutes	Bacilli	Lactobacillales	Lactobacillaceae	Lactobacillus
Otu0007077	Bacteria	Chloroflexi	Caldilineae	Caldilineales	Caldilineaceae	Caldilineaceae_unclassified
Otu0007081	Bacteria	Cyanobacteria	Cyanobacteria	SubsectionI	FamilyI	Prochloron
Otu0007090	Bacteria	Proteobacteria	Proteobacteria_unclassified	Proteobacteria_unclassified	Proteobacteria_unclassified	Proteobacteria_unclassified
Otu0007092	Bacteria	Actinobacteria	Acidimicrobiia	Acidimicrobiales	Sva0996_marine_group	Sva0996_marine_group_unclassified
Otu0007100	Bacteria	Bacteroidetes	Cytophagia	Cytophagales	Flammeovirgaceae	Flammeovirgaceae_unclassified
Otu0007102	Bacteria	Proteobacteria	Gammaproteobacteria	Oceanospirillales	Hahellaceae	Endozoicomonas
Otu0007105	Bacteria	Bacteroidetes	Cytophagia	Cytophagales	Flammeovirgaceae	Candidatus_Amoebophilus
Otu0007118	Bacteria	Proteobacteria	Gammaproteobacteria	Gammaproteobacteria_unclassified	Gammaproteobacteria_unclassified	Gammaproteobacteria_unclassified
Otu0007123	Bacteria	Proteobacteria	Gammaproteobacteria	Gammaproteobacteria_unclassified	Gammaproteobacteria_unclassified	Gammaproteobacteria_unclassified
Otu0007126	Bacteria	Proteobacteria	Gammaproteobacteria	Gammaproteobacteria_unclassified	Gammaproteobacteria_unclassified	Gammaproteobacteria_unclassified
Otu0007127	Bacteria	Proteobacteria	Proteobacteria_unclassified	Proteobacteria_unclassified	Proteobacteria_unclassified	Proteobacteria_unclassified
Otu0007132	Bacteria	Proteobacteria	Proteobacteria_unclassified	Proteobacteria_unclassified	Proteobacteria_unclassified	Proteobacteria_unclassified
Otu0007138	Bacteria	Chloroflexi	Caldilineae	Caldilineales	Caldilineaceae	Caldilineaceae_unclassified
Otu0007139	Bacteria	Chloroflexi	Anaerolineae	Anaerolineales	Anaerolineaceae	Anaerolineaceae_unclassified
Otu0007154	Bacteria	Bacteroidetes	Flavobacteriia	Flavobacteriales	Flavobacteriaceae	Olleya
Otu0007157	Bacteria	Bacteria_unclassified	Bacteria_unclassified	Bacteria_unclassified	Bacteria_unclassified	Bacteria_unclassified
Otu0007172	Bacteria	Acidobacteria	Holophagae	Subgroup_10	TK85	TK85_unclassified
Otu0007178	Bacteria	Proteobacteria	Gammaproteobacteria	Gammaproteobacteria_unclassified	Gammaproteobacteria_unclassified	Gammaproteobacteria_unclassified
Otu0007183	Bacteria	Proteobacteria	Gammaproteobacteria	Alteromonadales	Colwelliaceae	Colwelliaceae_unclassified
Otu0007186	Bacteria	Proteobacteria	Deltaproteobacteria	Sh765B-TzT-29	Sh765B-TzT-29_unclassified	Sh765B-TzT-29_unclassified
Otu0007197	Bacteria	Proteobacteria	Deltaproteobacteria	Myxococcales	Eel-36e1D6	Eel-36e1D6_unclassified
Otu0007205	Bacteria	Proteobacteria	Gammaproteobacteria	Gammaproteobacteria_unclassified	Gammaproteobacteria_unclassified	Gammaproteobacteria_unclassified
Otu0007206	Bacteria	PAUC34f	PAUC34f_unclassified	PAUC34f_unclassified	PAUC34f_unclassified	PAUC34f_unclassified
Otu0007209	Bacteria	Actinobacteria	Actinobacteria_unclassified	Actinobacteria_unclassified	Actinobacteria_unclassified	Actinobacteria_unclassified
Otu0007217	Bacteria	Acidobacteria	Acidobacteria	Subgroup_6	Subgroup_6_unclassified	Subgroup_6_unclassified
Otu0007219	Bacteria	Proteobacteria	Proteobacteria_unclassified	Proteobacteria_unclassified	Proteobacteria_unclassified	Proteobacteria_unclassified
Otu0007221	Bacteria	Proteobacteria	Alphaproteobacteria	Alphaproteobacteria_unclassified	Alphaproteobacteria_unclassified	Alphaproteobacteria_unclassified
Otu0007222	Bacteria	Proteobacteria	Gammaproteobacteria	Gammaproteobacteria_unclassified	Gammaproteobacteria_unclassified	Gammaproteobacteria_unclassified
Otu0007264	Bacteria	Proteobacteria	Gammaproteobacteria	Gammaproteobacteria_unclassified	Gammaproteobacteria_unclassified	Gammaproteobacteria_unclassified
Otu0007265	Bacteria	Firmicutes	Bacilli	Lactobacillales	Enterococcaceae	Enterococcaceae_unclassified
Otu0007288	Bacteria	Proteobacteria	Gammaproteobacteria	Gammaproteobacteria_unclassified	Gammaproteobacteria_unclassified	Gammaproteobacteria_unclassified
Otu0007292	Bacteria	Proteobacteria	Gammaproteobacteria	Gammaproteobacteria_unclassified	Gammaproteobacteria_unclassified	Gammaproteobacteria_unclassified
Otu0007301	Bacteria	Actinobacteria	Acidimicrobiia	Acidimicrobiales	Sva0996_marine_group	Sva0996_marine_group_unclassified
Otu0007327	Bacteria	Proteobacteria	Proteobacteria_unclassified	Proteobacteria_unclassified	Proteobacteria_unclassified	Proteobacteria_unclassified
Otu0007331	Bacteria	Proteobacteria	Gammaproteobacteria	Gammaproteobacteria_unclassified	Gammaproteobacteria_unclassified	Gammaproteobacteria_unclassified
Otu0007347	Bacteria	PAUC34f	PAUC34f_unclassified	PAUC34f_unclassified	PAUC34f_unclassified	PAUC34f_unclassified
Otu0007390	Bacteria	Chloroflexi	Anaerolineae	Anaerolineales	Anaerolineaceae	Anaerolineaceae_unclassified
Otu0007403	Bacteria	Lentisphaerae	Oligosphaeria	Oligosphaeria_unclassified	Oligosphaeria_unclassified	Oligosphaeria_unclassified
Otu0007407	Bacteria	Proteobacteria	Gammaproteobacteria	Gammaproteobacteria_unclassified	Gammaproteobacteria_unclassified	Gammaproteobacteria_unclassified
Otu0007411	Bacteria	Actinobacteria	Acidimicrobiia	Acidimicrobiales	Sva0996_marine_group	Sva0996_marine_group_unclassified
Otu0007413	Bacteria	Bacteria_unclassified	Bacteria_unclassified	Bacteria_unclassified	Bacteria_unclassified	Bacteria_unclassified
Otu0007425	Bacteria	Proteobacteria	Gammaproteobacteria	Gammaproteobacteria_unclassified	Gammaproteobacteria_unclassified	Gammaproteobacteria_unclassified
Otu0007427	Bacteria	PAUC34f	PAUC34f_unclassified	PAUC34f_unclassified	PAUC34f_unclassified	PAUC34f_unclassified
Otu0007432	Bacteria	Chloroflexi	Chloroflexi_unclassified	Chloroflexi_unclassified	Chloroflexi_unclassified	Chloroflexi_unclassified
Otu0007438	Bacteria	Bacteria_unclassified	Bacteria_unclassified	Bacteria_unclassified	Bacteria_unclassified	Bacteria_unclassified
Otu0007454	Bacteria	Proteobacteria	Alphaproteobacteria	Rhodospirillales	Rhodospirillales_unclassified	Rhodospirillales_unclassified
Otu0007455	Bacteria	Proteobacteria	Gammaproteobacteria	Gammaproteobacteria_unclassified	Gammaproteobacteria_unclassified	Gammaproteobacteria_unclassified
Otu0007458	Bacteria	Proteobacteria	Gammaproteobacteria	Gammaproteobacteria_unclassified	Gammaproteobacteria_unclassified	Gammaproteobacteria_unclassified
Otu0007459	Bacteria	Bacteroidetes	Sphingobacteriia	Sphingobacteriales	Saprospiraceae	Saprospiraceae_unclassified
Otu0007466	Bacteria	Proteobacteria	Gammaproteobacteria	Alteromonadales	Colwelliaceae	Thalassotalea
Otu0007470	Bacteria	Actinobacteria	Acidimicrobiia	Acidimicrobiales	OM1_clade	OM1_clade_unclassified
Otu0007478	Bacteria	Actinobacteria	Acidimicrobiia	Acidimicrobiales	Sva0996_marine_group	Sva0996_marine_group_unclassified
Otu0007482	Bacteria	Acidobacteria	Acidobacteria	Subgroup_6	Subgroup_6_unclassified	Subgroup_6_unclassified
Otu0007484	Bacteria	Cyanobacteria	Cyanobacteria	Cyanobacteria_unclassified	Cyanobacteria_unclassified	Cyanobacteria_unclassified
Otu0007508	Bacteria	Proteobacteria	Betaproteobacteria	Hydrogenophilales	Hydrogenophilaceae	Hydrogenophilus
Otu0007516	Bacteria	Proteobacteria	Deltaproteobacteria	Deltaproteobacteria_unclassified	Deltaproteobacteria_unclassified	Deltaproteobacteria_unclassified
Otu0007524	Bacteria	Cyanobacteria	Cyanobacteria	Cyanobacteria_unclassified	Cyanobacteria_unclassified	Cyanobacteria_unclassified
Otu0007536	Bacteria	Chloroflexi	SAR202_clade	SAR202_clade_unclassified	SAR202_clade_unclassified	SAR202_clade_unclassified
Otu0007543	Bacteria	Proteobacteria	Proteobacteria_unclassified	Proteobacteria_unclassified	Proteobacteria_unclassified	Proteobacteria_unclassified
Otu0007544	Bacteria	Proteobacteria	Gammaproteobacteria	Gammaproteobacteria_unclassified	Gammaproteobacteria_unclassified	Gammaproteobacteria_unclassified
Otu0007547	Bacteria	Proteobacteria	Gammaproteobacteria	Gammaproteobacteria_unclassified	Gammaproteobacteria_unclassified	Gammaproteobacteria_unclassified
Otu0007553	Bacteria	Proteobacteria	Gammaproteobacteria	Gammaproteobacteria_unclassified	Gammaproteobacteria_unclassified	Gammaproteobacteria_unclassified
Otu0007571	Bacteria	Chloroflexi	Caldilineae	Caldilineales	Caldilineaceae	Caldilineaceae_unclassified
Otu0007575	Bacteria	Proteobacteria	Gammaproteobacteria	Gammaproteobacteria_unclassified	Gammaproteobacteria_unclassified	Gammaproteobacteria_unclassified
Otu0007597	Bacteria	Chloroflexi	Caldilineae	Caldilineales	Caldilineaceae	Caldilineaceae_unclassified
Otu0007602	Bacteria	Bacteroidetes	Cytophagia	Order_II	Rhodothermaceae	Rhodothermaceae_unclassified
Otu0007607	Bacteria	Proteobacteria	Gammaproteobacteria	Gammaproteobacteria_unclassified	Gammaproteobacteria_unclassified	Gammaproteobacteria_unclassified
Otu0007608	Bacteria	Proteobacteria	Gammaproteobacteria	Gammaproteobacteria_unclassified	Gammaproteobacteria_unclassified	Gammaproteobacteria_unclassified
Otu0007641	Bacteria	Firmicutes	Clostridia	Halanaerobiales	64K2	64K2_unclassified
Otu0007649	Bacteria	Proteobacteria	Alphaproteobacteria	Alphaproteobacteria_unclassified	Alphaproteobacteria_unclassified	Alphaproteobacteria_unclassified
Otu0007661	Bacteria	Chloroflexi	SAR202_clade	SAR202_clade_unclassified	SAR202_clade_unclassified	SAR202_clade_unclassified
Otu0007668	Bacteria	Proteobacteria	Gammaproteobacteria	Gammaproteobacteria_unclassified	Gammaproteobacteria_unclassified	Gammaproteobacteria_unclassified
Otu0007678	Bacteria	Proteobacteria	Gammaproteobacteria	Alteromonadales	Alteromonadales_unclassified	Alteromonadales_unclassified
Otu0007683	Bacteria	Proteobacteria	Alphaproteobacteria	Alphaproteobacteria_unclassified	Alphaproteobacteria_unclassified	Alphaproteobacteria_unclassified
Otu0007697	Bacteria	Proteobacteria	Proteobacteria_unclassified	Proteobacteria_unclassified	Proteobacteria_unclassified	Proteobacteria_unclassified
Otu0007714	Bacteria	Proteobacteria	Alphaproteobacteria	Rhodobacterales	Rhodobacteraceae	Rhodobacteraceae_unclassified
Otu0007717	Bacteria	Proteobacteria	Gammaproteobacteria	Gammaproteobacteria_unclassified	Gammaproteobacteria_unclassified	Gammaproteobacteria_unclassified
Otu0007719	Bacteria	Bacteria_unclassified	Bacteria_unclassified	Bacteria_unclassified	Bacteria_unclassified	Bacteria_unclassified
Otu0007721	Bacteria	Acidobacteria	Acidobacteria_unclassified	Acidobacteria_unclassified	Acidobacteria_unclassified	Acidobacteria_unclassified
Otu0007733	Bacteria	Proteobacteria	Alphaproteobacteria	Alphaproteobacteria_unclassified	Alphaproteobacteria_unclassified	Alphaproteobacteria_unclassified
Otu0007738	Bacteria	Chloroflexi	SAR202_clade	SAR202_clade_unclassified	SAR202_clade_unclassified	SAR202_clade_unclassified
Otu0007743	Bacteria	Proteobacteria	Gammaproteobacteria	Gammaproteobacteria_unclassified	Gammaproteobacteria_unclassified	Gammaproteobacteria_unclassified
Otu0007748	Bacteria	Acidobacteria	Acidobacteria	Subgroup_6	Subgroup_6_unclassified	Subgroup_6_unclassified
Otu0007751	Bacteria	Proteobacteria	Gammaproteobacteria	Gammaproteobacteria_unclassified	Gammaproteobacteria_unclassified	Gammaproteobacteria_unclassified
Otu0007756	Bacteria	Actinobacteria	Acidimicrobiia	Acidimicrobiales	Sva0996_marine_group	Sva0996_marine_group_unclassified
Otu0007759	Bacteria	Proteobacteria	Gammaproteobacteria	Gammaproteobacteria_unclassified	Gammaproteobacteria_unclassified	Gammaproteobacteria_unclassified
Otu0007765	Bacteria	Bacteria_unclassified	Bacteria_unclassified	Bacteria_unclassified	Bacteria_unclassified	Bacteria_unclassified
Otu0007778	Bacteria	Proteobacteria	Alphaproteobacteria	Rhodobacterales	Rhodobacteraceae	Rhodobacteraceae_unclassified
Otu0007781	Bacteria	Proteobacteria	Proteobacteria_unclassified	Proteobacteria_unclassified	Proteobacteria_unclassified	Proteobacteria_unclassified
Otu0007787	Bacteria	Proteobacteria	Gammaproteobacteria	Gammaproteobacteria_unclassified	Gammaproteobacteria_unclassified	Gammaproteobacteria_unclassified
Otu0007792	Bacteria	Chloroflexi	Caldilineae	Caldilineales	Caldilineaceae	Caldilineaceae_unclassified
Otu0007794	Bacteria	Proteobacteria	Gammaproteobacteria	Gammaproteobacteria_unclassified	Gammaproteobacteria_unclassified	Gammaproteobacteria_unclassified
Otu0007810	Bacteria	Bacteria_unclassified	Bacteria_unclassified	Bacteria_unclassified	Bacteria_unclassified	Bacteria_unclassified
Otu0007812	Bacteria	PAUC34f	PAUC34f_unclassified	PAUC34f_unclassified	PAUC34f_unclassified	PAUC34f_unclassified
Otu0007814	Bacteria	PAUC34f	PAUC34f_unclassified	PAUC34f_unclassified	PAUC34f_unclassified	PAUC34f_unclassified
Otu0007827	Bacteria	Chloroflexi	SAR202_clade	SAR202_clade_unclassified	SAR202_clade_unclassified	SAR202_clade_unclassified
Otu0007832	Bacteria	Bacteroidetes	Cytophagia	Cytophagales	Cytophagales_unclassified	Cytophagales_unclassified
Otu0007838	Bacteria	Proteobacteria	Deltaproteobacteria	Sh765B-TzT-29	Sh765B-TzT-29_unclassified	Sh765B-TzT-29_unclassified
Otu0007839	Bacteria	Proteobacteria	Alphaproteobacteria	Alphaproteobacteria_unclassified	Alphaproteobacteria_unclassified	Alphaproteobacteria_unclassified
Otu0007857	Bacteria	Bacteria_unclassified	Bacteria_unclassified	Bacteria_unclassified	Bacteria_unclassified	Bacteria_unclassified
Otu0007863	Bacteria	Proteobacteria	Gammaproteobacteria	Gammaproteobacteria_unclassified	Gammaproteobacteria_unclassified	Gammaproteobacteria_unclassified
Otu0007867	Bacteria	Proteobacteria	Alphaproteobacteria	Sneathiellales	Sneathiellaceae	Sneathiella
Otu0007875	Bacteria	Proteobacteria	Gammaproteobacteria	Gammaproteobacteria_unclassified	Gammaproteobacteria_unclassified	Gammaproteobacteria_unclassified
Otu0007879	Bacteria	Gemmatimonadetes	Gemmatimonadetes	BD2-11_terrestrial_group	BD2-11_terrestrial_group_unclassified	BD2-11_terrestrial_group_unclassified
Otu0007880	Bacteria	Bacteria_unclassified	Bacteria_unclassified	Bacteria_unclassified	Bacteria_unclassified	Bacteria_unclassified
Otu0007892	Bacteria	Proteobacteria	Alphaproteobacteria	Rhodospirillales	Rhodospirillaceae	Defluviicoccus
Otu0007904	Bacteria	Bacteria_unclassified	Bacteria_unclassified	Bacteria_unclassified	Bacteria_unclassified	Bacteria_unclassified
Otu0007907	Bacteria	PAUC34f	PAUC34f_unclassified	PAUC34f_unclassified	PAUC34f_unclassified	PAUC34f_unclassified
Otu0007912	Bacteria	Proteobacteria	Deltaproteobacteria	Sh765B-TzT-29	Sh765B-TzT-29_unclassified	Sh765B-TzT-29_unclassified
Otu0007936	Bacteria	Chloroflexi	SAR202_clade	SAR202_clade_unclassified	SAR202_clade_unclassified	SAR202_clade_unclassified
Otu0007939	Bacteria	Actinobacteria	Acidimicrobiia	Acidimicrobiales	Sva0996_marine_group	Sva0996_marine_group_unclassified
Otu0007942	Bacteria	Proteobacteria	Gammaproteobacteria	Gammaproteobacteria_unclassified	Gammaproteobacteria_unclassified	Gammaproteobacteria_unclassified
Otu0007948	Bacteria	Proteobacteria	Gammaproteobacteria	Gammaproteobacteria_unclassified	Gammaproteobacteria_unclassified	Gammaproteobacteria_unclassified
Otu0007951	Bacteria	Chloroflexi	Caldilineae	Caldilineales	Caldilineaceae	Caldilineaceae_unclassified
Otu0007958	Bacteria	Proteobacteria	Alphaproteobacteria	Rhodospirillales	Rhodospirillaceae	Defluviicoccus
Otu0007973	Bacteria	Proteobacteria	Proteobacteria_unclassified	Proteobacteria_unclassified	Proteobacteria_unclassified	Proteobacteria_unclassified
Otu0007977	Bacteria	Proteobacteria	Alphaproteobacteria	Rhodobacterales	Rhodobacteraceae	Sulfitobacter
Otu0007985	Bacteria	Proteobacteria	Deltaproteobacteria	Desulfuromonadales	GR-WP33-58	GR-WP33-58_unclassified
Otu0007995	Bacteria	Proteobacteria	Gammaproteobacteria	Chromatiales	Chromatiaceae	Nitrosococcus
Otu0008010	Bacteria	Planctomycetes	Planctomycetacia	Planctomycetales	Planctomycetaceae	Planctomycetaceae_unclassified
Otu0008025	Bacteria	Verrucomicrobia	Verrucomicrobiae	Verrucomicrobiales	Verrucomicrobiaceae	Roseibacillus
Otu0008029	Bacteria	Chloroflexi	SAR202_clade	SAR202_clade_unclassified	SAR202_clade_unclassified	SAR202_clade_unclassified
Otu0008033	Bacteria	Chloroflexi	SAR202_clade	SAR202_clade_unclassified	SAR202_clade_unclassified	SAR202_clade_unclassified
Otu0008034	Bacteria	Chloroflexi	SAR202_clade	SAR202_clade_unclassified	SAR202_clade_unclassified	SAR202_clade_unclassified
Otu0008037	Bacteria	Proteobacteria	Gammaproteobacteria	Gammaproteobacteria_unclassified	Gammaproteobacteria_unclassified	Gammaproteobacteria_unclassified
Otu0008043	Bacteria	Actinobacteria	Acidimicrobiia	Acidimicrobiales	Sva0996_marine_group	Sva0996_marine_group_unclassified
Otu0008052	Bacteria	Nitrospirae	Nitrospira	Nitrospirales	Nitrospiraceae	Nitrospira
Otu0008056	Bacteria	Actinobacteria	Acidimicrobiia	Acidimicrobiales	Sva0996_marine_group	Sva0996_marine_group_unclassified
Otu0008062	Bacteria	Proteobacteria	Gammaproteobacteria	Gammaproteobacteria_unclassified	Gammaproteobacteria_unclassified	Gammaproteobacteria_unclassified
Otu0008068	Bacteria	Bacteroidetes	Sphingobacteriia	Sphingobacteriales	Saprospiraceae	Portibacter
Otu0008077	Bacteria	Actinobacteria	Acidimicrobiia	Acidimicrobiales	Sva0996_marine_group	Sva0996_marine_group_unclassified
Otu0008089	Bacteria	Bacteria_unclassified	Bacteria_unclassified	Bacteria_unclassified	Bacteria_unclassified	Bacteria_unclassified
Otu0008092	Bacteria	Proteobacteria	Gammaproteobacteria	Gammaproteobacteria_unclassified	Gammaproteobacteria_unclassified	Gammaproteobacteria_unclassified
Otu0008096	Bacteria	Proteobacteria	Gammaproteobacteria	Gammaproteobacteria_unclassified	Gammaproteobacteria_unclassified	Gammaproteobacteria_unclassified
Otu0008107	Bacteria	Acidobacteria	Acidobacteria	Subgroup_9	Subgroup_9_unclassified	Subgroup_9_unclassified
Otu0008118	Bacteria	Proteobacteria	Gammaproteobacteria	Gammaproteobacteria_unclassified	Gammaproteobacteria_unclassified	Gammaproteobacteria_unclassified
Otu0008144	Bacteria	Proteobacteria	Gammaproteobacteria	Gammaproteobacteria_unclassified	Gammaproteobacteria_unclassified	Gammaproteobacteria_unclassified
Otu0008150	Bacteria	Chloroflexi	Caldilineae	Caldilineales	Caldilineaceae	Caldilineaceae_unclassified
Otu0008162	Bacteria	Chloroflexi	Caldilineae	Caldilineales	Caldilineaceae	Caldilineaceae_unclassified
Otu0008177	Bacteria	PAUC34f	PAUC34f_unclassified	PAUC34f_unclassified	PAUC34f_unclassified	PAUC34f_unclassified
Otu0008179	Bacteria	Proteobacteria	Gammaproteobacteria	Gammaproteobacteria_unclassified	Gammaproteobacteria_unclassified	Gammaproteobacteria_unclassified
Otu0008183	Bacteria	PAUC34f	PAUC34f_unclassified	PAUC34f_unclassified	PAUC34f_unclassified	PAUC34f_unclassified
Otu0008187	Bacteria	Proteobacteria	Proteobacteria_unclassified	Proteobacteria_unclassified	Proteobacteria_unclassified	Proteobacteria_unclassified
Otu0008188	Bacteria	Firmicutes	Clostridia	Halanaerobiales	64K2	64K2_unclassified
Otu0008198	Archaea	Thaumarchaeota	Marine_Group_I	Marine_Group_I_unclassified	Marine_Group_I_unclassified	Marine_Group_I_unclassified
Otu0008207	Bacteria	Chloroflexi	SAR202_clade	SAR202_clade_unclassified	SAR202_clade_unclassified	SAR202_clade_unclassified
Otu0008215	Bacteria	Proteobacteria	Gammaproteobacteria	KI89A_clade	KI89A_clade_unclassified	KI89A_clade_unclassified
Otu0008218	Bacteria	Proteobacteria	Proteobacteria_unclassified	Proteobacteria_unclassified	Proteobacteria_unclassified	Proteobacteria_unclassified
Otu0008237	Bacteria	Bacteria_unclassified	Bacteria_unclassified	Bacteria_unclassified	Bacteria_unclassified	Bacteria_unclassified
Otu0008252	Bacteria	Proteobacteria	Gammaproteobacteria	HOC36	HOC36_unclassified	HOC36_unclassified
Otu0008274	Bacteria	Proteobacteria	Alphaproteobacteria	Alphaproteobacteria_unclassified	Alphaproteobacteria_unclassified	Alphaproteobacteria_unclassified
Otu0008279	Bacteria	Proteobacteria	Alphaproteobacteria	Alphaproteobacteria_unclassified	Alphaproteobacteria_unclassified	Alphaproteobacteria_unclassified
Otu0008303	Bacteria	Chloroflexi	SAR202_clade	SAR202_clade_unclassified	SAR202_clade_unclassified	SAR202_clade_unclassified
Otu0008306	Bacteria	PAUC34f	PAUC34f_unclassified	PAUC34f_unclassified	PAUC34f_unclassified	PAUC34f_unclassified
Otu0008307	Archaea	Thaumarchaeota	Marine_Group_I	Marine_Group_I_unclassified	Marine_Group_I_unclassified	Marine_Group_I_unclassified
Otu0008326	Bacteria	Proteobacteria	Alphaproteobacteria	Alphaproteobacteria_unclassified	Alphaproteobacteria_unclassified	Alphaproteobacteria_unclassified
Otu0008327	Bacteria	Proteobacteria	Alphaproteobacteria	Alphaproteobacteria_unclassified	Alphaproteobacteria_unclassified	Alphaproteobacteria_unclassified
Otu0008333	Bacteria	Proteobacteria	Gammaproteobacteria	Gammaproteobacteria_unclassified	Gammaproteobacteria_unclassified	Gammaproteobacteria_unclassified
Otu0008361	Bacteria	Proteobacteria	Gammaproteobacteria	Gammaproteobacteria_unclassified	Gammaproteobacteria_unclassified	Gammaproteobacteria_unclassified
Otu0008373	Bacteria	Chloroflexi	Caldilineae	Caldilineales	Caldilineaceae	Caldilineaceae_unclassified
Otu0008379	Bacteria	Acidobacteria	Holophagae	Subgroup_10	TK85	TK85_unclassified
Otu0008380	Bacteria	Proteobacteria	Gammaproteobacteria	Gammaproteobacteria_unclassified	Gammaproteobacteria_unclassified	Gammaproteobacteria_unclassified
Otu0008382	Bacteria	Bacteroidetes	Flavobacteriia	Flavobacteriales	Cryomorphaceae	Owenweeksia
Otu0008396	Bacteria	Acidobacteria	Holophagae	Subgroup_10	TK85	TK85_unclassified
Otu0008397	Bacteria	Proteobacteria	Proteobacteria_unclassified	Proteobacteria_unclassified	Proteobacteria_unclassified	Proteobacteria_unclassified
Otu0008406	Bacteria	Proteobacteria	Gammaproteobacteria	Gammaproteobacteria_unclassified	Gammaproteobacteria_unclassified	Gammaproteobacteria_unclassified
Otu0008409	Bacteria	Bacteroidetes	Flavobacteriia	Flavobacteriales	Cryomorphaceae	Cryomorphaceae_unclassified
Otu0008411	Bacteria	Bacteria_unclassified	Bacteria_unclassified	Bacteria_unclassified	Bacteria_unclassified	Bacteria_unclassified
Otu0008413	Bacteria	PAUC34f	PAUC34f_unclassified	PAUC34f_unclassified	PAUC34f_unclassified	PAUC34f_unclassified
Otu0008425	Bacteria	PAUC34f	PAUC34f_unclassified	PAUC34f_unclassified	PAUC34f_unclassified	PAUC34f_unclassified
Otu0008429	Bacteria	Chloroflexi	Caldilineae	Caldilineales	Caldilineaceae	Caldilineaceae_unclassified
Otu0008433	Bacteria	Actinobacteria	Acidimicrobiia	Acidimicrobiales	Sva0996_marine_group	Sva0996_marine_group_unclassified
Otu0008440	Bacteria	Acidobacteria	Acidobacteria	Acidobacteria_unclassified	Acidobacteria_unclassified	Acidobacteria_unclassified
Otu0008445	Bacteria	Bacteria_unclassified	Bacteria_unclassified	Bacteria_unclassified	Bacteria_unclassified	Bacteria_unclassified
Otu0008450	Bacteria	Proteobacteria	Alphaproteobacteria	Rhodospirillales	Rhodospirillales_unclassified	Rhodospirillales_unclassified
Otu0008456	Bacteria	Proteobacteria	Gammaproteobacteria	Gammaproteobacteria_unclassified	Gammaproteobacteria_unclassified	Gammaproteobacteria_unclassified
Otu0008457	Bacteria	Proteobacteria	Alphaproteobacteria	Rhodobacterales	Rhodobacteraceae	Rhodobacteraceae_unclassified
Otu0008464	Bacteria	Proteobacteria	Gammaproteobacteria	Gammaproteobacteria_unclassified	Gammaproteobacteria_unclassified	Gammaproteobacteria_unclassified
Otu0008470	Bacteria	Actinobacteria	Acidimicrobiia	Acidimicrobiales	Sva0996_marine_group	Sva0996_marine_group_unclassified
Otu0008472	Bacteria	Proteobacteria	Deltaproteobacteria	Sh765B-TzT-29	Sh765B-TzT-29_unclassified	Sh765B-TzT-29_unclassified
Otu0008484	Bacteria	PAUC34f	PAUC34f_unclassified	PAUC34f_unclassified	PAUC34f_unclassified	PAUC34f_unclassified
Otu0008497	Bacteria	Bacteroidetes	Cytophagia	Order_II	Rhodothermaceae	Rhodothermaceae_unclassified
Otu0008506	Bacteria	Proteobacteria	Deltaproteobacteria	Desulfurellales	Desulfurellaceae	Desulfurellaceae_unclassified
Otu0008518	Bacteria	Bacteria_unclassified	Bacteria_unclassified	Bacteria_unclassified	Bacteria_unclassified	Bacteria_unclassified
Otu0008520	Bacteria	Proteobacteria	Gammaproteobacteria	Oceanospirillales	Oceanospirillales_unclassified	Oceanospirillales_unclassified
Otu0008521	Bacteria	Chloroflexi	Caldilineae	Caldilineales	Caldilineaceae	Caldilineaceae_unclassified
Otu0008542	Bacteria	PAUC34f	PAUC34f_unclassified	PAUC34f_unclassified	PAUC34f_unclassified	PAUC34f_unclassified
Otu0008547	Bacteria	Cyanobacteria	Cyanobacteria	SubsectionI	FamilyI	Synechococcus
Otu0008554	Bacteria	Proteobacteria	Alphaproteobacteria	Rhodobacterales	Rhodobacteraceae	Rhodobacteraceae_unclassified
Otu0008569	Bacteria	Proteobacteria	Deltaproteobacteria	Sh765B-TzT-29	Sh765B-TzT-29_unclassified	Sh765B-TzT-29_unclassified
Otu0008574	Bacteria	Proteobacteria	Alphaproteobacteria	Alphaproteobacteria_unclassified	Alphaproteobacteria_unclassified	Alphaproteobacteria_unclassified
Otu0008576	Bacteria	Proteobacteria	Gammaproteobacteria	Gammaproteobacteria_unclassified	Gammaproteobacteria_unclassified	Gammaproteobacteria_unclassified
Otu0008602	Bacteria	Proteobacteria	Proteobacteria_unclassified	Proteobacteria_unclassified	Proteobacteria_unclassified	Proteobacteria_unclassified
Otu0008613	Bacteria	Proteobacteria	Gammaproteobacteria	Gammaproteobacteria_unclassified	Gammaproteobacteria_unclassified	Gammaproteobacteria_unclassified
Otu0008625	Bacteria	Proteobacteria	Gammaproteobacteria	Gammaproteobacteria_unclassified	Gammaproteobacteria_unclassified	Gammaproteobacteria_unclassified
Otu0008633	Bacteria	Proteobacteria	Gammaproteobacteria	Gammaproteobacteria_unclassified	Gammaproteobacteria_unclassified	Gammaproteobacteria_unclassified
Otu0008638	Bacteria	Bacteroidetes	Cytophagia	Cytophagales	Flammeovirgaceae	Flammeovirgaceae_unclassified
Otu0008648	Bacteria	Proteobacteria	Gammaproteobacteria	KI89A_clade	KI89A_clade_unclassified	KI89A_clade_unclassified
Otu0008651	Bacteria	Bacteria_unclassified	Bacteria_unclassified	Bacteria_unclassified	Bacteria_unclassified	Bacteria_unclassified
Otu0008652	Bacteria	PAUC34f	PAUC34f_unclassified	PAUC34f_unclassified	PAUC34f_unclassified	PAUC34f_unclassified
Otu0008655	Bacteria	Proteobacteria	Betaproteobacteria	Betaproteobacteria_unclassified	Betaproteobacteria_unclassified	Betaproteobacteria_unclassified
Otu0008668	Bacteria	Chloroflexi	Caldilineae	Caldilineales	Caldilineaceae	Caldilineaceae_unclassified
Otu0008683	Bacteria	Proteobacteria	Deltaproteobacteria	Myxococcales	Sandaracinaceae	Sandaracinaceae_unclassified
Otu0008687	Bacteria	PAUC34f	PAUC34f_unclassified	PAUC34f_unclassified	PAUC34f_unclassified	PAUC34f_unclassified
Otu0008688	Bacteria	Chloroflexi	SAR202_clade	SAR202_clade_unclassified	SAR202_clade_unclassified	SAR202_clade_unclassified
Otu0008702	Bacteria	Chloroflexi	SAR202_clade	SAR202_clade_unclassified	SAR202_clade_unclassified	SAR202_clade_unclassified
Otu0008714	Bacteria	Bacteroidetes	Bacteroidetes_unclassified	Bacteroidetes_unclassified	Bacteroidetes_unclassified	Bacteroidetes_unclassified
Otu0008715	Bacteria	Bacteria_unclassified	Bacteria_unclassified	Bacteria_unclassified	Bacteria_unclassified	Bacteria_unclassified
Otu0008722	Bacteria	Proteobacteria	Proteobacteria_unclassified	Proteobacteria_unclassified	Proteobacteria_unclassified	Proteobacteria_unclassified
Otu0008732	Bacteria	Proteobacteria	Gammaproteobacteria	Gammaproteobacteria_unclassified	Gammaproteobacteria_unclassified	Gammaproteobacteria_unclassified
Otu0008741	Bacteria	Proteobacteria	Gammaproteobacteria	Gammaproteobacteria_unclassified	Gammaproteobacteria_unclassified	Gammaproteobacteria_unclassified
Otu0008742	Bacteria	Proteobacteria	Alphaproteobacteria	Rhodobacterales	Rhodobacteraceae	Rhodobacteraceae_unclassified
Otu0008757	Bacteria	Proteobacteria	Gammaproteobacteria	Gammaproteobacteria_unclassified	Gammaproteobacteria_unclassified	Gammaproteobacteria_unclassified
Otu0008760	Bacteria	Proteobacteria	Alphaproteobacteria	Alphaproteobacteria_unclassified	Alphaproteobacteria_unclassified	Alphaproteobacteria_unclassified
Otu0008763	Bacteria	Nitrospirae	Nitrospira	Nitrospirales	Nitrospiraceae	Nitrospira
Otu0008764	Bacteria	PAUC34f	PAUC34f_unclassified	PAUC34f_unclassified	PAUC34f_unclassified	PAUC34f_unclassified
Otu0008777	Bacteria	Gemmatimonadetes	Gemmatimonadetes	BD2-11_terrestrial_group	BD2-11_terrestrial_group_unclassified	BD2-11_terrestrial_group_unclassified
Otu0008781	Bacteria	Cyanobacteria	Cyanobacteria	Cyanobacteria_unclassified	Cyanobacteria_unclassified	Cyanobacteria_unclassified
Otu0008785	Bacteria	Proteobacteria	Alphaproteobacteria	Alphaproteobacteria_unclassified	Alphaproteobacteria_unclassified	Alphaproteobacteria_unclassified
Otu0008791	Bacteria	Proteobacteria	Gammaproteobacteria	Gammaproteobacteria_unclassified	Gammaproteobacteria_unclassified	Gammaproteobacteria_unclassified
Otu0008792	Bacteria	Acidobacteria	Holophagae	Subgroup_10	TK85	TK85_unclassified
Otu0008794	Bacteria	Chloroflexi	Caldilineae	Caldilineales	Caldilineaceae	Caldilineaceae_unclassified
Otu0008800	Bacteria	Proteobacteria	Proteobacteria_unclassified	Proteobacteria_unclassified	Proteobacteria_unclassified	Proteobacteria_unclassified
Otu0008807	Bacteria	Planctomycetes	Planctomycetacia	Planctomycetales	Planctomycetaceae	Planctomyces
Otu0008808	Bacteria	Proteobacteria	Gammaproteobacteria	Gammaproteobacteria_unclassified	Gammaproteobacteria_unclassified	Gammaproteobacteria_unclassified
Otu0008810	Bacteria	Chloroflexi	Chloroflexi_unclassified	Chloroflexi_unclassified	Chloroflexi_unclassified	Chloroflexi_unclassified
Otu0008815	Bacteria	Proteobacteria	Gammaproteobacteria	Gammaproteobacteria_unclassified	Gammaproteobacteria_unclassified	Gammaproteobacteria_unclassified
Otu0008841	Bacteria	Cyanobacteria	Cyanobacteria	Cyanobacteria_unclassified	Cyanobacteria_unclassified	Cyanobacteria_unclassified
Otu0008855	Archaea	Thaumarchaeota	Marine_Group_I	Unknown_Order	Unknown_Family	Candidatus_Nitrosopumilus
Otu0008858	Bacteria	Bacteroidetes	Cytophagia	Cytophagales	Flammeovirgaceae	Flammeovirgaceae_unclassified
Otu0008862	Bacteria	Proteobacteria	Deltaproteobacteria	Desulfurellales	Desulfurellaceae	Desulfurellaceae_unclassified
Otu0008865	Bacteria	Proteobacteria	Gammaproteobacteria	Gammaproteobacteria_unclassified	Gammaproteobacteria_unclassified	Gammaproteobacteria_unclassified
Otu0008878	Bacteria	Proteobacteria	Alphaproteobacteria	Alphaproteobacteria_unclassified	Alphaproteobacteria_unclassified	Alphaproteobacteria_unclassified
Otu0008885	Bacteria	Proteobacteria	Gammaproteobacteria	Alteromonadales	Colwelliaceae	Thalassotalea
Otu0008897	Bacteria	Bacteroidetes	Flavobacteriia	Flavobacteriales	Flavobacteriaceae	Flavobacteriaceae_unclassified
Otu0008906	Bacteria	Proteobacteria	Gammaproteobacteria	Gammaproteobacteria_unclassified	Gammaproteobacteria_unclassified	Gammaproteobacteria_unclassified
Otu0008928	Bacteria	Bacteria_unclassified	Bacteria_unclassified	Bacteria_unclassified	Bacteria_unclassified	Bacteria_unclassified
Otu0008930	Bacteria	Chloroflexi	SAR202_clade	SAR202_clade_unclassified	SAR202_clade_unclassified	SAR202_clade_unclassified
Otu0008932	Bacteria	Proteobacteria	Gammaproteobacteria	KI89A_clade	KI89A_clade_unclassified	KI89A_clade_unclassified
Otu0008950	Bacteria	Proteobacteria	Gammaproteobacteria	Gammaproteobacteria_unclassified	Gammaproteobacteria_unclassified	Gammaproteobacteria_unclassified
Otu0008952	Bacteria	Bacteria_unclassified	Bacteria_unclassified	Bacteria_unclassified	Bacteria_unclassified	Bacteria_unclassified
Otu0008957	Bacteria	Proteobacteria	Gammaproteobacteria	Order_Incertae_Sedis	Family_Incertae_Sedis	Marinicella
Otu0008960	Bacteria	Proteobacteria	Proteobacteria_Incertae_Sedis	Unknown_Order	Unknown_Family	Candidatus_Thiobios
Otu0008972	Bacteria	Bacteroidetes	Flavobacteriia	Flavobacteriales	Flavobacteriales_unclassified	Flavobacteriales_unclassified
Otu0008973	Bacteria	Proteobacteria	Gammaproteobacteria	Gammaproteobacteria_unclassified	Gammaproteobacteria_unclassified	Gammaproteobacteria_unclassified
Otu0008978	Bacteria	Proteobacteria	Gammaproteobacteria	Gammaproteobacteria_unclassified	Gammaproteobacteria_unclassified	Gammaproteobacteria_unclassified
Otu0008980	Bacteria	Cyanobacteria	Cyanobacteria	Cyanobacteria_unclassified	Cyanobacteria_unclassified	Cyanobacteria_unclassified
Otu0008996	Bacteria	PAUC34f	PAUC34f_unclassified	PAUC34f_unclassified	PAUC34f_unclassified	PAUC34f_unclassified
Otu0009001	Bacteria	Chloroflexi	Caldilineae	Caldilineales	Caldilineaceae	Caldilineaceae_unclassified
Otu0009007	Bacteria	Proteobacteria	Alphaproteobacteria	Rickettsiales	TK34	TK34_unclassified
Otu0009013	Bacteria	Proteobacteria	Gammaproteobacteria	Gammaproteobacteria_unclassified	Gammaproteobacteria_unclassified	Gammaproteobacteria_unclassified
Otu0009016	Bacteria	Proteobacteria	Gammaproteobacteria	Gammaproteobacteria_unclassified	Gammaproteobacteria_unclassified	Gammaproteobacteria_unclassified
Otu0009022	Bacteria	Proteobacteria	Proteobacteria_unclassified	Proteobacteria_unclassified	Proteobacteria_unclassified	Proteobacteria_unclassified
Otu0009023	Bacteria	Proteobacteria	Proteobacteria_unclassified	Proteobacteria_unclassified	Proteobacteria_unclassified	Proteobacteria_unclassified
Otu0009032	Bacteria	Proteobacteria	Deltaproteobacteria	Desulfurellales	Desulfurellaceae	Desulfurellaceae_unclassified
Otu0009034	Bacteria	Actinobacteria	Acidimicrobiia	Acidimicrobiales	Sva0996_marine_group	Sva0996_marine_group_unclassified
Otu0009039	Bacteria	Actinobacteria	Acidimicrobiia	Acidimicrobiales	Sva0996_marine_group	Sva0996_marine_group_unclassified
Otu0009050	Bacteria	Proteobacteria	Gammaproteobacteria	Gammaproteobacteria_unclassified	Gammaproteobacteria_unclassified	Gammaproteobacteria_unclassified
Otu0009060	Bacteria	Proteobacteria	Gammaproteobacteria	Gammaproteobacteria_unclassified	Gammaproteobacteria_unclassified	Gammaproteobacteria_unclassified
Otu0009061	Bacteria	Proteobacteria	Proteobacteria_unclassified	Proteobacteria_unclassified	Proteobacteria_unclassified	Proteobacteria_unclassified
Otu0009078	Bacteria	Proteobacteria	Gammaproteobacteria	Gammaproteobacteria_unclassified	Gammaproteobacteria_unclassified	Gammaproteobacteria_unclassified
Otu0009107	Bacteria	Proteobacteria	Deltaproteobacteria	Sh765B-TzT-29	Sh765B-TzT-29_unclassified	Sh765B-TzT-29_unclassified
Otu0009109	Bacteria	Bacteroidetes	Sphingobacteriia	Sphingobacteriales	Sphingobacteriaceae	Sphingobacterium
Otu0009111	Bacteria	Proteobacteria	Gammaproteobacteria	Gammaproteobacteria_unclassified	Gammaproteobacteria_unclassified	Gammaproteobacteria_unclassified
Otu0009117	Bacteria	Chloroflexi	SAR202_clade	SAR202_clade_unclassified	SAR202_clade_unclassified	SAR202_clade_unclassified
Otu0009118	Bacteria	Chloroflexi	Caldilineae	Caldilineales	Caldilineaceae	Caldilineaceae_unclassified
Otu0009123	Bacteria	Cyanobacteria	Cyanobacteria	Cyanobacteria_unclassified	Cyanobacteria_unclassified	Cyanobacteria_unclassified
Otu0009124	Bacteria	Proteobacteria	Alphaproteobacteria	Alphaproteobacteria_unclassified	Alphaproteobacteria_unclassified	Alphaproteobacteria_unclassified
Otu0009125	Bacteria	Proteobacteria	Gammaproteobacteria	Gammaproteobacteria_unclassified	Gammaproteobacteria_unclassified	Gammaproteobacteria_unclassified
Otu0009133	Bacteria	Bacteria_unclassified	Bacteria_unclassified	Bacteria_unclassified	Bacteria_unclassified	Bacteria_unclassified
Otu0009137	Bacteria	PAUC34f	PAUC34f_unclassified	PAUC34f_unclassified	PAUC34f_unclassified	PAUC34f_unclassified
Otu0009149	Bacteria	Bacteria_unclassified	Bacteria_unclassified	Bacteria_unclassified	Bacteria_unclassified	Bacteria_unclassified
Otu0009154	Bacteria	Proteobacteria	Gammaproteobacteria	Gammaproteobacteria_unclassified	Gammaproteobacteria_unclassified	Gammaproteobacteria_unclassified
Otu0009155	Archaea	Thaumarchaeota	Marine_Group_I	Unknown_Order	Unknown_Family	Candidatus_Nitrosopumilus
Otu0009157	Bacteria	Proteobacteria	Gammaproteobacteria	Gammaproteobacteria_unclassified	Gammaproteobacteria_unclassified	Gammaproteobacteria_unclassified
Otu0009174	Bacteria	Acidobacteria	Holophagae	Subgroup_10	CA002	CA002_unclassified
Otu0009189	Bacteria	Proteobacteria	Gammaproteobacteria	Gammaproteobacteria_unclassified	Gammaproteobacteria_unclassified	Gammaproteobacteria_unclassified
Otu0009200	Bacteria	Cyanobacteria	Cyanobacteria	Cyanobacteria_unclassified	Cyanobacteria_unclassified	Cyanobacteria_unclassified
Otu0009202	Bacteria	Chloroflexi	Caldilineae	Caldilineales	Caldilineaceae	Caldilineaceae_unclassified
Otu0009236	Bacteria	Proteobacteria	Alphaproteobacteria	Rhodobacterales	Rhodobacteraceae	Rhodobacteraceae_unclassified
Otu0009240	Bacteria	Spirochaetae	Spirochaetes	Spirochaetales	Spirochaetaceae	Spirochaetaceae_unclassified
Otu0009243	Bacteria	Bacteria_unclassified	Bacteria_unclassified	Bacteria_unclassified	Bacteria_unclassified	Bacteria_unclassified
Otu0009258	Bacteria	Actinobacteria	Acidimicrobiia	Acidimicrobiales	Sva0996_marine_group	Sva0996_marine_group_unclassified
Otu0009259	Bacteria	Bacteroidetes	Sphingobacteriia	Sphingobacteriales	Saprospiraceae	Saprospiraceae_unclassified
Otu0009263	Bacteria	Proteobacteria	Proteobacteria_unclassified	Proteobacteria_unclassified	Proteobacteria_unclassified	Proteobacteria_unclassified
Otu0009274	Bacteria	PAUC34f	PAUC34f_unclassified	PAUC34f_unclassified	PAUC34f_unclassified	PAUC34f_unclassified
Otu0009287	Bacteria	Actinobacteria	Acidimicrobiia	Acidimicrobiales	Sva0996_marine_group	Sva0996_marine_group_unclassified
Otu0009288	Bacteria	PAUC34f	PAUC34f_unclassified	PAUC34f_unclassified	PAUC34f_unclassified	PAUC34f_unclassified
Otu0009301	Bacteria	Proteobacteria	Proteobacteria_unclassified	Proteobacteria_unclassified	Proteobacteria_unclassified	Proteobacteria_unclassified
Otu0009302	Bacteria	Bacteria_unclassified	Bacteria_unclassified	Bacteria_unclassified	Bacteria_unclassified	Bacteria_unclassified
Otu0009304	Bacteria	Bacteria_unclassified	Bacteria_unclassified	Bacteria_unclassified	Bacteria_unclassified	Bacteria_unclassified
Otu0009307	Bacteria	Proteobacteria	Gammaproteobacteria	Gammaproteobacteria_unclassified	Gammaproteobacteria_unclassified	Gammaproteobacteria_unclassified
Otu0009312	Bacteria	Gemmatimonadetes	Gemmatimonadetes	BD2-11_terrestrial_group	BD2-11_terrestrial_group_unclassified	BD2-11_terrestrial_group_unclassified
Otu0009313	Bacteria	PAUC34f	PAUC34f_unclassified	PAUC34f_unclassified	PAUC34f_unclassified	PAUC34f_unclassified
Otu0009324	Bacteria	Proteobacteria	Gammaproteobacteria	Gammaproteobacteria_unclassified	Gammaproteobacteria_unclassified	Gammaproteobacteria_unclassified
Otu0009334	Bacteria	Chloroflexi	Caldilineae	Caldilineales	Caldilineaceae	Caldilineaceae_unclassified
Otu0009348	Bacteria	Proteobacteria	Alphaproteobacteria	Rhodospirillales	Rhodospirillaceae	Defluviicoccus
Otu0009357	Bacteria	Proteobacteria	Gammaproteobacteria	Gammaproteobacteria_unclassified	Gammaproteobacteria_unclassified	Gammaproteobacteria_unclassified
Otu0009376	Bacteria	Proteobacteria	Gammaproteobacteria	KI89A_clade	KI89A_clade_unclassified	KI89A_clade_unclassified
Otu0009378	Bacteria	Proteobacteria	Gammaproteobacteria	Gammaproteobacteria_unclassified	Gammaproteobacteria_unclassified	Gammaproteobacteria_unclassified
Otu0009389	Bacteria	Chloroflexi	Caldilineae	Caldilineales	Caldilineaceae	Caldilineaceae_unclassified
Otu0009403	Bacteria	Proteobacteria	Alphaproteobacteria	Alphaproteobacteria_unclassified	Alphaproteobacteria_unclassified	Alphaproteobacteria_unclassified
Otu0009408	Bacteria	Bacteroidetes	Cytophagia	Cytophagia_unclassified	Cytophagia_unclassified	Cytophagia_unclassified
Otu0009419	Bacteria	Proteobacteria	Gammaproteobacteria	Oceanospirillales	Oceanospirillales_unclassified	Oceanospirillales_unclassified
Otu0009437	Bacteria	Proteobacteria	Gammaproteobacteria	Gammaproteobacteria_unclassified	Gammaproteobacteria_unclassified	Gammaproteobacteria_unclassified
Otu0009443	Bacteria	Proteobacteria	Gammaproteobacteria	Gammaproteobacteria_unclassified	Gammaproteobacteria_unclassified	Gammaproteobacteria_unclassified
Otu0009451	Bacteria	PAUC34f	PAUC34f_unclassified	PAUC34f_unclassified	PAUC34f_unclassified	PAUC34f_unclassified
Otu0009464	Bacteria	Gemmatimonadetes	Gemmatimonadetes	BD2-11_terrestrial_group	BD2-11_terrestrial_group_unclassified	BD2-11_terrestrial_group_unclassified
Otu0009470	Bacteria	Proteobacteria	Alphaproteobacteria	Alphaproteobacteria_unclassified	Alphaproteobacteria_unclassified	Alphaproteobacteria_unclassified
Otu0009477	Bacteria	Bacteria_unclassified	Bacteria_unclassified	Bacteria_unclassified	Bacteria_unclassified	Bacteria_unclassified
Otu0009500	Bacteria	Firmicutes	Clostridia	Halanaerobiales	64K2	64K2_unclassified
Otu0009516	Archaea	Thaumarchaeota	Marine_Group_I	Unknown_Order	Unknown_Family	Candidatus_Nitrosopumilus
Otu0009517	Bacteria	Proteobacteria	Proteobacteria_unclassified	Proteobacteria_unclassified	Proteobacteria_unclassified	Proteobacteria_unclassified
Otu0009524	Bacteria	Bacteroidetes	Cytophagia	Order_II	Rhodothermaceae	Rhodothermaceae_unclassified
Otu0009531	Bacteria	Chloroflexi	Anaerolineae	Anaerolineales	Anaerolineaceae	Anaerolineaceae_unclassified
Otu0009534	Bacteria	Acidobacteria	Acidobacteria	Subgroup_9	Subgroup_9_unclassified	Subgroup_9_unclassified
Otu0009536	Bacteria	Chloroflexi	Caldilineae	Caldilineales	Caldilineaceae	Caldilineaceae_unclassified
Otu0009551	Bacteria	Proteobacteria	Proteobacteria_unclassified	Proteobacteria_unclassified	Proteobacteria_unclassified	Proteobacteria_unclassified
Otu0009555	Bacteria	Cyanobacteria	Cyanobacteria	SubsectionI	FamilyI	FamilyI_unclassified
Otu0009564	Bacteria	Chloroflexi	Chloroflexi_unclassified	Chloroflexi_unclassified	Chloroflexi_unclassified	Chloroflexi_unclassified
Otu0009567	Bacteria	Proteobacteria	Gammaproteobacteria	Gammaproteobacteria_unclassified	Gammaproteobacteria_unclassified	Gammaproteobacteria_unclassified
Otu0009568	Bacteria	Proteobacteria	Gammaproteobacteria	Gammaproteobacteria_unclassified	Gammaproteobacteria_unclassified	Gammaproteobacteria_unclassified
Otu0009571	Bacteria	PAUC34f	PAUC34f_unclassified	PAUC34f_unclassified	PAUC34f_unclassified	PAUC34f_unclassified
Otu0009573	Bacteria	Proteobacteria	Gammaproteobacteria	Gammaproteobacteria_unclassified	Gammaproteobacteria_unclassified	Gammaproteobacteria_unclassified
Otu0009586	Bacteria	Proteobacteria	Alphaproteobacteria	Alphaproteobacteria_unclassified	Alphaproteobacteria_unclassified	Alphaproteobacteria_unclassified
Otu0009588	Bacteria	Cyanobacteria	Cyanobacteria	Cyanobacteria_unclassified	Cyanobacteria_unclassified	Cyanobacteria_unclassified
Otu0009598	Bacteria	PAUC34f	PAUC34f_unclassified	PAUC34f_unclassified	PAUC34f_unclassified	PAUC34f_unclassified
Otu0009608	Bacteria	Verrucomicrobia	Verrucomicrobiae	Verrucomicrobiales	DEV007	DEV007_unclassified
Otu0009621	Bacteria	Proteobacteria	Alphaproteobacteria	Rhodobacterales	Rhodobacteraceae	Rhodobacteraceae_unclassified
Otu0009622	Bacteria	Proteobacteria	Gammaproteobacteria	Gammaproteobacteria_unclassified	Gammaproteobacteria_unclassified	Gammaproteobacteria_unclassified
Otu0009628	Bacteria	Proteobacteria	Gammaproteobacteria	Gammaproteobacteria_unclassified	Gammaproteobacteria_unclassified	Gammaproteobacteria_unclassified
Otu0009643	Bacteria	Proteobacteria	Gammaproteobacteria	Gammaproteobacteria_unclassified	Gammaproteobacteria_unclassified	Gammaproteobacteria_unclassified
Otu0009647	Bacteria	Proteobacteria	Deltaproteobacteria	Desulfurellales	Desulfurellaceae	Desulfurellaceae_unclassified
Otu0009667	Bacteria	PAUC34f	PAUC34f_unclassified	PAUC34f_unclassified	PAUC34f_unclassified	PAUC34f_unclassified
Otu0009673	Bacteria	Proteobacteria	Gammaproteobacteria	Gammaproteobacteria_unclassified	Gammaproteobacteria_unclassified	Gammaproteobacteria_unclassified
Otu0009690	Bacteria	Proteobacteria	Alphaproteobacteria	Alphaproteobacteria_unclassified	Alphaproteobacteria_unclassified	Alphaproteobacteria_unclassified
Otu0009692	Bacteria	Bacteria_unclassified	Bacteria_unclassified	Bacteria_unclassified	Bacteria_unclassified	Bacteria_unclassified
Otu0009697	Bacteria	Proteobacteria	Gammaproteobacteria	Gammaproteobacteria_unclassified	Gammaproteobacteria_unclassified	Gammaproteobacteria_unclassified
Otu0009702	Bacteria	Proteobacteria	Proteobacteria_unclassified	Proteobacteria_unclassified	Proteobacteria_unclassified	Proteobacteria_unclassified
Otu0009706	Bacteria	Bacteria_unclassified	Bacteria_unclassified	Bacteria_unclassified	Bacteria_unclassified	Bacteria_unclassified
Otu0009711	Bacteria	Proteobacteria	Proteobacteria_unclassified	Proteobacteria_unclassified	Proteobacteria_unclassified	Proteobacteria_unclassified
Otu0009724	Bacteria	Acidobacteria	Holophagae	Subgroup_10	TK85	TK85_unclassified
Otu0009727	Bacteria	Bacteria_unclassified	Bacteria_unclassified	Bacteria_unclassified	Bacteria_unclassified	Bacteria_unclassified
Otu0009739	Bacteria	Proteobacteria	Gammaproteobacteria	Oceanospirillales	Oleiphilaceae	Oleiphilus
Otu0009741	Bacteria	Acidobacteria	Acidobacteria	Subgroup_9	Subgroup_9_unclassified	Subgroup_9_unclassified
Otu0009745	Bacteria	Chloroflexi	SAR202_clade	SAR202_clade_unclassified	SAR202_clade_unclassified	SAR202_clade_unclassified
Otu0009750	Bacteria	Acidobacteria	Acidobacteria	Subgroup_6	Subgroup_6_unclassified	Subgroup_6_unclassified
Otu0009752	Bacteria	Proteobacteria	Alphaproteobacteria	Alphaproteobacteria_unclassified	Alphaproteobacteria_unclassified	Alphaproteobacteria_unclassified
Otu0009753	Bacteria	Proteobacteria	Proteobacteria_unclassified	Proteobacteria_unclassified	Proteobacteria_unclassified	Proteobacteria_unclassified
Otu0009762	Bacteria	Bacteria_unclassified	Bacteria_unclassified	Bacteria_unclassified	Bacteria_unclassified	Bacteria_unclassified
Otu0009767	Bacteria	Proteobacteria	Gammaproteobacteria	Oceanospirillales	Oceanospirillales_unclassified	Oceanospirillales_unclassified
Otu0009769	Bacteria	Proteobacteria	Gammaproteobacteria	Gammaproteobacteria_unclassified	Gammaproteobacteria_unclassified	Gammaproteobacteria_unclassified
Otu0009772	Bacteria	Proteobacteria	Proteobacteria_unclassified	Proteobacteria_unclassified	Proteobacteria_unclassified	Proteobacteria_unclassified
Otu0009786	Bacteria	Chloroflexi	SAR202_clade	SAR202_clade_unclassified	SAR202_clade_unclassified	SAR202_clade_unclassified
Otu0009787	Bacteria	Proteobacteria	Deltaproteobacteria	Desulfurellales	Desulfurellaceae	Desulfurellaceae_unclassified
Otu0009804	Bacteria	Proteobacteria	Gammaproteobacteria	Gammaproteobacteria_unclassified	Gammaproteobacteria_unclassified	Gammaproteobacteria_unclassified
Otu0009818	Bacteria	Bacteroidetes	Flavobacteriia	Flavobacteriales	Flavobacteriaceae	Flavobacteriaceae_unclassified
Otu0009832	Bacteria	Proteobacteria	Gammaproteobacteria	Gammaproteobacteria_unclassified	Gammaproteobacteria_unclassified	Gammaproteobacteria_unclassified
Otu0009838	Bacteria	PAUC34f	PAUC34f_unclassified	PAUC34f_unclassified	PAUC34f_unclassified	PAUC34f_unclassified
Otu0009841	Bacteria	Proteobacteria	Alphaproteobacteria	Alphaproteobacteria_unclassified	Alphaproteobacteria_unclassified	Alphaproteobacteria_unclassified
Otu0009844	Bacteria	PAUC34f	PAUC34f_unclassified	PAUC34f_unclassified	PAUC34f_unclassified	PAUC34f_unclassified
Otu0009846	Bacteria	Proteobacteria	Gammaproteobacteria	Chromatiales	Chromatiales_unclassified	Chromatiales_unclassified
Otu0009851	Bacteria	Proteobacteria	Gammaproteobacteria	Gammaproteobacteria_unclassified	Gammaproteobacteria_unclassified	Gammaproteobacteria_unclassified
Otu0009854	Bacteria	Verrucomicrobia	OPB35_soil_group	OPB35_soil_group_unclassified	OPB35_soil_group_unclassified	OPB35_soil_group_unclassified
Otu0009856	Bacteria	Proteobacteria	Alphaproteobacteria	Rickettsiales	TK34	TK34_unclassified
Otu0009865	Bacteria	Bacteria_unclassified	Bacteria_unclassified	Bacteria_unclassified	Bacteria_unclassified	Bacteria_unclassified
Otu0009873	Bacteria	Proteobacteria	Alphaproteobacteria	Rickettsiales	EF100-94H03	EF100-94H03_unclassified
Otu0009878	Bacteria	Bacteria_unclassified	Bacteria_unclassified	Bacteria_unclassified	Bacteria_unclassified	Bacteria_unclassified
Otu0009881	Bacteria	Chloroflexi	SAR202_clade	SAR202_clade_unclassified	SAR202_clade_unclassified	SAR202_clade_unclassified
Otu0009884	Bacteria	Proteobacteria	Gammaproteobacteria	Gammaproteobacteria_unclassified	Gammaproteobacteria_unclassified	Gammaproteobacteria_unclassified
Otu0009893	Bacteria	Actinobacteria	Acidimicrobiia	Acidimicrobiales	Sva0996_marine_group	Sva0996_marine_group_unclassified
Otu0009896	Bacteria	Proteobacteria	Gammaproteobacteria	Gammaproteobacteria_unclassified	Gammaproteobacteria_unclassified	Gammaproteobacteria_unclassified
Otu0009897	Bacteria	Planctomycetes	Planctomycetacia	Planctomycetales	Planctomycetaceae	Planctomycetaceae_unclassified
Otu0009898	Bacteria	Proteobacteria	Gammaproteobacteria	Chromatiales	Chromatiaceae	Nitrosococcus
Otu0009902	Bacteria	Proteobacteria	Gammaproteobacteria	Gammaproteobacteria_unclassified	Gammaproteobacteria_unclassified	Gammaproteobacteria_unclassified
Otu0009904	Bacteria	Planctomycetes	OM190	OM190_unclassified	OM190_unclassified	OM190_unclassified
Otu0009905	Bacteria	Chloroflexi	Caldilineae	Caldilineales	Caldilineaceae	Caldilineaceae_unclassified
Otu0009912	Bacteria	Proteobacteria	Gammaproteobacteria	Gammaproteobacteria_unclassified	Gammaproteobacteria_unclassified	Gammaproteobacteria_unclassified
Otu0009915	Bacteria	Proteobacteria	Gammaproteobacteria	Gammaproteobacteria_unclassified	Gammaproteobacteria_unclassified	Gammaproteobacteria_unclassified
Otu0009918	Bacteria	Proteobacteria	Gammaproteobacteria	Gammaproteobacteria_unclassified	Gammaproteobacteria_unclassified	Gammaproteobacteria_unclassified
Otu0009933	Bacteria	PAUC34f	PAUC34f_unclassified	PAUC34f_unclassified	PAUC34f_unclassified	PAUC34f_unclassified
Otu0009934	Bacteria	Bacteroidetes	Cytophagia	Cytophagales	Cytophagales_unclassified	Cytophagales_unclassified
Otu0009936	Bacteria	Proteobacteria	Alphaproteobacteria	Rickettsiales	TK34	TK34_unclassified
Otu0009963	Bacteria	Chloroflexi	SAR202_clade	SAR202_clade_unclassified	SAR202_clade_unclassified	SAR202_clade_unclassified
Otu0009967	Bacteria	Proteobacteria	Gammaproteobacteria	Gammaproteobacteria_unclassified	Gammaproteobacteria_unclassified	Gammaproteobacteria_unclassified
Otu0009970	Bacteria	Proteobacteria	Proteobacteria_unclassified	Proteobacteria_unclassified	Proteobacteria_unclassified	Proteobacteria_unclassified
Otu0009976	Bacteria	Proteobacteria	Alphaproteobacteria	Rhodobacterales	Rhodobacteraceae	Rhodobacteraceae_unclassified
Otu0010003	Bacteria	PAUC34f	PAUC34f_unclassified	PAUC34f_unclassified	PAUC34f_unclassified	PAUC34f_unclassified
Otu0010018	Bacteria	Proteobacteria	Gammaproteobacteria	Gammaproteobacteria_unclassified	Gammaproteobacteria_unclassified	Gammaproteobacteria_unclassified
Otu0010039	Bacteria	Proteobacteria	Gammaproteobacteria	Gammaproteobacteria_unclassified	Gammaproteobacteria_unclassified	Gammaproteobacteria_unclassified
Otu0010041	Bacteria	Chloroflexi	Chloroflexi_unclassified	Chloroflexi_unclassified	Chloroflexi_unclassified	Chloroflexi_unclassified
Otu0010051	Bacteria	Proteobacteria	Proteobacteria_unclassified	Proteobacteria_unclassified	Proteobacteria_unclassified	Proteobacteria_unclassified
Otu0010062	Bacteria	Actinobacteria	Actinobacteria	Corynebacteriales	Corynebacteriaceae	Corynebacterium_1
Otu0010068	Bacteria	Proteobacteria	Gammaproteobacteria	Gammaproteobacteria_unclassified	Gammaproteobacteria_unclassified	Gammaproteobacteria_unclassified
Otu0010082	Bacteria	Proteobacteria	Deltaproteobacteria	Desulfurellales	Desulfurellaceae	Desulfurellaceae_unclassified
Otu0010096	Bacteria	Proteobacteria	Proteobacteria_unclassified	Proteobacteria_unclassified	Proteobacteria_unclassified	Proteobacteria_unclassified
Otu0010100	Bacteria	Actinobacteria	Actinobacteria_unclassified	Actinobacteria_unclassified	Actinobacteria_unclassified	Actinobacteria_unclassified
Otu0010106	Bacteria	Chloroflexi	Caldilineae	Caldilineales	Caldilineaceae	Caldilineaceae_unclassified
Otu0010110	Bacteria	Proteobacteria	Gammaproteobacteria	Gammaproteobacteria_unclassified	Gammaproteobacteria_unclassified	Gammaproteobacteria_unclassified
Otu0010115	Bacteria	Cyanobacteria	Cyanobacteria	SubsectionI	FamilyI	FamilyI_unclassified
Otu0010138	Bacteria	Chloroflexi	Caldilineae	Caldilineales	Caldilineaceae	Caldilineaceae_unclassified
Otu0010152	Bacteria	Chloroflexi	Caldilineae	Caldilineales	Caldilineaceae	Caldilineaceae_unclassified
Otu0010155	Bacteria	Chloroflexi	SAR202_clade	SAR202_clade_unclassified	SAR202_clade_unclassified	SAR202_clade_unclassified
Otu0010156	Bacteria	Actinobacteria	Acidimicrobiia	Acidimicrobiales	OM1_clade	OM1_clade_unclassified
Otu0010162	Bacteria	Cyanobacteria	Cyanobacteria	SubsectionI	FamilyI	FamilyI_unclassified
Otu0010165	Bacteria	Bacteria_unclassified	Bacteria_unclassified	Bacteria_unclassified	Bacteria_unclassified	Bacteria_unclassified
Otu0010172	Bacteria	Proteobacteria	Alphaproteobacteria	Rhodobacterales	Rhodobacteraceae	Rhodobacteraceae_unclassified
Otu0010173	Archaea	Thaumarchaeota	Marine_Group_I	Unknown_Order	Unknown_Family	Unknown_Family_unclassified
Otu0010174	Bacteria	Bacteria_unclassified	Bacteria_unclassified	Bacteria_unclassified	Bacteria_unclassified	Bacteria_unclassified
Otu0010177	Bacteria	Nitrospirae	Nitrospira	Nitrospirales	Nitrospiraceae	Nitrospira
Otu0010181	Bacteria	Proteobacteria	Alphaproteobacteria	Alphaproteobacteria_unclassified	Alphaproteobacteria_unclassified	Alphaproteobacteria_unclassified
Otu0010197	Bacteria	Firmicutes	Clostridia	Halanaerobiales	64K2	64K2_unclassified
Otu0010199	Bacteria	Bacteroidetes	Flavobacteriia	Flavobacteriales	Flavobacteriales_unclassified	Flavobacteriales_unclassified
Otu0010206	Bacteria	Proteobacteria	Gammaproteobacteria	Gammaproteobacteria_unclassified	Gammaproteobacteria_unclassified	Gammaproteobacteria_unclassified
Otu0010219	Bacteria	Chloroflexi	Caldilineae	Caldilineales	Caldilineaceae	Caldilineaceae_unclassified
Otu0010226	Bacteria	Proteobacteria	Gammaproteobacteria	Oceanospirillales	Oceanospirillaceae	Amphritea
Otu0010232	Bacteria	Proteobacteria	Gammaproteobacteria	Gammaproteobacteria_unclassified	Gammaproteobacteria_unclassified	Gammaproteobacteria_unclassified
Otu0010241	Bacteria	PAUC34f	PAUC34f_unclassified	PAUC34f_unclassified	PAUC34f_unclassified	PAUC34f_unclassified
Otu0010252	Bacteria	Proteobacteria	Gammaproteobacteria	Gammaproteobacteria_unclassified	Gammaproteobacteria_unclassified	Gammaproteobacteria_unclassified
Otu0010281	Bacteria	Proteobacteria	Gammaproteobacteria	Gammaproteobacteria_unclassified	Gammaproteobacteria_unclassified	Gammaproteobacteria_unclassified
Otu0010283	Bacteria	Bacteria_unclassified	Bacteria_unclassified	Bacteria_unclassified	Bacteria_unclassified	Bacteria_unclassified
Otu0010287	Bacteria	Proteobacteria	Gammaproteobacteria	Gammaproteobacteria_unclassified	Gammaproteobacteria_unclassified	Gammaproteobacteria_unclassified
Otu0010292	Bacteria	Proteobacteria	Gammaproteobacteria	Gammaproteobacteria_unclassified	Gammaproteobacteria_unclassified	Gammaproteobacteria_unclassified
Otu0010298	Bacteria	Proteobacteria	Gammaproteobacteria	Gammaproteobacteria_unclassified	Gammaproteobacteria_unclassified	Gammaproteobacteria_unclassified
Otu0010305	Bacteria	Proteobacteria	Proteobacteria_unclassified	Proteobacteria_unclassified	Proteobacteria_unclassified	Proteobacteria_unclassified
Otu0010323	Bacteria	Bacteria_unclassified	Bacteria_unclassified	Bacteria_unclassified	Bacteria_unclassified	Bacteria_unclassified
Otu0010326	Bacteria	PAUC34f	PAUC34f_unclassified	PAUC34f_unclassified	PAUC34f_unclassified	PAUC34f_unclassified
Otu0010335	Bacteria	Proteobacteria	Gammaproteobacteria	Gammaproteobacteria_unclassified	Gammaproteobacteria_unclassified	Gammaproteobacteria_unclassified
Otu0010346	Bacteria	Acidobacteria	Holophagae	Subgroup_10	TK85	TK85_unclassified
Otu0010348	Bacteria	Proteobacteria	Gammaproteobacteria	Gammaproteobacteria_unclassified	Gammaproteobacteria_unclassified	Gammaproteobacteria_unclassified
Otu0010352	Bacteria	Proteobacteria	Gammaproteobacteria	Gammaproteobacteria_unclassified	Gammaproteobacteria_unclassified	Gammaproteobacteria_unclassified
Otu0010364	Bacteria	Proteobacteria	Gammaproteobacteria	Gammaproteobacteria_unclassified	Gammaproteobacteria_unclassified	Gammaproteobacteria_unclassified
Otu0010366	Bacteria	Chloroflexi	Chloroflexi_unclassified	Chloroflexi_unclassified	Chloroflexi_unclassified	Chloroflexi_unclassified
Otu0010367	Bacteria	PAUC34f	PAUC34f_unclassified	PAUC34f_unclassified	PAUC34f_unclassified	PAUC34f_unclassified
Otu0010382	Bacteria	PAUC34f	PAUC34f_unclassified	PAUC34f_unclassified	PAUC34f_unclassified	PAUC34f_unclassified
Otu0010387	Bacteria	Proteobacteria	Gammaproteobacteria	Gammaproteobacteria_unclassified	Gammaproteobacteria_unclassified	Gammaproteobacteria_unclassified
Otu0010389	Bacteria	PAUC34f	PAUC34f_unclassified	PAUC34f_unclassified	PAUC34f_unclassified	PAUC34f_unclassified
Otu0010413	Bacteria	Bacteroidetes	Sphingobacteriia	Sphingobacteriales	Saprospiraceae	Saprospiraceae_unclassified
Otu0010423	Bacteria	Proteobacteria	Deltaproteobacteria	Desulfurellales	Desulfurellaceae	Desulfurellaceae_unclassified
Otu0010425	Bacteria	Chloroflexi	Chloroflexi_unclassified	Chloroflexi_unclassified	Chloroflexi_unclassified	Chloroflexi_unclassified
Otu0010439	Bacteria	Bacteroidetes	Flavobacteriia	Flavobacteriales	Cryomorphaceae	Cryomorphaceae_unclassified
Otu0010443	Bacteria	Proteobacteria	Gammaproteobacteria	Gammaproteobacteria_unclassified	Gammaproteobacteria_unclassified	Gammaproteobacteria_unclassified
Otu0010446	Bacteria	Proteobacteria	Alphaproteobacteria	Rickettsiales	Rickettsiales_unclassified	Rickettsiales_unclassified
Otu0010447	Bacteria	Proteobacteria	Alphaproteobacteria	Rhodospirillales	Rhodospirillales_unclassified	Rhodospirillales_unclassified
Otu0010449	Bacteria	Proteobacteria	Deltaproteobacteria	Desulfurellales	Desulfurellaceae	Desulfurellaceae_unclassified
Otu0010465	Bacteria	Bacteria_unclassified	Bacteria_unclassified	Bacteria_unclassified	Bacteria_unclassified	Bacteria_unclassified
Otu0010471	Bacteria	Bacteroidetes	Sphingobacteriia	Sphingobacteriales	Saprospiraceae	Portibacter
Otu0010477	Bacteria	Chloroflexi	Chloroflexi_unclassified	Chloroflexi_unclassified	Chloroflexi_unclassified	Chloroflexi_unclassified
Otu0010479	Bacteria	Proteobacteria	Gammaproteobacteria	Gammaproteobacteria_unclassified	Gammaproteobacteria_unclassified	Gammaproteobacteria_unclassified
Otu0010480	Bacteria	Acidobacteria	Holophagae	Subgroup_10	TK85	TK85_unclassified
Otu0010491	Bacteria	Proteobacteria	Proteobacteria_unclassified	Proteobacteria_unclassified	Proteobacteria_unclassified	Proteobacteria_unclassified
Otu0010509	Bacteria	Proteobacteria	pItb-vmat-80	pItb-vmat-80_unclassified	pItb-vmat-80_unclassified	pItb-vmat-80_unclassified
Otu0010525	Archaea	Thaumarchaeota	Marine_Group_I	Unknown_Order	Unknown_Family	Candidatus_Nitrosopumilus
Otu0010530	Bacteria	Proteobacteria	Gammaproteobacteria	Gammaproteobacteria_unclassified	Gammaproteobacteria_unclassified	Gammaproteobacteria_unclassified
Otu0010533	Bacteria	Cyanobacteria	Cyanobacteria	Cyanobacteria_unclassified	Cyanobacteria_unclassified	Cyanobacteria_unclassified
Otu0010536	Bacteria	Bacteroidetes	Flavobacteriia	Flavobacteriales	Flavobacteriales_unclassified	Flavobacteriales_unclassified
Otu0010545	Bacteria	Chloroflexi	SAR202_clade	SAR202_clade_unclassified	SAR202_clade_unclassified	SAR202_clade_unclassified
Otu0010546	Bacteria	Proteobacteria	Proteobacteria_unclassified	Proteobacteria_unclassified	Proteobacteria_unclassified	Proteobacteria_unclassified
Otu0010557	Bacteria	Actinobacteria	Actinobacteria_unclassified	Actinobacteria_unclassified	Actinobacteria_unclassified	Actinobacteria_unclassified
Otu0010563	Bacteria	Proteobacteria	Gammaproteobacteria	Chromatiales	Chromatiales_unclassified	Chromatiales_unclassified
Otu0010568	Bacteria	PAUC34f	PAUC34f_unclassified	PAUC34f_unclassified	PAUC34f_unclassified	PAUC34f_unclassified
Otu0010577	Bacteria	Proteobacteria	Proteobacteria_unclassified	Proteobacteria_unclassified	Proteobacteria_unclassified	Proteobacteria_unclassified
Otu0010596	Bacteria	Proteobacteria	Alphaproteobacteria	Alphaproteobacteria_unclassified	Alphaproteobacteria_unclassified	Alphaproteobacteria_unclassified
Otu0010603	Bacteria	Proteobacteria	Proteobacteria_unclassified	Proteobacteria_unclassified	Proteobacteria_unclassified	Proteobacteria_unclassified
Otu0010608	Bacteria	Actinobacteria	Acidimicrobiia	Acidimicrobiales	Sva0996_marine_group	Sva0996_marine_group_unclassified
Otu0010619	Bacteria	Proteobacteria	pItb-vmat-80	pItb-vmat-80_unclassified	pItb-vmat-80_unclassified	pItb-vmat-80_unclassified
Otu0010633	Bacteria	Chloroflexi	Chloroflexi_unclassified	Chloroflexi_unclassified	Chloroflexi_unclassified	Chloroflexi_unclassified
Otu0010634	Bacteria	Proteobacteria	Gammaproteobacteria	Gammaproteobacteria_unclassified	Gammaproteobacteria_unclassified	Gammaproteobacteria_unclassified
Otu0010635	Bacteria	Proteobacteria	Alphaproteobacteria	Rhodospirillales	Rhodospirillales_unclassified	Rhodospirillales_unclassified
Otu0010645	Bacteria	Acidobacteria	Acidobacteria	Acidobacteria_unclassified	Acidobacteria_unclassified	Acidobacteria_unclassified
Otu0010647	Bacteria	Bacteria_unclassified	Bacteria_unclassified	Bacteria_unclassified	Bacteria_unclassified	Bacteria_unclassified
Otu0010653	Bacteria	Bacteria_unclassified	Bacteria_unclassified	Bacteria_unclassified	Bacteria_unclassified	Bacteria_unclassified
Otu0010668	Bacteria	Chloroflexi	Caldilineae	Caldilineales	Caldilineaceae	Caldilineaceae_unclassified
Otu0010669	Bacteria	Bacteria_unclassified	Bacteria_unclassified	Bacteria_unclassified	Bacteria_unclassified	Bacteria_unclassified
Otu0010674	Bacteria	Proteobacteria	Gammaproteobacteria	Gammaproteobacteria_unclassified	Gammaproteobacteria_unclassified	Gammaproteobacteria_unclassified
Otu0010679	Bacteria	Bacteria_unclassified	Bacteria_unclassified	Bacteria_unclassified	Bacteria_unclassified	Bacteria_unclassified
Otu0010682	Bacteria	Bacteroidetes	Cytophagia	Order_II	Rhodothermaceae	Rhodothermaceae_unclassified
Otu0010686	Bacteria	Bacteria_unclassified	Bacteria_unclassified	Bacteria_unclassified	Bacteria_unclassified	Bacteria_unclassified
Otu0010689	Bacteria	Bacteria_unclassified	Bacteria_unclassified	Bacteria_unclassified	Bacteria_unclassified	Bacteria_unclassified
Otu0010697	Bacteria	Firmicutes	Clostridia	Halanaerobiales	64K2	64K2_unclassified
Otu0010713	Bacteria	Acidobacteria	Acidobacteria	Subgroup_6	Subgroup_6_unclassified	Subgroup_6_unclassified
Otu0010726	Bacteria	Proteobacteria	Proteobacteria_unclassified	Proteobacteria_unclassified	Proteobacteria_unclassified	Proteobacteria_unclassified
Otu0010731	Bacteria	Proteobacteria	Alphaproteobacteria	Alphaproteobacteria_unclassified	Alphaproteobacteria_unclassified	Alphaproteobacteria_unclassified
Otu0010734	Bacteria	Bacteria_unclassified	Bacteria_unclassified	Bacteria_unclassified	Bacteria_unclassified	Bacteria_unclassified
Otu0010735	Bacteria	Proteobacteria	Proteobacteria_unclassified	Proteobacteria_unclassified	Proteobacteria_unclassified	Proteobacteria_unclassified
Otu0010752	Bacteria	Bacteria_unclassified	Bacteria_unclassified	Bacteria_unclassified	Bacteria_unclassified	Bacteria_unclassified
Otu0010762	Bacteria	Planctomycetes	Planctomycetacia	Planctomycetales	Planctomycetaceae	Blastopirellula
Otu0010763	Bacteria	Chloroflexi	SAR202_clade	SAR202_clade_unclassified	SAR202_clade_unclassified	SAR202_clade_unclassified
Otu0010768	Bacteria	Proteobacteria	Alphaproteobacteria	Rhodospirillales	Rhodospirillales_unclassified	Rhodospirillales_unclassified
Otu0010780	Bacteria	Proteobacteria	Gammaproteobacteria	Cellvibrionales	Cellvibrionales_unclassified	Cellvibrionales_unclassified
Otu0010783	Bacteria	Proteobacteria	Alphaproteobacteria	Alphaproteobacteria_unclassified	Alphaproteobacteria_unclassified	Alphaproteobacteria_unclassified
Otu0010808	Bacteria	Actinobacteria	Acidimicrobiia	Acidimicrobiales	Sva0996_marine_group	Sva0996_marine_group_unclassified
Otu0010809	Bacteria	Proteobacteria	Gammaproteobacteria	Gammaproteobacteria_unclassified	Gammaproteobacteria_unclassified	Gammaproteobacteria_unclassified
Otu0010816	Bacteria	Bacteria_unclassified	Bacteria_unclassified	Bacteria_unclassified	Bacteria_unclassified	Bacteria_unclassified
Otu0010827	Bacteria	PAUC34f	PAUC34f_unclassified	PAUC34f_unclassified	PAUC34f_unclassified	PAUC34f_unclassified
Otu0010833	Bacteria	Proteobacteria	Alphaproteobacteria	Alphaproteobacteria_unclassified	Alphaproteobacteria_unclassified	Alphaproteobacteria_unclassified
Otu0010836	Bacteria	Actinobacteria	Acidimicrobiia	Acidimicrobiales	Sva0996_marine_group	Sva0996_marine_group_unclassified
Otu0010858	Bacteria	Bacteria_unclassified	Bacteria_unclassified	Bacteria_unclassified	Bacteria_unclassified	Bacteria_unclassified
Otu0010877	Bacteria	Proteobacteria	Alphaproteobacteria	Rhodospirillales	Rhodospirillales_unclassified	Rhodospirillales_unclassified
Otu0010880	Bacteria	Planctomycetes	Planctomycetacia	Planctomycetales	Planctomycetaceae	Planctomycetaceae_unclassified
Otu0010881	Bacteria	Proteobacteria	Gammaproteobacteria	Gammaproteobacteria_unclassified	Gammaproteobacteria_unclassified	Gammaproteobacteria_unclassified
Otu0010885	Bacteria	Firmicutes	Clostridia	Clostridiales	Lachnospiraceae	Lachnospiraceae_unclassified
Otu0010896	Bacteria	Cyanobacteria	Cyanobacteria	SubsectionI	FamilyI	FamilyI_unclassified
Otu0010897	Bacteria	Chloroflexi	Caldilineae	Caldilineales	Caldilineaceae	Caldilineaceae_unclassified
Otu0010907	Bacteria	Chloroflexi	Ardenticatenia	Ardenticatenia_unclassified	Ardenticatenia_unclassified	Ardenticatenia_unclassified
Otu0010910	Bacteria	Proteobacteria	Proteobacteria_unclassified	Proteobacteria_unclassified	Proteobacteria_unclassified	Proteobacteria_unclassified
Otu0010914	Bacteria	Proteobacteria	Deltaproteobacteria	Desulfurellales	Desulfurellaceae	Desulfurellaceae_unclassified
Otu0010927	Bacteria	Bacteria_unclassified	Bacteria_unclassified	Bacteria_unclassified	Bacteria_unclassified	Bacteria_unclassified
Otu0010960	Bacteria	PAUC34f	PAUC34f_unclassified	PAUC34f_unclassified	PAUC34f_unclassified	PAUC34f_unclassified
Otu0010967	Bacteria	Proteobacteria	Gammaproteobacteria	Gammaproteobacteria_unclassified	Gammaproteobacteria_unclassified	Gammaproteobacteria_unclassified
Otu0010979	Bacteria	PAUC34f	PAUC34f_unclassified	PAUC34f_unclassified	PAUC34f_unclassified	PAUC34f_unclassified
Otu0010981	Bacteria	Bacteria_unclassified	Bacteria_unclassified	Bacteria_unclassified	Bacteria_unclassified	Bacteria_unclassified
Otu0010983	Bacteria	Proteobacteria	Gammaproteobacteria	Gammaproteobacteria_unclassified	Gammaproteobacteria_unclassified	Gammaproteobacteria_unclassified
Otu0011011	Bacteria	Proteobacteria	Gammaproteobacteria	Gammaproteobacteria_unclassified	Gammaproteobacteria_unclassified	Gammaproteobacteria_unclassified
Otu0011016	Bacteria	Acidobacteria	Acidobacteria	Subgroup_6	Subgroup_6_unclassified	Subgroup_6_unclassified
Otu0011034	Bacteria	Actinobacteria	Acidimicrobiia	Acidimicrobiales	Sva0996_marine_group	Sva0996_marine_group_unclassified
Otu0011036	Bacteria	Bacteroidetes	Sphingobacteriia	Sphingobacteriales	Saprospiraceae	Saprospiraceae_unclassified
Otu0011044	Bacteria	Proteobacteria	Gammaproteobacteria	Gammaproteobacteria_unclassified	Gammaproteobacteria_unclassified	Gammaproteobacteria_unclassified
Otu0011048	Bacteria	Proteobacteria	Gammaproteobacteria	Chromatiales	Chromatiaceae	Nitrosococcus
Otu0011058	Bacteria	Proteobacteria	Deltaproteobacteria	Desulfurellales	Desulfurellaceae	Desulfurellaceae_unclassified
Otu0011061	Bacteria	Proteobacteria	Gammaproteobacteria	Gammaproteobacteria_unclassified	Gammaproteobacteria_unclassified	Gammaproteobacteria_unclassified
Otu0011066	Bacteria	Proteobacteria	Proteobacteria_unclassified	Proteobacteria_unclassified	Proteobacteria_unclassified	Proteobacteria_unclassified
Otu0011070	Bacteria	Proteobacteria	Alphaproteobacteria	Alphaproteobacteria_unclassified	Alphaproteobacteria_unclassified	Alphaproteobacteria_unclassified
Otu0011077	Bacteria	Proteobacteria	Gammaproteobacteria	Alteromonadales	Alteromonadaceae	Aliiglaciecola
Otu0011110	Bacteria	Proteobacteria	Gammaproteobacteria	Gammaproteobacteria_unclassified	Gammaproteobacteria_unclassified	Gammaproteobacteria_unclassified
Otu0011114	Bacteria	Proteobacteria	Gammaproteobacteria	Gammaproteobacteria_unclassified	Gammaproteobacteria_unclassified	Gammaproteobacteria_unclassified
Otu0011122	Bacteria	Chloroflexi	Chloroflexi_unclassified	Chloroflexi_unclassified	Chloroflexi_unclassified	Chloroflexi_unclassified
Otu0011138	Bacteria	Proteobacteria	Deltaproteobacteria	Desulfurellales	Desulfurellaceae	Desulfurellaceae_unclassified
Otu0011140	Bacteria	PAUC34f	PAUC34f_unclassified	PAUC34f_unclassified	PAUC34f_unclassified	PAUC34f_unclassified
Otu0011157	Bacteria	Proteobacteria	Gammaproteobacteria	Gammaproteobacteria_unclassified	Gammaproteobacteria_unclassified	Gammaproteobacteria_unclassified
Otu0011163	Bacteria	Proteobacteria	Gammaproteobacteria	Gammaproteobacteria_unclassified	Gammaproteobacteria_unclassified	Gammaproteobacteria_unclassified
Otu0011170	Bacteria	Bacteria_unclassified	Bacteria_unclassified	Bacteria_unclassified	Bacteria_unclassified	Bacteria_unclassified
Otu0011181	Bacteria	Bacteria_unclassified	Bacteria_unclassified	Bacteria_unclassified	Bacteria_unclassified	Bacteria_unclassified
Otu0011182	Bacteria	Nitrospirae	Nitrospira	Nitrospirales	Nitrospiraceae	Nitrospira
Otu0011207	Bacteria	Chloroflexi	SAR202_clade	SAR202_clade_unclassified	SAR202_clade_unclassified	SAR202_clade_unclassified
Otu0011214	Bacteria	PAUC34f	PAUC34f_unclassified	PAUC34f_unclassified	PAUC34f_unclassified	PAUC34f_unclassified
Otu0011222	Bacteria	Proteobacteria	Alphaproteobacteria	Rhodospirillales	Rhodospirillales_unclassified	Rhodospirillales_unclassified
Otu0011223	Bacteria	PAUC34f	PAUC34f_unclassified	PAUC34f_unclassified	PAUC34f_unclassified	PAUC34f_unclassified
Otu0011225	Bacteria	Proteobacteria	Gammaproteobacteria	Gammaproteobacteria_unclassified	Gammaproteobacteria_unclassified	Gammaproteobacteria_unclassified
Otu0011244	Bacteria	PAUC34f	PAUC34f_unclassified	PAUC34f_unclassified	PAUC34f_unclassified	PAUC34f_unclassified
Otu0011254	Bacteria	Bacteria_unclassified	Bacteria_unclassified	Bacteria_unclassified	Bacteria_unclassified	Bacteria_unclassified
Otu0011269	Bacteria	Proteobacteria	Proteobacteria_unclassified	Proteobacteria_unclassified	Proteobacteria_unclassified	Proteobacteria_unclassified
Otu0011272	Bacteria	Bacteroidetes	Flavobacteriia	Flavobacteriales	Flavobacteriaceae	Flavobacteriaceae_unclassified
Otu0011273	Bacteria	Gemmatimonadetes	Gemmatimonadetes	BD2-11_terrestrial_group	BD2-11_terrestrial_group_unclassified	BD2-11_terrestrial_group_unclassified
Otu0011287	Bacteria	Proteobacteria	Proteobacteria_unclassified	Proteobacteria_unclassified	Proteobacteria_unclassified	Proteobacteria_unclassified
Otu0011301	Bacteria	PAUC34f	PAUC34f_unclassified	PAUC34f_unclassified	PAUC34f_unclassified	PAUC34f_unclassified
Otu0011302	Bacteria	Proteobacteria	Gammaproteobacteria	Oceanospirillales	Oceanospirillaceae	Oleispira
Otu0011311	Bacteria	Proteobacteria	Gammaproteobacteria	Chromatiales	Chromatiaceae	Nitrosococcus
Otu0011330	Bacteria	Bacteria_unclassified	Bacteria_unclassified	Bacteria_unclassified	Bacteria_unclassified	Bacteria_unclassified
Otu0011334	Bacteria	Bacteria_unclassified	Bacteria_unclassified	Bacteria_unclassified	Bacteria_unclassified	Bacteria_unclassified
Otu0011349	Bacteria	Proteobacteria	Gammaproteobacteria	Gammaproteobacteria_unclassified	Gammaproteobacteria_unclassified	Gammaproteobacteria_unclassified
Otu0011350	Bacteria	Proteobacteria	Proteobacteria_unclassified	Proteobacteria_unclassified	Proteobacteria_unclassified	Proteobacteria_unclassified
Otu0011353	Bacteria	Proteobacteria	Gammaproteobacteria	Gammaproteobacteria_unclassified	Gammaproteobacteria_unclassified	Gammaproteobacteria_unclassified
Otu0011359	Bacteria	Proteobacteria	Proteobacteria_unclassified	Proteobacteria_unclassified	Proteobacteria_unclassified	Proteobacteria_unclassified
Otu0011362	Bacteria	Proteobacteria	Gammaproteobacteria	Oceanospirillales	Oceanospirillales_unclassified	Oceanospirillales_unclassified
Otu0011372	Bacteria	Proteobacteria	Alphaproteobacteria	Caulobacterales	Hyphomonadaceae	Hyphomonadaceae_unclassified
Otu0011374	Bacteria	Proteobacteria	Alphaproteobacteria	Rhizobiales	Phyllobacteriaceae	Phyllobacteriaceae_unclassified
Otu0011375	Bacteria	Proteobacteria	Gammaproteobacteria	Gammaproteobacteria_unclassified	Gammaproteobacteria_unclassified	Gammaproteobacteria_unclassified
Otu0011379	Bacteria	Proteobacteria	Gammaproteobacteria	Gammaproteobacteria_unclassified	Gammaproteobacteria_unclassified	Gammaproteobacteria_unclassified
Otu0011383	Bacteria	Acidobacteria	Holophagae	Subgroup_10	TK85	TK85_unclassified
Otu0011414	Bacteria	Bacteria_unclassified	Bacteria_unclassified	Bacteria_unclassified	Bacteria_unclassified	Bacteria_unclassified
Otu0011427	Bacteria	Proteobacteria	Proteobacteria_unclassified	Proteobacteria_unclassified	Proteobacteria_unclassified	Proteobacteria_unclassified
Otu0011436	Bacteria	Proteobacteria	Alphaproteobacteria	Rhodospirillales	Rhodospirillales_unclassified	Rhodospirillales_unclassified
Otu0011437	Bacteria	Proteobacteria	Gammaproteobacteria	Gammaproteobacteria_unclassified	Gammaproteobacteria_unclassified	Gammaproteobacteria_unclassified
Otu0011438	Bacteria	Proteobacteria	Deltaproteobacteria	Desulfurellales	Desulfurellaceae	Desulfurellaceae_unclassified
Otu0011445	Bacteria	Proteobacteria	Proteobacteria_unclassified	Proteobacteria_unclassified	Proteobacteria_unclassified	Proteobacteria_unclassified
Otu0011446	Bacteria	Acidobacteria	Holophagae	Subgroup_10	TK85	TK85_unclassified
Otu0011452	Bacteria	Proteobacteria	Deltaproteobacteria	Desulfurellales	Desulfurellaceae	Desulfurellaceae_unclassified
Otu0011458	Bacteria	PAUC34f	PAUC34f_unclassified	PAUC34f_unclassified	PAUC34f_unclassified	PAUC34f_unclassified
Otu0011462	Bacteria	Planctomycetes	Planctomycetacia	Planctomycetales	Planctomycetaceae	Planctomycetaceae_unclassified
Otu0011472	Bacteria	Chloroflexi	Chloroflexi_unclassified	Chloroflexi_unclassified	Chloroflexi_unclassified	Chloroflexi_unclassified
Otu0011491	Bacteria	Proteobacteria	Gammaproteobacteria	Gammaproteobacteria_unclassified	Gammaproteobacteria_unclassified	Gammaproteobacteria_unclassified
Otu0011500	Bacteria	Proteobacteria	Proteobacteria_unclassified	Proteobacteria_unclassified	Proteobacteria_unclassified	Proteobacteria_unclassified
Otu0011519	Bacteria	PAUC34f	PAUC34f_unclassified	PAUC34f_unclassified	PAUC34f_unclassified	PAUC34f_unclassified
Otu0011520	Bacteria	Bacteria_unclassified	Bacteria_unclassified	Bacteria_unclassified	Bacteria_unclassified	Bacteria_unclassified
Otu0011535	Bacteria	Cyanobacteria	Cyanobacteria	SubsectionII	FamilyII	Pleurocapsa
Otu0011537	Bacteria	Actinobacteria	Acidimicrobiia	Acidimicrobiales	Sva0996_marine_group	Sva0996_marine_group_unclassified
Otu0011548	Bacteria	Proteobacteria	Proteobacteria_unclassified	Proteobacteria_unclassified	Proteobacteria_unclassified	Proteobacteria_unclassified
Otu0011559	Bacteria	Proteobacteria	Gammaproteobacteria	Gammaproteobacteria_unclassified	Gammaproteobacteria_unclassified	Gammaproteobacteria_unclassified
Otu0011571	Bacteria	Proteobacteria	Gammaproteobacteria	Gammaproteobacteria_unclassified	Gammaproteobacteria_unclassified	Gammaproteobacteria_unclassified
Otu0011583	Bacteria	PAUC34f	PAUC34f_unclassified	PAUC34f_unclassified	PAUC34f_unclassified	PAUC34f_unclassified
Otu0011607	Bacteria	Chloroflexi	Caldilineae	Caldilineales	Caldilineaceae	Caldilineaceae_unclassified
Otu0011608	Bacteria	Proteobacteria	Alphaproteobacteria	Alphaproteobacteria_unclassified	Alphaproteobacteria_unclassified	Alphaproteobacteria_unclassified
Otu0011609	Bacteria	Proteobacteria	Proteobacteria_unclassified	Proteobacteria_unclassified	Proteobacteria_unclassified	Proteobacteria_unclassified
Otu0011620	Bacteria	Chloroflexi	SAR202_clade	SAR202_clade_unclassified	SAR202_clade_unclassified	SAR202_clade_unclassified
Otu0011627	Bacteria	Proteobacteria	Gammaproteobacteria	Gammaproteobacteria_unclassified	Gammaproteobacteria_unclassified	Gammaproteobacteria_unclassified
Otu0011632	Bacteria	Actinobacteria	Acidimicrobiia	Acidimicrobiales	Sva0996_marine_group	Sva0996_marine_group_unclassified
Otu0011636	Bacteria	Cyanobacteria	Cyanobacteria	SubsectionI	FamilyI	FamilyI_unclassified
Otu0011648	Bacteria	Chloroflexi	SAR202_clade	SAR202_clade_unclassified	SAR202_clade_unclassified	SAR202_clade_unclassified
Otu0011649	Bacteria	Bacteroidetes	Sphingobacteriia	Sphingobacteriales	Saprospiraceae	Lewinella
Otu0011652	Bacteria	Actinobacteria	Acidimicrobiia	Acidimicrobiales	Sva0996_marine_group	Sva0996_marine_group_unclassified
Otu0011653	Bacteria	Chloroflexi	SAR202_clade	SAR202_clade_unclassified	SAR202_clade_unclassified	SAR202_clade_unclassified
Otu0011655	Bacteria	Proteobacteria	Alphaproteobacteria	Alphaproteobacteria_unclassified	Alphaproteobacteria_unclassified	Alphaproteobacteria_unclassified
Otu0011657	Bacteria	Chloroflexi	Chloroflexi_unclassified	Chloroflexi_unclassified	Chloroflexi_unclassified	Chloroflexi_unclassified
Otu0011661	Bacteria	Bacteroidetes	Sphingobacteriia	Sphingobacteriales	Saprospiraceae	Saprospiraceae_unclassified
Otu0011669	Bacteria	Actinobacteria	Acidimicrobiia	Acidimicrobiales	Sva0996_marine_group	Sva0996_marine_group_unclassified
Otu0011678	Bacteria	PAUC34f	PAUC34f_unclassified	PAUC34f_unclassified	PAUC34f_unclassified	PAUC34f_unclassified
Otu0011684	Bacteria	Chloroflexi	Caldilineae	Caldilineales	Caldilineaceae	Caldilineaceae_unclassified
Otu0011686	Bacteria	Bacteria_unclassified	Bacteria_unclassified	Bacteria_unclassified	Bacteria_unclassified	Bacteria_unclassified
Otu0011698	Bacteria	PAUC34f	PAUC34f_unclassified	PAUC34f_unclassified	PAUC34f_unclassified	PAUC34f_unclassified
Otu0011702	Bacteria	Proteobacteria	Alphaproteobacteria	Rhodobacterales	Rhodobacteraceae	Rhodobacteraceae_unclassified
Otu0011710	Bacteria	Proteobacteria	Proteobacteria_unclassified	Proteobacteria_unclassified	Proteobacteria_unclassified	Proteobacteria_unclassified
Otu0011723	Bacteria	Proteobacteria	Gammaproteobacteria	Gammaproteobacteria_unclassified	Gammaproteobacteria_unclassified	Gammaproteobacteria_unclassified
Otu0011724	Bacteria	Nitrospirae	Nitrospira	Nitrospirales	Nitrospiraceae	Nitrospira
Otu0011725	Bacteria	Chloroflexi	SAR202_clade	SAR202_clade_unclassified	SAR202_clade_unclassified	SAR202_clade_unclassified
Otu0011738	Bacteria	Proteobacteria	Alphaproteobacteria	Rickettsiales	Rickettsiales_unclassified	Rickettsiales_unclassified
Otu0011745	Bacteria	Proteobacteria	Gammaproteobacteria	Xanthomonadales	JTB255_marine_benthic_group	JTB255_marine_benthic_group_unclassified
Otu0011747	Bacteria	Cyanobacteria	Cyanobacteria	Cyanobacteria_unclassified	Cyanobacteria_unclassified	Cyanobacteria_unclassified
Otu0011753	Bacteria	Proteobacteria	Proteobacteria_unclassified	Proteobacteria_unclassified	Proteobacteria_unclassified	Proteobacteria_unclassified
Otu0011762	Bacteria	Proteobacteria	Alphaproteobacteria	Alphaproteobacteria_unclassified	Alphaproteobacteria_unclassified	Alphaproteobacteria_unclassified
Otu0011763	Bacteria	Proteobacteria	Gammaproteobacteria	Gammaproteobacteria_unclassified	Gammaproteobacteria_unclassified	Gammaproteobacteria_unclassified
Otu0011777	Bacteria	Bacteroidetes	Flavobacteriia	Flavobacteriales	Flavobacteriaceae	Flavobacteriaceae_unclassified
Otu0011783	Bacteria	Proteobacteria	Alphaproteobacteria	Alphaproteobacteria_unclassified	Alphaproteobacteria_unclassified	Alphaproteobacteria_unclassified
Otu0011801	Bacteria	Bacteroidetes	Cytophagia	Order_II	Rhodothermaceae	Rhodothermaceae_unclassified
Otu0011804	Bacteria	Cyanobacteria	Cyanobacteria	SubsectionI	FamilyI	FamilyI_unclassified
Otu0011807	Bacteria	Proteobacteria	Gammaproteobacteria	Gammaproteobacteria_unclassified	Gammaproteobacteria_unclassified	Gammaproteobacteria_unclassified
Otu0011810	Bacteria	Proteobacteria	Gammaproteobacteria	Gammaproteobacteria_unclassified	Gammaproteobacteria_unclassified	Gammaproteobacteria_unclassified
Otu0011814	Bacteria	Actinobacteria	Acidimicrobiia	Acidimicrobiales	Sva0996_marine_group	Sva0996_marine_group_unclassified
Otu0011822	Bacteria	Bacteroidetes	Cytophagia	Cytophagales	Cytophagales_unclassified	Cytophagales_unclassified
Otu0011828	Bacteria	Proteobacteria	Gammaproteobacteria	Gammaproteobacteria_unclassified	Gammaproteobacteria_unclassified	Gammaproteobacteria_unclassified
Otu0011838	Bacteria	Firmicutes	Clostridia	Halanaerobiales	64K2	64K2_unclassified
Otu0011841	Bacteria	Proteobacteria	Proteobacteria_unclassified	Proteobacteria_unclassified	Proteobacteria_unclassified	Proteobacteria_unclassified
Otu0011844	Bacteria	Cyanobacteria	Cyanobacteria	Cyanobacteria_unclassified	Cyanobacteria_unclassified	Cyanobacteria_unclassified
Otu0011850	Bacteria	Proteobacteria	Deltaproteobacteria	Bdellovibrionales	Bdellovibrionaceae	Bdellovibrio
Otu0011851	Bacteria	Chloroflexi	Caldilineae	Caldilineales	Caldilineaceae	Caldilineaceae_unclassified
Otu0011855	Bacteria	Proteobacteria	Gammaproteobacteria	Gammaproteobacteria_unclassified	Gammaproteobacteria_unclassified	Gammaproteobacteria_unclassified
Otu0011859	Bacteria	Bacteria_unclassified	Bacteria_unclassified	Bacteria_unclassified	Bacteria_unclassified	Bacteria_unclassified
Otu0011864	Bacteria	Proteobacteria	Gammaproteobacteria	Gammaproteobacteria_unclassified	Gammaproteobacteria_unclassified	Gammaproteobacteria_unclassified
Otu0011875	Bacteria	PAUC34f	PAUC34f_unclassified	PAUC34f_unclassified	PAUC34f_unclassified	PAUC34f_unclassified
Otu0011891	Bacteria	Proteobacteria	Alphaproteobacteria	Alphaproteobacteria_unclassified	Alphaproteobacteria_unclassified	Alphaproteobacteria_unclassified
Otu0011895	Bacteria	Cyanobacteria	Cyanobacteria	Cyanobacteria_unclassified	Cyanobacteria_unclassified	Cyanobacteria_unclassified
Otu0011902	Bacteria	Acidobacteria	Holophagae	Subgroup_10	TK85	TK85_unclassified
Otu0011912	Bacteria	Proteobacteria	Gammaproteobacteria	Gammaproteobacteria_unclassified	Gammaproteobacteria_unclassified	Gammaproteobacteria_unclassified
Otu0011925	Bacteria	Proteobacteria	Deltaproteobacteria	Desulfurellales	Desulfurellaceae	Desulfurellaceae_unclassified
Otu0011926	Bacteria	Proteobacteria	Gammaproteobacteria	Gammaproteobacteria_unclassified	Gammaproteobacteria_unclassified	Gammaproteobacteria_unclassified
Otu0011940	Bacteria	Proteobacteria	Gammaproteobacteria	Gammaproteobacteria_unclassified	Gammaproteobacteria_unclassified	Gammaproteobacteria_unclassified
Otu0011941	Bacteria	PAUC34f	PAUC34f_unclassified	PAUC34f_unclassified	PAUC34f_unclassified	PAUC34f_unclassified
Otu0011944	Bacteria	Chloroflexi	Caldilineae	Caldilineales	Caldilineaceae	Caldilineaceae_unclassified
Otu0011951	Bacteria	PAUC34f	PAUC34f_unclassified	PAUC34f_unclassified	PAUC34f_unclassified	PAUC34f_unclassified
Otu0011959	Bacteria	Proteobacteria	Proteobacteria_unclassified	Proteobacteria_unclassified	Proteobacteria_unclassified	Proteobacteria_unclassified
Otu0011968	Bacteria	Proteobacteria	Gammaproteobacteria	Gammaproteobacteria_unclassified	Gammaproteobacteria_unclassified	Gammaproteobacteria_unclassified
Otu0011977	Bacteria	PAUC34f	PAUC34f_unclassified	PAUC34f_unclassified	PAUC34f_unclassified	PAUC34f_unclassified
Otu0011985	Bacteria	Proteobacteria	Gammaproteobacteria	Gammaproteobacteria_unclassified	Gammaproteobacteria_unclassified	Gammaproteobacteria_unclassified
Otu0012005	Bacteria	Proteobacteria	Proteobacteria_unclassified	Proteobacteria_unclassified	Proteobacteria_unclassified	Proteobacteria_unclassified
Otu0012006	Bacteria	Proteobacteria	Alphaproteobacteria	Rickettsiales	Rickettsiales_unclassified	Rickettsiales_unclassified
Otu0012018	Archaea	Thaumarchaeota	Marine_Group_I	Unknown_Order	Unknown_Family	Candidatus_Nitrosopumilus
Otu0012021	Bacteria	Chloroflexi	SAR202_clade	SAR202_clade_unclassified	SAR202_clade_unclassified	SAR202_clade_unclassified
Otu0012027	Bacteria	Proteobacteria	Alphaproteobacteria	Alphaproteobacteria_unclassified	Alphaproteobacteria_unclassified	Alphaproteobacteria_unclassified
Otu0012033	Bacteria	Proteobacteria	Gammaproteobacteria	Gammaproteobacteria_unclassified	Gammaproteobacteria_unclassified	Gammaproteobacteria_unclassified
Otu0012042	Bacteria	Proteobacteria	Gammaproteobacteria	Gammaproteobacteria_unclassified	Gammaproteobacteria_unclassified	Gammaproteobacteria_unclassified
Otu0012062	Bacteria	Proteobacteria	Gammaproteobacteria	Gammaproteobacteria_unclassified	Gammaproteobacteria_unclassified	Gammaproteobacteria_unclassified
Otu0012065	Bacteria	Chloroflexi	SAR202_clade	SAR202_clade_unclassified	SAR202_clade_unclassified	SAR202_clade_unclassified
Otu0012066	Bacteria	PAUC34f	PAUC34f_unclassified	PAUC34f_unclassified	PAUC34f_unclassified	PAUC34f_unclassified
Otu0012071	Bacteria	PAUC34f	PAUC34f_unclassified	PAUC34f_unclassified	PAUC34f_unclassified	PAUC34f_unclassified
Otu0012072	Bacteria	Acidobacteria	Holophagae	Subgroup_10	TK85	TK85_unclassified
Otu0012093	Bacteria	PAUC34f	PAUC34f_unclassified	PAUC34f_unclassified	PAUC34f_unclassified	PAUC34f_unclassified
Otu0012095	Bacteria	Proteobacteria	Gammaproteobacteria	Gammaproteobacteria_unclassified	Gammaproteobacteria_unclassified	Gammaproteobacteria_unclassified
Otu0012099	Bacteria	Bacteroidetes	Flavobacteriia	Flavobacteriales	Flavobacteriaceae	Flavobacteriaceae_unclassified
Otu0012102	Bacteria	Proteobacteria	Gammaproteobacteria	KI89A_clade	KI89A_clade_unclassified	KI89A_clade_unclassified
Otu0012103	Bacteria	Bacteroidetes	Sphingobacteriia	Sphingobacteriales	Saprospiraceae	Lewinella
Otu0012112	Bacteria	Chloroflexi	Caldilineae	Caldilineales	Caldilineaceae	Caldilineaceae_unclassified
Otu0012114	Bacteria	Chloroflexi	SAR202_clade	SAR202_clade_unclassified	SAR202_clade_unclassified	SAR202_clade_unclassified
Otu0012125	Bacteria	Chloroflexi	Caldilineae	Caldilineales	Caldilineaceae	Caldilineaceae_unclassified
Otu0012129	Bacteria	Bacteria_unclassified	Bacteria_unclassified	Bacteria_unclassified	Bacteria_unclassified	Bacteria_unclassified
Otu0012133	Bacteria	Proteobacteria	Proteobacteria_unclassified	Proteobacteria_unclassified	Proteobacteria_unclassified	Proteobacteria_unclassified
Otu0012134	Bacteria	Bacteria_unclassified	Bacteria_unclassified	Bacteria_unclassified	Bacteria_unclassified	Bacteria_unclassified
Otu0012156	Bacteria	Chloroflexi	SAR202_clade	SAR202_clade_unclassified	SAR202_clade_unclassified	SAR202_clade_unclassified
Otu0012168	Bacteria	Proteobacteria	Proteobacteria_unclassified	Proteobacteria_unclassified	Proteobacteria_unclassified	Proteobacteria_unclassified
Otu0012169	Bacteria	Proteobacteria	Gammaproteobacteria	Gammaproteobacteria_unclassified	Gammaproteobacteria_unclassified	Gammaproteobacteria_unclassified
Otu0012172	Bacteria	Actinobacteria	Acidimicrobiia	Acidimicrobiales	Sva0996_marine_group	Sva0996_marine_group_unclassified
Otu0012192	Bacteria	Chloroflexi	Anaerolineae	Anaerolineales	Anaerolineaceae	Anaerolineaceae_unclassified
Otu0012205	Bacteria	PAUC34f	PAUC34f_unclassified	PAUC34f_unclassified	PAUC34f_unclassified	PAUC34f_unclassified
Otu0012206	Bacteria	Proteobacteria	Gammaproteobacteria	Gammaproteobacteria_unclassified	Gammaproteobacteria_unclassified	Gammaproteobacteria_unclassified
Otu0012209	Bacteria	Proteobacteria	Betaproteobacteria	Burkholderiales	Comamonadaceae	Comamonadaceae_unclassified
Otu0012211	Bacteria	Proteobacteria	Gammaproteobacteria	CS-B046	CS-B046_unclassified	CS-B046_unclassified
Otu0012217	Bacteria	Firmicutes	Clostridia	Halanaerobiales	64K2	64K2_unclassified
Otu0012219	Bacteria	Proteobacteria	Proteobacteria_unclassified	Proteobacteria_unclassified	Proteobacteria_unclassified	Proteobacteria_unclassified
Otu0012232	Bacteria	Proteobacteria	Gammaproteobacteria	Gammaproteobacteria_unclassified	Gammaproteobacteria_unclassified	Gammaproteobacteria_unclassified
Otu0012237	Bacteria	Chloroflexi	Caldilineae	Caldilineales	Caldilineaceae	Caldilineaceae_unclassified
Otu0012250	Bacteria	Proteobacteria	Proteobacteria_unclassified	Proteobacteria_unclassified	Proteobacteria_unclassified	Proteobacteria_unclassified
Otu0012253	Bacteria	Bacteria_unclassified	Bacteria_unclassified	Bacteria_unclassified	Bacteria_unclassified	Bacteria_unclassified
Otu0012257	Bacteria	Bacteria_unclassified	Bacteria_unclassified	Bacteria_unclassified	Bacteria_unclassified	Bacteria_unclassified
Otu0012263	Bacteria	Proteobacteria	Proteobacteria_unclassified	Proteobacteria_unclassified	Proteobacteria_unclassified	Proteobacteria_unclassified
Otu0012273	Bacteria	Proteobacteria	Proteobacteria_unclassified	Proteobacteria_unclassified	Proteobacteria_unclassified	Proteobacteria_unclassified
Otu0012285	Bacteria	Bacteria_unclassified	Bacteria_unclassified	Bacteria_unclassified	Bacteria_unclassified	Bacteria_unclassified
Otu0012287	Archaea	Thaumarchaeota	Marine_Group_I	Unknown_Order	Unknown_Family	Candidatus_Nitrosopumilus
Otu0012297	Bacteria	Actinobacteria	Acidimicrobiia	Acidimicrobiales	Sva0996_marine_group	Sva0996_marine_group_unclassified
Otu0012337	Bacteria	Proteobacteria	Alphaproteobacteria	Alphaproteobacteria_unclassified	Alphaproteobacteria_unclassified	Alphaproteobacteria_unclassified
Otu0012340	Bacteria	Bacteria_unclassified	Bacteria_unclassified	Bacteria_unclassified	Bacteria_unclassified	Bacteria_unclassified
Otu0012355	Bacteria	Chloroflexi	SAR202_clade	SAR202_clade_unclassified	SAR202_clade_unclassified	SAR202_clade_unclassified
Otu0012376	Bacteria	Chloroflexi	Caldilineae	Caldilineales	Caldilineaceae	Caldilineaceae_unclassified
Otu0012377	Bacteria	Bacteria_unclassified	Bacteria_unclassified	Bacteria_unclassified	Bacteria_unclassified	Bacteria_unclassified
Otu0012388	Bacteria	Actinobacteria	Acidimicrobiia	Acidimicrobiales	Sva0996_marine_group	Sva0996_marine_group_unclassified
Otu0012392	Bacteria	Proteobacteria	Alphaproteobacteria	Alphaproteobacteria_unclassified	Alphaproteobacteria_unclassified	Alphaproteobacteria_unclassified
Otu0012403	Bacteria	Proteobacteria	Proteobacteria_unclassified	Proteobacteria_unclassified	Proteobacteria_unclassified	Proteobacteria_unclassified
Otu0012404	Bacteria	Bacteria_unclassified	Bacteria_unclassified	Bacteria_unclassified	Bacteria_unclassified	Bacteria_unclassified
Otu0012426	Bacteria	Proteobacteria	Gammaproteobacteria	Gammaproteobacteria_unclassified	Gammaproteobacteria_unclassified	Gammaproteobacteria_unclassified
Otu0012433	Bacteria	Proteobacteria	Gammaproteobacteria	KI89A_clade	KI89A_clade_unclassified	KI89A_clade_unclassified
Otu0012443	Bacteria	Proteobacteria	Gammaproteobacteria	Gammaproteobacteria_unclassified	Gammaproteobacteria_unclassified	Gammaproteobacteria_unclassified
Otu0012445	Bacteria	Cyanobacteria	Cyanobacteria	Cyanobacteria_unclassified	Cyanobacteria_unclassified	Cyanobacteria_unclassified
Otu0012447	Bacteria	Chloroflexi	SAR202_clade	SAR202_clade_unclassified	SAR202_clade_unclassified	SAR202_clade_unclassified
Otu0012454	Bacteria	Proteobacteria	Gammaproteobacteria	Gammaproteobacteria_unclassified	Gammaproteobacteria_unclassified	Gammaproteobacteria_unclassified
Otu0012455	Bacteria	Chloroflexi	SAR202_clade	SAR202_clade_unclassified	SAR202_clade_unclassified	SAR202_clade_unclassified
Otu0012464	Bacteria	Proteobacteria	Gammaproteobacteria	Gammaproteobacteria_unclassified	Gammaproteobacteria_unclassified	Gammaproteobacteria_unclassified
Otu0012479	Bacteria	PAUC34f	PAUC34f_unclassified	PAUC34f_unclassified	PAUC34f_unclassified	PAUC34f_unclassified
Otu0012480	Bacteria	Proteobacteria	Gammaproteobacteria	Gammaproteobacteria_unclassified	Gammaproteobacteria_unclassified	Gammaproteobacteria_unclassified
Otu0012494	Bacteria	Proteobacteria	Gammaproteobacteria	Gammaproteobacteria_unclassified	Gammaproteobacteria_unclassified	Gammaproteobacteria_unclassified
Otu0012512	Bacteria	Proteobacteria	Gammaproteobacteria	Gammaproteobacteria_unclassified	Gammaproteobacteria_unclassified	Gammaproteobacteria_unclassified
Otu0012517	Bacteria	Actinobacteria	Acidimicrobiia	Acidimicrobiales	Sva0996_marine_group	Sva0996_marine_group_unclassified
Otu0012525	Bacteria	Cyanobacteria	Cyanobacteria	Cyanobacteria_unclassified	Cyanobacteria_unclassified	Cyanobacteria_unclassified
Otu0012549	Bacteria	Bacteria_unclassified	Bacteria_unclassified	Bacteria_unclassified	Bacteria_unclassified	Bacteria_unclassified
Otu0012552	Bacteria	Cyanobacteria	Cyanobacteria	SubsectionIII	FamilyI	Phormidium
Otu0012570	Bacteria	Proteobacteria	Gammaproteobacteria	Gammaproteobacteria_unclassified	Gammaproteobacteria_unclassified	Gammaproteobacteria_unclassified
Otu0012574	Bacteria	PAUC34f	PAUC34f_unclassified	PAUC34f_unclassified	PAUC34f_unclassified	PAUC34f_unclassified
Otu0012579	Bacteria	Proteobacteria	Gammaproteobacteria	KI89A_clade	KI89A_clade_unclassified	KI89A_clade_unclassified
Otu0012590	Bacteria	Proteobacteria	Gammaproteobacteria	Gammaproteobacteria_unclassified	Gammaproteobacteria_unclassified	Gammaproteobacteria_unclassified
Otu0012609	Bacteria	Bacteria_unclassified	Bacteria_unclassified	Bacteria_unclassified	Bacteria_unclassified	Bacteria_unclassified
Otu0012626	Bacteria	Nitrospirae	Nitrospira	Nitrospirales	Nitrospiraceae	Nitrospira
Otu0012638	Bacteria	Proteobacteria	Gammaproteobacteria	Gammaproteobacteria_unclassified	Gammaproteobacteria_unclassified	Gammaproteobacteria_unclassified
Otu0012639	Bacteria	Bacteria_unclassified	Bacteria_unclassified	Bacteria_unclassified	Bacteria_unclassified	Bacteria_unclassified
Otu0012642	Bacteria	Proteobacteria	Proteobacteria_unclassified	Proteobacteria_unclassified	Proteobacteria_unclassified	Proteobacteria_unclassified
Otu0012660	Bacteria	Proteobacteria	Gammaproteobacteria	Gammaproteobacteria_unclassified	Gammaproteobacteria_unclassified	Gammaproteobacteria_unclassified
Otu0012665	Bacteria	Proteobacteria	Gammaproteobacteria	Cellvibrionales	Halieaceae	Halieaceae_unclassified
Otu0012673	Bacteria	Proteobacteria	Alphaproteobacteria	Alphaproteobacteria_unclassified	Alphaproteobacteria_unclassified	Alphaproteobacteria_unclassified
Otu0012687	Bacteria	Proteobacteria	Gammaproteobacteria	Gammaproteobacteria_unclassified	Gammaproteobacteria_unclassified	Gammaproteobacteria_unclassified
Otu0012692	Bacteria	Acidobacteria	Acidobacteria	Acidobacteria_unclassified	Acidobacteria_unclassified	Acidobacteria_unclassified
Otu0012700	Bacteria	Proteobacteria	Gammaproteobacteria	Gammaproteobacteria_unclassified	Gammaproteobacteria_unclassified	Gammaproteobacteria_unclassified
Otu0012703	Bacteria	Proteobacteria	Gammaproteobacteria	KI89A_clade	KI89A_clade_unclassified	KI89A_clade_unclassified
Otu0012717	Bacteria	Proteobacteria	Gammaproteobacteria	KI89A_clade	KI89A_clade_unclassified	KI89A_clade_unclassified
Otu0012726	Bacteria	Proteobacteria	Alphaproteobacteria	Alphaproteobacteria_unclassified	Alphaproteobacteria_unclassified	Alphaproteobacteria_unclassified
Otu0012737	Bacteria	Proteobacteria	Gammaproteobacteria	Gammaproteobacteria_unclassified	Gammaproteobacteria_unclassified	Gammaproteobacteria_unclassified
Otu0012740	Bacteria	Proteobacteria	Gammaproteobacteria	Gammaproteobacteria_unclassified	Gammaproteobacteria_unclassified	Gammaproteobacteria_unclassified
Otu0012741	Bacteria	Proteobacteria	Alphaproteobacteria	Alphaproteobacteria_unclassified	Alphaproteobacteria_unclassified	Alphaproteobacteria_unclassified
Otu0012751	Archaea	Thaumarchaeota	Marine_Group_I	Unknown_Order	Unknown_Family	Candidatus_Nitrosopumilus
Otu0012756	Bacteria	Proteobacteria	Gammaproteobacteria	KI89A_clade	KI89A_clade_unclassified	KI89A_clade_unclassified
Otu0012778	Bacteria	Proteobacteria	Alphaproteobacteria	Rhodospirillales	Rhodospirillales_unclassified	Rhodospirillales_unclassified
Otu0012793	Bacteria	Chloroflexi	Caldilineae	Caldilineales	Caldilineaceae	Caldilineaceae_unclassified
Otu0012800	Bacteria	Proteobacteria	Gammaproteobacteria	Gammaproteobacteria_unclassified	Gammaproteobacteria_unclassified	Gammaproteobacteria_unclassified
Otu0012805	Bacteria	Acidobacteria	Acidobacteria	Subgroup_9	Subgroup_9_unclassified	Subgroup_9_unclassified
Otu0012833	Bacteria	Proteobacteria	Alphaproteobacteria	Rhodospirillales	Rhodospirillales_unclassified	Rhodospirillales_unclassified
Otu0012862	Bacteria	PAUC34f	PAUC34f_unclassified	PAUC34f_unclassified	PAUC34f_unclassified	PAUC34f_unclassified
Otu0012863	Bacteria	Firmicutes	Bacilli	Bacillales	Bacillaceae	Bacillus
Otu0012869	Bacteria	Actinobacteria	Acidimicrobiia	Acidimicrobiales	Sva0996_marine_group	Sva0996_marine_group_unclassified
Otu0012870	Bacteria	Cyanobacteria	Cyanobacteria	SubsectionI	FamilyI	FamilyI_unclassified
Otu0012873	Bacteria	Proteobacteria	Gammaproteobacteria	Gammaproteobacteria_unclassified	Gammaproteobacteria_unclassified	Gammaproteobacteria_unclassified
Otu0012877	Bacteria	Chloroflexi	SAR202_clade	SAR202_clade_unclassified	SAR202_clade_unclassified	SAR202_clade_unclassified
Otu0012885	Bacteria	Proteobacteria	Gammaproteobacteria	Gammaproteobacteria_unclassified	Gammaproteobacteria_unclassified	Gammaproteobacteria_unclassified
Otu0012894	Bacteria	Chloroflexi	SAR202_clade	SAR202_clade_unclassified	SAR202_clade_unclassified	SAR202_clade_unclassified
Otu0012895	Bacteria	Proteobacteria	Proteobacteria_unclassified	Proteobacteria_unclassified	Proteobacteria_unclassified	Proteobacteria_unclassified
Otu0012906	Bacteria	Proteobacteria	Gammaproteobacteria	Gammaproteobacteria_unclassified	Gammaproteobacteria_unclassified	Gammaproteobacteria_unclassified
Otu0012917	Bacteria	Bacteria_unclassified	Bacteria_unclassified	Bacteria_unclassified	Bacteria_unclassified	Bacteria_unclassified
Otu0012924	Bacteria	Bacteroidetes	Flavobacteriia	Flavobacteriales	Flavobacteriales_unclassified	Flavobacteriales_unclassified
[truncated: 5,300 more rows]
