# Supplementary material for: Neutrality in the Metaorganism
Source: PLoS Biol. 2019 Jun 19;17(6):e3000298. doi: 10.1371/journal.pbio.3000298 (PMC6583948; doi:10.1371/journal.pbio.3000298)
Supplement: S3 Data — OTU, operational taxonomic unit. (XLSX) [file pbio.3000298.s013.xlsx]

## Sheet: i_oros
otu_id	IO2.13.1182242	IO2.14.1181218	IO2.18.1181332	IO2.2.1181341	IO2.21.1181726	IO2.24.1181173	IO2.25.1182327	IO2.33.1181680	IO2.35.1181480	IO2.36.1182150	IO2.8.1181866
Otu0000001	28	1	5	27	11	0	0	6	25	9	20
Otu0000002	3	5	3	1	1	2	0	1	6	2	2
Otu0000003	0	0	0	0	0	0	0	0	5	5	0
Otu0000004	837	867	864	353	351	991	9	306	213	899	296
Otu0000005	25	0	47	152	0	21	10	14	186	20	645
Otu0000006	5456	991	950	3494	3525	18	9	1019	2885	1285	2830
Otu0000007	2	2	5	8	4	2	1	0	11	4	8
Otu0000008	1429	545	686	742	627	2	12	803	552	407	554
Otu0000009	0	0	0	0	1	0	0	0	0	0	0
Otu0000010	191	262	60	510	679	2	17	366	300	59	551
Otu0000011	0	0	0	0	0	0	0	0	18	0	0
Otu0000012	342	1217	1349	577	815	39	3	427	927	1103	202
Otu0000014	691	527	525	413	693	9	7	1284	590	86	236
Otu0000015	0	0	0	0	0	0	0	0	0	1	0
Otu0000016	287	212	277	138	255	23	9	303	305	174	169
Otu0000017	1268	1140	1879	1252	1184	607	13	1088	1005	832	1013
Otu0000018	1167	668	1080	998	1132	41	9	1012	941	417	1021
Otu0000019	1432	1651	1303	636	622	511	13	1142	993	2401	663
Otu0000021	1	1	0	0	2	0	0	0	3	1	5
Otu0000024	0	341	499	179	157	12	7	762	196	521	125
Otu0000025	0	0	0	0	0	0	0	0	0	1	0
Otu0000026	927	599	708	824	1002	31	3	1103	653	743	531
Otu0000028	0	0	0	1	0	1	1	0	0	0	0
Otu0000030	445	685	632	411	225	190	9	469	384	411	421
Otu0000031	0	0	0	46	0	7	0	0	1	0	0
Otu0000032	0	222	25	0	0	27	1	56	334	311	0
Otu0000034	895	21	198	190	248	108	1	52	131	116	253
Otu0000035	1	2	0	0	0	0	0	0	3	0	3
Otu0000036	114	113	200	68	99	25	3	189	61	36	129
Otu0000037	364	372	453	128	213	0	10	290	119	110	102
Otu0000038	0	0	0	3	0	0	0	0	1	0	0
Otu0000039	129	78	129	64	194	69	4	116	139	134	85
Otu0000041	0	0	0	0	0	0	0	0	0	1	0
Otu0000044	3	6	5	1	1	0	0	3	2	10	1
Otu0000045	716	413	928	830	551	194	8	425	389	262	598
Otu0000046	581	338	462	125	337	16	5	284	217	374	347
Otu0000047	823	261	620	370	133	123	0	482	458	515	137
Otu0000048	771	712	614	328	406	65	3	488	335	638	240
Otu0000049	8	0	2	9	0	2	0	3	1	0	0
Otu0000050	0	0	1	0	0	1	0	0	0	0	0
Otu0000051	0	0	2	1	0	0	0	0	0	0	0
Otu0000053	26	165	4	37	159	0	2	49	47	23	231
Otu0000057	5	14	200	68	72	0	0	55	91	32	52
Otu0000058	0	0	0	0	0	0	0	2	0	0	0
Otu0000060	1541	933	809	714	1420	12	14	787	616	607	625
Otu0000061	463	496	66	90	491	128	2	124	659	511	215
Otu0000062	463	682	746	465	550	10	11	522	310	378	452
Otu0000064	168	8	6	98	135	0	0	264	63	6	145
Otu0000065	262	599	5	269	1217	0	15	166	153	154	190
Otu0000067	0	0	0	1	0	0	0	0	0	1	0
Otu0000068	4	3	0	10	0	0	1	0	4	10	14
Otu0000069	906	421	456	312	344	27	5	477	254	401	277
Otu0000070	0	0	1	0	0	0	0	0	0	0	0
Otu0000071	2	8	9	0	5	0	2	0	0	2	15
Otu0000072	523	51	107	521	167	0	0	172	157	70	28
Otu0000073	0	0	1	2	0	0	0	2	6	0	2
Otu0000076	171	1348	995	135	1528	1	6	789	301	10	181
Otu0000077	0	4	2	1	7	0	1	31	1	0	0
Otu0000081	0	0	0	0	0	0	0	0	0	0	1
Otu0000083	87	73	123	107	33	0	5	205	119	65	6
Otu0000084	0	0	0	0	0	0	0	1	0	0	0
Otu0000087	409	1315	615	310	381	431	8	296	741	1186	186
Otu0000088	783	647	1296	779	773	110	9	540	553	325	689
Otu0000089	500	192	81	127	9	1	3	111	42	30	37
Otu0000090	0	0	0	0	1	0	0	0	0	0	0
Otu0000091	0	0	1	0	0	0	0	0	1	0	0
Otu0000092	0	0	13	1	0	29	14	0	0	2	0
Otu0000094	0	0	0	0	0	1	0	0	0	0	0
Otu0000096	168	19	65	47	26	4	0	54	56	2	74
Otu0000100	21	0	96	16	17	15	0	101	59	37	12
Otu0000101	5	0	3	11	2	0	0	1	4	2	0
Otu0000102	320	122	281	146	546	1	2	349	172	108	236
Otu0000103	422	190	58	74	506	24	4	198	218	122	174
Otu0000106	0	0	5	0	0	0	0	1	0	0	0
Otu0000108	262	220	474	186	184	8	0	166	177	262	139
Otu0000109	109	30	217	19	54	24	0	51	53	67	53
Otu0000110	392	252	187	178	241	1	3	243	189	201	95
Otu0000111	1655	1645	1760	1527	1795	37	34	1656	695	628	1481
Otu0000114	5	1308	206	1243	254	6	13	244	499	236	241
Otu0000116	352	118	65	90	227	6	0	180	98	100	89
Otu0000117	1	0	0	0	0	0	0	0	0	0	0
Otu0000118	2	1	1	3	0	0	0	0	4	0	0
Otu0000122	0	7	19	33	45	1621	422	1	1	416	33
Otu0000125	268	33	127	265	106	0	6	324	215	84	177
Otu0000126	192	99	188	128	102	28	0	188	199	135	51
Otu0000130	0	2	0	3	0	2	2	0	1	17	1
Otu0000131	9	1	3	0	0	27	0	0	0	5	0
Otu0000132	1	1	1	2	0	0	0	0	0	0	0
Otu0000134	218	469	17	273	618	18	8	254	728	76	1313
Otu0000137	0	0	115	112	0	0	0	1	270	0	0
Otu0000140	1	0	0	0	0	0	1	0	0	0	0
Otu0000142	0	0	10	41	0	207	134	0	0	0	0
Otu0000143	139	141	7	154	229	0	4	278	75	25	190
Otu0000144	0	0	0	0	0	0	0	0	0	0	2
Otu0000145	8	1	7	2	18	0	0	12	10	10	4
Otu0000146	1	0	0	6	0	0	1	0	0	1	0
Otu0000147	429	63	555	153	74	0	0	201	212	315	41
Otu0000148	425	274	182	178	208	7	4	304	196	112	130
Otu0000149	1	0	0	0	0	0	5	0	4	6	2
Otu0000152	62	2	16	157	1	0	0	14	72	11	39
Otu0000154	53	156	148	61	84	16	2	105	62	96	65
Otu0000156	30	61	2	23	66	0	2	41	33	6	58
Otu0000157	444	1370	0	406	36	2	14	479	19	414	306
Otu0000158	5	13	5	3	1	13	1	1	1	4	19
Otu0000159	33	124	0	4	56	0	2	0	16	39	14
Otu0000160	2	0	0	3	0	0	1	0	5	0	0
Otu0000161	0	0	2	0	0	0	0	0	1	1	0
Otu0000163	162	90	16	157	44	51	1	11	41	67	220
Otu0000166	370	320	388	209	332	113	3	141	103	221	206
Otu0000168	1	0	0	0	0	0	0	0	0	2	0
Otu0000171	0	0	0	1	0	0	0	0	3	0	1
Otu0000173	0	0	0	0	0	0	9	1	0	7	0
Otu0000174	0	1	1	1	0	1	0	1	0	0	0
Otu0000175	1271	953	1090	778	1072	7	8	1231	623	448	323
Otu0000176	1	0	0	2	2	0	0	0	1	0	1
Otu0000178	25	28	5	20	35	0	0	60	17	4	38
Otu0000179	30	10	24	33	18	9	0	23	3	25	14
Otu0000182	0	0	2	0	0	0	0	0	1	0	0
Otu0000183	0	2	1	4	0	31	9	0	2	16	1
Otu0000187	0	0	0	0	0	0	0	0	1	0	0
Otu0000190	45	25	80	16	57	1	0	33	38	30	30
Otu0000192	68	10	140	19	66	3	0	56	22	12	15
Otu0000194	0	0	0	1	0	0	0	0	0	0	0
Otu0000197	159	203	205	224	191	1	3	395	107	70	313
Otu0000198	15	18	33	39	53	6	0	18	18	50	39
Otu0000199	0	2	1	13	0	0	1	0	50	0	198
Otu0000200	3	0	18	3	0	0	0	2	0	2	1
Otu0000203	0	0	625	0	0	57	291	0	0	0	0
Otu0000206	0	0	0	0	0	0	2	0	0	1	0
Otu0000208	693	323	531	132	252	13	4	215	148	200	92
Otu0000209	224	496	836	824	722	770	3018	129	3233	2763	2635
Otu0000210	268	341	36	137	434	1	3	223	150	99	166
Otu0000211	86	57	69	32	64	10	1	42	79	20	99
Otu0000212	0	0	0	0	0	0	0	1	0	0	0
Otu0000214	0	1	7	0	0	280	221	0	0	3	0
Otu0000215	1	0	0	0	0	1	1	0	0	1	0
Otu0000216	0	1	3	1	0	1	0	4	1	1	2
Otu0000218	197	98	162	203	455	67	2	84	239	112	173
Otu0000219	1	0	0	0	0	0	0	2	0	0	0
Otu0000220	2	50	11	3	3	0	1	2	20	0	8
Otu0000221	373	86	134	26	151	19	0	248	77	246	76
Otu0000223	0	0	0	0	0	0	0	0	6	3	1
Otu0000228	9	53	0	40	48	0	0	28	15	6	122
Otu0000229	68	28	208	69	54	84	0	31	47	20	69
Otu0000231	0	0	0	1	0	0	0	0	0	0	0
Otu0000236	0	1	0	0	0	0	0	0	0	0	1
Otu0000242	206	108	79	37	595	0	3	170	96	1	20
Otu0000244	403	238	157	281	283	4	5	341	184	93	174
Otu0000246	216	746	341	210	966	24	3	144	92	49	321
Otu0000249	1	0	2	5	1	0	0	2	1	0	0
Otu0000251	20	287	334	138	221	42	3	289	26	94	123
Otu0000255	9	4	3	19	5	2	1	0	3	26	5
Otu0000261	379	11	154	130	129	0	1	0	45	38	190
Otu0000263	0	0	4	0	0	0	2	0	0	0	0
Otu0000265	1	0	0	0	0	0	0	0	0	0	1
Otu0000269	0	0	0	0	0	1	0	0	0	0	0
Otu0000271	7	3	1	0	3	0	0	4	4	7	2
Otu0000272	1	0	0	9	0	0	2	0	0	0	0
Otu0000273	0	0	0	0	0	0	0	1	0	0	0
Otu0000276	0	0	0	0	0	0	1	0	0	0	0
Otu0000279	0	0	0	0	0	1	6	0	0	8	1
Otu0000280	0	0	0	0	0	0	0	6	0	0	0
Otu0000282	52	41	53	147	80	0	1	163	42	32	301
Otu0000283	0	0	0	1	0	0	0	0	0	0	0
Otu0000284	0	0	0	2	0	0	0	0	0	1	0
Otu0000289	40	77	100	15	35	1	0	34	33	61	23
Otu0000292	0	0	0	2	2	1	2	0	69	9	2
Otu0000297	0	228	308	1	6	0	4	125	40	0	3
Otu0000299	67	27	5	10	89	0	0	59	44	2	36
Otu0000300	1	0	0	3	1	0	4	0	2	3	3
Otu0000301	0	0	0	0	0	0	0	3	1	0	1
Otu0000304	46	45	21	37	34	0	2	98	28	29	86
Otu0000305	0	0	0	4	0	2	1	0	0	0	0
Otu0000308	175	137	264	63	109	1	0	68	68	58	33
Otu0000312	0	0	0	0	0	0	0	0	1	0	0
Otu0000313	1	4	1	3	1	0	3	0	4	1	4
Otu0000314	1	0	0	0	0	0	0	0	0	0	0
Otu0000317	111	54	27	82	41	0	2	170	23	68	115
Otu0000318	146	33	90	59	69	0	1	74	44	78	61
Otu0000319	0	2	0	1	0	0	0	1	1	1	0
Otu0000320	63	51	90	27	44	2	0	54	30	39	33
Otu0000321	39	4	1	0	6	0	0	0	2	3	4
Otu0000324	0	0	1	0	0	0	0	0	0	0	0
Otu0000325	48	21	36	9	28	8	0	17	32	22	17
Otu0000329	26	1	40	19	13	0	0	53	27	8	10
Otu0000330	7	60	1	0	111	0	4	6	3	29	110
Otu0000332	0	0	0	0	0	0	0	0	0	2	0
Otu0000333	0	0	0	0	0	0	0	0	1	0	0
Otu0000339	0	0	0	0	0	1	0	0	1	0	0
Otu0000340	112	199	101	76	164	11	8	196	49	87	62
Otu0000341	0	66	37	2	0	783	20	1	0	4	11
Otu0000343	39	3	0	88	0	0	1	0	60	16	162
Otu0000350	1	0	0	0	21	0	0	0	0	0	12
Otu0000351	1674	867	800	549	1068	52	10	954	260	139	1040
Otu0000354	33	58	7	15	125	2	2	35	29	10	39
Otu0000355	0	0	0	0	0	0	0	3	0	0	0
Otu0000362	0	0	1	0	0	0	1	0	0	1	0
Otu0000367	150	84	105	21	40	4	2	58	70	53	17
Otu0000371	117	145	118	65	184	4	2	78	70	117	126
Otu0000374	0	0	0	1	0	0	0	0	0	0	0
Otu0000375	0	0	0	1	3	0	0	2	3	0	4
Otu0000382	0	0	0	0	0	0	0	0	0	2	0
Otu0000384	8	10	23	10	13	4	0	14	7	6	13
Otu0000386	0	0	1	0	0	0	0	0	0	0	0
Otu0000389	25	0	25	6	0	8	0	0	13	60	0
Otu0000390	238	99	247	60	50	1	0	111	77	53	36
Otu0000393	2	1	4	10	8	36	47	0	10	204	33
Otu0000396	0	1	0	1	4	8	3	0	0	11	0
Otu0000399	1	0	0	7	0	1	1	0	0	3	0
Otu0000400	10	8	22	24	7	0	0	9	50	8	7
Otu0000401	11	17	6	2	4	0	1	0	8	6	141
Otu0000402	0	0	0	0	0	0	0	0	0	2	0
Otu0000406	0	0	0	2	0	1	12	1	0	16	1
Otu0000407	0	0	0	0	0	0	13	0	0	1	0
Otu0000408	0	0	0	0	0	0	0	0	0	2	0
Otu0000409	0	0	0	0	0	1	0	0	0	0	0
Otu0000410	22	14	124	0	8	0	0	50	27	0	32
Otu0000412	9	6	19	203	10	33	211	1	32	1265	43
Otu0000413	30	15	132	10	12	10	1	9	11	49	8
Otu0000414	0	3	0	0	1	0	0	0	1	7	0
Otu0000415	0	0	0	0	0	0	1	0	0	0	0
Otu0000417	1	0	0	0	1	0	0	0	0	0	0
Otu0000419	113	89	108	61	117	2	1	78	28	78	74
Otu0000422	1	0	0	0	0	0	0	0	0	0	0
Otu0000427	0	0	65	1	0	56	22	0	0	8	0
Otu0000428	1	0	0	5	0	1	1	0	17	23	4
Otu0000429	2	0	0	1	1	0	17	0	0	21	0
Otu0000435	0	0	0	0	0	0	0	0	0	1	0
Otu0000436	0	1	5	50	0	2270	91	0	1	43	103
Otu0000437	0	0	0	1	0	0	0	0	0	0	0
Otu0000440	12	25	4	29	35	3	0	11	56	3	145
Otu0000442	0	32	8	103	36	1012	131	0	8	190	264
Otu0000444	0	0	0	0	0	0	0	0	0	1	2
Otu0000445	0	2	0	6	1	2	2	0	0	75	1
Otu0000447	92	72	405	6	120	0	2	168	106	0	38
Otu0000449	102	231	49	129	131	0	4	138	109	95	56
Otu0000450	0	0	0	0	0	0	1	1	0	0	0
Otu0000451	0	0	0	0	0	0	0	0	1	0	0
Otu0000452	10	42	0	11	28	0	2	7	7	2	52
Otu0000456	0	0	0	2	0	0	0	0	0	4	5
Otu0000457	1	0	3	14	2	4	18	0	3	53	23
Otu0000461	0	0	0	0	0	0	0	0	0	1	0
Otu0000462	12	11	21	30	16	0	0	13	7	20	11
Otu0000463	0	0	0	2	0	0	0	0	0	0	2
Otu0000465	0	4	6	30	2	7	95	0	1	239	8
Otu0000466	1	0	0	1	0	0	0	0	2	0	0
Otu0000470	1	0	0	0	2	1	1	0	0	1	1
Otu0000474	0	0	0	0	0	0	0	0	0	1	0
Otu0000476	0	0	0	0	0	0	0	0	0	0	1
Otu0000478	0	0	0	0	0	0	2	0	0	0	0
Otu0000480	0	0	0	1	0	0	0	0	0	0	0
Otu0000481	2	1	4	35	0	10	56	0	0	52	15
Otu0000483	0	0	0	0	0	0	0	0	0	1	0
Otu0000490	0	4	268	14	59	2699	928	0	1	474	29
Otu0000491	0	0	0	0	0	1	3	0	0	0	0
Otu0000493	0	1	0	0	0	0	0	0	0	0	0
Otu0000497	0	0	137	0	0	0	0	36	0	2	1
Otu0000499	0	0	2	22	0	1	322	0	1	34	0
Otu0000500	0	0	7	0	0	434	7	0	0	0	0
Otu0000506	985	632	401	726	266	0	18	232	132	28	236
Otu0000508	0	0	1	1	0	2	0	0	0	6	0
Otu0000511	26	49	139	99	19	0	3	155	42	32	77
Otu0000515	0	0	0	0	0	0	1	0	0	0	0
Otu0000516	307	70	30	0	78	0	0	0	0	27	0
Otu0000517	3	2	19	17	12	2	0	4	34	2	3
Otu0000521	4	1	0	2	0	0	0	0	3	5	0
Otu0000526	0	0	0	0	0	0	1	0	0	0	0
Otu0000528	9	12	0	7	28	0	0	6	14	2	50
Otu0000529	0	0	0	1	0	0	0	0	0	0	0
Otu0000532	1	0	2	0	0	0	0	0	3	13	0
Otu0000533	492	4	134	5	162	2	0	568	201	65	1
Otu0000538	0	0	2	0	1	0	0	0	1	0	0
Otu0000546	0	0	0	0	0	0	0	1	0	0	0
Otu0000547	0	0	1	0	0	0	0	0	0	0	0
Otu0000553	0	3	0	0	0	0	0	2	0	1	1
Otu0000555	22	4	10	49	13	1	2	5	11	10	14
Otu0000561	0	0	0	1	0	0	0	0	0	0	0
Otu0000563	0	0	0	0	0	0	0	0	0	0	1
Otu0000564	2	0	0	1	0	0	0	0	0	1	0
Otu0000566	63	108	42	77	83	0	1	129	80	60	71
Otu0000569	9	0	21	0	0	0	0	3	0	1	22
Otu0000572	0	0	109	0	0	11	250	0	0	67	100
Otu0000577	63	131	121	31	49	3	3	88	18	205	186
Otu0000578	0	0	2	0	2	0	2	0	0	0	1
Otu0000579	11	1	15	5	6	0	0	18	4	2	2
Otu0000580	2	0	2	8	2	0	0	2	6	1	22
Otu0000581	0	6	4	0	14	3	0	9	2	7	11
Otu0000582	0	0	0	0	0	0	0	0	1	0	0
Otu0000584	46	17	6	10	78	0	0	24	12	46	34
Otu0000585	0	1	2	0	0	0	0	0	0	0	0
Otu0000588	9	12	36	20	54	0	0	113	34	23	19
Otu0000592	27	229	16	19	93	0	4	18	116	27	42
Otu0000593	123	111	25	89	117	0	0	99	102	119	36
Otu0000598	0	0	90	0	0	0	0	0	16	10	41
Otu0000599	0	0	18	0	0	20	66	0	0	1	5
Otu0000600	0	2	0	0	0	0	0	2	0	0	1
Otu0000602	0	0	0	0	1	0	0	0	0	0	0
Otu0000605	0	0	0	0	0	0	0	8	0	0	0
Otu0000606	5	2	2	3	1	0	0	0	0	1	1
Otu0000607	0	0	0	0	0	0	0	0	0	2	0
Otu0000612	0	0	0	0	0	0	0	0	0	0	1
Otu0000615	0	2	1	3	0	0	11	0	18	15	13
Otu0000618	0	0	1	0	0	0	0	0	0	0	0
Otu0000619	0	0	185	0	0	0	0	0	0	0	0
Otu0000625	0	0	0	0	1	0	0	0	0	0	0
Otu0000627	0	2	4	6	4	5	24	0	8	50	8
Otu0000629	28	61	80	36	44	0	0	29	30	25	24
Otu0000630	0	0	2	6	1	354	18	0	1	27	21
Otu0000633	0	0	0	0	1	0	0	0	0	0	1
Otu0000637	1	0	0	0	0	0	0	0	0	0	0
Otu0000638	18	37	1	2	0	0	1	1	0	7	0
Otu0000640	0	0	0	2	0	0	0	0	0	0	0
Otu0000641	65	123	6	26	108	0	1	52	23	2	71
Otu0000643	0	0	4	2	1	2	2	0	0	36	2
Otu0000651	0	0	1	0	1	0	0	1	1	1	2
Otu0000652	2	42	2	3	71	0	0	24	26	11	62
Otu0000653	0	0	0	74	0	0	1	16	39	0	8
Otu0000655	7	9	8	5	7	1	0	7	7	16	4
Otu0000662	0	0	9	0	0	10	0	0	0	0	0
Otu0000666	4	0	0	0	0	0	0	0	0	0	1
Otu0000669	0	0	14	3	8	0	0	1	5	1	0
Otu0000670	2	0	2	9	1	0	1	0	6	14	7
Otu0000671	0	0	0	0	6	0	0	0	3	2	8
Otu0000673	0	0	0	0	0	0	0	0	0	1	0
Otu0000676	0	0	0	0	2	0	2	0	0	0	0
Otu0000679	0	0	0	1	0	0	0	0	0	0	0
Otu0000680	2	1	0	22	0	0	0	0	2	10	25
Otu0000684	0	0	0	2	0	0	1	0	12	3	2
Otu0000685	1	2	0	0	0	0	1	0	0	0	1
Otu0000688	19	10	34	7	23	0	0	24	15	12	20
Otu0000689	0	26	2	23	0	0	1	0	0	0	0
Otu0000690	0	0	0	0	0	0	0	0	1	0	0
Otu0000693	0	0	0	1	0	0	0	0	0	0	0
Otu0000695	0	0	0	0	0	0	0	0	0	0	1
Otu0000697	0	0	0	1	0	0	0	0	0	1	0
Otu0000705	0	0	32	0	0	20	0	0	3	0	58
Otu0000706	0	0	3	0	0	0	0	0	0	0	0
Otu0000708	0	0	0	1	0	0	0	0	1	0	1
Otu0000709	0	0	0	1	0	0	0	0	0	0	0
Otu0000710	0	0	0	1	0	0	0	0	1	0	0
Otu0000711	154	24	40	88	95	3	1	31	58	62	41
Otu0000712	0	56	79	24	23	1	5	125	31	73	25
Otu0000716	0	9	5	2	0	0	1	10	0	6	4
Otu0000719	10	25	0	18	37	2	0	6	43	2	69
Otu0000720	0	0	419	0	0	79	2	1	0	3	0
Otu0000721	0	0	0	0	0	0	0	0	0	1	0
Otu0000723	0	0	1	1	1	0	0	0	0	0	0
Otu0000724	1	0	0	1	0	0	0	1	2	0	1
Otu0000727	0	0	50	0	0	0	0	0	0	0	0
Otu0000729	0	1	0	0	1	0	0	0	1	1	0
Otu0000730	0	0	0	0	0	0	0	0	22	1	2
Otu0000735	3	2	0	30	0	0	0	0	17	4	43
Otu0000741	8	11	0	5	21	0	0	8	6	2	6
Otu0000744	51	179	105	96	58	0	3	109	142	83	163
Otu0000746	0	1	1	2	0	0	0	0	0	0	1
Otu0000747	0	0	1	1	11	0	0	0	0	0	20
Otu0000748	0	1	0	0	0	0	0	0	0	0	0
Otu0000749	0	1	3	9	0	0	24	0	6	18	4
Otu0000751	2	6	0	4	10	0	0	3	0	0	22
Otu0000752	1	0	0	0	0	0	0	0	0	0	0
Otu0000755	0	0	1	0	0	0	0	0	0	0	0
Otu0000758	0	3	0	0	0	0	0	0	2	2	1
Otu0000761	0	0	0	1	1	4	0	0	0	8	2
Otu0000763	1	0	0	3	0	0	0	0	0	1	1
Otu0000766	3	2	3	1	1	1	0	0	1	0	1
Otu0000767	0	0	0	1	0	0	0	0	0	1	0
Otu0000768	0	0	0	0	0	0	0	0	0	1	0
Otu0000769	11	28	1	9	20	0	0	11	10	3	44
Otu0000771	0	0	1	0	0	0	0	1	0	0	0
Otu0000773	0	0	0	0	0	0	0	0	1	0	0
Otu0000774	0	0	0	1	0	0	0	0	0	0	0
Otu0000777	0	0	0	0	0	0	1	0	0	0	0
Otu0000785	0	0	0	1	0	0	0	0	0	0	0
Otu0000789	1	0	9	1	0	0	0	0	1	0	2
Otu0000790	0	0	0	0	0	0	0	0	0	1	0
Otu0000791	42	8	3	4	0	0	0	1	14	3	15
Otu0000792	2	2	0	2	0	0	0	0	0	5	1
Otu0000799	0	1	0	1	0	0	0	0	0	0	0
Otu0000802	82	70	89	53	107	5	0	125	64	85	60
Otu0000803	13	1	12	8	0	0	0	0	1	0	0
Otu0000804	3	2	4	0	0	0	0	1	2	0	0
Otu0000805	0	3	2	0	2	0	0	0	0	0	0
Otu0000807	33	2	50	15	4	0	0	12	24	16	0
Otu0000809	1	0	0	0	0	0	0	0	0	0	0
Otu0000813	0	2	13	0	0	0	0	0	1	2	0
Otu0000814	0	0	1	4	0	42	5	0	0	15	0
Otu0000816	0	0	0	1	0	0	0	0	0	0	0
Otu0000826	0	0	0	3	0	0	3	0	2	3	0
Otu0000827	0	0	8	0	0	0	0	7	0	1	0
Otu0000831	0	0	19	0	0	35	0	2	0	0	0
Otu0000840	0	0	8	7	1	484	13	0	0	99	19
Otu0000842	0	0	104	4	0	28	110	0	0	4	2
Otu0000851	0	0	0	0	0	0	2	0	0	0	0
Otu0000855	26	16	1	18	27	0	0	35	8	15	11
Otu0000857	0	0	0	5	0	1	0	0	0	3	0
Otu0000861	9	3	3	27	15	0	1	1	11	3	5
Otu0000863	0	0	0	0	1	0	1	0	0	0	0
Otu0000864	0	0	3	0	0	1	0	0	0	0	0
Otu0000865	4	0	6	2	2	0	0	9	1	5	1
Otu0000870	0	0	0	0	0	0	0	0	0	0	1
Otu0000878	0	0	0	2	0	0	0	0	1	3	0
Otu0000880	0	0	0	2	1	0	0	0	0	0	0
Otu0000882	41	51	43	36	36	0	0	23	22	21	14
Otu0000884	0	0	0	0	0	0	0	0	2	0	0
Otu0000886	0	0	4	10	0	40	48	0	0	62	5
Otu0000887	9	13	0	9	31	0	1	14	9	1	36
Otu0000888	0	13	0	1	0	0	0	0	0	0	0
Otu0000890	0	0	0	2	0	3	0	0	0	0	0
Otu0000892	0	0	0	0	1	0	0	0	0	1	1
Otu0000895	11	14	20	9	14	2	1	6	13	11	9
Otu0000896	0	1	0	0	0	0	0	0	0	0	10
Otu0000897	0	0	0	1	0	0	0	0	0	5	0
Otu0000902	0	0	0	0	0	0	0	1	0	0	0
Otu0000907	0	0	0	0	0	0	0	0	0	1	0
Otu0000913	0	0	0	6	0	1	3	0	0	0	0
Otu0000914	0	0	0	0	0	0	0	0	1	0	0
Otu0000915	1	0	2	1	0	0	0	1	1	4	0
Otu0000919	0	1	0	2	1	0	0	0	2	0	0
Otu0000922	16	0	2	1	0	0	0	8	10	3	10
Otu0000931	0	0	0	15	0	1	0	0	1	0	5
Otu0000932	7	18	0	5	19	0	0	7	10	4	6
Otu0000937	0	0	0	0	1	2	0	0	0	0	0
Otu0000940	0	0	1	0	0	0	0	0	0	0	0
Otu0000943	0	0	0	5	0	0	1	0	3	1	0
Otu0000944	0	0	3	2	1	82	2866	0	0	25	3
Otu0000946	0	0	0	4	0	0	0	0	4	0	1
Otu0000951	4	23	15	7	17	3	0	15	6	15	9
Otu0000955	0	0	0	2	0	0	0	0	0	26	0
Otu0000956	7	2	1	8	15	0	0	11	15	1	5
Otu0000957	90	74	130	23	40	0	0	32	50	38	20
Otu0000958	0	1	0	0	0	1	0	0	0	0	0
Otu0000963	0	0	0	0	0	0	0	0	0	1	0
Otu0000968	0	0	0	0	0	0	3	0	3	17	0
Otu0000969	0	1	0	0	0	0	0	0	0	0	0
Otu0000970	0	0	0	0	0	2	0	0	0	0	0
Otu0000975	0	0	0	39	0	0	0	0	0	0	0
Otu0000989	0	0	0	1	0	0	0	0	0	0	0
Otu0000991	0	0	0	0	0	1	1	0	1	0	0
Otu0000994	1	1	0	1	0	0	0	0	0	2	0
Otu0000995	0	0	0	2	0	0	0	0	1	8	0
Otu0000997	0	0	0	1	0	0	0	0	0	0	0
Otu0001003	27	24	13	13	19	2	0	38	27	17	30
Otu0001004	0	0	1	0	0	0	0	0	0	0	0
Otu0001006	44	81	55	16	21	17	0	43	31	125	13
Otu0001007	11	20	1	0	0	16	0	0	9	2	0
Otu0001009	0	0	0	1	1	0	0	0	0	0	0
Otu0001010	0	0	1	37	0	7	15	0	1	151	1
Otu0001011	0	0	0	1	0	0	1	0	1	4	4
Otu0001020	0	0	0	0	0	0	1	0	0	0	0
Otu0001023	0	0	1	0	0	0	0	0	2	2	0
Otu0001024	14	18	85	11	1	1	0	43	32	0	23
Otu0001026	0	0	0	0	1	0	0	0	0	0	0
Otu0001028	0	3	0	0	0	0	0	0	0	84	1
Otu0001030	0	0	0	0	0	0	0	0	0	0	1
Otu0001033	0	0	0	3	0	0	0	0	2	2	0
Otu0001039	0	0	0	2	0	0	1	0	0	1	0
Otu0001041	0	0	0	0	0	1	0	0	0	0	0
Otu0001042	0	0	0	1	0	0	0	0	0	1	0
Otu0001043	49	14	17	0	8	0	1	0	6	4	20
Otu0001045	1	0	7	1	2	0	0	5	7	0	1
Otu0001050	0	0	3	9	0	2	8	0	0	38	27
Otu0001058	1	0	5	2	2	2	1	0	6	9	4
Otu0001060	2	0	0	1	0	0	0	1	1	1	0
Otu0001061	0	0	0	0	0	0	0	0	2	0	0
Otu0001063	38	9	4	37	26	1	1	73	26	0	17
Otu0001067	0	0	0	0	0	0	0	0	0	1	0
Otu0001069	0	0	0	0	0	0	0	0	2	0	0
Otu0001081	0	0	0	0	2	0	0	0	0	0	0
Otu0001082	0	0	0	1	0	0	0	0	1	0	0
Otu0001085	0	0	0	0	0	0	0	0	0	0	1
Otu0001086	0	0	0	0	0	0	1	0	1	0	0
Otu0001089	0	0	0	0	2	0	0	0	0	1	0
Otu0001090	0	0	19	0	0	13	7	0	0	0	0
Otu0001093	2	0	0	0	1	0	0	1	3	0	9
Otu0001095	0	0	0	0	0	0	0	1	1	0	0
Otu0001096	48	89	84	20	72	1	0	13	15	36	26
Otu0001100	0	0	0	3	0	0	1	0	0	2	0
Otu0001101	1	0	0	0	1	0	0	0	0	0	1
Otu0001104	0	0	0	2	6	0	0	1	7	0	6
Otu0001106	2	0	0	0	2	0	0	0	0	0	0
Otu0001111	0	0	0	8	0	0	0	0	3	0	0
Otu0001112	1	1	3	1	0	0	0	2	0	6	0
Otu0001113	0	0	0	6	0	0	0	0	0	7	0
Otu0001117	0	24	170	54	80	1348	866	0	0	782	68
Otu0001121	0	0	0	0	4	0	0	0	2	0	0
Otu0001122	20	62	24	3	0	0	0	3	9	19	0
Otu0001124	1	2	6	17	0	0	6	1	12	23	16
Otu0001125	1	2	0	1	3	0	0	0	1	1	8
Otu0001126	0	0	1	4	0	0	3	0	4	0	9
Otu0001127	0	0	1	0	0	0	0	0	0	0	0
Otu0001128	0	0	0	0	0	0	5	4	1	0	0
Otu0001129	0	0	1	1	0	0	0	2	2	0	9
Otu0001132	0	0	0	1	0	0	0	0	0	0	0
Otu0001139	0	0	0	0	0	0	0	2	0	0	0
Otu0001141	0	0	0	0	0	0	0	1	0	0	0
Otu0001142	3	1	0	0	2	2	5	0	5	36	1
Otu0001143	0	0	1	25	0	0	0	1	0	1	0
Otu0001147	17	3	7	27	6	0	0	13	20	6	11
Otu0001148	105	41	177	224	125	9	5	66	97	63	3
Otu0001150	0	7	0	8	0	0	0	0	0	1	0
Otu0001154	0	1	0	1	5	0	0	11	4	0	25
Otu0001158	0	0	0	1	2	0	0	0	1	0	7
Otu0001160	55	38	34	21	38	0	1	81	33	18	25
Otu0001161	2	3	11	5	1	2	0	6	5	3	7
Otu0001164	0	0	1	0	0	0	0	0	0	0	0
Otu0001166	3	7	11	2	16	0	0	4	12	4	4
Otu0001168	0	2	0	2	1	0	0	1	0	14	0
Otu0001173	0	0	0	0	0	0	0	0	0	0	1
Otu0001174	1	0	0	0	0	0	0	0	0	0	0
Otu0001177	0	0	1	0	0	0	0	0	0	0	0
Otu0001180	7	0	14	2	0	0	0	6	2	1	0
Otu0001184	2	0	0	4	0	0	2	0	0	3	0
Otu0001185	0	0	0	0	0	0	0	0	0	1	0
Otu0001187	0	0	1	0	0	1	0	0	0	1	0
Otu0001191	35	44	58	24	15	0	0	14	19	34	17
Otu0001193	0	0	0	1	0	0	0	0	0	0	0
Otu0001194	0	0	0	6	0	0	0	0	0	0	0
Otu0001197	0	0	0	1	0	0	2	0	0	0	0
Otu0001198	63	14	67	33	21	14	0	19	29	108	4
Otu0001200	4	5	5	3	6	0	0	8	6	5	3
Otu0001201	5	2	0	3	4	0	0	0	7	0	8
Otu0001202	0	0	0	0	0	8	0	0	0	0	0
Otu0001203	0	0	0	1	0	0	0	0	0	0	0
Otu0001204	0	0	0	102	0	0	0	0	0	0	0
Otu0001206	0	0	0	0	1	0	0	0	1	0	2
Otu0001209	0	0	17	1	0	1	25	0	18	60	3
Otu0001211	1	0	0	0	0	0	0	0	0	0	0
Otu0001213	0	0	1	0	0	0	4	0	0	1	0
Otu0001218	44	79	13	79	109	8	1	39	170	16	355
Otu0001221	0	0	0	0	0	0	0	0	0	25	0
Otu0001222	0	0	1	1	0	3	0	0	0	20	0
Otu0001226	6	2	0	9	2	0	0	4	6	2	0
Otu0001231	3	2	0	2	0	0	0	4	1	1	0
Otu0001238	0	0	0	0	0	0	0	0	1	0	0
Otu0001240	6	0	6	2	0	8	0	0	4	3	0
Otu0001241	0	1	1	0	0	0	0	0	0	0	1
Otu0001249	12	26	54	0	6	18	36	4	9	191	4
Otu0001250	0	3	0	0	0	0	0	0	0	0	0
Otu0001252	0	1	0	0	2	0	1	0	0	22	0
Otu0001253	0	0	0	0	0	0	0	0	0	1	0
Otu0001257	0	0	0	1	0	0	0	0	0	0	0
Otu0001261	0	1	0	0	2	0	0	0	0	0	1
Otu0001262	2	8	9	5	6	0	0	16	8	3	0
Otu0001263	1	0	1	0	1	1	0	2	4	4	0
Otu0001266	0	1	0	4	0	0	0	0	12	0	15
Otu0001270	0	0	0	4	0	0	2	2	0	5	0
Otu0001272	1	1	1	0	0	0	0	1	0	1	0
Otu0001273	0	0	1	0	0	0	0	0	0	0	0
Otu0001274	0	0	1	0	0	0	0	0	0	0	0
Otu0001276	0	0	0	0	1	0	0	0	0	0	0
Otu0001279	1	0	0	1	1	0	0	0	0	0	1
Otu0001280	0	0	0	0	0	0	0	0	1	0	0
Otu0001283	0	1	0	1	1	0	0	0	0	0	0
Otu0001286	5	6	233	25	169	0	0	94	110	0	6
Otu0001289	2	0	0	0	0	0	0	0	0	0	0
Otu0001291	0	0	0	0	0	0	0	0	0	1	0
Otu0001292	0	0	4	0	0	0	0	0	0	0	0
Otu0001296	0	0	0	0	0	0	0	0	0	3	0
Otu0001302	3	3	1	9	5	0	0	0	3	6	1
Otu0001304	0	1	0	5	1	4	2	0	1	2	0
Otu0001305	0	0	0	0	0	0	0	0	0	1	0
Otu0001312	0	3	0	0	1	0	0	3	0	0	14
Otu0001315	0	0	0	1	0	1	0	0	0	0	0
Otu0001316	0	0	0	10	0	0	0	0	0	4	0
Otu0001322	1	0	1040	0	0	813	888	2	0	20	0
Otu0001326	0	3	0	1	1	0	0	0	0	1	0
Otu0001329	0	1	0	0	0	0	0	0	0	1	0
Otu0001335	0	0	1	2	0	0	4	0	0	2	0
Otu0001338	23	8	6	11	17	0	0	13	24	2	4
Otu0001343	12	29	33	13	14	0	0	8	6	21	2
Otu0001345	8	11	0	5	3	7	0	4	0	11	0
Otu0001347	0	0	1	1	4	197	25	0	0	7	2
Otu0001351	0	0	0	0	0	0	2	0	0	0	0
Otu0001354	0	1	1	48	0	0	8	0	11	3	1
Otu0001355	1	0	0	4	0	0	0	0	0	5	0
Otu0001363	0	0	0	11	0	1	3	0	5	18	3
Otu0001367	1	0	4	1	0	2	4	0	0	5	0
Otu0001368	0	0	0	5	0	0	1	0	1	16	0
Otu0001371	0	0	0	0	1	0	0	0	0	0	0
Otu0001375	0	0	2	11	0	105	51	0	0	54	36
Otu0001377	0	0	2	1	1	0	1	0	0	7	1
Otu0001378	0	1	0	2	0	0	0	0	0	1	0
Otu0001380	0	0	0	0	0	0	0	0	0	0	1
Otu0001381	0	0	0	0	0	2	0	0	0	0	0
Otu0001382	0	30	6	0	2	4	0	3	41	39	0
Otu0001385	16	25	12	15	2	0	0	17	1	13	5
Otu0001386	7	0	9	6	6	0	0	14	6	5	3
Otu0001387	150	94	41	111	457	29	0	310	155	234	105
Otu0001388	0	0	1	2	0	1	0	0	0	197	2
Otu0001392	0	0	0	11	0	0	0	0	0	0	0
Otu0001393	9	13	1	3	3	0	2	15	0	0	12
Otu0001394	0	0	0	1	0	0	2	0	0	1	1
Otu0001397	3	5	10	24	9	0	0	9	11	1	5
Otu0001398	1	0	0	0	0	0	0	0	0	0	0
Otu0001404	0	0	1	0	0	0	0	0	0	0	0
Otu0001405	0	0	0	0	0	0	2	0	0	8	0
Otu0001406	0	6	13	22	9	0	0	16	11	9	13
Otu0001409	0	0	0	1	0	0	0	0	0	0	1
Otu0001411	0	0	0	0	0	0	4	0	0	0	0
Otu0001413	0	0	1	0	0	0	0	0	0	0	0
Otu0001414	0	0	1	0	0	0	0	0	0	0	0
Otu0001415	0	0	3	0	0	0	0	0	0	0	0
Otu0001417	0	0	1	2	0	0	0	0	0	0	0
Otu0001423	0	0	0	0	1	0	1	0	3	0	0
Otu0001428	0	0	0	0	0	0	0	0	1	1	0
Otu0001429	0	0	0	0	0	0	0	0	0	0	1
Otu0001431	0	0	0	0	0	0	0	0	0	2	0
Otu0001435	0	0	0	0	0	0	1	0	0	2	0
Otu0001436	0	0	1	0	0	2	0	0	0	15	1
Otu0001437	0	0	0	0	0	0	0	0	1	0	0
Otu0001438	0	0	0	1	0	0	0	0	0	0	0
Otu0001449	0	0	0	2	0	0	0	0	0	2	0
Otu0001451	0	0	0	0	0	0	0	0	0	81	1
Otu0001453	0	0	0	0	0	0	0	0	3	0	0
Otu0001458	0	0	0	1	2	0	8	0	4	1	10
Otu0001462	0	0	0	0	0	0	7	0	0	5	0
Otu0001463	0	0	0	0	0	0	2	0	0	5	0
Otu0001465	0	0	0	0	0	1	0	0	0	0	0
Otu0001466	2	1	0	0	0	0	0	0	0	3	2
Otu0001468	0	0	0	1	0	0	2	0	0	5	0
Otu0001469	0	0	0	0	1	0	0	0	0	0	0
Otu0001471	9	9	0	3	6	0	0	3	7	11	4
Otu0001472	0	0	17	2	4	0	0	2	8	0	0
Otu0001479	0	0	0	0	0	0	0	1	0	0	0
Otu0001482	1	2	2	1	1	1	0	6	8	1	1
Otu0001486	0	0	0	0	0	0	0	0	1	0	1
Otu0001487	0	0	0	0	0	0	1	0	1	3	0
Otu0001488	0	9	0	0	4	0	2	0	85	59	1
Otu0001494	0	0	0	1	0	0	0	0	1	0	2
Otu0001503	0	1	0	1	0	0	0	0	0	0	0
Otu0001505	0	1	1	5	1	0	0	0	0	5	9
Otu0001511	0	0	1	0	0	0	2	0	0	0	0
Otu0001519	0	0	1	0	0	0	0	0	0	0	0
Otu0001521	1	0	0	0	0	0	0	0	0	1	0
Otu0001523	0	0	0	0	1	0	0	0	0	0	0
Otu0001524	4	0	0	0	0	0	0	0	0	0	0
Otu0001525	4	0	2	0	0	0	0	1	1	3	1
Otu0001527	0	0	0	0	0	0	0	0	0	10	0
Otu0001528	0	0	0	0	0	0	1	0	0	3	0
Otu0001531	0	0	0	13	0	4	23	0	0	1	2
Otu0001533	4	0	1	2	0	0	0	1	0	0	1
Otu0001534	0	0	1	2	3	9	0	1	0	50	9
Otu0001545	0	0	0	0	0	0	0	0	0	1	0
Otu0001547	0	1	1	1	4	0	0	1	0	0	6
Otu0001554	7	3	12	5	11	0	0	12	5	1	3
Otu0001556	0	0	0	0	1	0	0	0	0	0	0
Otu0001566	0	0	0	0	0	0	0	0	1	4	0
Otu0001572	2	1	0	1	15	0	0	1	2	0	16
Otu0001576	0	0	2	1	0	3	17	0	0	21	0
Otu0001577	0	0	0	0	0	0	0	0	1	0	0
Otu0001582	2	0	0	4	0	0	0	0	1	0	0
Otu0001584	2	0	1	0	0	0	0	0	0	0	0
Otu0001585	0	0	2	0	0	0	0	0	0	0	0
Otu0001597	0	0	0	0	1	0	0	0	2	1	0
Otu0001601	0	0	0	13	0	0	0	0	0	0	0
Otu0001606	9	18	1	9	20	0	1	24	14	4	29
Otu0001609	0	0	705	0	0	8104	4946	1	0	0	0
Otu0001613	26	14	0	7	24	0	1	11	11	0	25
Otu0001614	0	0	16	34	2	253	1029	1	0	33	6
Otu0001615	1	0	0	0	0	0	0	0	0	0	0
Otu0001617	0	0	0	0	0	3	0	0	0	0	0
Otu0001619	80	25	53	67	39	14	2	31	25	22	47
Otu0001620	0	0	0	0	0	0	0	2	0	1	0
Otu0001624	25	37	36	26	7	7	1	38	17	13	23
Otu0001626	0	0	0	0	0	0	1	0	0	1	0
Otu0001630	0	0	0	0	0	0	1	0	0	3	0
Otu0001631	0	0	0	1	0	0	0	0	0	0	0
Otu0001633	0	0	0	2	0	1	0	0	0	1	0
Otu0001635	0	0	0	0	0	0	1	0	0	0	0
Otu0001637	1	0	0	0	0	2	1	0	0	8	0
Otu0001640	1	0	0	1	0	0	0	1	0	0	0
Otu0001641	0	0	0	0	1	0	0	0	0	0	0
Otu0001646	297	3	145	1	0	2	0	0	10	3	13
Otu0001647	0	0	1	3	0	0	0	0	1	1	1
Otu0001648	0	1	0	1	0	0	1	0	7	3	3
Otu0001652	0	0	0	0	0	0	1	0	1	0	0
Otu0001653	0	0	0	0	0	0	0	0	1	0	0
Otu0001654	3	0	0	1	0	0	0	2	0	1	1
Otu0001655	0	0	0	0	0	0	0	0	0	2	0
Otu0001659	0	0	0	1	0	1	0	0	0	1	0
Otu0001661	0	0	2	0	0	0	4	0	0	2	0
Otu0001669	0	0	0	1	1	0	0	0	0	5	2
Otu0001672	0	0	0	0	0	0	0	1	0	1	0
Otu0001673	0	0	0	1	0	0	0	0	4	4	0
Otu0001678	0	0	1	5	0	21	10	0	3	16	3
Otu0001689	0	0	0	0	1	0	0	0	0	0	0
Otu0001694	0	4	255	82	13	5066	6916	0	0	38	22
Otu0001697	0	0	0	0	0	0	0	0	0	1	0
Otu0001698	0	0	0	0	0	0	0	0	0	1	0
Otu0001702	62	60	11	41	38	0	0	3	51	60	21
Otu0001710	0	0	0	0	0	0	1	0	0	1	0
Otu0001712	20	14	28	18	13	0	0	40	17	11	24
Otu0001713	5	0	17	6	0	1	0	10	1	2	3
Otu0001715	1	4	0	2	0	0	0	0	1	0	0
Otu0001726	0	0	0	0	0	0	0	0	0	1	0
Otu0001729	4	2	6	3	1	0	0	4	1	6	0
Otu0001730	0	0	1	0	0	0	0	0	0	0	0
Otu0001734	0	0	0	0	0	0	0	0	0	1	0
Otu0001736	10	12	5	6	6	0	1	5	9	11	7
Otu0001738	0	0	0	2	0	0	0	0	0	2	0
Otu0001741	0	0	0	2	0	0	0	0	0	2	0
Otu0001743	9	113	76	59	24	2	1	0	28	20	0
Otu0001744	34	16	2	2	19	0	1	31	8	5	21
Otu0001747	0	1	0	1	0	0	0	0	0	0	3
Otu0001749	2	0	0	0	0	0	1	0	2	2	0
Otu0001750	0	0	1	0	1	0	0	0	1	0	0
Otu0001754	18	29	2	31	46	0	0	16	59	7	159
Otu0001759	0	0	0	0	0	0	0	0	2	0	0
Otu0001762	0	3	4	9	1	0	0	3	5	13	3
Otu0001766	0	0	0	0	0	0	0	0	0	1	1
Otu0001767	1	0	1	0	4	0	1	0	24	1	38
Otu0001768	0	0	4	1	0	4	719	0	0	32	0
Otu0001774	0	4	5	0	0	0	0	0	0	0	0
Otu0001775	10	8	12	55	12	0	0	8	1	11	10
Otu0001778	0	0	1	0	0	0	0	0	0	0	0
Otu0001779	0	0	1	0	0	0	4	0	0	29	0
Otu0001781	2	3	0	0	1	0	0	1	4	0	0
Otu0001784	0	3	4	4	0	0	5	0	1	140	3
Otu0001787	0	3	1	0	0	0	0	0	0	3	0
Otu0001792	0	1	0	0	0	0	0	0	0	2	0
Otu0001793	0	0	0	0	0	0	1	0	0	0	0
Otu0001795	0	0	0	0	0	0	1	0	0	0	0
Otu0001797	0	0	0	2	1	0	0	0	0	0	0
Otu0001801	1	0	0	0	0	0	0	0	1	1	0
Otu0001810	0	0	0	2	0	0	1	0	0	1	0
Otu0001812	20	7	20	16	6	1	0	6	9	21	8
Otu0001813	0	0	0	0	0	2	1	0	0	3	0
Otu0001819	8	0	0	2	3	0	0	0	0	2	1
Otu0001820	2	1	1	3	0	0	0	3	0	4	0
Otu0001826	0	0	0	0	0	0	0	0	4	0	0
Otu0001830	4	4	3	1	2	0	0	3	1	3	1
Otu0001831	0	0	0	121	0	3	0	0	0	0	0
Otu0001832	0	0	0	5	0	1	47	0	0	5	0
Otu0001833	0	0	0	1	0	1	1	0	0	8	1
Otu0001834	0	0	0	0	0	0	0	0	3	0	0
Otu0001835	1	0	0	1	0	0	0	1	0	0	1
Otu0001837	4	0	1	2	0	0	0	0	0	1	1
Otu0001846	55	2	10	54	11	0	0	18	11	2	1
Otu0001852	0	0	0	0	0	0	0	0	0	0	4
Otu0001853	1	0	50	3	0	833	140	0	0	50	8
Otu0001855	2	1	3	0	3	0	0	0	3	3	0
Otu0001864	0	0	1	2	0	0	0	2	0	6	1
Otu0001867	0	0	0	8	0	3	124	0	0	0	0
Otu0001868	0	0	1	0	0	0	0	4	0	0	0
Otu0001869	50	176	41	40	5	2	5	92	1	65	36
Otu0001874	1	0	1	3	0	0	0	0	0	0	0
Otu0001875	0	0	0	0	1	0	0	0	1	44	4
Otu0001878	45	0	0	0	0	18	0	4	1	0	0
Otu0001881	0	0	0	0	0	0	0	0	0	2	0
Otu0001882	6	1	0	30	0	1	3	4	23	7	17
Otu0001884	1	0	0	2	3	0	0	2	0	1	3
Otu0001893	50	33	49	9	16	1	0	16	19	27	4
Otu0001894	0	0	0	1	0	0	0	0	0	2	0
Otu0001897	3	1	0	2	0	0	0	1	4	1	0
Otu0001898	0	0	1	1	0	0	0	0	0	0	0
Otu0001901	0	0	0	0	0	0	0	0	7	0	0
Otu0001903	0	2	3	2	0	0	0	2	0	3	0
Otu0001909	0	1	0	0	0	0	0	0	0	0	0
Otu0001910	0	24	37	0	3	0	0	18	5	0	1
Otu0001911	0	0	0	3	2	0	0	2	0	0	2
Otu0001914	0	0	0	1	0	0	0	0	0	0	1
Otu0001917	0	0	0	0	0	0	0	0	1	0	0
Otu0001918	1	1	0	5	0	0	0	11	7	3	0
Otu0001919	0	0	0	0	0	0	2	0	2	4	2
Otu0001920	0	0	0	0	0	0	1	0	0	0	0
Otu0001924	0	0	0	1	0	0	0	0	0	0	0
Otu0001925	0	0	52	0	0	22	188	0	0	0	0
Otu0001928	0	0	1	2	0	0	2	0	0	2	0
Otu0001929	19	2	3	7	0	0	0	1	2	2	2
Otu0001933	42	6	5	38	44	0	0	13	32	17	28
Otu0001934	0	0	0	0	0	0	0	0	0	7	0
Otu0001936	0	0	0	1	0	0	0	0	2	4	9
Otu0001942	0	0	111	2	0	123	2022	0	0	5	0
Otu0001949	0	0	0	0	0	0	2	0	10	29	0
Otu0001951	3	9	1	4	0	11	1	0	0	32	3
Otu0001952	0	0	0	1	0	0	0	0	0	0	0
Otu0001956	16	16	17	18	16	0	0	29	13	17	7
Otu0001966	0	0	408	0	0	97	5398	1	0	0	0
Otu0001968	0	0	0	0	0	0	0	0	0	1	0
Otu0001969	0	0	0	0	0	0	0	0	0	1	0
Otu0001973	4	8	0	2	10	0	0	6	7	1	26
Otu0001977	0	1	0	5	5	3	2	0	1	23	1
Otu0001981	0	0	0	0	0	0	0	1	0	1	0
Otu0001995	0	1	1	0	0	0	1	0	11	31	0
Otu0002000	0	0	0	1	0	0	1	0	0	0	0
Otu0002004	2	0	4	0	3	0	0	2	2	0	0
Otu0002013	0	2	4	5	16	4	63	0	0	6	2
Otu0002014	0	0	1	0	0	0	0	0	0	0	0
Otu0002016	6	5	0	4	12	0	0	8	7	6	14
Otu0002020	14	2	13	3	16	3	0	8	15	7	10
Otu0002022	15	2	2	17	8	0	0	1	13	5	0
Otu0002023	1	0	3	0	1	0	0	2	2	0	0
Otu0002026	0	0	0	3	0	0	0	0	4	0	47
Otu0002028	0	0	1	0	0	0	0	0	0	1	0
Otu0002031	2	0	0	0	0	0	0	0	0	0	0
Otu0002037	2	0	0	0	1	0	0	0	0	2	0
Otu0002039	0	0	0	1	0	0	0	0	0	0	1
Otu0002041	1	0	0	0	0	0	0	0	0	0	0
Otu0002042	0	7	4	25	9	399	118	0	0	185	29
Otu0002045	0	0	0	1	0	0	0	0	0	22	0
Otu0002047	0	0	7	0	1	9	4	1	0	0	0
Otu0002048	0	0	0	1	0	0	0	0	0	18	0
Otu0002049	0	3	6	12	12	1	0	1	4	0	37
Otu0002050	0	1	89	22	0	2447	1074	1	0	254	16
Otu0002052	0	0	0	0	0	0	0	0	0	1	0
Otu0002054	92	56	31	45	46	2	1	66	27	28	27
Otu0002055	0	0	0	1	0	0	1	0	0	5	0
Otu0002058	0	0	0	0	0	0	52	0	0	0	1
Otu0002060	0	0	0	0	0	0	0	0	0	1	0
Otu0002065	0	0	0	0	0	0	0	0	0	2	7
Otu0002069	0	1	1	23	3	5	9	0	1	138	2
Otu0002072	23	276	624	249	176	18	2	6	739	120	377
Otu0002075	10	11	8	7	8	0	0	5	2	5	5
Otu0002080	0	0	11	0	0	10	0	0	0	0	27
Otu0002081	0	0	0	2	0	1	0	0	0	0	0
Otu0002086	0	0	0	0	0	4	0	0	0	0	0
Otu0002088	5	4	10	7	9	0	0	2	8	5	0
Otu0002089	0	0	0	1	0	0	1	0	1	1	0
Otu0002090	0	0	1	0	0	0	7	0	0	0	0
Otu0002092	15	6	8	13	2	1	0	13	13	4	2
Otu0002098	0	0	4	0	0	0	0	64	0	3	0
Otu0002100	0	0	1	1	0	0	43	0	0	3	0
Otu0002105	0	1	0	0	0	2	1	0	1	2	2
Otu0002106	0	0	0	0	0	0	0	0	1	0	0
Otu0002107	3	1	0	2	0	1	0	0	2	0	0
Otu0002110	1	2	1	7	5	0	0	1	3	1	1
Otu0002112	0	0	0	0	0	0	0	0	8	0	0
Otu0002114	0	0	0	1	0	0	0	0	0	1	0
Otu0002117	2	1	1	0	0	0	0	3	0	3	1
Otu0002130	0	0	0	0	0	0	0	0	0	0	4
Otu0002131	0	0	0	0	0	0	0	0	1	0	0
Otu0002133	0	0	0	0	0	3	1	0	0	0	0
Otu0002135	0	0	3	4	0	0	4	0	2	22	3
Otu0002136	0	0	0	0	0	0	0	0	0	0	1
Otu0002137	2	28	0	5	6	0	0	5	1	2	16
Otu0002140	0	0	0	9	0	0	23	0	2	9	128
Otu0002144	17	3	0	0	2	0	0	1	1	11	2
Otu0002145	2	0	0	1	0	0	0	0	1	6	0
Otu0002149	0	0	4	0	0	11	6	0	0	1	0
Otu0002150	0	0	0	0	0	0	0	0	6	0	0
Otu0002151	0	0	0	0	3	1	10	0	0	0	0
Otu0002152	15	30	26	13	10	6	0	26	24	13	19
Otu0002153	28	29	35	58	32	14	0	21	23	20	31
Otu0002155	0	0	0	0	0	0	0	0	0	6	0
Otu0002157	0	0	0	1	0	0	0	0	0	0	0
Otu0002161	14	1	17	0	0	0	0	0	0	2	0
Otu0002163	0	0	3	0	0	2	0	0	0	1	0
Otu0002164	0	0	0	0	0	2	0	0	0	0	0
Otu0002168	0	1	0	4	0	3	0	0	5	1	0
Otu0002171	0	0	0	0	0	0	0	0	1	0	0
Otu0002172	0	0	0	1	1	0	0	0	0	1	0
Otu0002173	2	0	0	0	0	0	0	0	1	0	1
Otu0002175	2	1	4	6	6	0	0	5	2	0	0
Otu0002177	0	0	0	1	0	0	0	0	0	0	0
Otu0002185	14	24	6	7	25	0	0	9	2	2	9
Otu0002194	0	0	0	2	0	0	0	0	0	1	0
Otu0002199	0	0	0	0	0	1	0	0	0	0	0
Otu0002202	0	0	0	0	1	0	0	0	0	0	0
Otu0002205	0	0	0	0	0	0	0	0	2	0	0
Otu0002208	0	0	0	0	0	0	0	0	0	1	2
Otu0002213	0	0	0	0	0	0	0	0	0	1	0
Otu0002214	0	0	1	0	0	0	0	0	0	0	0
Otu0002216	26	1	5	12	10	0	0	4	7	5	2
Otu0002218	0	0	1	0	0	0	1	0	0	0	0
Otu0002227	1	0	0	0	0	0	0	0	0	0	0
Otu0002230	0	0	0	0	0	0	0	0	0	1	0
Otu0002234	70	69	15	36	46	0	0	78	2	19	44
Otu0002235	0	0	0	1	0	0	0	0	0	0	0
Otu0002241	0	0	4	0	0	0	0	2	4	1	0
Otu0002242	0	0	1	1	2	0	0	3	0	0	2
Otu0002243	0	0	1	0	0	0	0	0	5	1	0
Otu0002246	39	22	16	16	32	0	0	19	14	18	6
Otu0002248	0	1	0	0	0	0	0	0	1	1	0
Otu0002252	55	1	6	15	0	1	0	0	0	1	0
Otu0002260	0	0	0	0	0	0	2	0	0	0	0
Otu0002264	0	0	0	0	0	0	0	0	0	2	0
Otu0002271	0	0	0	0	0	0	0	0	0	2	0
Otu0002274	0	0	0	0	0	0	1	0	0	0	1
Otu0002278	0	0	7	1	0	0	34	0	0	1	0
Otu0002279	0	0	0	99	0	0	0	0	0	0	0
Otu0002284	2	0	2	0	0	0	0	1	2	0	2
Otu0002285	4	1	3	3	1	3	0	3	1	1	0
Otu0002288	4	0	0	2	0	0	1	0	1	0	1
Otu0002289	0	0	0	0	0	0	3	0	0	1	0
Otu0002290	2	4	2	2	3	1	0	1	3	12	2
Otu0002292	74	22	37	3	0	0	0	2	14	0	0
Otu0002294	0	0	225	0	0	0	13	0	0	0	0
Otu0002295	0	0	0	4	0	0	0	0	1	0	0
Otu0002296	9	4	26	7	18	2	1	14	3	2	4
Otu0002297	16	5	3	7	6	1	0	5	2	2	3
Otu0002303	3	2	2	2	3	0	0	5	3	1	2
Otu0002305	0	0	0	0	0	0	0	1	2	0	0
Otu0002307	1	1	0	1	0	0	0	1	0	0	0
Otu0002320	0	0	0	0	0	0	1	0	0	1	0
Otu0002325	0	0	0	1	0	0	0	2	1	0	0
Otu0002328	4	13	0	6	24	1	1	5	22	3	38
Otu0002331	0	0	1	0	0	1	0	0	0	27	0
Otu0002338	0	0	0	0	0	0	2	0	0	2	2
Otu0002341	0	0	0	0	0	1	0	0	0	0	0
Otu0002342	0	0	0	0	0	0	3	0	0	0	0
Otu0002345	0	0	0	0	0	0	0	0	0	5	0
Otu0002348	0	0	4	2	3	0	0	1	1	1	0
Otu0002354	0	0	11	0	0	0	96	0	0	7	0
Otu0002355	0	0	0	1	0	0	0	0	0	1	0
Otu0002360	0	3	0	0	0	0	0	1	3	5	0
Otu0002363	46	17	23	31	17	2	0	12	10	9	14
Otu0002367	0	0	0	0	0	0	0	0	0	0	1
Otu0002369	0	0	0	0	0	0	0	0	0	0	2
Otu0002371	1	1	0	2	3	0	1	2	0	1	1
Otu0002372	0	0	0	2	0	0	0	0	0	0	0
Otu0002374	0	0	2	11	0	10	53	0	0	38	1
Otu0002376	0	0	3	7	9	0	0	0	0	11	3
Otu0002378	0	0	1	1	0	0	3	0	1	3	0
Otu0002379	7	20	4	5	31	0	1	13	30	2	21
Otu0002381	0	0	0	1	0	0	0	0	0	0	0
Otu0002390	0	0	1	0	0	0	0	0	0	0	0
Otu0002391	0	0	0	0	0	0	0	0	1	2	0
Otu0002401	6	2	9	5	2	0	0	2	2	3	5
Otu0002406	0	0	0	0	1	0	0	0	0	0	0
Otu0002407	3	0	0	0	1	1	0	0	0	1	0
Otu0002415	0	0	0	0	1	0	0	0	0	0	0
Otu0002416	0	0	0	0	0	0	0	0	0	1	0
Otu0002418	22	7	6	0	0	0	0	0	2	15	10
Otu0002422	0	0	0	0	0	0	2	0	0	0	0
Otu0002424	0	1	1	1	0	0	0	1	0	0	1
Otu0002426	2	0	0	5	2	0	1	0	0	3	1
Otu0002427	5	8	10	5	5	0	0	6	0	3	1
Otu0002430	0	0	4	4	3	0	11	0	4	25	5
Otu0002431	17	1	2	1	2	0	0	0	2	2	2
Otu0002437	3	1	0	0	0	0	1	1	2	0	0
Otu0002439	0	0	0	0	0	0	0	0	2	0	0
Otu0002441	7	14	16	8	15	0	0	12	6	6	9
Otu0002442	1	0	0	0	0	0	0	0	0	0	0
Otu0002445	0	0	0	0	0	0	0	0	0	1	0
Otu0002446	0	0	0	0	0	0	0	0	0	3	0
Otu0002447	0	0	0	0	0	0	0	0	0	2	0
Otu0002449	0	0	0	4	0	0	0	0	2	1	1
Otu0002453	0	0	1	0	0	0	0	0	0	0	1
Otu0002461	5	1	0	1	0	0	0	0	0	0	0
Otu0002464	0	0	2	1	0	12	3	0	0	8	1
Otu0002468	0	0	27	0	0	0	0	0	0	0	8
Otu0002469	0	0	3	1	0	0	0	0	4	2	0
Otu0002472	0	1	0	2	0	0	1	0	1	5	14
Otu0002473	0	1	0	0	1	0	0	2	0	0	0
Otu0002474	0	0	0	0	0	0	0	0	2	0	0
Otu0002477	0	1	0	1	1	0	0	0	0	0	0
Otu0002478	0	0	0	0	0	0	0	0	0	2	0
Otu0002479	6	4	13	7	9	0	0	8	0	29	5
Otu0002485	0	0	1	1	0	3	0	0	2	0	2
Otu0002488	0	0	0	0	0	0	1	0	0	0	0
Otu0002490	0	0	0	1	0	0	0	0	4	0	0
Otu0002501	0	0	0	2	5	0	0	9	6	4	1
Otu0002507	2	0	0	0	0	0	0	1	1	1	0
Otu0002509	0	0	0	0	0	2	0	0	0	0	0
Otu0002512	0	0	0	0	0	0	0	0	0	8	0
Otu0002513	0	0	1	0	0	8	2	0	0	0	0
Otu0002515	0	2	0	14	0	0	1	0	0	19	0
Otu0002516	0	0	0	3	0	0	14	0	0	6	2
Otu0002517	0	0	0	0	0	0	1	0	2	0	2
Otu0002519	0	1	0	1	2	0	0	2	1	0	1
Otu0002529	0	0	0	0	0	0	1	0	0	9	1
Otu0002532	0	0	0	0	0	0	5	0	0	30	1
Otu0002537	0	33	4	36	8	0	0	6	10	21	7
Otu0002541	0	0	0	0	0	0	0	0	0	1	0
Otu0002546	0	0	0	0	0	0	0	0	1	5	4
Otu0002547	0	0	0	0	0	1	0	0	0	0	0
Otu0002551	2	0	0	0	0	0	0	0	0	0	0
Otu0002552	0	0	6	0	0	12	146	0	0	3	0
Otu0002566	5	0	3	1	1	0	0	2	2	2	2
Otu0002573	0	0	0	1	0	0	0	0	0	1	0
Otu0002574	0	0	0	1	0	0	0	0	0	1	4
Otu0002578	0	0	0	0	0	0	0	0	0	1	0
Otu0002581	0	0	0	0	0	0	0	0	0	1	0
Otu0002583	0	0	1	0	0	1	0	0	0	0	0
Otu0002590	0	0	0	0	0	0	0	0	0	0	1
Otu0002593	0	0	0	0	0	1	0	0	1	2	0
Otu0002594	0	1	0	0	0	0	0	0	0	0	0
Otu0002596	0	0	0	0	0	0	0	0	1	0	0
Otu0002601	0	0	2	3	2	7	41	0	0	75	7
Otu0002605	0	0	5	0	0	0	0	0	0	0	1
Otu0002615	0	0	0	0	0	0	2	0	0	0	0
Otu0002618	1	0	9	15	8	53	61	0	6	67	26
Otu0002619	0	0	0	0	0	1	0	0	0	0	0
Otu0002622	1	4	6	3	3	0	0	1	1	0	3
Otu0002638	0	0	0	0	0	0	0	0	0	0	6
Otu0002639	0	0	0	0	0	0	1	0	0	0	0
Otu0002640	0	0	1	0	0	0	0	0	0	0	0
Otu0002643	0	0	1	5	0	0	2	0	0	7	2
Otu0002648	1	0	2	0	4	0	0	0	0	0	2
Otu0002650	0	0	0	1	0	2	0	0	0	1	0
Otu0002656	1	0	0	1	0	0	0	0	0	0	0
Otu0002659	0	0	0	1	0	0	0	0	0	0	0
Otu0002663	0	0	0	0	0	1	0	0	0	0	0
Otu0002669	10	6	5	4	3	0	1	12	5	8	4
Otu0002670	0	0	0	0	0	0	0	0	1	0	0
Otu0002677	1	0	1	9	0	1	10	0	0	4	0
Otu0002681	0	5	8	0	0	0	0	0	2	0	0
Otu0002682	0	0	0	0	0	1	4	0	0	0	0
Otu0002683	5	2	3	1	4	0	0	2	3	2	4
Otu0002684	0	0	0	0	0	0	0	0	2	3	2
Otu0002687	0	0	0	0	0	0	0	0	0	0	1
Otu0002688	1	0	0	0	0	0	0	0	0	1	0
Otu0002694	0	0	0	0	0	0	0	0	1	0	0
Otu0002703	0	2	27	6	4	5	0	5	4	0	5
Otu0002708	0	0	0	0	0	1	0	0	0	0	0
Otu0002711	2	0	0	1	0	0	0	0	0	0	0
Otu0002714	0	0	0	0	0	0	0	0	0	1	0
Otu0002715	0	4	0	9	3	0	0	2	1	0	3
Otu0002716	0	0	0	5	0	1	0	0	0	16	0
Otu0002725	1	0	0	0	0	0	0	0	0	1	0
Otu0002727	0	0	0	0	0	0	0	0	1	0	0
Otu0002728	1	0	0	0	2	0	0	0	0	0	0
Otu0002732	0	0	0	0	0	0	2	0	0	0	0
Otu0002734	0	0	0	1	1	0	0	0	0	0	0
Otu0002740	0	0	0	0	0	0	0	0	0	2	0
Otu0002745	0	0	0	0	0	0	2	0	3	0	3
Otu0002758	0	2	2	0	0	0	0	2	1	0	1
Otu0002765	0	0	0	0	0	0	0	0	0	1	0
Otu0002767	0	0	0	0	0	0	0	0	1	0	0
Otu0002772	9	5	5	9	10	0	0	10	3	5	3
Otu0002774	2	0	0	0	0	0	0	0	1	0	0
Otu0002775	0	0	0	0	1	0	1	0	0	0	0
Otu0002777	0	0	0	5	0	0	0	0	0	0	0
Otu0002778	1	4	0	4	0	1	3	0	3	5	22
Otu0002779	0	0	0	1	0	0	0	0	0	0	0
Otu0002785	0	0	189	198	43	1	0	162	437	44	159
Otu0002786	3	0	0	0	0	0	0	0	0	16	0
Otu0002787	0	0	0	0	0	0	1	0	0	0	0
Otu0002788	1	0	0	1	0	0	9	0	0	1	0
Otu0002790	0	0	0	0	0	0	3	1	0	0	0
Otu0002792	0	0	0	1	0	0	0	0	0	1	0
Otu0002798	9	3	1	9	7	0	0	14	4	1	9
Otu0002801	1	0	0	0	0	0	0	0	0	0	1
Otu0002807	1	0	0	5	0	0	0	0	0	0	0
Otu0002813	2	4	4	15	8	0	0	2	13	4	18
Otu0002814	0	0	1	4	0	2	7	0	0	1	0
Otu0002816	0	2	0	0	0	0	0	0	0	0	0
Otu0002818	0	0	0	0	0	0	0	0	1	0	0
Otu0002825	0	0	0	0	0	0	0	0	1	0	0
Otu0002833	0	0	0	2	0	2	5	0	0	201	0
Otu0002838	0	0	0	0	0	0	0	0	0	0	2
Otu0002851	2	5	2	1	4	0	0	1	6	5	1
Otu0002852	1	1	5	2	0	0	1	0	0	30	0
Otu0002854	1	2	0	0	0	0	0	1	0	0	0
Otu0002858	0	0	1	4	0	0	0	0	0	1	0
Otu0002861	20	11	11	6	6	1	0	6	5	7	0
Otu0002862	0	0	2	0	0	0	10	0	0	2	0
Otu0002864	0	0	1	0	0	0	0	1	0	1	0
Otu0002865	2	0	0	0	0	0	0	0	0	0	0
Otu0002868	1	0	0	0	0	0	1	0	0	3	2
Otu0002878	0	0	0	1	0	0	0	0	0	0	0
Otu0002880	0	1	0	0	0	0	0	0	0	0	0
Otu0002883	0	0	0	1	0	0	0	0	0	0	0
Otu0002900	0	0	0	1	0	0	0	0	0	0	0
Otu0002901	0	0	0	0	0	0	0	0	1	0	0
Otu0002911	10	2	2	5	2	0	0	6	3	0	2
Otu0002914	0	2	5	4	0	0	0	3	0	2	3
Otu0002915	0	0	1	0	0	0	0	0	0	0	0
Otu0002919	0	0	0	0	0	0	0	1	0	2	0
Otu0002922	0	0	1	0	0	0	0	6	0	1	0
Otu0002928	6	2	7	1	3	0	0	7	2	2	1
Otu0002933	6	2	2	0	11	0	0	0	1	0	0
Otu0002940	0	8	0	1	0	0	0	0	0	0	0
Otu0002944	2	2	3	4	2	0	0	3	3	7	1
Otu0002949	0	2	0	0	0	0	0	0	0	1	0
Otu0002955	0	0	0	0	0	0	0	0	0	2	0
Otu0002958	0	0	1	0	0	0	8	0	4	2	0
Otu0002959	0	0	0	0	1	0	0	0	0	2	2
Otu0002966	0	0	3	0	0	0	1	0	0	0	0
Otu0002969	0	0	0	0	0	0	0	3	0	0	0
Otu0002975	0	0	0	0	0	0	0	0	1	0	1
Otu0002982	39	112	26	18	2	2	2	83	4	39	24
Otu0002987	0	0	0	0	0	0	0	0	1	0	0
Otu0002992	0	0	0	1	0	0	1	0	0	17	0
Otu0002994	0	0	1	0	0	0	0	0	0	1	0
Otu0002995	2	0	2	3	0	0	0	0	3	0	3
Otu0002996	0	0	1	1	0	0	0	0	2	0	0
Otu0002997	0	0	1	0	0	0	0	0	0	0	0
Otu0003000	7	2	0	2	0	6	0	0	0	4	0
Otu0003002	0	2	0	0	0	0	0	1	1	1	0
Otu0003004	0	0	0	0	0	0	1	0	0	0	0
Otu0003007	1	1	3	2	3	2	0	4	2	3	2
Otu0003010	1	0	0	0	0	1	0	0	0	3	0
Otu0003012	2	0	2	2	1	1	0	3	2	7	1
Otu0003016	0	0	0	2	0	0	0	0	0	0	0
Otu0003017	0	0	0	5	0	0	0	0	0	0	1
Otu0003018	0	0	0	0	1	0	0	0	0	0	0
Otu0003020	1	0	0	1	1	0	0	0	0	0	2
Otu0003024	0	0	0	0	0	1	0	0	0	0	0
Otu0003031	0	0	0	0	0	0	0	0	1	0	0
Otu0003034	4	0	0	1	1	0	0	2	3	0	1
Otu0003039	23	2	4	1	0	0	0	1	3	6	12
Otu0003043	0	0	1	0	0	0	0	0	0	0	0
Otu0003048	1	3	3	0	2	0	0	0	1	0	1
Otu0003061	0	3	5	1	1	0	0	0	0	0	2
Otu0003065	0	0	0	0	0	0	0	0	1	0	0
Otu0003069	1	0	0	4	0	0	0	0	0	0	0
Otu0003070	0	0	0	0	0	0	0	0	1	0	0
Otu0003073	0	0	3	0	0	0	0	0	0	0	0
Otu0003077	0	0	0	0	0	0	0	0	2	0	0
Otu0003078	1	0	1	1	0	0	0	0	0	0	0
Otu0003084	0	0	0	0	0	1	0	0	0	0	2
Otu0003086	0	1	0	1	2	0	0	0	0	0	2
Otu0003094	0	0	0	0	0	0	0	0	0	0	2
Otu0003104	0	0	0	0	0	0	1	0	0	0	0
Otu0003107	0	0	0	0	0	0	0	0	0	2	0
Otu0003108	0	0	0	0	0	0	0	0	1	0	0
Otu0003110	0	0	0	0	0	0	0	0	0	0	1
Otu0003111	0	1	0	1	1	0	0	0	0	0	1
Otu0003114	0	0	1	0	0	0	0	1	1	1	1
Otu0003118	1	0	2	2	1	0	0	1	0	0	0
Otu0003121	24	11	11	14	11	0	0	20	8	13	4
Otu0003124	0	0	0	0	0	1	12	0	0	0	0
Otu0003129	0	0	0	0	1	0	0	0	0	0	0
Otu0003130	0	0	0	0	0	0	7	0	0	0	0
Otu0003131	0	0	1	0	0	0	0	0	0	0	0
Otu0003135	0	0	8	0	0	0	0	0	0	0	0
Otu0003136	6	3	4	5	5	1	0	1	3	20	0
Otu0003138	5	3	4	3	5	0	0	9	2	0	1
Otu0003139	0	0	1	0	0	0	9	0	2	2	0
Otu0003140	1	2	5	1	1	0	0	1	1	1	0
Otu0003152	0	1	0	1	0	0	3	0	0	9	0
Otu0003153	1	1	2	3	0	0	0	4	1	0	0
Otu0003158	0	0	0	0	0	0	0	0	0	2	0
Otu0003159	1	0	1	1	0	0	0	0	0	0	1
Otu0003161	0	0	0	0	0	0	0	0	0	1	0
Otu0003165	0	6	0	41	75	0	0	0	0	94	0
Otu0003170	0	0	1	0	0	0	0	0	0	1	0
Otu0003174	0	0	0	1	0	1	0	0	4	5	0
Otu0003176	0	0	0	0	0	0	0	0	0	1	1
Otu0003178	6	0	2	7	3	0	0	1	1	11	3
Otu0003179	0	0	0	0	0	0	0	0	0	1	0
Otu0003181	0	0	0	1	0	0	0	0	0	0	0
Otu0003186	0	0	0	0	0	0	0	0	2	0	0
Otu0003190	0	0	0	0	1	0	0	0	0	0	0
Otu0003194	1	0	0	0	0	0	0	0	0	0	0
Otu0003197	0	0	0	1	3	0	0	0	0	0	2
Otu0003198	3	0	0	2	3	0	0	0	0	1	0
Otu0003209	1	0	0	0	0	0	0	1	0	1	0
Otu0003210	0	0	0	0	0	0	0	0	0	1	0
Otu0003214	2	2	5	0	1	3	0	0	0	2	1
Otu0003217	3	5	7	2	3	0	0	4	0	4	0
Otu0003219	0	0	0	0	0	0	0	0	1	0	0
Otu0003220	0	0	0	0	0	0	0	0	1	0	0
Otu0003221	0	2	0	1	0	0	0	0	0	0	0
Otu0003222	3	1	6	0	3	0	0	0	0	2	0
Otu0003224	0	0	0	0	0	1	0	0	1	1	0
Otu0003225	1	0	1	0	0	0	0	0	0	0	0
Otu0003230	1	0	0	0	0	0	0	0	0	0	0
Otu0003232	8	6	7	0	2	0	0	0	1	3	4
Otu0003237	0	2	0	1	4	0	0	1	3	1	3
Otu0003239	0	0	1	0	1	0	2	0	0	1	0
Otu0003243	1	0	0	1	0	0	0	0	1	0	0
Otu0003249	15	4	5	0	0	0	0	1	0	0	4
Otu0003251	0	0	1	0	0	0	0	0	0	0	6
Otu0003254	13	6	2	7	5	0	0	4	5	8	0
Otu0003264	0	0	0	0	1	0	4	0	0	28	19
Otu0003267	0	0	0	1	1	1	1	0	0	16	2
Otu0003269	0	0	0	0	0	9	0	0	0	2	0
Otu0003272	0	0	0	0	0	0	0	0	0	1	0
Otu0003287	0	0	0	0	0	0	0	0	0	2	0
Otu0003288	1	0	0	0	0	0	0	0	0	0	0
Otu0003292	0	1	0	3	0	0	0	2	2	0	5
Otu0003296	0	0	1	6	0	11	4	0	0	65	2
Otu0003301	0	1	0	0	0	0	0	0	0	0	1
Otu0003304	2	0	0	1	0	0	0	0	0	1	1
Otu0003310	0	0	0	0	0	0	0	0	1	0	0
Otu0003311	0	1	0	0	3	0	0	1	0	0	1
Otu0003316	0	0	0	0	0	0	0	0	0	1	0
Otu0003317	9	6	8	12	7	0	0	9	3	5	4
Otu0003318	1	0	0	0	7	0	0	0	2	1	2
Otu0003321	0	1	0	0	0	0	0	0	0	0	0
Otu0003322	0	1	0	3	3	0	0	0	1	0	4
Otu0003327	6	2	8	5	2	0	2	7	0	2	4
Otu0003333	0	0	1	0	0	0	0	0	0	0	0
Otu0003337	3	0	0	0	2	2	0	2	0	0	1
Otu0003338	1	0	1	1	0	0	0	0	10	6	0
Otu0003341	1	2	0	3	4	0	0	2	1	0	6
Otu0003347	0	0	0	0	0	0	0	0	0	4	1
Otu0003352	0	0	3	0	0	0	0	0	1	0	0
Otu0003354	0	0	0	2	0	0	12	0	0	30	0
Otu0003358	0	1	2	0	0	0	0	1	0	0	1
Otu0003360	0	0	0	1	0	0	0	0	0	2	0
Otu0003361	4	20	0	16	14	0	0	4	1	5	0
Otu0003362	0	1	1	7	1	0	0	2	0	1	0
Otu0003369	0	0	0	0	0	0	0	0	0	2	0
Otu0003378	0	0	0	1	3	379	237	0	0	2	4
Otu0003379	0	0	1	0	0	0	9	0	0	1	0
Otu0003385	0	0	0	0	0	0	0	0	1	0	0
Otu0003386	0	0	0	1	0	0	0	0	0	0	0
Otu0003387	0	1	0	1	1	0	0	1	2	0	1
Otu0003389	0	0	0	0	0	1	0	0	0	0	0
Otu0003393	0	0	0	0	0	0	0	0	0	0	1
Otu0003394	4	0	0	0	0	0	0	0	0	0	0
Otu0003397	1	4	0	4	0	0	0	0	2	0	2
Otu0003398	15	0	20	7	4	0	0	7	8	3	0
Otu0003400	0	0	9	0	0	1	6	0	0	0	0
Otu0003407	5	1	6	7	6	0	0	7	4	5	2
Otu0003410	0	0	0	0	0	0	1	0	2	0	0
Otu0003415	0	0	0	0	0	0	0	0	0	1	0
Otu0003419	1	2	0	1	4	0	0	1	0	5	1
Otu0003425	0	0	0	0	0	0	0	0	2	0	0
Otu0003426	0	0	1	0	0	0	0	0	0	1	0
Otu0003427	0	0	0	0	0	0	0	0	0	1	0
Otu0003434	4	7	9	1	2	5	0	4	4	5	0
Otu0003436	0	1	0	0	0	0	0	0	0	1	0
Otu0003442	0	0	1	1	0	0	1	0	2	1	0
Otu0003445	0	0	0	0	0	0	2	0	0	0	0
Otu0003453	0	0	0	0	0	0	0	0	4	0	0
Otu0003454	6	5	0	1	5	0	0	9	3	0	5
Otu0003460	1	1	0	2	5	0	0	0	0	0	4
Otu0003461	2	0	0	0	0	0	0	0	2	0	0
Otu0003462	1	0	4	6	2	2	0	5	4	1	3
Otu0003463	2	0	0	1	1	0	0	1	1	0	0
Otu0003464	0	0	0	0	0	0	1	0	0	1	0
Otu0003467	0	0	2	0	0	0	0	0	0	0	0
Otu0003472	1	0	0	0	0	0	0	0	0	0	0
Otu0003478	0	1	1	2	0	1	0	0	1	1	3
Otu0003479	0	1	0	0	0	0	0	0	0	0	0
Otu0003481	1	0	0	0	0	0	0	0	0	0	0
Otu0003482	1	2	0	0	0	0	0	0	0	1	0
Otu0003485	0	0	0	0	2	0	0	0	0	0	0
Otu0003486	0	0	0	0	0	0	0	0	4	8	0
Otu0003492	0	0	1	0	1	0	0	0	0	1	0
Otu0003493	0	0	0	0	0	0	0	0	1	0	0
Otu0003494	0	0	0	3	1	0	0	0	0	12	1
Otu0003495	0	0	1	4	0	6	7	0	0	550	0
Otu0003500	0	0	1	1	0	0	0	0	14	3	0
Otu0003513	0	0	0	0	0	0	0	0	3	1	0
Otu0003514	0	0	1	7	0	2	14	0	1	18	0
Otu0003526	0	1	0	0	0	0	1	0	4	1	0
Otu0003531	0	0	1	2	0	0	0	0	0	3	1
Otu0003532	0	0	0	3	0	0	1	0	0	1	0
Otu0003533	0	0	0	0	2	0	0	0	0	1	0
Otu0003537	0	0	0	0	0	0	0	0	5	0	0
Otu0003540	6	0	0	5	4	0	0	5	1	4	1
Otu0003541	1	0	0	10	0	0	2	0	0	10	0
Otu0003545	0	1	0	0	0	0	0	0	0	1	3
Otu0003547	0	0	0	0	0	0	0	0	0	1	0
Otu0003548	7	0	0	0	2	0	0	0	0	8	0
Otu0003551	0	0	0	0	0	0	0	0	0	0	2
Otu0003557	0	5	8	1	1	103	0	0	0	2	4
Otu0003572	1	1	0	1	0	0	0	0	0	0	0
Otu0003575	0	0	0	0	0	0	0	0	0	3	0
Otu0003577	1	0	0	0	0	0	0	0	0	0	0
Otu0003578	0	0	0	0	0	0	0	0	0	2	0
Otu0003579	0	0	2	0	0	0	0	0	1	0	0
Otu0003583	0	0	0	1	1	1	10	0	7	21	5
Otu0003584	0	0	1	4	5	0	7	0	0	132	0
Otu0003589	1	0	0	1	1	0	0	2	0	1	1
Otu0003592	0	0	2	0	0	1	0	0	0	2	0
Otu0003594	0	0	0	2	0	0	0	0	0	0	0
Otu0003595	0	0	0	0	0	0	0	0	0	0	1
Otu0003599	8	7	11	7	8	0	0	4	3	3	1
Otu0003606	3	2	2	3	1	0	0	3	2	1	4
Otu0003607	0	0	0	0	0	0	0	0	0	1	0
Otu0003608	0	0	10	0	0	0	0	1	0	0	0
Otu0003610	0	0	0	0	0	0	0	0	1	0	0
Otu0003611	0	0	0	1	0	0	0	0	0	0	0
Otu0003612	1	0	2	0	0	0	0	3	0	0	1
Otu0003620	0	17	0	0	19	0	0	3	1	1	10
Otu0003622	0	0	0	1	0	0	0	0	0	0	0
Otu0003624	0	0	0	1	0	0	0	0	0	1	0
Otu0003625	0	1	1	0	0	0	0	0	0	8	4
Otu0003628	1	0	0	1	2	0	0	0	0	0	2
Otu0003630	0	0	2	1	0	10	103	1	0	2	0
Otu0003631	6	9	3	4	12	1	0	3	9	15	14
Otu0003634	9	5	10	10	9	7	0	5	3	4	5
Otu0003643	0	0	0	0	0	0	0	0	0	2	0
Otu0003652	0	1	0	0	0	0	0	0	0	0	0
Otu0003657	4	0	0	1	1	0	0	3	2	2	1
Otu0003661	0	0	0	0	0	0	0	1	0	0	0
Otu0003663	1	3	0	0	0	1	0	0	0	3	0
Otu0003669	33	6	9	16	23	0	0	7	8	6	8
Otu0003671	1	5	1	41	3	4	0	0	2	3	9
Otu0003672	0	0	0	0	0	0	0	0	0	4	0
Otu0003673	0	0	2	0	0	0	0	0	2	0	0
Otu0003678	1	0	0	0	0	0	0	0	0	0	0
Otu0003683	0	0	0	1	0	0	2	0	0	10	0
Otu0003684	0	0	0	0	2	0	0	0	3	0	7
Otu0003688	4	0	1	3	0	0	0	0	0	3	0
Otu0003689	0	0	0	0	0	0	0	0	10	0	0
Otu0003692	8	2	0	8	4	0	0	1	3	1	1
Otu0003697	1	0	0	3	0	0	0	0	1	1	0
Otu0003699	0	0	0	0	0	0	0	0	0	1	0
Otu0003705	0	0	0	0	0	0	0	0	0	0	1
Otu0003710	0	0	0	1	0	0	0	0	2	0	0
Otu0003712	0	0	0	0	0	0	0	0	0	1	0
Otu0003713	0	0	0	0	1	0	0	0	0	0	0
Otu0003718	0	0	0	1	0	0	0	0	0	0	0
Otu0003719	0	0	0	0	0	0	0	0	0	0	5
Otu0003725	0	0	1	0	0	0	0	0	3	1	0
Otu0003727	0	0	0	0	0	1	8	0	0	1	0
Otu0003730	0	0	5	0	2	0	0	12	0	0	6
Otu0003732	0	0	0	0	0	0	0	0	0	1	0
Otu0003735	6	4	6	5	3	0	1	2	4	5	0
Otu0003736	0	0	1	0	0	0	0	0	0	0	0
Otu0003738	0	0	0	0	0	0	3	0	0	0	0
Otu0003739	2	0	3	0	0	0	0	0	0	5	0
Otu0003740	0	0	1	0	0	0	0	0	0	0	0
Otu0003750	0	0	0	0	0	0	0	0	1	3	0
Otu0003754	0	1	0	3	0	3	0	0	2	1	2
Otu0003759	0	0	0	0	0	2	1	0	1	5	0
Otu0003760	0	0	0	0	0	0	2	0	0	1	0
Otu0003767	0	0	0	1	0	0	0	0	0	1	0
Otu0003768	0	1	2	0	1	0	0	0	0	0	1
Otu0003770	0	0	0	0	0	0	0	1	0	0	0
Otu0003771	0	0	0	0	0	0	0	0	0	0	1
Otu0003773	0	0	0	1	0	0	0	0	2	0	0
Otu0003775	0	0	0	1	0	0	0	0	0	3	0
Otu0003777	0	0	0	0	0	0	0	2	0	0	1
Otu0003778	0	0	0	0	0	0	0	0	2	0	0
Otu0003781	17	4	4	6	4	1	0	8	5	1	8
Otu0003788	0	0	0	3	0	0	0	0	0	0	1
Otu0003791	0	0	0	1	0	0	0	0	0	0	0
Otu0003792	0	0	0	1	0	0	0	0	0	0	0
Otu0003794	1	3	0	3	0	0	0	2	0	2	2
Otu0003796	1	2	1	0	3	0	0	1	5	9	0
Otu0003817	0	0	0	0	0	0	0	0	1	0	2
Otu0003822	2	0	0	2	1	0	0	0	0	0	1
Otu0003825	6	2	0	0	4	0	0	3	8	1	14
Otu0003830	0	1	0	0	0	0	0	0	0	1	0
Otu0003832	1	1	0	0	1	0	0	0	1	1	0
Otu0003833	0	5	6	0	0	47	4	0	0	1	0
Otu0003834	0	0	0	0	0	0	0	0	1	0	0
Otu0003839	0	0	0	0	0	0	0	0	2	0	0
Otu0003842	0	0	0	0	2	0	0	0	0	0	0
Otu0003843	0	0	1	0	0	0	0	0	0	0	0
Otu0003844	0	0	0	1	0	0	0	0	0	0	0
Otu0003849	0	0	0	1	0	0	2	0	1	11	0
Otu0003851	0	0	0	0	0	0	1	0	0	0	0
Otu0003854	0	0	0	0	0	0	0	8	7	4	0
Otu0003863	0	0	1	0	1	0	0	0	0	0	0
Otu0003871	14	2	9	9	7	0	0	0	5	0	2
Otu0003874	0	0	0	0	0	11	2	0	0	17	0
Otu0003877	0	0	0	0	0	0	0	0	2	0	0
Otu0003880	4	1	0	0	2	0	0	0	2	3	1
Otu0003885	9	3	1	3	6	0	0	1	4	4	5
Otu0003890	1	1	1	0	1	0	0	0	2	3	0
Otu0003904	8	4	3	0	1	0	0	2	1	0	2
Otu0003910	1	0	1	0	0	0	0	1	0	0	0
Otu0003914	1	0	2	2	0	0	0	1	1	3	2
Otu0003916	0	0	0	2	0	0	0	0	0	0	1
Otu0003918	0	0	0	1	0	0	0	0	2	2	0
Otu0003920	0	0	0	0	0	2	0	0	0	0	1
Otu0003921	2	0	0	2	2	0	0	0	0	0	2
Otu0003924	0	0	43	0	0	1	0	0	0	0	0
Otu0003926	0	0	0	2	0	0	0	0	0	0	0
Otu0003927	0	0	0	0	0	0	0	0	1	0	0
Otu0003928	19	20	25	10	5	8	0	16	16	15	11
Otu0003929	10	21	6	5	2	0	0	11	4	10	1
Otu0003931	0	0	0	0	0	0	0	0	0	1	0
Otu0003934	0	0	0	0	0	0	0	0	0	1	0
Otu0003948	0	0	1	2	1	0	0	0	0	3	0
Otu0003949	1	0	2	0	0	0	0	0	0	0	0
Otu0003951	2	3	5	5	1	0	0	3	2	3	2
Otu0003954	0	1	0	0	0	0	0	0	0	0	0
Otu0003955	0	0	0	0	2	0	0	0	0	0	0
Otu0003959	3	5	3	3	1	0	0	1	2	8	1
Otu0003960	12	2	1	2	5	0	0	2	1	4	0
Otu0003972	0	12	0	0	0	0	0	0	0	0	0
Otu0003975	0	0	0	0	0	0	1	0	3	0	0
Otu0003977	1	0	0	1	1	1	0	1	0	0	0
Otu0003979	0	0	8	4	0	4	39	0	0	11	0
Otu0003984	0	0	0	2	0	0	0	0	0	0	0
Otu0003985	0	0	0	4	1	0	0	1	2	0	4
Otu0003987	6	0	0	7	0	0	0	7	2	0	1
Otu0003989	0	0	0	1	0	0	0	0	0	0	0
Otu0004001	0	0	0	1	0	0	0	0	4	1	0
Otu0004005	31	1	79	50	0	0	0	0	5	0	276
Otu0004009	3	1	1	0	0	0	0	0	0	0	0
Otu0004012	4	0	0	0	1	0	0	2	1	1	0
Otu0004013	5	0	1	2	2	0	0	1	1	0	1
Otu0004015	0	0	1	0	0	0	0	0	1	0	0
Otu0004017	0	1	0	0	0	0	0	2	0	0	0
Otu0004024	0	0	0	0	0	0	0	1	0	0	1
Otu0004028	0	1	0	0	0	0	0	0	0	0	0
Otu0004029	0	0	0	0	0	0	0	0	0	1	0
Otu0004030	1	0	3	0	1	0	0	0	1	0	4
Otu0004031	23	43	32	28	39	0	0	27	21	38	22
Otu0004032	0	0	0	1	0	0	0	0	0	0	0
Otu0004035	0	1	0	1	0	0	4	0	0	7	1
Otu0004039	19	9	11	5	6	0	1	19	7	3	7
Otu0004044	0	2	9	0	3	0	0	1	3	5	1
Otu0004045	0	0	0	0	0	0	0	0	1	0	0
Otu0004051	5	20	6	8	26	2	0	4	2	7	11
Otu0004056	0	0	0	1	0	0	4	0	0	1	0
Otu0004065	0	0	0	0	0	0	0	0	0	0	1
Otu0004066	1	0	0	0	0	0	0	0	0	0	0
Otu0004067	0	0	0	1	0	0	0	0	3	0	0
Otu0004068	3	23	0	1	10	0	1	0	8	7	3
Otu0004075	0	0	1	1	2	0	0	0	0	1	1
Otu0004077	0	1	0	0	0	0	0	0	0	0	0
Otu0004081	0	0	0	0	0	0	0	0	0	1	0
Otu0004082	1	0	0	0	0	0	0	0	0	0	0
Otu0004084	0	0	0	0	0	0	0	0	0	1	0
Otu0004087	0	0	0	1	0	0	0	0	0	1	0
Otu0004096	0	0	0	2	0	0	0	0	0	0	0
Otu0004101	0	0	0	1	0	0	0	0	0	0	0
Otu0004104	0	0	0	1	1	0	0	0	0	0	0
Otu0004105	0	0	0	0	0	0	0	0	1	0	0
Otu0004106	1	0	0	1	1	0	0	1	1	0	0
Otu0004120	1	0	1	0	1	0	0	2	0	1	0
Otu0004123	0	0	0	0	0	0	0	0	0	0	1
Otu0004125	1	0	0	5	2	0	0	0	0	0	0
Otu0004126	1	2	2	1	2	0	0	1	1	3	2
Otu0004129	2	0	0	0	0	0	0	0	0	0	1
Otu0004131	5	1	0	2	0	0	0	0	3	2	1
Otu0004134	0	0	0	0	0	0	0	0	0	5	0
Otu0004135	0	0	0	0	0	11	0	0	0	4	0
Otu0004137	0	0	0	2	0	0	9	0	0	3	0
Otu0004142	2	1	0	0	1	0	0	0	0	0	0
Otu0004144	1	1	2	3	1	0	0	2	7	0	0
Otu0004145	0	0	0	0	1	2	2	0	0	4	0
Otu0004152	1	2	1	0	0	0	0	0	0	0	3
Otu0004155	3	8	1	14	63	1	3	1	1	35	0
Otu0004157	0	0	0	0	0	23	0	0	0	0	0
Otu0004165	1	1	1	1	1	0	0	1	2	1	1
Otu0004173	3	3	2	2	4	0	0	2	0	1	0
Otu0004174	0	1	0	0	0	0	0	0	0	0	2
Otu0004177	0	0	0	0	1	0	0	0	0	0	0
Otu0004180	0	1	0	0	2	0	0	0	0	0	2
Otu0004183	0	2	1	2	0	0	0	1	0	0	0
Otu0004192	0	0	0	1	0	0	0	0	2	1	0
Otu0004200	0	0	0	0	1	0	0	1	0	0	0
Otu0004202	0	0	0	1	0	0	0	0	0	0	0
Otu0004204	0	0	0	2	0	0	0	0	0	0	0
Otu0004207	0	1	0	0	0	0	0	0	1	0	0
Otu0004212	0	0	0	0	0	4	0	0	0	4	0
Otu0004213	0	0	0	2	0	0	0	0	0	0	0
Otu0004215	0	1	0	0	0	0	0	0	1	0	0
Otu0004220	0	0	0	15	0	0	0	0	0	0	0
Otu0004222	3	0	24	0	0	74	0	50	0	0	4
Otu0004229	1	0	0	1	0	0	0	2	0	1	1
Otu0004230	0	0	0	0	0	0	0	0	0	1	0
Otu0004242	0	0	0	0	0	0	0	0	4	1	0
Otu0004246	0	0	0	0	0	0	0	0	0	0	3
Otu0004251	0	0	0	1	0	0	0	1	0	0	0
Otu0004252	0	0	0	0	0	0	0	0	0	1	0
Otu0004261	1	1	1	0	0	0	0	0	2	0	0
Otu0004266	0	1	2	0	0	0	0	1	0	0	0
Otu0004267	0	0	0	0	0	0	0	0	0	1	0
Otu0004269	1	0	0	0	0	0	0	0	0	0	0
Otu0004271	3	10	8	5	4	4	0	0	6	9	4
Otu0004272	0	0	0	0	0	1	0	0	0	0	0
Otu0004273	12	2	3	3	4	0	0	3	1	4	2
Otu0004280	0	0	0	0	0	0	1	0	0	6	0
Otu0004283	8	6	11	1	7	0	0	9	8	0	1
Otu0004286	0	0	0	1	0	0	0	0	0	0	0
Otu0004296	0	0	0	0	0	0	0	0	1	0	0
Otu0004305	1	0	0	0	0	0	0	0	0	0	0
Otu0004308	0	0	1	10	0	0	1	0	0	20	0
Otu0004311	1	0	0	3	0	0	0	0	0	0	0
Otu0004314	0	0	0	0	0	0	0	0	0	1	0
Otu0004315	0	0	0	0	0	0	1	0	0	0	0
Otu0004322	0	0	0	0	0	0	0	1	0	0	0
Otu0004326	0	0	0	0	0	0	0	0	0	0	1
Otu0004329	0	0	0	2	1	0	1	0	1	8	0
Otu0004330	0	0	0	0	0	0	0	0	0	1	0
Otu0004336	2	0	3	0	2	0	0	4	1	0	1
Otu0004338	1	1	0	3	2	0	0	1	0	1	0
Otu0004345	6	3	8	0	2	0	0	3	7	5	8
Otu0004347	1	0	0	1	0	0	0	0	0	0	0
Otu0004352	0	0	0	1	0	0	0	0	1	1	0
Otu0004355	4	1	4	2	0	0	0	1	1	1	0
Otu0004358	0	0	0	2	0	0	0	0	0	0	0
Otu0004359	0	0	0	0	0	0	0	0	0	1	0
Otu0004369	3	1	1	6	0	0	0	7	3	1	1
Otu0004376	1	0	0	0	0	0	0	0	0	0	0
Otu0004378	0	0	0	1	0	0	0	0	0	0	0
Otu0004379	0	0	0	0	27	2	0	0	0	3	0
Otu0004382	0	1	0	0	0	0	0	0	0	0	0
Otu0004384	0	0	0	0	0	0	1	0	0	0	0
Otu0004385	0	0	0	3	0	0	1	0	2	0	0
Otu0004387	0	0	0	0	0	0	0	0	0	2	0
Otu0004388	0	0	3	1	0	0	12	0	9	7	5
Otu0004392	0	0	0	0	0	0	0	0	3	0	0
Otu0004394	0	0	1	0	0	0	0	0	0	5	4
Otu0004414	0	3	0	0	0	0	0	0	2	1	0
Otu0004416	0	0	0	0	1	0	0	0	0	0	0
Otu0004421	1	0	3	0	0	4	0	0	0	1	2
Otu0004422	12	1	1	17	5	0	0	5	7	0	0
Otu0004423	0	2	0	1	0	0	0	0	0	0	0
Otu0004424	0	0	0	0	0	0	0	0	0	1	0
Otu0004429	1	0	1	0	0	0	0	0	0	0	0
Otu0004430	0	0	0	0	0	0	0	0	0	5	0
Otu0004434	0	0	1	0	0	0	0	0	0	0	0
Otu0004436	0	0	9	12	0	158	157	0	0	1	0
Otu0004438	1	0	0	0	0	0	0	0	0	0	0
Otu0004439	2	0	1	0	0	0	0	0	1	0	8
Otu0004441	0	0	0	2	0	0	0	0	0	1	0
Otu0004442	0	0	0	0	0	0	0	0	0	2	0
Otu0004444	0	0	0	1	0	0	0	0	0	0	0
Otu0004446	0	0	1	0	0	0	0	0	0	0	0
Otu0004447	0	1	3	2	0	0	0	0	2	1	0
Otu0004452	0	0	2	0	0	0	0	0	0	0	0
Otu0004459	0	0	0	1	0	0	0	0	0	0	0
Otu0004460	7	8	7	5	2	0	0	2	0	4	2
Otu0004462	6	3	7	4	7	0	0	8	3	5	3
Otu0004463	0	0	3	0	0	28	130	0	0	1	0
Otu0004467	0	0	0	10	0	0	0	0	0	0	0
Otu0004477	0	0	0	0	0	0	0	0	1	1	0
Otu0004481	21	7	3	0	0	1	0	1	3	1	6
Otu0004482	0	0	4	1	1	0	10	0	0	20	0
Otu0004486	2	1	0	1	4	0	0	0	4	1	0
Otu0004488	5	1	0	7	15	0	0	16	5	3	4
Otu0004500	0	0	1	0	0	0	0	0	0	0	0
Otu0004505	0	0	2	0	0	0	0	0	0	0	1
Otu0004520	0	1	0	15	0	1	2	0	2	56	2
Otu0004523	1	0	0	0	0	0	0	0	1	0	0
Otu0004526	0	0	0	0	0	0	0	0	0	1	0
Otu0004528	0	0	0	0	0	0	0	0	0	0	1
Otu0004530	2	0	0	2	1	8	0	0	4	0	1
Otu0004535	0	0	0	1	0	0	0	0	0	0	0
Otu0004536	0	0	0	0	0	0	0	0	0	0	1
Otu0004537	0	0	0	1	0	0	0	0	1	1	0
Otu0004539	0	1	1	0	1	0	0	0	0	0	0
Otu0004543	1	0	0	0	1	0	0	0	0	0	0
Otu0004552	3	4	0	5	0	1	0	5	2	2	0
Otu0004555	0	0	0	0	1	0	47	0	2	2	0
Otu0004562	0	0	0	1	0	0	0	0	0	0	0
Otu0004563	0	0	0	0	4	0	0	0	0	0	1
Otu0004569	2	1	1	2	1	0	0	4	1	2	0
Otu0004570	0	0	0	0	1	0	0	0	3	0	0
Otu0004572	1	0	0	0	0	0	0	0	0	0	0
Otu0004574	2	0	0	1	2	0	0	0	2	0	5
Otu0004582	0	0	0	0	0	0	1	0	0	1	0
Otu0004584	0	0	0	0	0	0	0	0	1	0	0
Otu0004585	0	0	0	0	0	0	0	0	0	1	0
Otu0004587	0	0	0	0	0	0	0	0	0	1	0
Otu0004591	5	0	0	0	0	0	0	1	0	1	0
Otu0004599	3	1	3	0	1	0	0	1	2	1	0
Otu0004608	0	0	0	0	0	0	0	0	0	1	0
Otu0004614	0	0	1	0	0	0	0	0	0	0	0
Otu0004617	0	0	0	0	1	0	0	0	0	1	0
Otu0004618	0	0	0	0	0	0	0	0	5	0	1
Otu0004620	0	0	1	2	0	0	0	0	0	19	0
Otu0004622	0	0	0	0	0	0	1	0	0	0	0
Otu0004623	0	0	1	2	0	0	0	0	0	1	0
Otu0004625	1	0	0	0	0	0	0	0	1	0	0
Otu0004629	0	0	0	0	0	0	0	0	1	0	1
Otu0004630	0	1	0	0	0	0	0	0	0	0	0
Otu0004634	0	0	0	1	0	0	0	0	0	1	0
Otu0004635	0	0	0	0	0	0	0	0	1	5	3
Otu0004637	0	0	0	0	0	0	0	1	0	0	7
Otu0004641	2	1	1	0	0	0	0	0	0	1	0
Otu0004642	0	4	2	4	1	0	0	4	2	1	1
Otu0004659	2	0	2	0	0	0	0	3	1	1	1
Otu0004668	0	1	0	0	0	0	0	2	1	0	1
Otu0004679	1	0	0	0	0	0	0	0	0	0	0
Otu0004680	0	0	0	0	0	0	0	0	0	1	0
Otu0004684	1	1	3	1	3	0	0	1	0	0	1
Otu0004693	2	0	0	1	1	0	0	0	0	0	0
Otu0004694	0	0	0	0	0	0	0	0	0	0	1
Otu0004698	1	0	0	0	0	0	0	0	1	0	2
Otu0004707	51	42	4	3	31	2	0	15	16	48	9
Otu0004712	0	0	1	0	0	0	0	0	0	0	0
Otu0004718	0	0	0	0	0	0	0	0	1	0	0
Otu0004733	0	0	0	1	0	7	1	0	0	0	0
Otu0004734	0	0	0	0	0	0	0	0	0	8	1
Otu0004738	0	0	0	1	0	0	19	0	0	0	1
Otu0004739	0	0	0	0	0	0	1	0	0	0	1
Otu0004742	0	0	0	1	0	0	0	0	0	0	0
Otu0004743	0	0	0	2	1	0	0	0	3	1	0
Otu0004753	0	7	1	9	0	0	0	1	2	0	1
Otu0004755	0	0	0	0	3	0	0	0	0	0	1
Otu0004757	12	2	3	1	1	0	0	4	1	1	0
Otu0004759	0	0	0	2	0	0	0	0	1	2	0
Otu0004762	4	8	3	1	6	1	0	6	1	10	2
Otu0004763	1	1	0	3	3	0	0	0	0	0	0
Otu0004767	4	0	2	7	3	0	0	1	2	1	0
Otu0004770	0	0	2	3	2	0	0	3	1	5	3
Otu0004774	0	0	0	0	0	0	16	0	0	0	0
Otu0004783	0	1	0	0	0	0	0	3	0	0	0
Otu0004785	0	0	0	0	1	0	0	0	0	0	0
Otu0004788	6	0	4	0	1	0	0	7	4	11	1
Otu0004789	0	0	0	0	0	0	0	0	0	1	0
Otu0004796	0	0	0	0	0	0	0	0	0	1	0
Otu0004798	0	0	0	0	0	0	0	0	0	2	0
Otu0004814	0	1	0	0	1	0	0	0	0	0	0
Otu0004818	2	2	0	4	4	0	0	8	3	1	2
Otu0004820	2	2	1	6	1	0	0	1	0	0	0
Otu0004828	1	2	5	3	0	0	0	1	0	2	0
Otu0004831	0	0	0	0	0	0	1	0	0	0	0
Otu0004839	0	0	0	1	0	0	0	0	0	0	0
Otu0004842	5	1	0	3	6	1	0	1	9	0	27
Otu0004847	0	0	0	0	0	0	5	0	0	9	1
Otu0004852	0	1	2	2	2	0	0	0	1	1	0
Otu0004854	0	0	0	3	0	1	0	0	0	0	0
Otu0004862	0	0	0	0	0	0	0	0	0	1	0
Otu0004864	0	0	0	0	0	0	0	0	1	0	0
Otu0004868	2	0	0	0	0	0	0	2	0	0	0
Otu0004873	0	0	3	23	0	19	1740	0	2	23	10
Otu0004874	0	0	0	0	0	0	0	0	0	7	0
Otu0004875	0	1	0	1	5	0	0	2	4	0	3
Otu0004878	0	0	0	1	0	0	0	0	0	0	0
Otu0004885	0	0	0	0	4	0	0	0	0	0	0
Otu0004896	0	0	2	0	1	0	0	1	0	0	0
Otu0004909	0	2	0	2	0	0	0	0	0	0	1
Otu0004910	0	0	0	0	0	0	0	22	0	0	0
Otu0004911	1	0	0	0	0	0	0	0	0	0	0
Otu0004914	0	0	0	1	0	0	0	0	0	0	0
Otu0004915	0	0	0	0	0	0	0	0	0	1	0
Otu0004916	0	0	0	1	0	0	0	0	0	0	0
Otu0004920	0	2	0	8	6	0	0	4	1	2	4
Otu0004924	41	32	17	17	27	2	1	36	33	22	23
Otu0004931	0	0	0	0	0	0	0	0	0	1	0
Otu0004939	0	0	0	0	0	0	0	0	0	1	0
Otu0004940	0	0	0	0	0	0	0	0	1	0	0
Otu0004942	4	0	5	3	1	0	0	0	1	1	0
Otu0004943	5	6	15	14	16	0	4	6	22	25	25
Otu0004955	0	0	0	0	0	0	0	0	1	0	0
Otu0004960	0	0	1	0	1	0	0	0	0	0	0
Otu0004963	1	4	0	1	3	0	0	1	3	0	6
Otu0004964	0	0	0	0	1	0	0	0	0	0	1
Otu0004967	1	0	0	1	3	1	0	0	4	0	2
Otu0004969	0	0	1	0	0	1	0	1	0	2	0
Otu0004970	0	0	0	0	0	0	0	0	0	1	0
Otu0004972	0	0	0	0	0	0	0	0	0	0	1
Otu0004973	1	0	0	0	1	0	0	1	0	0	0
Otu0004974	1	0	0	0	0	0	0	0	0	0	0
Otu0004975	0	0	0	4	0	0	0	0	0	0	0
Otu0004976	0	0	0	1	0	0	0	0	0	0	0
Otu0004983	4	0	2	4	1	0	0	0	0	2	0
Otu0004985	0	0	0	0	0	0	0	0	2	0	0
Otu0004999	0	0	0	2	0	0	6	0	0	0	0
Otu0005001	0	1	0	1	1	0	0	1	2	0	3
Otu0005005	0	0	0	0	0	0	0	0	0	1	0
Otu0005007	0	0	0	1	0	0	0	0	0	0	0
Otu0005008	0	0	0	0	0	0	0	0	0	0	1
Otu0005015	0	0	0	0	0	0	0	2	0	0	1
Otu0005016	0	0	0	0	0	0	0	0	4	0	0
Otu0005022	0	0	2	5	0	0	0	0	2	0	2
Otu0005025	0	1	0	0	0	0	0	0	0	0	0
Otu0005029	1	2	0	5	5	0	0	0	0	2	0
Otu0005030	0	0	7	1	0	2	4	0	0	0	0
Otu0005033	0	1	0	0	0	0	0	0	0	0	0
Otu0005036	0	0	0	0	0	0	0	1	0	0	1
Otu0005040	0	0	0	0	0	0	1	0	0	0	0
Otu0005042	0	0	46	70	1	10	0	0	0	32	2
Otu0005050	0	0	0	3	0	0	1	0	0	17	0
Otu0005052	0	0	0	0	0	0	0	0	0	2	0
Otu0005053	0	0	0	8	0	0	0	0	0	0	0
Otu0005054	1	1	0	0	0	1	0	0	3	1	4
Otu0005055	12	1	74	14	54	0	0	62	22	4	21
Otu0005060	1	1	2	0	0	0	0	0	1	1	0
Otu0005063	2	3	1	8	0	0	0	1	6	1	12
Otu0005064	1	0	0	2	0	1	3	0	0	1	1
Otu0005069	1	0	0	0	0	0	0	0	0	0	0
Otu0005070	2	0	4	1	0	0	0	1	0	0	0
Otu0005072	0	0	0	1	1	0	0	0	0	0	0
Otu0005074	0	0	0	0	0	13	9	0	0	47	0
Otu0005079	0	0	0	0	0	1	0	1	0	0	0
Otu0005086	0	0	2	0	0	0	0	0	0	0	0
Otu0005089	0	0	0	0	0	0	0	0	0	2	1
Otu0005095	0	0	0	0	0	0	0	0	0	0	1
Otu0005097	1	1	0	1	1	0	0	0	0	0	0
Otu0005103	0	0	0	0	1	0	0	0	0	0	0
Otu0005104	0	4	1	0	1	0	0	1	1	1	0
Otu0005106	1	0	0	0	0	0	0	0	0	1	0
Otu0005109	0	0	0	0	0	0	0	0	1	0	0
Otu0005120	1	0	0	0	0	0	0	0	0	0	0
Otu0005127	0	2	2	2	2	0	0	0	0	0	3
Otu0005129	0	0	0	0	0	0	1	0	0	0	0
Otu0005134	0	0	0	0	0	0	0	0	3	0	3
Otu0005137	0	0	0	0	0	0	0	0	0	1	0
Otu0005142	0	0	0	0	0	0	0	0	0	1	1
Otu0005143	0	6	2	0	0	41	1	0	0	1	2
Otu0005145	10	0	2	5	0	0	0	2	2	0	1
Otu0005150	0	0	0	0	0	0	0	0	0	2	0
Otu0005154	0	0	2	0	0	0	0	0	0	0	0
Otu0005172	1	5	1	4	2	0	0	2	9	1	16
Otu0005173	0	0	0	0	0	0	0	0	1	0	0
Otu0005177	0	0	0	0	0	0	0	0	0	1	0
Otu0005179	0	0	233	0	0	56	1137	0	0	0	0
Otu0005183	0	0	0	0	0	0	0	0	0	0	4
Otu0005187	3	0	5	0	1	0	0	2	0	4	1
Otu0005201	2	3	0	2	3	0	0	0	0	1	0
Otu0005205	0	0	0	1	0	0	0	0	0	0	0
Otu0005206	0	1	0	0	0	0	0	0	4	0	1
Otu0005207	0	0	0	0	0	0	0	0	0	1	0
Otu0005209	0	0	0	1	0	0	0	0	4	1	0
Otu0005212	0	0	0	1	0	0	0	0	0	0	0
Otu0005213	0	0	1	1	0	0	0	1	0	0	0
Otu0005217	9	4	0	2	0	0	0	1	2	0	0
Otu0005219	0	0	1	0	0	0	0	0	0	0	0
Otu0005220	0	1	0	0	0	0	0	0	0	0	0
Otu0005223	3	5	0	4	1	0	0	0	3	0	9
Otu0005226	0	0	0	0	0	0	0	0	0	1	0
Otu0005230	0	0	0	0	0	0	0	0	0	0	1
Otu0005237	0	0	2	0	0	0	0	0	0	1	2
Otu0005238	0	0	1	0	0	0	0	1	1	0	0
Otu0005250	0	0	0	0	6	0	0	0	0	0	0
Otu0005254	0	0	0	1	0	0	0	0	1	2	0
Otu0005255	0	0	0	0	0	2	4	0	0	41	15
Otu0005257	0	0	0	1	0	0	0	0	0	0	0
Otu0005261	0	0	0	0	0	0	2	0	1	0	0
Otu0005263	0	1	3	1	0	0	0	3	0	2	1
Otu0005265	0	0	0	0	0	0	1	0	0	1	0
Otu0005268	0	0	0	0	0	0	0	0	1	0	0
Otu0005274	0	0	0	0	0	1	0	0	0	0	0
Otu0005276	0	0	0	2	0	0	0	0	3	0	11
Otu0005277	0	0	2	1	2	65	23	0	1	27	1
Otu0005288	0	0	0	0	0	0	3	0	0	0	0
Otu0005302	0	0	0	0	0	0	0	0	1	0	0
Otu0005306	0	1	0	0	0	0	0	0	0	0	0
Otu0005311	2	0	1	5	1	0	0	1	2	2	2
Otu0005317	0	0	0	0	0	0	0	0	0	0	1
Otu0005327	0	0	0	0	0	0	0	0	1	1	0
Otu0005329	0	0	0	0	0	0	0	0	1	0	0
Otu0005341	0	0	0	0	0	0	0	0	0	1	0
Otu0005343	0	1	1	1	0	0	0	0	1	0	1
Otu0005346	0	0	0	0	0	0	0	0	0	1	0
Otu0005347	0	0	0	0	0	0	0	0	1	0	0
Otu0005351	0	0	1	0	0	0	0	0	0	0	0
Otu0005354	3	2	3	0	1	0	0	5	1	1	1
Otu0005355	0	0	1	1	0	3	1	0	0	1	2
Otu0005356	0	0	0	0	3	0	0	0	1	0	1
Otu0005357	0	0	0	0	0	0	0	2	0	0	0
Otu0005359	0	0	8	1	0	0	0	2	0	19	1
Otu0005360	2	0	0	0	1	0	0	1	2	0	3
Otu0005364	1	2	0	49	4	5	8	0	3	320	6
Otu0005373	0	0	0	0	1	0	0	0	0	1	0
Otu0005377	9	9	7	13	14	1	0	8	1	3	10
Otu0005378	0	0	15	1	4	2	0	8	4	0	1
Otu0005380	0	1	0	5	1	0	0	1	0	0	1
Otu0005381	2	2	1	0	1	1	0	0	0	1	3
Otu0005384	0	1	0	0	0	0	0	0	0	0	0
Otu0005388	3	0	0	0	1	0	0	2	1	2	0
Otu0005391	0	1	2	1	0	3	0	0	0	1	0
Otu0005394	2	0	0	0	0	0	0	0	0	0	0
Otu0005401	1	0	1	0	3	0	0	0	0	0	1
Otu0005403	0	0	0	0	0	0	0	1	0	0	1
Otu0005404	0	0	0	2	0	0	0	0	0	0	2
Otu0005406	1	0	0	1	1	0	0	1	2	0	0
Otu0005410	0	0	0	0	0	0	0	1	0	0	0
Otu0005415	0	0	0	0	0	0	0	0	0	0	1
Otu0005417	0	0	0	0	0	6	0	0	0	0	4
Otu0005419	2	0	1	0	0	0	0	0	0	0	0
Otu0005424	17	14	6	2	11	6	0	4	5	24	4
Otu0005429	1	0	2	0	0	0	0	0	0	0	0
Otu0005431	0	0	4	0	0	18	39	0	0	4	0
Otu0005432	2	0	3	0	2	0	0	2	3	3	0
Otu0005436	6	0	1	2	3	0	0	2	0	1	0
Otu0005440	0	0	0	0	0	0	0	0	0	0	1
Otu0005441	0	0	0	0	0	0	1	0	0	0	1
Otu0005442	19	0	0	0	0	0	0	0	0	0	0
Otu0005446	0	0	0	0	0	0	0	0	0	1	0
Otu0005447	0	0	0	1	0	0	0	0	0	0	0
Otu0005448	1	0	0	1	0	0	0	1	0	0	0
Otu0005450	0	0	0	0	0	0	0	0	0	2	0
Otu0005455	0	0	0	0	0	0	1	0	0	0	0
Otu0005456	5	4	0	1	0	0	0	2	0	4	0
Otu0005457	0	0	0	0	1	0	5	0	0	0	0
Otu0005459	0	0	0	0	2	0	0	0	4	0	3
Otu0005462	0	0	0	0	0	2	0	0	0	0	0
Otu0005469	0	0	0	1	0	0	0	0	0	0	0
Otu0005476	5	2	0	0	1	0	0	0	1	4	0
Otu0005478	0	0	0	1	0	0	0	0	0	29	1
Otu0005479	2	0	1	5	0	0	0	2	0	1	1
Otu0005480	0	0	0	0	0	1	0	0	0	0	0
Otu0005481	14	8	11	11	12	0	0	11	7	8	16
Otu0005484	0	0	3	0	0	0	0	0	0	0	0
Otu0005485	0	1	2	14	1	2	23	0	2	90	4
Otu0005488	0	0	0	0	0	0	0	0	1	0	0
Otu0005497	0	0	20	0	31	0	0	8	0	42	0
Otu0005498	0	0	0	0	0	0	0	0	1	1	0
Otu0005501	0	0	0	1	0	0	0	0	0	0	0
Otu0005502	1	0	0	0	1	0	0	3	0	0	0
Otu0005514	0	0	1	0	0	0	0	0	0	0	0
Otu0005520	0	1	0	2	1	1	0	0	0	0	0
Otu0005522	0	0	0	0	0	0	0	0	1	0	0
Otu0005525	0	2	0	1	0	0	0	1	0	2	1
Otu0005534	0	0	0	0	0	0	0	0	1	0	0
Otu0005539	0	0	0	0	0	0	0	0	0	1	1
Otu0005544	0	1	0	1	0	0	0	0	0	0	0
Otu0005553	0	0	5	0	0	0	0	0	0	2	1
Otu0005557	0	0	3	0	0	0	5	0	0	10	0
Otu0005560	1	4	0	0	3	0	0	1	4	1	0
Otu0005561	8	0	11	2	2	0	0	3	6	5	1
Otu0005574	1	0	0	3	0	0	0	1	0	0	0
Otu0005579	0	0	0	0	0	0	0	0	0	2	0
Otu0005581	0	0	0	0	0	0	0	0	0	2	0
Otu0005582	4	3	0	0	2	0	0	2	0	0	1
Otu0005584	4	2	4	3	1	0	0	1	2	13	1
Otu0005586	1	0	0	1	0	0	0	0	0	1	2
Otu0005589	1	1	0	0	0	0	0	2	3	1	0
Otu0005591	1	0	0	0	1	0	0	0	1	0	1
Otu0005602	0	1	1	0	1	0	0	1	0	0	0
Otu0005608	0	1	0	0	0	1	0	0	0	2	1
Otu0005613	1	0	0	0	0	0	0	0	0	0	0
Otu0005618	0	0	0	4	1	0	0	2	1	0	0
Otu0005620	1	11	9	0	3	3	0	16	0	5	1
Otu0005622	0	0	0	0	0	0	0	0	0	2	0
Otu0005627	0	0	0	0	0	0	0	0	0	9	0
Otu0005633	0	1	2	2	2	0	1	1	2	0	0
Otu0005635	0	1	1	0	0	0	0	1	0	0	0
Otu0005637	0	3	1	1	0	1	0	6	1	6	2
Otu0005649	6	0	0	0	0	0	0	1	0	1	0
Otu0005653	0	0	0	0	0	0	0	0	0	2	0
Otu0005658	0	0	0	1	0	0	0	0	0	0	1
Otu0005659	1	0	0	0	0	0	0	0	0	0	0
Otu0005663	0	0	0	0	0	0	0	0	1	0	0
Otu0005668	0	0	0	1	0	0	0	0	1	0	5
Otu0005681	1	4	0	5	1	0	0	3	0	1	1
Otu0005682	2	1	0	0	0	0	0	1	1	0	0
Otu0005683	2	3	1	1	1	0	0	1	1	0	0
Otu0005685	14	0	21	3	3	0	1	46	3	0	0
Otu0005687	0	0	1	2	1	0	0	0	2	1	1
Otu0005700	0	0	1	1	0	0	0	0	0	0	0
Otu0005704	1	0	0	0	0	0	0	0	1	0	0
Otu0005706	0	0	0	5	0	0	0	0	0	0	0
Otu0005712	0	0	0	0	0	0	0	0	0	2	0
Otu0005716	2	0	1	1	0	1	0	1	0	0	0
Otu0005725	1	0	0	0	2	0	0	0	0	0	0
Otu0005729	0	0	0	4	0	0	0	0	0	0	0
Otu0005735	0	0	8	0	0	0	0	0	0	0	0
Otu0005740	2	0	0	0	3	0	0	0	0	3	0
Otu0005742	0	1	0	1	0	0	0	1	0	0	0
Otu0005746	0	0	5	1	0	0	0	4	0	0	1
Otu0005751	0	0	0	1	0	0	0	0	0	0	0
Otu0005752	0	0	0	0	0	0	0	0	0	1	1
Otu0005755	0	0	0	0	0	0	0	0	0	1	1
Otu0005758	0	0	0	0	0	0	0	0	0	1	0
Otu0005759	4	0	1	0	1	0	0	0	2	5	0
Otu0005763	2	2	2	3	1	0	0	0	2	1	2
Otu0005765	1	0	2	1	0	1	0	1	1	0	0
Otu0005773	0	0	0	0	0	1	0	0	0	0	0
Otu0005774	0	0	0	0	0	2	3	0	0	2	0
Otu0005782	3	1	10	6	3	1	0	6	0	0	1
Otu0005786	0	0	0	0	0	0	0	0	1	0	2
Otu0005787	2	1	1	2	0	0	0	1	3	4	0
Otu0005789	0	0	0	0	0	0	0	0	0	2	0
Otu0005796	2	0	0	2	0	0	0	1	1	0	0
Otu0005797	0	1	0	0	0	0	0	0	0	0	0
Otu0005798	0	0	0	0	0	0	0	0	0	0	1
Otu0005801	0	0	0	0	0	0	1	0	1	0	0
Otu0005803	0	0	0	2	1	0	2	0	2	15	1
Otu0005805	3	2	2	3	1	0	0	1	1	0	0
Otu0005809	0	0	0	0	0	0	0	0	0	1	0
Otu0005818	2	0	4	0	1	0	0	2	0	0	0
Otu0005819	0	0	0	0	1	0	0	0	0	0	0
Otu0005836	0	0	0	0	0	0	0	0	0	1	0
Otu0005843	0	0	0	0	0	0	0	0	4	0	0
Otu0005859	0	0	0	0	0	0	1	0	0	3	0
Otu0005862	0	0	0	0	0	0	0	0	1	0	0
Otu0005865	0	1	1	1	0	0	0	0	0	0	4
Otu0005868	0	0	0	0	0	0	1	0	0	2	0
Otu0005880	0	0	0	0	0	0	1	0	0	2	0
Otu0005883	0	0	3	0	0	0	0	0	0	0	0
Otu0005884	0	0	0	0	0	0	0	0	0	3	0
Otu0005885	0	0	0	0	0	0	0	0	0	1	0
Otu0005900	0	0	1	1	0	0	0	0	1	2	0
Otu0005903	0	0	0	0	0	0	0	0	0	1	0
Otu0005909	5	3	1	4	8	0	0	2	1	0	0
Otu0005912	1	0	0	0	0	0	0	0	0	0	0
Otu0005917	0	2	0	1	1	0	0	3	0	3	0
Otu0005922	7	1	2	1	1	0	0	4	3	1	0
Otu0005925	5	0	0	2	3	1	0	2	4	5	0
Otu0005932	1	0	0	2	1	0	0	0	0	0	1
Otu0005934	0	0	0	1	0	0	0	0	0	0	0
Otu0005940	0	0	0	0	0	0	1	0	0	0	0
Otu0005944	0	0	0	1	0	0	0	0	0	0	0
Otu0005946	0	0	1	1	0	0	0	0	0	0	0
Otu0005949	1	0	2	1	24	76	9	0	0	3	2
Otu0005950	6	5	3	1	2	1	0	4	1	9	2
Otu0005961	1	0	1	1	1	0	0	1	0	2	0
Otu0005963	0	0	0	0	1	0	0	0	0	0	0
Otu0005964	1	0	0	0	0	0	0	1	0	0	0
Otu0005972	0	0	0	0	0	0	0	1	0	0	0
Otu0005976	1	0	0	0	0	0	0	0	0	0	0
Otu0005978	0	0	1	2	0	3	1	0	5	1	1
Otu0005981	0	0	0	2	0	0	1	0	0	0	0
Otu0005994	0	0	28	0	0	21	0	3	0	0	0
Otu0005998	0	0	0	0	0	1	0	0	0	0	0
Otu0005999	0	0	0	0	0	0	0	0	1	0	0
Otu0006000	0	0	0	0	0	0	0	0	0	5	0
Otu0006003	0	1	0	0	0	0	0	0	0	0	0
Otu0006007	3	4	0	1	15	0	0	6	2	0	1
Otu0006014	0	0	0	0	0	0	0	0	1	0	1
Otu0006027	2	2	0	6	1	0	0	0	0	1	1
Otu0006028	0	0	0	0	0	0	0	2	2	0	1
Otu0006030	0	0	0	0	0	0	87	0	0	4	0
Otu0006034	1	0	0	0	0	0	0	0	0	2	0
Otu0006041	2	6	3	0	21	0	0	9	8	1	10
Otu0006043	0	0	1	0	0	0	0	0	0	0	0
Otu0006044	0	0	0	1	0	1	0	0	0	1	0
Otu0006046	0	0	0	0	0	0	1	0	0	0	0
Otu0006047	0	0	0	0	0	0	0	0	0	4	0
Otu0006049	0	0	2	0	0	0	0	0	2	7	0
Otu0006054	0	0	3	0	0	0	0	0	0	1	0
Otu0006055	0	0	1	2	0	0	0	0	0	0	0
Otu0006057	0	0	0	0	0	0	0	1	0	0	0
Otu0006059	2	0	1	1	0	0	0	0	1	0	1
Otu0006060	0	0	0	0	0	0	0	0	2	2	0
Otu0006062	0	0	0	0	0	0	0	0	0	2	1
Otu0006066	1	1	0	1	0	0	0	0	0	0	0
Otu0006071	0	0	0	0	0	0	0	0	1	0	0
Otu0006080	0	0	0	0	0	0	0	0	2	0	0
Otu0006089	0	0	0	0	0	0	0	1	0	0	0
Otu0006090	0	0	0	2	0	5	3	0	0	11	0
Otu0006107	22	19	16	21	27	1	0	23	7	2	14
Otu0006111	0	0	1	0	0	0	0	0	0	0	0
Otu0006112	0	0	1	0	0	0	0	0	0	0	0
Otu0006116	6	4	4	1	1	2	0	2	1	10	0
Otu0006119	1	0	0	3	1	0	0	3	0	0	0
Otu0006121	9	0	2	12	0	0	0	3	0	0	0
Otu0006122	0	0	1	0	0	0	0	0	1	0	0
Otu0006129	0	0	0	0	1	0	0	0	0	0	0
Otu0006131	0	0	0	1	1	0	0	0	0	2	0
Otu0006132	0	0	0	0	1	0	0	0	0	2	0
Otu0006135	0	1	0	0	0	0	0	0	4	0	0
Otu0006147	0	0	0	0	0	0	0	0	3	0	0
Otu0006154	1	0	0	4	1	0	0	6	1	1	0
Otu0006161	0	0	0	0	0	1	0	0	0	1	0
Otu0006164	0	0	3	2	0	0	0	5	1	0	1
Otu0006172	0	0	1	0	0	0	0	1	0	0	0
Otu0006185	0	0	0	0	1	0	0	0	0	0	0
Otu0006190	4	1	0	0	1	0	0	0	0	1	2
Otu0006191	0	0	0	0	0	0	1	0	0	43	1
Otu0006199	0	0	0	0	0	11	5	0	0	0	0
Otu0006202	0	0	1	0	1	13	0	0	0	4	0
Otu0006204	0	0	0	1	0	0	113	0	0	0	0
Otu0006206	2	1	1	1	0	0	0	1	1	0	0
Otu0006208	0	0	0	0	0	2	0	0	0	0	0
Otu0006216	0	0	0	1	0	0	0	0	0	0	0
Otu0006222	0	0	0	0	0	0	1	0	8	0	0
Otu0006225	0	0	0	0	0	0	0	0	0	1	0
Otu0006230	0	0	0	0	0	0	0	0	0	0	1
Otu0006236	0	1	0	0	2	0	0	1	0	0	0
Otu0006237	0	0	0	0	0	0	0	0	0	6	0
Otu0006242	5	2	4	1	0	0	0	3	1	8	0
Otu0006245	0	0	0	2	1	0	0	0	0	0	0
Otu0006249	0	0	0	2	0	0	0	1	0	0	0
Otu0006253	2	0	0	0	0	0	0	0	2	0	1
Otu0006261	2	0	0	0	0	0	0	1	2	1	1
Otu0006264	0	0	0	2	0	0	0	0	0	0	0
Otu0006269	0	4	0	0	0	1	0	0	0	0	0
Otu0006272	0	2	0	0	1	0	0	0	0	0	6
Otu0006275	0	0	1	2	1	1	7	0	0	3	0
Otu0006283	0	1	1	0	0	6	0	0	0	0	0
Otu0006284	0	0	0	0	0	0	0	0	0	1	0
Otu0006287	0	0	0	0	0	0	0	0	0	1	0
Otu0006290	0	7	0	0	0	0	0	0	0	0	0
Otu0006292	3	0	1	2	1	0	0	4	1	2	0
Otu0006297	2	0	3	2	0	0	0	2	0	2	0
Otu0006307	3	1	2	1	1	0	0	0	0	0	0
Otu0006309	0	0	0	0	0	0	0	0	0	1	0
Otu0006311	0	0	0	1	0	0	0	0	0	2	0
Otu0006312	0	1	0	0	0	0	0	0	0	0	0
Otu0006313	1	1	0	0	0	0	0	0	0	1	0
Otu0006314	0	0	1	0	1	0	0	0	0	0	0
Otu0006315	0	0	0	0	0	0	0	0	0	1	0
Otu0006319	0	0	26	0	0	0	410	2	0	0	0
Otu0006326	5	0	1	3	5	0	0	1	0	1	4
Otu0006327	0	0	0	0	0	0	0	0	0	0	1
Otu0006333	0	0	0	0	0	0	0	0	0	2	0
Otu0006343	0	0	0	0	0	0	0	0	0	1	0
Otu0006344	4	1	0	3	2	1	0	0	2	0	1
Otu0006346	1	1	0	0	1	0	0	4	1	0	0
Otu0006348	1	0	0	3	0	0	0	1	0	0	0
Otu0006349	0	0	0	0	0	0	1	0	0	0	0
Otu0006352	0	0	0	0	0	0	0	0	0	2	0
Otu0006353	0	0	0	0	1	0	0	0	0	0	0
Otu0006356	1	2	1	0	1	0	0	0	0	1	0
Otu0006358	0	0	1	0	0	0	16	0	0	0	1
Otu0006361	6	0	0	1	6	0	0	2	0	0	5
Otu0006365	0	0	1	1	0	0	0	0	0	0	0
Otu0006366	0	1	0	0	0	0	0	0	0	0	0
Otu0006377	0	0	0	1	2	0	0	0	0	1	3
Otu0006380	0	0	0	0	0	0	0	0	1	0	0
Otu0006386	1	0	1	0	1	0	0	0	0	1	1
Otu0006392	0	3	0	0	0	0	0	0	0	0	2
Otu0006397	0	0	0	5	0	0	13	0	0	0	0
Otu0006398	0	0	9	0	0	0	2	0	0	1	0
Otu0006400	1	3	0	0	2	0	1	8	1	0	0
Otu0006401	0	0	1	0	0	0	0	0	0	0	0
Otu0006406	2	1	4	0	0	0	0	2	2	0	1
Otu0006409	0	0	0	0	0	0	3	0	0	24	0
Otu0006414	0	0	0	2	0	0	0	1	0	2	0
Otu0006416	0	0	0	0	0	1	2	0	0	0	0
Otu0006422	0	0	2	2	2	0	0	1	1	0	1
Otu0006423	0	0	6	0	4	0	0	2	3	0	0
Otu0006424	1	1	0	3	0	0	0	0	0	1	0
Otu0006433	0	1	0	0	0	0	0	1	1	0	0
Otu0006434	0	0	0	0	8	0	0	5	1	1	1
Otu0006441	0	1	1	1	2	0	0	1	0	0	0
Otu0006460	0	0	0	0	0	0	0	0	0	1	0
Otu0006462	0	0	0	0	0	0	0	0	0	1	0
Otu0006464	0	0	0	1	0	0	0	0	0	0	0
Otu0006468	0	0	0	0	0	0	0	1	0	0	0
Otu0006480	3	2	0	0	1	0	0	0	1	0	0
Otu0006486	3	2	0	1	2	0	0	1	0	5	1
Otu0006489	0	0	0	0	0	0	0	5	0	0	0
Otu0006497	0	0	0	1	0	0	0	0	0	1	0
Otu0006501	0	0	0	0	0	0	3	0	0	0	0
Otu0006506	0	3	1	1	0	0	0	0	1	2	3
Otu0006515	0	0	0	4	0	1	16	0	3	31	18
Otu0006516	2	0	0	1	0	0	0	3	0	3	0
[truncated: 9,795 more rows]

## Sheet: taxonomy
otu_id	domain	phylum	class	order	family	genus
Otu0000001	Bacteria	Proteobacteria	Gammaproteobacteria	Gammaproteobacteria_unclassified	Gammaproteobacteria_unclassified	Gammaproteobacteria_unclassified
Otu0000002	Bacteria	Cyanobacteria	Cyanobacteria	SubsectionI	FamilyI	Synechococcus
Otu0000003	Bacteria	Proteobacteria	Alphaproteobacteria	Rhodobacterales	Rhodobacteraceae	Rhodobacteraceae_unclassified
Otu0000004	Bacteria	Acidobacteria	Holophagae	Subgroup_10	TK85	TK85_unclassified
Otu0000005	Archaea	Thaumarchaeota	Marine_Group_I	Unknown_Order	Unknown_Family	Candidatus_Nitrosopumilus
Otu0000006	Bacteria	Proteobacteria	Gammaproteobacteria	Gammaproteobacteria_unclassified	Gammaproteobacteria_unclassified	Gammaproteobacteria_unclassified
Otu0000007	Bacteria	Cyanobacteria	Cyanobacteria	SubsectionI	FamilyI	FamilyI_unclassified
Otu0000008	Bacteria	Proteobacteria	Gammaproteobacteria	Chromatiales	Chromatiales_unclassified	Chromatiales_unclassified
Otu0000009	Bacteria	Proteobacteria	Betaproteobacteria	Nitrosomonadales	Nitrosomonadaceae	Candidatus_Branchiomonas
Otu0000010	Bacteria	Chloroflexi	SAR202_clade	SAR202_clade_unclassified	SAR202_clade_unclassified	SAR202_clade_unclassified
Otu0000011	Bacteria	Proteobacteria	Proteobacteria_unclassified	Proteobacteria_unclassified	Proteobacteria_unclassified	Proteobacteria_unclassified
Otu0000012	Bacteria	Actinobacteria	Acidimicrobiia	Acidimicrobiales	Sva0996_marine_group	Sva0996_marine_group_unclassified
Otu0000014	Bacteria	PAUC34f	PAUC34f_unclassified	PAUC34f_unclassified	PAUC34f_unclassified	PAUC34f_unclassified
Otu0000015	Bacteria	Proteobacteria	Alphaproteobacteria	Rhodobacterales	Rhodobacteraceae	Rhodobacteraceae_unclassified
Otu0000016	Bacteria	Actinobacteria	Acidimicrobiia	Acidimicrobiales	Sva0996_marine_group	Sva0996_marine_group_unclassified
Otu0000017	Bacteria	Proteobacteria	Deltaproteobacteria	Sh765B-TzT-29	Sh765B-TzT-29_unclassified	Sh765B-TzT-29_unclassified
Otu0000018	Bacteria	Nitrospirae	Nitrospira	Nitrospirales	Nitrospiraceae	Nitrospira
Otu0000019	Bacteria	Chloroflexi	Caldilineae	Caldilineales	Caldilineaceae	Caldilineaceae_unclassified
Otu0000021	Archaea	Thaumarchaeota	Marine_Group_I	Unknown_Order	Unknown_Family	Candidatus_Nitrosopumilus
Otu0000024	Bacteria	Bacteroidetes	Cytophagia	Order_II	Rhodothermaceae	Rhodothermaceae_unclassified
Otu0000025	Bacteria	Proteobacteria	Gammaproteobacteria	Gammaproteobacteria_unclassified	Gammaproteobacteria_unclassified	Gammaproteobacteria_unclassified
Otu0000026	Bacteria	PAUC34f	PAUC34f_unclassified	PAUC34f_unclassified	PAUC34f_unclassified	PAUC34f_unclassified
Otu0000028	Bacteria	Proteobacteria	Gammaproteobacteria	Oceanospirillales	Hahellaceae	Endozoicomonas
Otu0000030	Bacteria	PAUC34f	PAUC34f_unclassified	PAUC34f_unclassified	PAUC34f_unclassified	PAUC34f_unclassified
Otu0000031	Bacteria	Proteobacteria	Gammaproteobacteria	Oceanospirillales	Hahellaceae	Endozoicomonas
Otu0000032	Bacteria	Acidobacteria	Acidobacteria	Subgroup_9	Subgroup_9_unclassified	Subgroup_9_unclassified
Otu0000034	Bacteria	Bacteroidetes	Cytophagia	Order_II	Rhodothermaceae	Rhodothermaceae_unclassified
Otu0000035	Bacteria	Bacteroidetes	Flavobacteriia	Flavobacteriales	Flavobacteriaceae	NS5_marine_group
Otu0000036	Bacteria	Acidobacteria	Acidobacteria	Subgroup_3	PAUC26f	PAUC26f_unclassified
Otu0000037	Bacteria	Acidobacteria	Acidobacteria	Subgroup_6	Subgroup_6_unclassified	Subgroup_6_unclassified
Otu0000038	Bacteria	Proteobacteria	Deltaproteobacteria	Desulfurellales	Desulfurellaceae	Desulfurellaceae_unclassified
Otu0000039	Bacteria	Acidobacteria	Acidobacteria	Subgroup_11	Subgroup_11_unclassified	Subgroup_11_unclassified
Otu0000041	Bacteria	Proteobacteria	Alphaproteobacteria	SAR11_clade	Surface_1	Candidatus_Pelagibacter
Otu0000044	Bacteria	Chloroflexi	Caldilineae	Caldilineales	Caldilineaceae	Caldilineaceae_unclassified
Otu0000045	Bacteria	Proteobacteria	Proteobacteria_unclassified	Proteobacteria_unclassified	Proteobacteria_unclassified	Proteobacteria_unclassified
Otu0000046	Bacteria	Proteobacteria	Gammaproteobacteria	Gammaproteobacteria_unclassified	Gammaproteobacteria_unclassified	Gammaproteobacteria_unclassified
Otu0000047	Bacteria	Proteobacteria	Gammaproteobacteria	KI89A_clade	KI89A_clade_unclassified	KI89A_clade_unclassified
Otu0000048	Bacteria	Proteobacteria	Proteobacteria_unclassified	Proteobacteria_unclassified	Proteobacteria_unclassified	Proteobacteria_unclassified
Otu0000049	Bacteria	Proteobacteria	Gammaproteobacteria	Oceanospirillales	Oceanospirillales_unclassified	Oceanospirillales_unclassified
Otu0000050	Bacteria	Nitrospirae	Nitrospira	Nitrospirales	Nitrospiraceae	Nitrospira
Otu0000051	Bacteria	Proteobacteria	Alphaproteobacteria	Rhodospirillales	Rhodospirillaceae	AEGEAN-169_marine_group
Otu0000053	Bacteria	Chloroflexi	SAR202_clade	SAR202_clade_unclassified	SAR202_clade_unclassified	SAR202_clade_unclassified
Otu0000057	Bacteria	Proteobacteria	Gammaproteobacteria	Chromatiales	Chromatiaceae	Nitrosococcus
Otu0000058	Bacteria	Proteobacteria	Proteobacteria_unclassified	Proteobacteria_unclassified	Proteobacteria_unclassified	Proteobacteria_unclassified
Otu0000060	Bacteria	Proteobacteria	Alphaproteobacteria	Rickettsiales	TK34	TK34_unclassified
Otu0000061	Bacteria	Actinobacteria	Acidimicrobiia	Acidimicrobiales	Sva0996_marine_group	Sva0996_marine_group_unclassified
Otu0000062	Bacteria	Proteobacteria	Alphaproteobacteria	Rhodospirillales	AT-s3-44	AT-s3-44_unclassified
Otu0000064	Bacteria	Chloroflexi	SAR202_clade	SAR202_clade_unclassified	SAR202_clade_unclassified	SAR202_clade_unclassified
Otu0000065	Bacteria	Chloroflexi	SAR202_clade	SAR202_clade_unclassified	SAR202_clade_unclassified	SAR202_clade_unclassified
Otu0000067	Bacteria	Proteobacteria	Gammaproteobacteria	Gammaproteobacteria_unclassified	Gammaproteobacteria_unclassified	Gammaproteobacteria_unclassified
Otu0000068	Bacteria	Proteobacteria	Alphaproteobacteria	Rhodobacterales	Rhodobacteraceae	Rubrimonas
Otu0000069	Bacteria	Acidobacteria	Acidobacteria	Subgroup_3	PAUC26f	PAUC26f_unclassified
Otu0000070	Bacteria	Proteobacteria	Gammaproteobacteria	Oceanospirillales	SAR86_clade	SAR86_clade_unclassified
Otu0000071	Bacteria	Proteobacteria	Gammaproteobacteria	Alteromonadales	Alteromonadaceae	Alteromonas
Otu0000072	Bacteria	Proteobacteria	Alphaproteobacteria	Rhodobacterales	Rhodobacteraceae	Rhodobacteraceae_unclassified
Otu0000073	Bacteria	Proteobacteria	Gammaproteobacteria	Gammaproteobacteria_unclassified	Gammaproteobacteria_unclassified	Gammaproteobacteria_unclassified
Otu0000076	Bacteria	Proteobacteria	Alphaproteobacteria	Rhodobacterales	Rhodobacteraceae	Rhodovulum
Otu0000077	Bacteria	Chloroflexi	SAR202_clade	SAR202_clade_unclassified	SAR202_clade_unclassified	SAR202_clade_unclassified
Otu0000081	Bacteria	Proteobacteria	Alphaproteobacteria	Rhodobacterales	Rhodobacteraceae	Rhodobacteraceae_unclassified
Otu0000083	Bacteria	Firmicutes	Clostridia	Halanaerobiales	64K2	64K2_unclassified
Otu0000084	Bacteria	Proteobacteria	Gammaproteobacteria	Gammaproteobacteria_unclassified	Gammaproteobacteria_unclassified	Gammaproteobacteria_unclassified
Otu0000087	Bacteria	Chloroflexi	Anaerolineae	Anaerolineales	Anaerolineaceae	Anaerolineaceae_unclassified
Otu0000088	Bacteria	Proteobacteria	Gammaproteobacteria	KI89A_clade	KI89A_clade_unclassified	KI89A_clade_unclassified
Otu0000089	Bacteria	Proteobacteria	Gammaproteobacteria	KI89A_clade	KI89A_clade_unclassified	KI89A_clade_unclassified
Otu0000090	Bacteria	Proteobacteria	Gammaproteobacteria	Gammaproteobacteria_unclassified	Gammaproteobacteria_unclassified	Gammaproteobacteria_unclassified
Otu0000091	Bacteria	Proteobacteria	Proteobacteria_unclassified	Proteobacteria_unclassified	Proteobacteria_unclassified	Proteobacteria_unclassified
Otu0000092	Bacteria	Proteobacteria	Gammaproteobacteria	Vibrionales	Vibrionaceae	Vibrio
Otu0000094	Bacteria	Proteobacteria	Proteobacteria_unclassified	Proteobacteria_unclassified	Proteobacteria_unclassified	Proteobacteria_unclassified
Otu0000096	Bacteria	Proteobacteria	Proteobacteria_unclassified	Proteobacteria_unclassified	Proteobacteria_unclassified	Proteobacteria_unclassified
Otu0000100	Bacteria	Chloroflexi	Caldilineae	Caldilineales	Caldilineaceae	Caldilineaceae_unclassified
Otu0000101	Bacteria	Proteobacteria	Gammaproteobacteria	Gammaproteobacteria_unclassified	Gammaproteobacteria_unclassified	Gammaproteobacteria_unclassified
Otu0000102	Bacteria	Proteobacteria	Deltaproteobacteria	GR-WP33-30	GR-WP33-30_unclassified	GR-WP33-30_unclassified
Otu0000103	Bacteria	Proteobacteria	Alphaproteobacteria	Rhodospirillales	Rhodospirillaceae	Rhodospirillaceae_unclassified
Otu0000106	Bacteria	Proteobacteria	Gammaproteobacteria	Gammaproteobacteria_unclassified	Gammaproteobacteria_unclassified	Gammaproteobacteria_unclassified
Otu0000108	Bacteria	Proteobacteria	Gammaproteobacteria	KI89A_clade	KI89A_clade_unclassified	KI89A_clade_unclassified
Otu0000109	Bacteria	Proteobacteria	Alphaproteobacteria	Rhodospirillales	Rhodospirillales_unclassified	Rhodospirillales_unclassified
Otu0000110	Bacteria	Proteobacteria	Gammaproteobacteria	KI89A_clade	KI89A_clade_unclassified	KI89A_clade_unclassified
Otu0000111	Bacteria	Proteobacteria	Deltaproteobacteria	Desulfurellales	Desulfurellaceae	Desulfurellaceae_unclassified
Otu0000114	Bacteria	Proteobacteria	Gammaproteobacteria	Enterobacteriales	Enterobacteriaceae	Enterobacteriaceae_unclassified
Otu0000116	Bacteria	Proteobacteria	Alphaproteobacteria	Alphaproteobacteria_unclassified	Alphaproteobacteria_unclassified	Alphaproteobacteria_unclassified
Otu0000117	Bacteria	Proteobacteria	Gammaproteobacteria	Cellvibrionales	Halieaceae	Halieaceae_unclassified
Otu0000118	Bacteria	Cyanobacteria	Cyanobacteria	SubsectionI	FamilyI	Synechococcus
Otu0000122	Bacteria	Proteobacteria	Gammaproteobacteria	Alteromonadales	Pseudoalteromonadaceae	Pseudoalteromonas
Otu0000125	Bacteria	Proteobacteria	Gammaproteobacteria	Gammaproteobacteria_unclassified	Gammaproteobacteria_unclassified	Gammaproteobacteria_unclassified
Otu0000126	Bacteria	Actinobacteria	Acidimicrobiia	Acidimicrobiales	Sva0996_marine_group	Sva0996_marine_group_unclassified
Otu0000130	Bacteria	Proteobacteria	Gammaproteobacteria	Gammaproteobacteria_unclassified	Gammaproteobacteria_unclassified	Gammaproteobacteria_unclassified
Otu0000131	Bacteria	Gemmatimonadetes	Gemmatimonadetes	BD2-11_terrestrial_group	BD2-11_terrestrial_group_unclassified	BD2-11_terrestrial_group_unclassified
Otu0000132	Bacteria	Bacteroidetes	Flavobacteriia	Flavobacteriales	Flavobacteriaceae	NS5_marine_group
Otu0000134	Archaea	Thaumarchaeota	Marine_Group_I	Unknown_Order	Unknown_Family	Candidatus_Nitrosopumilus
Otu0000137	Bacteria	Gemmatimonadetes	Gemmatimonadetes	BD2-11_terrestrial_group	BD2-11_terrestrial_group_unclassified	BD2-11_terrestrial_group_unclassified
Otu0000140	Bacteria	Proteobacteria	Alphaproteobacteria	Rickettsiales	Rickettsiales_unclassified	Rickettsiales_unclassified
Otu0000142	Bacteria	Proteobacteria	Gammaproteobacteria	Gammaproteobacteria_unclassified	Gammaproteobacteria_unclassified	Gammaproteobacteria_unclassified
Otu0000143	Bacteria	Chloroflexi	SAR202_clade	SAR202_clade_unclassified	SAR202_clade_unclassified	SAR202_clade_unclassified
Otu0000144	Bacteria	Proteobacteria	Alphaproteobacteria	Rhodobacterales	Rhodobacteraceae	Rhodobacteraceae_unclassified
Otu0000145	Bacteria	Proteobacteria	Gammaproteobacteria	Gammaproteobacteria_unclassified	Gammaproteobacteria_unclassified	Gammaproteobacteria_unclassified
Otu0000146	Bacteria	Proteobacteria	Alphaproteobacteria	Rhodobacterales	Rhodobacteraceae	Lutimaribacter
Otu0000147	Bacteria	Acidobacteria	Acidobacteria	Acidobacteria_unclassified	Acidobacteria_unclassified	Acidobacteria_unclassified
Otu0000148	Bacteria	Bacteria_unclassified	Bacteria_unclassified	Bacteria_unclassified	Bacteria_unclassified	Bacteria_unclassified
Otu0000149	Bacteria	Proteobacteria	Alphaproteobacteria	Rhodobacterales	Rhodobacteraceae	Planktomarina
Otu0000152	Bacteria	Proteobacteria	Gammaproteobacteria	KI89A_clade	KI89A_clade_unclassified	KI89A_clade_unclassified
Otu0000154	Bacteria	Acidobacteria	Acidobacteria	Subgroup_6	Subgroup_6_unclassified	Subgroup_6_unclassified
Otu0000156	Bacteria	Chloroflexi	SAR202_clade	SAR202_clade_unclassified	SAR202_clade_unclassified	SAR202_clade_unclassified
Otu0000157	Bacteria	Chloroflexi	Chloroflexi_unclassified	Chloroflexi_unclassified	Chloroflexi_unclassified	Chloroflexi_unclassified
Otu0000158	Bacteria	Planctomycetes	Planctomycetacia	Planctomycetales	Planctomycetaceae	Planctomycetaceae_unclassified
Otu0000159	Bacteria	Proteobacteria	Alphaproteobacteria	Rhodobacterales	Rhodobacteraceae	Rhodobacteraceae_unclassified
Otu0000160	Bacteria	Proteobacteria	Gammaproteobacteria	Gammaproteobacteria_unclassified	Gammaproteobacteria_unclassified	Gammaproteobacteria_unclassified
Otu0000161	Bacteria	Firmicutes	Bacilli	Bacillales	Staphylococcaceae	Staphylococcus
Otu0000163	Bacteria	Proteobacteria	JTB23	JTB23_unclassified	JTB23_unclassified	JTB23_unclassified
Otu0000166	Bacteria	Proteobacteria	Gammaproteobacteria	Gammaproteobacteria_unclassified	Gammaproteobacteria_unclassified	Gammaproteobacteria_unclassified
Otu0000168	Archaea	Thaumarchaeota	Marine_Group_I	Unknown_Order	Unknown_Family	Candidatus_Nitrosopumilus
Otu0000171	Bacteria	Proteobacteria	Gammaproteobacteria	Oceanospirillales	Oceanospirillaceae	Pseudospirillum
Otu0000173	Bacteria	Proteobacteria	Alphaproteobacteria	Rhodobacterales	Rhodobacteraceae	Rhodobacteraceae_unclassified
Otu0000174	Bacteria	Proteobacteria	Alphaproteobacteria	Rhodospirillales	Rhodospirillaceae	AEGEAN-169_marine_group
Otu0000175	Bacteria	Chloroflexi	Chloroflexi_unclassified	Chloroflexi_unclassified	Chloroflexi_unclassified	Chloroflexi_unclassified
Otu0000176	Bacteria	Proteobacteria	Gammaproteobacteria	Gammaproteobacteria_unclassified	Gammaproteobacteria_unclassified	Gammaproteobacteria_unclassified
Otu0000178	Bacteria	Spirochaetae	Spirochaetes	Spirochaetales	Spirochaetaceae	Spirochaeta_2
Otu0000179	Bacteria	Proteobacteria	Proteobacteria_unclassified	Proteobacteria_unclassified	Proteobacteria_unclassified	Proteobacteria_unclassified
Otu0000182	Bacteria	Bacteroidetes	Flavobacteriia	Flavobacteriales	Flavobacteriaceae	Flavobacteriaceae_unclassified
Otu0000183	Bacteria	Proteobacteria	Alphaproteobacteria	Rhodobacterales	Rhodobacteraceae	Rhodobacteraceae_unclassified
Otu0000187	Bacteria	Proteobacteria	Gammaproteobacteria	Oceanospirillales	SAR86_clade	SAR86_clade_unclassified
Otu0000190	Bacteria	Acidobacteria	Acidobacteria	Subgroup_3	PAUC26f	PAUC26f_unclassified
Otu0000192	Bacteria	Proteobacteria	Gammaproteobacteria	Chromatiales	Granulosicoccaceae	Granulosicoccus
Otu0000194	Bacteria	Proteobacteria	Proteobacteria_unclassified	Proteobacteria_unclassified	Proteobacteria_unclassified	Proteobacteria_unclassified
Otu0000197	Bacteria	Proteobacteria	Deltaproteobacteria	Desulfobacterales	Nitrospinaceae	Candidatus_Entotheonella
Otu0000198	Bacteria	PAUC34f	PAUC34f_unclassified	PAUC34f_unclassified	PAUC34f_unclassified	PAUC34f_unclassified
Otu0000199	Bacteria	Chloroflexi	SAR202_clade	SAR202_clade_unclassified	SAR202_clade_unclassified	SAR202_clade_unclassified
Otu0000200	Bacteria	Proteobacteria	Gammaproteobacteria	Chromatiales	Chromatiaceae	Nitrosococcus
Otu0000203	Bacteria	Proteobacteria	Deltaproteobacteria	Desulfovibrionales	Desulfovibrionaceae	Desulfovibrio
Otu0000206	Bacteria	Proteobacteria	Alphaproteobacteria	Alphaproteobacteria_unclassified	Alphaproteobacteria_unclassified	Alphaproteobacteria_unclassified
Otu0000208	Bacteria	Actinobacteria	Acidimicrobiia	Acidimicrobiales	Sva0996_marine_group	Sva0996_marine_group_unclassified
Otu0000209	Bacteria	Proteobacteria	Alphaproteobacteria	Rhodobacterales	Rhodobacteraceae	Ruegeria
Otu0000210	Bacteria	Chloroflexi	SAR202_clade	SAR202_clade_unclassified	SAR202_clade_unclassified	SAR202_clade_unclassified
Otu0000211	Bacteria	Actinobacteria	Acidimicrobiia	Acidimicrobiales	OM1_clade	OM1_clade_unclassified
Otu0000212	Bacteria	Proteobacteria	Alphaproteobacteria	Rhodobacterales	Rhodobacteraceae	Rhodobacteraceae_unclassified
Otu0000214	Bacteria	Proteobacteria	Alphaproteobacteria	Rhodobacterales	Rhodobacteraceae	Pseudovibrio
Otu0000215	Bacteria	Proteobacteria	Alphaproteobacteria	Rhodobacterales	Rhodobacteraceae	Rhodobacteraceae_unclassified
Otu0000216	Bacteria	Cyanobacteria	Cyanobacteria	SubsectionI	FamilyI	Synechococcus
Otu0000218	Bacteria	Proteobacteria	Alphaproteobacteria	Rickettsiales	EF100-94H03	EF100-94H03_unclassified
Otu0000219	Bacteria	Cyanobacteria	Cyanobacteria	SubsectionI	FamilyI	Synechococcus
Otu0000220	Bacteria	Chloroflexi	SAR202_clade	SAR202_clade_unclassified	SAR202_clade_unclassified	SAR202_clade_unclassified
Otu0000221	Bacteria	Chloroflexi	Caldilineae	Caldilineales	Caldilineaceae	Caldilineaceae_unclassified
Otu0000223	Bacteria	Proteobacteria	Proteobacteria_unclassified	Proteobacteria_unclassified	Proteobacteria_unclassified	Proteobacteria_unclassified
Otu0000228	Bacteria	Chloroflexi	SAR202_clade	SAR202_clade_unclassified	SAR202_clade_unclassified	SAR202_clade_unclassified
Otu0000229	Bacteria	Proteobacteria	Gammaproteobacteria	HOC36	HOC36_unclassified	HOC36_unclassified
Otu0000231	Bacteria	Proteobacteria	Gammaproteobacteria	Pseudomonadales	Moraxellaceae	Acinetobacter
Otu0000236	Bacteria	Proteobacteria	Gammaproteobacteria	Gammaproteobacteria_unclassified	Gammaproteobacteria_unclassified	Gammaproteobacteria_unclassified
Otu0000242	Bacteria	Proteobacteria	Gammaproteobacteria	Gammaproteobacteria_unclassified	Gammaproteobacteria_unclassified	Gammaproteobacteria_unclassified
Otu0000244	Bacteria	Gemmatimonadetes	Gemmatimonadetes	BD2-11_terrestrial_group	BD2-11_terrestrial_group_unclassified	BD2-11_terrestrial_group_unclassified
Otu0000246	Bacteria	Proteobacteria	Gammaproteobacteria	KI89A_clade	KI89A_clade_unclassified	KI89A_clade_unclassified
Otu0000249	Bacteria	Proteobacteria	Gammaproteobacteria	KI89A_clade	KI89A_clade_unclassified	KI89A_clade_unclassified
Otu0000251	Bacteria	Gemmatimonadetes	Gemmatimonadetes	BD2-11_terrestrial_group	BD2-11_terrestrial_group_unclassified	BD2-11_terrestrial_group_unclassified
Otu0000255	Bacteria	Proteobacteria	Gammaproteobacteria	Cellvibrionales	Halieaceae	Halieaceae_unclassified
Otu0000261	Bacteria	Gemmatimonadetes	Gemmatimonadetes	BD2-11_terrestrial_group	BD2-11_terrestrial_group_unclassified	BD2-11_terrestrial_group_unclassified
Otu0000263	Bacteria	Proteobacteria	Gammaproteobacteria	Oceanospirillales	Oceanospirillales_unclassified	Oceanospirillales_unclassified
Otu0000265	Archaea	Thaumarchaeota	Marine_Group_I	Unknown_Order	Unknown_Family	Candidatus_Nitrosopumilus
Otu0000269	Bacteria	Firmicutes	Bacilli	Lactobacillales	Streptococcaceae	Streptococcus
Otu0000271	Bacteria	Actinobacteria	Acidimicrobiia	Acidimicrobiales	Sva0996_marine_group	Sva0996_marine_group_unclassified
Otu0000272	Bacteria	Nitrospirae	Nitrospira	Nitrospirales	Nitrospiraceae	Nitrospira
Otu0000273	Bacteria	Proteobacteria	Proteobacteria_unclassified	Proteobacteria_unclassified	Proteobacteria_unclassified	Proteobacteria_unclassified
Otu0000276	Bacteria	Proteobacteria	Alphaproteobacteria	Alphaproteobacteria_unclassified	Alphaproteobacteria_unclassified	Alphaproteobacteria_unclassified
Otu0000279	Bacteria	Proteobacteria	Alphaproteobacteria	Rhodobacterales	Rhodobacteraceae	Amylibacter
Otu0000280	Bacteria	Firmicutes	Clostridia	Halanaerobiales	64K2	64K2_unclassified
Otu0000282	Bacteria	Proteobacteria	Deltaproteobacteria	Desulfurellales	Desulfurellaceae	Desulfurellaceae_unclassified
Otu0000283	Bacteria	Proteobacteria	Alphaproteobacteria	Rhodobacterales	Rhodobacteraceae	Rhodobacteraceae_unclassified
Otu0000284	Bacteria	Proteobacteria	Proteobacteria_unclassified	Proteobacteria_unclassified	Proteobacteria_unclassified	Proteobacteria_unclassified
Otu0000289	Bacteria	Bacteria_unclassified	Bacteria_unclassified	Bacteria_unclassified	Bacteria_unclassified	Bacteria_unclassified
Otu0000292	Bacteria	Proteobacteria	Alphaproteobacteria	Caulobacterales	Hyphomonadaceae	Hyphomonas
Otu0000297	Bacteria	Gemmatimonadetes	Gemmatimonadetes	BD2-11_terrestrial_group	BD2-11_terrestrial_group_unclassified	BD2-11_terrestrial_group_unclassified
Otu0000299	Bacteria	Chloroflexi	SAR202_clade	SAR202_clade_unclassified	SAR202_clade_unclassified	SAR202_clade_unclassified
Otu0000300	Bacteria	Proteobacteria	Gammaproteobacteria	KI89A_clade	KI89A_clade_unclassified	KI89A_clade_unclassified
Otu0000301	Bacteria	Spirochaetae	Spirochaetes	Spirochaetales	Spirochaetaceae	Spirochaeta_2
Otu0000304	Bacteria	Spirochaetae	Spirochaetes	Spirochaetales	Spirochaetaceae	Spirochaeta_2
Otu0000305	Bacteria	Proteobacteria	Gammaproteobacteria	Oceanospirillales	Hahellaceae	Endozoicomonas
Otu0000308	Bacteria	Chloroflexi	TK10	TK10_unclassified	TK10_unclassified	TK10_unclassified
Otu0000312	Bacteria	Proteobacteria	Alphaproteobacteria	Alphaproteobacteria_unclassified	Alphaproteobacteria_unclassified	Alphaproteobacteria_unclassified
Otu0000313	Bacteria	Planctomycetes	Planctomycetacia	Planctomycetales	Planctomycetaceae	Rubripirellula
Otu0000314	Bacteria	Proteobacteria	Gammaproteobacteria	Oceanospirillales	Litoricolaceae	Litoricola
Otu0000317	Bacteria	Proteobacteria	Gammaproteobacteria	Chromatiales	Chromatiaceae	Nitrosococcus
Otu0000318	Bacteria	Proteobacteria	Gammaproteobacteria	Gammaproteobacteria_unclassified	Gammaproteobacteria_unclassified	Gammaproteobacteria_unclassified
Otu0000319	Bacteria	Bacteroidetes	Cytophagia	Order_II	Rhodothermaceae	Rhodothermaceae_unclassified
Otu0000320	Bacteria	Acidobacteria	Acidobacteria	Subgroup_6	Subgroup_6_unclassified	Subgroup_6_unclassified
Otu0000321	Bacteria	Proteobacteria	Alphaproteobacteria	Rhodospirillales	Rhodospirillales_unclassified	Rhodospirillales_unclassified
Otu0000324	Bacteria	Proteobacteria	Gammaproteobacteria	Gammaproteobacteria_unclassified	Gammaproteobacteria_unclassified	Gammaproteobacteria_unclassified
Otu0000325	Bacteria	Acidobacteria	Acidobacteria	Subgroup_21	Subgroup_21_unclassified	Subgroup_21_unclassified
Otu0000329	Bacteria	PAUC34f	PAUC34f_unclassified	PAUC34f_unclassified	PAUC34f_unclassified	PAUC34f_unclassified
Otu0000330	Bacteria	Chloroflexi	SAR202_clade	SAR202_clade_unclassified	SAR202_clade_unclassified	SAR202_clade_unclassified
Otu0000332	Bacteria	Proteobacteria	Gammaproteobacteria	Oceanospirillales	Oceanospirillales_unclassified	Oceanospirillales_unclassified
Otu0000333	Archaea	Thaumarchaeota	Marine_Group_I	Unknown_Order	Unknown_Family	Candidatus_Nitrosopumilus
Otu0000339	Bacteria	Proteobacteria	Proteobacteria_unclassified	Proteobacteria_unclassified	Proteobacteria_unclassified	Proteobacteria_unclassified
Otu0000340	Bacteria	Proteobacteria	Gammaproteobacteria	Gammaproteobacteria_unclassified	Gammaproteobacteria_unclassified	Gammaproteobacteria_unclassified
Otu0000341	Bacteria	Proteobacteria	Gammaproteobacteria	Gammaproteobacteria_unclassified	Gammaproteobacteria_unclassified	Gammaproteobacteria_unclassified
Otu0000343	Bacteria	Proteobacteria	Alphaproteobacteria	Rhodospirillales	Rhodospirillales_unclassified	Rhodospirillales_unclassified
Otu0000350	Bacteria	Proteobacteria	Gammaproteobacteria	KI89A_clade	KI89A_clade_unclassified	KI89A_clade_unclassified
Otu0000351	Bacteria	Acidobacteria	Acidobacteria	Subgroup_9	Subgroup_9_unclassified	Subgroup_9_unclassified
Otu0000354	Bacteria	Chloroflexi	Chloroflexi_unclassified	Chloroflexi_unclassified	Chloroflexi_unclassified	Chloroflexi_unclassified
Otu0000355	Bacteria	Chloroflexi	SAR202_clade	SAR202_clade_unclassified	SAR202_clade_unclassified	SAR202_clade_unclassified
Otu0000362	Bacteria	Verrucomicrobia	Verrucomicrobiae	Verrucomicrobiales	Verrucomicrobiaceae	Roseibacillus
Otu0000367	Bacteria	Actinobacteria	Acidimicrobiia	Acidimicrobiales	Sva0996_marine_group	Sva0996_marine_group_unclassified
Otu0000371	Bacteria	Proteobacteria	Alphaproteobacteria	Alphaproteobacteria_unclassified	Alphaproteobacteria_unclassified	Alphaproteobacteria_unclassified
Otu0000374	Bacteria	Proteobacteria	Gammaproteobacteria	Gammaproteobacteria_unclassified	Gammaproteobacteria_unclassified	Gammaproteobacteria_unclassified
Otu0000375	Archaea	Thaumarchaeota	Marine_Group_I	Unknown_Order	Unknown_Family	Candidatus_Nitrosopumilus
Otu0000382	Bacteria	Proteobacteria	Alphaproteobacteria	Sphingomonadales	Erythrobacteraceae	Erythrobacteraceae_unclassified
Otu0000384	Bacteria	Actinobacteria	Acidimicrobiia	Acidimicrobiales	OM1_clade	OM1_clade_unclassified
Otu0000386	Bacteria	Chloroflexi	Anaerolineae	Anaerolineales	Anaerolineaceae	Anaerolineaceae_unclassified
Otu0000389	Bacteria	Chloroflexi	Anaerolineae	Anaerolineales	Anaerolineaceae	Anaerolineaceae_unclassified
Otu0000390	Bacteria	Bacteria_unclassified	Bacteria_unclassified	Bacteria_unclassified	Bacteria_unclassified	Bacteria_unclassified
Otu0000393	Bacteria	Bacteroidetes	Flavobacteriia	Flavobacteriales	Flavobacteriaceae	Flavobacteriaceae_unclassified
Otu0000396	Bacteria	Bacteroidetes	Flavobacteriia	Flavobacteriales	Flavobacteriaceae	Flavobacteriaceae_unclassified
Otu0000399	Bacteria	Proteobacteria	Alphaproteobacteria	Rhizobiales	Phyllobacteriaceae	Hoeflea
Otu0000400	Bacteria	Proteobacteria	Alphaproteobacteria	Rhodobacterales	Rhodobacteraceae	Rhodobacteraceae_unclassified
Otu0000401	Bacteria	Bacteria_unclassified	Bacteria_unclassified	Bacteria_unclassified	Bacteria_unclassified	Bacteria_unclassified
Otu0000402	Bacteria	Proteobacteria	Alphaproteobacteria	Rhodobacterales	Rhodobacteraceae	Marivita
Otu0000406	Bacteria	Bacteroidetes	Flavobacteriia	Flavobacteriales	Flavobacteriaceae	Formosa
Otu0000407	Bacteria	Proteobacteria	Proteobacteria_unclassified	Proteobacteria_unclassified	Proteobacteria_unclassified	Proteobacteria_unclassified
Otu0000408	Bacteria	Proteobacteria	Gammaproteobacteria	Gammaproteobacteria_unclassified	Gammaproteobacteria_unclassified	Gammaproteobacteria_unclassified
Otu0000409	Bacteria	Proteobacteria	Gammaproteobacteria	Gammaproteobacteria_unclassified	Gammaproteobacteria_unclassified	Gammaproteobacteria_unclassified
Otu0000410	Bacteria	Chloroflexi	Chloroflexi_unclassified	Chloroflexi_unclassified	Chloroflexi_unclassified	Chloroflexi_unclassified
Otu0000412	Bacteria	Bacteroidetes	Flavobacteriia	Flavobacteriales	Flavobacteriaceae	Tenacibaculum
Otu0000413	Bacteria	Proteobacteria	Gammaproteobacteria	Gammaproteobacteria_unclassified	Gammaproteobacteria_unclassified	Gammaproteobacteria_unclassified
Otu0000414	Bacteria	Bacteroidetes	Flavobacteriia	Flavobacteriales	Flavobacteriaceae	NS2b_marine_group
Otu0000415	Bacteria	Bacteroidetes	Flavobacteriia	Flavobacteriales	Flavobacteriaceae	NS4_marine_group
Otu0000417	Bacteria	Proteobacteria	Gammaproteobacteria	Gammaproteobacteria_unclassified	Gammaproteobacteria_unclassified	Gammaproteobacteria_unclassified
Otu0000419	Bacteria	Proteobacteria	Alphaproteobacteria	Alphaproteobacteria_unclassified	Alphaproteobacteria_unclassified	Alphaproteobacteria_unclassified
Otu0000422	Bacteria	Proteobacteria	Gammaproteobacteria	Oceanospirillales	SAR86_clade	SAR86_clade_unclassified
Otu0000427	Bacteria	Proteobacteria	Gammaproteobacteria	Vibrionales	Vibrionaceae	Photobacterium
Otu0000428	Bacteria	Proteobacteria	Gammaproteobacteria	Gammaproteobacteria_unclassified	Gammaproteobacteria_unclassified	Gammaproteobacteria_unclassified
Otu0000429	Bacteria	Proteobacteria	Deltaproteobacteria	Bdellovibrionales	Bacteriovoracaceae	Halobacteriovorax
Otu0000435	Bacteria	Proteobacteria	Gammaproteobacteria	Order_Incertae_Sedis	Family_Incertae_Sedis	Marinicella
Otu0000436	Bacteria	Proteobacteria	Alphaproteobacteria	Rhodobacterales	Rhodobacteraceae	Rhodobacteraceae_unclassified
Otu0000437	Bacteria	Proteobacteria	Proteobacteria_unclassified	Proteobacteria_unclassified	Proteobacteria_unclassified	Proteobacteria_unclassified
Otu0000440	Archaea	Thaumarchaeota	Marine_Group_I	Unknown_Order	Unknown_Family	Candidatus_Nitrosopumilus
Otu0000442	Bacteria	Proteobacteria	Gammaproteobacteria	Alteromonadales	Colwelliaceae	Thalassotalea
Otu0000444	Bacteria	Proteobacteria	Alphaproteobacteria	Rhodospirillales	Rhodospirillales_unclassified	Rhodospirillales_unclassified
Otu0000445	Bacteria	Proteobacteria	Gammaproteobacteria	Oceanospirillales	Oceanospirillales_unclassified	Oceanospirillales_unclassified
Otu0000447	Bacteria	Proteobacteria	Gammaproteobacteria	KI89A_clade	KI89A_clade_unclassified	KI89A_clade_unclassified
Otu0000449	Bacteria	Proteobacteria	Alphaproteobacteria	Rhodospirillales	Rhodospirillales_unclassified	Rhodospirillales_unclassified
Otu0000450	Bacteria	Proteobacteria	Gammaproteobacteria	Gammaproteobacteria_unclassified	Gammaproteobacteria_unclassified	Gammaproteobacteria_unclassified
Otu0000451	Bacteria	Proteobacteria	Alphaproteobacteria	Alphaproteobacteria_unclassified	Alphaproteobacteria_unclassified	Alphaproteobacteria_unclassified
Otu0000452	Bacteria	Chloroflexi	SAR202_clade	SAR202_clade_unclassified	SAR202_clade_unclassified	SAR202_clade_unclassified
Otu0000456	Bacteria	Proteobacteria	Gammaproteobacteria	Oceanospirillales	Oleiphilaceae	Oleiphilus
Otu0000457	Bacteria	Proteobacteria	Gammaproteobacteria	Cellvibrionales	Halieaceae	Halieaceae_unclassified
Otu0000461	Bacteria	Proteobacteria	Gammaproteobacteria	Oceanospirillales	Halomonadaceae	Halomonas
Otu0000462	Bacteria	Proteobacteria	Alphaproteobacteria	Rhodospirillales	AT-s3-44	AT-s3-44_unclassified
Otu0000463	Bacteria	Chloroflexi	SAR202_clade	SAR202_clade_unclassified	SAR202_clade_unclassified	SAR202_clade_unclassified
Otu0000465	Bacteria	Proteobacteria	Gammaproteobacteria	Gammaproteobacteria_unclassified	Gammaproteobacteria_unclassified	Gammaproteobacteria_unclassified
Otu0000466	Bacteria	Proteobacteria	Alphaproteobacteria	Alphaproteobacteria_unclassified	Alphaproteobacteria_unclassified	Alphaproteobacteria_unclassified
Otu0000470	Bacteria	Proteobacteria	Gammaproteobacteria	Alteromonadales	Alteromonadaceae	Marinobacter
Otu0000474	Bacteria	Proteobacteria	Alphaproteobacteria	Sphingomonadales	Sphingomonadaceae	Sphingomonas
Otu0000476	Bacteria	Bacteria_unclassified	Bacteria_unclassified	Bacteria_unclassified	Bacteria_unclassified	Bacteria_unclassified
Otu0000478	Bacteria	Proteobacteria	Alphaproteobacteria	Rhodobacterales	Rhodobacteraceae	Rhodobacteraceae_unclassified
Otu0000480	Bacteria	Proteobacteria	Gammaproteobacteria	Gammaproteobacteria_unclassified	Gammaproteobacteria_unclassified	Gammaproteobacteria_unclassified
Otu0000481	Bacteria	Bacteroidetes	Flavobacteriia	Flavobacteriales	Flavobacteriaceae	Kordia
Otu0000483	Bacteria	Cyanobacteria	Cyanobacteria	SubsectionI	FamilyI	Prochloron
Otu0000490	Bacteria	Proteobacteria	Gammaproteobacteria	Vibrionales	Vibrionaceae	Vibrionaceae_unclassified
Otu0000491	Bacteria	Proteobacteria	Gammaproteobacteria	Oceanospirillales	Oceanospirillaceae	Oceanospirillaceae_unclassified
Otu0000493	Bacteria	Proteobacteria	Gammaproteobacteria	Oceanospirillales	SAR86_clade	SAR86_clade_unclassified
Otu0000497	Bacteria	Proteobacteria	Gammaproteobacteria	Gammaproteobacteria_unclassified	Gammaproteobacteria_unclassified	Gammaproteobacteria_unclassified
Otu0000499	Bacteria	Bacteroidetes	Flavobacteriia	Flavobacteriales	Flavobacteriaceae	Tenacibaculum
Otu0000500	Bacteria	Proteobacteria	Gammaproteobacteria	Vibrionales	Vibrionaceae	Vibrio
Otu0000506	Bacteria	PAUC34f	PAUC34f_unclassified	PAUC34f_unclassified	PAUC34f_unclassified	PAUC34f_unclassified
Otu0000508	Bacteria	Bacteroidetes	Flavobacteriia	Flavobacteriales	Flavobacteriaceae	Polaribacter
Otu0000511	Bacteria	Proteobacteria	Gammaproteobacteria	Gammaproteobacteria_unclassified	Gammaproteobacteria_unclassified	Gammaproteobacteria_unclassified
Otu0000515	Archaea	Thaumarchaeota	Soil_Crenarchaeotic_Group(SCG)	Soil_Crenarchaeotic_Group(SCG)_unclassified	Soil_Crenarchaeotic_Group(SCG)_unclassified	Soil_Crenarchaeotic_Group(SCG)_unclassified
Otu0000516	Bacteria	Gemmatimonadetes	Gemmatimonadetes	BD2-11_terrestrial_group	BD2-11_terrestrial_group_unclassified	BD2-11_terrestrial_group_unclassified
Otu0000517	Bacteria	Deinococcus-Thermus	Deinococci	Deinococcales	Trueperaceae	Truepera
Otu0000521	Bacteria	Proteobacteria	Proteobacteria_unclassified	Proteobacteria_unclassified	Proteobacteria_unclassified	Proteobacteria_unclassified
Otu0000526	Bacteria	Proteobacteria	Gammaproteobacteria	Gammaproteobacteria_unclassified	Gammaproteobacteria_unclassified	Gammaproteobacteria_unclassified
Otu0000528	Bacteria	Chloroflexi	Chloroflexi_unclassified	Chloroflexi_unclassified	Chloroflexi_unclassified	Chloroflexi_unclassified
Otu0000529	Bacteria	Proteobacteria	Gammaproteobacteria	Pseudomonadales	Moraxellaceae	Acinetobacter
Otu0000532	Bacteria	Chloroflexi	Anaerolineae	Anaerolineales	Anaerolineaceae	Anaerolineaceae_unclassified
Otu0000533	Bacteria	Proteobacteria	Gammaproteobacteria	Gammaproteobacteria_unclassified	Gammaproteobacteria_unclassified	Gammaproteobacteria_unclassified
Otu0000538	Archaea	Thaumarchaeota	Marine_Group_I	Unknown_Order	Unknown_Family	Candidatus_Nitrosopumilus
Otu0000546	Bacteria	Proteobacteria	Gammaproteobacteria	Gammaproteobacteria_unclassified	Gammaproteobacteria_unclassified	Gammaproteobacteria_unclassified
Otu0000547	Bacteria	Acidobacteria	Acidobacteria	Subgroup_3	PAUC26f	PAUC26f_unclassified
Otu0000553	Bacteria	Bacteroidetes	Cytophagia	Order_II	Rhodothermaceae	Rhodothermaceae_unclassified
Otu0000555	Bacteria	Proteobacteria	Gammaproteobacteria	Gammaproteobacteria_unclassified	Gammaproteobacteria_unclassified	Gammaproteobacteria_unclassified
Otu0000561	Bacteria	Proteobacteria	Proteobacteria_unclassified	Proteobacteria_unclassified	Proteobacteria_unclassified	Proteobacteria_unclassified
Otu0000563	Bacteria	Chloroflexi	S085	S085_unclassified	S085_unclassified	S085_unclassified
Otu0000564	Bacteria	Proteobacteria	Gammaproteobacteria	Chromatiales	Granulosicoccaceae	Granulosicoccus
Otu0000566	Bacteria	Proteobacteria	Gammaproteobacteria	Gammaproteobacteria_unclassified	Gammaproteobacteria_unclassified	Gammaproteobacteria_unclassified
Otu0000569	Bacteria	Firmicutes	Clostridia	Halanaerobiales	64K2	64K2_unclassified
Otu0000572	Bacteria	Proteobacteria	Gammaproteobacteria	Oceanospirillales	Oceanospirillaceae	Oceanospirillaceae_unclassified
Otu0000577	Bacteria	Proteobacteria	Gammaproteobacteria	Gammaproteobacteria_unclassified	Gammaproteobacteria_unclassified	Gammaproteobacteria_unclassified
Otu0000578	Bacteria	Proteobacteria	Gammaproteobacteria	Pseudomonadales	Moraxellaceae	Acinetobacter
Otu0000579	Bacteria	PAUC34f	PAUC34f_unclassified	PAUC34f_unclassified	PAUC34f_unclassified	PAUC34f_unclassified
Otu0000580	Archaea	Thaumarchaeota	Marine_Group_I	Unknown_Order	Unknown_Family	Candidatus_Nitrosopumilus
Otu0000581	Bacteria	Firmicutes	Clostridia	Clostridia_unclassified	Clostridia_unclassified	Clostridia_unclassified
Otu0000582	Bacteria	Bacteria_unclassified	Bacteria_unclassified	Bacteria_unclassified	Bacteria_unclassified	Bacteria_unclassified
Otu0000584	Bacteria	Verrucomicrobia	Opitutae	Puniceicoccales	Puniceicoccaceae	Cerasicoccus
Otu0000585	Bacteria	Acidobacteria	Acidobacteria	Subgroup_6	Subgroup_6_unclassified	Subgroup_6_unclassified
Otu0000588	Bacteria	Acidobacteria	Acidobacteria	Subgroup_3	PAUC26f	PAUC26f_unclassified
Otu0000592	Bacteria	Proteobacteria	Gammaproteobacteria	Gammaproteobacteria_unclassified	Gammaproteobacteria_unclassified	Gammaproteobacteria_unclassified
Otu0000593	Bacteria	Chloroflexi	SAR202_clade	SAR202_clade_unclassified	SAR202_clade_unclassified	SAR202_clade_unclassified
Otu0000598	Bacteria	Gemmatimonadetes	Gemmatimonadetes	BD2-11_terrestrial_group	BD2-11_terrestrial_group_unclassified	BD2-11_terrestrial_group_unclassified
Otu0000599	Bacteria	Proteobacteria	Epsilonproteobacteria	Campylobacterales	Campylobacteraceae	Arcobacter
Otu0000600	Bacteria	Gemmatimonadetes	Gemmatimonadetes	BD2-11_terrestrial_group	BD2-11_terrestrial_group_unclassified	BD2-11_terrestrial_group_unclassified
Otu0000602	Bacteria	Proteobacteria	Gammaproteobacteria	Enterobacteriales	Enterobacteriaceae	Salmonella
Otu0000605	Bacteria	Actinobacteria	Actinobacteria	Corynebacteriales	Corynebacteriaceae	Corynebacterium
Otu0000606	Bacteria	Proteobacteria	Gammaproteobacteria	KI89A_clade	KI89A_clade_unclassified	KI89A_clade_unclassified
Otu0000607	Bacteria	Proteobacteria	Gammaproteobacteria	Gammaproteobacteria_unclassified	Gammaproteobacteria_unclassified	Gammaproteobacteria_unclassified
Otu0000612	Bacteria	Gemmatimonadetes	Gemmatimonadetes	BD2-11_terrestrial_group	BD2-11_terrestrial_group_unclassified	BD2-11_terrestrial_group_unclassified
Otu0000615	Bacteria	Proteobacteria	Gammaproteobacteria	Xanthomonadales	JTB255_marine_benthic_group	JTB255_marine_benthic_group_unclassified
Otu0000618	Bacteria	Firmicutes	Clostridia	Clostridiales	Clostridiales_unclassified	Clostridiales_unclassified
Otu0000619	Bacteria	Firmicutes	Clostridia	Clostridiales	Family_XII	Fusibacter
Otu0000625	Bacteria	Chloroflexi	TK10	TK10_unclassified	TK10_unclassified	TK10_unclassified
Otu0000627	Bacteria	Proteobacteria	Alphaproteobacteria	Rhodobacterales	Rhodobacteraceae	Rhodobacteraceae_unclassified
Otu0000629	Bacteria	Bacteria_unclassified	Bacteria_unclassified	Bacteria_unclassified	Bacteria_unclassified	Bacteria_unclassified
Otu0000630	Bacteria	Proteobacteria	Alphaproteobacteria	Rhodobacterales	Rhodobacteraceae	Rhodobacteraceae_unclassified
Otu0000633	Bacteria	Chloroflexi	SAR202_clade	SAR202_clade_unclassified	SAR202_clade_unclassified	SAR202_clade_unclassified
Otu0000637	Bacteria	Firmicutes	Bacilli	Bacillales	Bacillaceae	Anoxybacillus
Otu0000638	Bacteria	Proteobacteria	Gammaproteobacteria	Gammaproteobacteria_unclassified	Gammaproteobacteria_unclassified	Gammaproteobacteria_unclassified
Otu0000640	Bacteria	Proteobacteria	Gammaproteobacteria	Gammaproteobacteria_unclassified	Gammaproteobacteria_unclassified	Gammaproteobacteria_unclassified
Otu0000641	Bacteria	Chloroflexi	S085	S085_unclassified	S085_unclassified	S085_unclassified
Otu0000643	Bacteria	Proteobacteria	Alphaproteobacteria	Rhodobacterales	Rhodobacteraceae	Rhodobacteraceae_unclassified
Otu0000651	Bacteria	Acidobacteria	Acidobacteria	Subgroup_6	Subgroup_6_unclassified	Subgroup_6_unclassified
Otu0000652	Bacteria	Chloroflexi	Chloroflexi_unclassified	Chloroflexi_unclassified	Chloroflexi_unclassified	Chloroflexi_unclassified
Otu0000653	Bacteria	Proteobacteria	Gammaproteobacteria	KI89A_clade	KI89A_clade_unclassified	KI89A_clade_unclassified
Otu0000655	Bacteria	Proteobacteria	Gammaproteobacteria	Gammaproteobacteria_unclassified	Gammaproteobacteria_unclassified	Gammaproteobacteria_unclassified
Otu0000662	Bacteria	Proteobacteria	Deltaproteobacteria	Desulfobacterales	Desulfobulbaceae	Desulforhopalus
Otu0000666	Bacteria	Proteobacteria	Alphaproteobacteria	OCS116_clade	OCS116_clade_unclassified	OCS116_clade_unclassified
Otu0000669	Bacteria	Bacteria_unclassified	Bacteria_unclassified	Bacteria_unclassified	Bacteria_unclassified	Bacteria_unclassified
Otu0000670	Bacteria	Proteobacteria	Gammaproteobacteria	BD7-8_marine_group	BD7-8_marine_group_unclassified	BD7-8_marine_group_unclassified
Otu0000671	Bacteria	Chloroflexi	Chloroflexi_unclassified	Chloroflexi_unclassified	Chloroflexi_unclassified	Chloroflexi_unclassified
Otu0000673	Bacteria	Proteobacteria	Alphaproteobacteria	Rhizobiales	Hyphomicrobiaceae	Filomicrobium
Otu0000676	Bacteria	Actinobacteria	Acidimicrobiia	Acidimicrobiales	Sva0996_marine_group	Sva0996_marine_group_unclassified
Otu0000679	Bacteria	Proteobacteria	Gammaproteobacteria	Cellvibrionales	Porticoccaceae	SAR92_clade
Otu0000680	Bacteria	Proteobacteria	Alphaproteobacteria	Rhodospirillales	Rhodospirillaceae	Rhodospirillaceae_unclassified
Otu0000684	Bacteria	Proteobacteria	AEGEAN-245	AEGEAN-245_unclassified	AEGEAN-245_unclassified	AEGEAN-245_unclassified
Otu0000685	Bacteria	Proteobacteria	Gammaproteobacteria	Chromatiales	Chromatiaceae	Nitrosococcus
Otu0000688	Bacteria	Proteobacteria	Proteobacteria_unclassified	Proteobacteria_unclassified	Proteobacteria_unclassified	Proteobacteria_unclassified
Otu0000689	Bacteria	Proteobacteria	Deltaproteobacteria	Bdellovibrionales	Bdellovibrionaceae	Bdellovibrio
Otu0000690	Bacteria	Proteobacteria	Gammaproteobacteria	Gammaproteobacteria_unclassified	Gammaproteobacteria_unclassified	Gammaproteobacteria_unclassified
Otu0000693	Bacteria	Proteobacteria	Proteobacteria_unclassified	Proteobacteria_unclassified	Proteobacteria_unclassified	Proteobacteria_unclassified
Otu0000695	Bacteria	Chloroflexi	SAR202_clade	SAR202_clade_unclassified	SAR202_clade_unclassified	SAR202_clade_unclassified
Otu0000697	Bacteria	Proteobacteria	Betaproteobacteria	Burkholderiales	Comamonadaceae	Comamonadaceae_unclassified
Otu0000705	Bacteria	Proteobacteria	Gammaproteobacteria	Gammaproteobacteria_unclassified	Gammaproteobacteria_unclassified	Gammaproteobacteria_unclassified
Otu0000706	Bacteria	Bacteroidetes	Flavobacteriia	Flavobacteriales	Flavobacteriaceae	NS5_marine_group
Otu0000708	Bacteria	Proteobacteria	Alphaproteobacteria	Rhodobacterales	Rhodobacteraceae	Rhodovulum
Otu0000709	Bacteria	Proteobacteria	Gammaproteobacteria	Gammaproteobacteria_unclassified	Gammaproteobacteria_unclassified	Gammaproteobacteria_unclassified
Otu0000710	Bacteria	Verrucomicrobia	OPB35_soil_group	OPB35_soil_group_unclassified	OPB35_soil_group_unclassified	OPB35_soil_group_unclassified
Otu0000711	Bacteria	Proteobacteria	Gammaproteobacteria	Gammaproteobacteria_unclassified	Gammaproteobacteria_unclassified	Gammaproteobacteria_unclassified
Otu0000712	Bacteria	Bacteroidetes	Cytophagia	Order_II	Rhodothermaceae	Rhodothermaceae_unclassified
Otu0000716	Bacteria	Bacteroidetes	Cytophagia	Order_II	Rhodothermaceae	Rhodothermaceae_unclassified
Otu0000719	Archaea	Thaumarchaeota	Marine_Group_I	Unknown_Order	Unknown_Family	Candidatus_Nitrosopumilus
Otu0000720	Bacteria	Proteobacteria	Gammaproteobacteria	Vibrionales	Vibrionaceae	Vibrio
Otu0000721	Bacteria	Bacteroidetes	Flavobacteriia	Flavobacteriales	Flavobacteriaceae	NS5_marine_group
Otu0000723	Bacteria	Acidobacteria	Acidobacteria	Subgroup_9	Subgroup_9_unclassified	Subgroup_9_unclassified
Otu0000724	Bacteria	Proteobacteria	Gammaproteobacteria	Gammaproteobacteria_unclassified	Gammaproteobacteria_unclassified	Gammaproteobacteria_unclassified
Otu0000727	Bacteria	Fusobacteria	Fusobacteriia	Fusobacteriales	Fusobacteriaceae	Ilyobacter
Otu0000729	Bacteria	Proteobacteria	Gammaproteobacteria	Gammaproteobacteria_unclassified	Gammaproteobacteria_unclassified	Gammaproteobacteria_unclassified
Otu0000730	Archaea	Thaumarchaeota	Marine_Group_I	Unknown_Order	Unknown_Family	Candidatus_Nitrosopumilus
Otu0000735	Bacteria	Proteobacteria	Alphaproteobacteria	Rhodospirillales	Rhodospirillaceae	Rhodospirillaceae_unclassified
Otu0000741	Bacteria	Chloroflexi	SAR202_clade	SAR202_clade_unclassified	SAR202_clade_unclassified	SAR202_clade_unclassified
Otu0000744	Bacteria	Proteobacteria	Gammaproteobacteria	Gammaproteobacteria_unclassified	Gammaproteobacteria_unclassified	Gammaproteobacteria_unclassified
Otu0000746	Bacteria	PAUC34f	PAUC34f_unclassified	PAUC34f_unclassified	PAUC34f_unclassified	PAUC34f_unclassified
Otu0000747	Bacteria	Chloroflexi	SAR202_clade	SAR202_clade_unclassified	SAR202_clade_unclassified	SAR202_clade_unclassified
Otu0000748	Bacteria	Actinobacteria	Acidimicrobiia	Acidimicrobiales	Sva0996_marine_group	Sva0996_marine_group_unclassified
Otu0000749	Bacteria	Proteobacteria	Gammaproteobacteria	Gammaproteobacteria_unclassified	Gammaproteobacteria_unclassified	Gammaproteobacteria_unclassified
Otu0000751	Bacteria	Chloroflexi	SAR202_clade	SAR202_clade_unclassified	SAR202_clade_unclassified	SAR202_clade_unclassified
Otu0000752	Bacteria	Actinobacteria	Actinobacteria	PeM15	PeM15_unclassified	PeM15_unclassified
Otu0000755	Bacteria	Acidobacteria	Holophagae	Subgroup_10	Subgroup_10_unclassified	Subgroup_10_unclassified
Otu0000758	Bacteria	Proteobacteria	Betaproteobacteria	Betaproteobacteria_unclassified	Betaproteobacteria_unclassified	Betaproteobacteria_unclassified
Otu0000761	Bacteria	Proteobacteria	Gammaproteobacteria	Oceanospirillales	Oceanospirillaceae	Pseudospirillum
Otu0000763	Bacteria	Proteobacteria	Proteobacteria_unclassified	Proteobacteria_unclassified	Proteobacteria_unclassified	Proteobacteria_unclassified
Otu0000766	Bacteria	Proteobacteria	Gammaproteobacteria	KI89A_clade	KI89A_clade_unclassified	KI89A_clade_unclassified
Otu0000767	Bacteria	Proteobacteria	Alphaproteobacteria	4-Org1-14	4-Org1-14_unclassified	4-Org1-14_unclassified
Otu0000768	Bacteria	Nitrospirae	Nitrospira	Nitrospirales	Nitrospiraceae	Nitrospira
Otu0000769	Bacteria	Bacteria_unclassified	Bacteria_unclassified	Bacteria_unclassified	Bacteria_unclassified	Bacteria_unclassified
Otu0000771	Bacteria	Bacteria_unclassified	Bacteria_unclassified	Bacteria_unclassified	Bacteria_unclassified	Bacteria_unclassified
Otu0000773	Bacteria	Proteobacteria	Alphaproteobacteria	Rhodobacterales	Rhodobacteraceae	Rhodobacteraceae_unclassified
Otu0000774	Bacteria	Proteobacteria	pItb-vmat-80	pItb-vmat-80_unclassified	pItb-vmat-80_unclassified	pItb-vmat-80_unclassified
Otu0000777	Bacteria	Proteobacteria	Betaproteobacteria	Burkholderiales	Comamonadaceae	Comamonadaceae_unclassified
Otu0000785	Bacteria	Proteobacteria	Gammaproteobacteria	KI89A_clade	KI89A_clade_unclassified	KI89A_clade_unclassified
Otu0000789	Bacteria	Gemmatimonadetes	Gemmatimonadetes	BD2-11_terrestrial_group	BD2-11_terrestrial_group_unclassified	BD2-11_terrestrial_group_unclassified
Otu0000790	Bacteria	Proteobacteria	Gammaproteobacteria	Pseudomonadales	Moraxellaceae	Psychrobacter
Otu0000791	Bacteria	Acidobacteria	Acidobacteria	Subgroup_6	Subgroup_6_unclassified	Subgroup_6_unclassified
Otu0000792	Bacteria	Bacteroidetes	Cytophagia	Cytophagales	Flammeovirgaceae	Flammeovirgaceae_unclassified
Otu0000799	Bacteria	Proteobacteria	Deltaproteobacteria	Myxococcales	Sandaracinaceae	Sandaracinaceae_unclassified
Otu0000802	Bacteria	PAUC34f	PAUC34f_unclassified	PAUC34f_unclassified	PAUC34f_unclassified	PAUC34f_unclassified
Otu0000803	Bacteria	Chloroflexi	Anaerolineae	Anaerolineales	Anaerolineaceae	Anaerolineaceae_unclassified
Otu0000804	Bacteria	Firmicutes	Clostridia	Halanaerobiales	64K2	64K2_unclassified
Otu0000805	Bacteria	Actinobacteria	Acidimicrobiia	Acidimicrobiales	Sva0996_marine_group	Sva0996_marine_group_unclassified
Otu0000807	Bacteria	Bacteria_unclassified	Bacteria_unclassified	Bacteria_unclassified	Bacteria_unclassified	Bacteria_unclassified
Otu0000809	Bacteria	Proteobacteria	Gammaproteobacteria	Oceanospirillales	OM182_clade	OM182_clade_unclassified
Otu0000813	Bacteria	Firmicutes	Clostridia	Halanaerobiales	64K2	64K2_unclassified
Otu0000814	Bacteria	Proteobacteria	Gammaproteobacteria	Gammaproteobacteria_unclassified	Gammaproteobacteria_unclassified	Gammaproteobacteria_unclassified
Otu0000816	Bacteria	Proteobacteria	Gammaproteobacteria	Gammaproteobacteria_unclassified	Gammaproteobacteria_unclassified	Gammaproteobacteria_unclassified
Otu0000826	Bacteria	Proteobacteria	Betaproteobacteria	Betaproteobacteria_unclassified	Betaproteobacteria_unclassified	Betaproteobacteria_unclassified
Otu0000827	Bacteria	Proteobacteria	Gammaproteobacteria	Gammaproteobacteria_unclassified	Gammaproteobacteria_unclassified	Gammaproteobacteria_unclassified
Otu0000831	Bacteria	Bacteroidetes	Bacteroidia	Bacteroidales	Marinilabiaceae	Marinifilum
Otu0000840	Bacteria	Proteobacteria	Gammaproteobacteria	Oceanospirillales	Oceanospirillaceae	Amphritea
Otu0000842	Bacteria	Proteobacteria	Gammaproteobacteria	Vibrionales	Vibrionaceae	Photobacterium
Otu0000851	Bacteria	Proteobacteria	Gammaproteobacteria	Oceanospirillales	Oceanospirillaceae	Oceanospirillaceae_unclassified
Otu0000855	Bacteria	Proteobacteria	Alphaproteobacteria	Alphaproteobacteria_unclassified	Alphaproteobacteria_unclassified	Alphaproteobacteria_unclassified
Otu0000857	Bacteria	Proteobacteria	Alphaproteobacteria	Rhizobiales	Phyllobacteriaceae	Pseudahrensia
Otu0000861	Bacteria	Proteobacteria	Gammaproteobacteria	Gammaproteobacteria_unclassified	Gammaproteobacteria_unclassified	Gammaproteobacteria_unclassified
Otu0000863	Bacteria	Proteobacteria	Gammaproteobacteria	Alteromonadales	Ferrimonadaceae	Ferrimonas
Otu0000864	Bacteria	Firmicutes	Firmicutes_unclassified	Firmicutes_unclassified	Firmicutes_unclassified	Firmicutes_unclassified
Otu0000865	Bacteria	Chloroflexi	Caldilineae	Caldilineales	Caldilineaceae	Caldilineaceae_unclassified
Otu0000870	Bacteria	Gemmatimonadetes	Gemmatimonadetes	BD2-11_terrestrial_group	BD2-11_terrestrial_group_unclassified	BD2-11_terrestrial_group_unclassified
Otu0000878	Bacteria	Proteobacteria	Gammaproteobacteria	Gammaproteobacteria_unclassified	Gammaproteobacteria_unclassified	Gammaproteobacteria_unclassified
Otu0000880	Bacteria	Proteobacteria	Gammaproteobacteria	Gammaproteobacteria_unclassified	Gammaproteobacteria_unclassified	Gammaproteobacteria_unclassified
Otu0000882	Bacteria	Bacteria_unclassified	Bacteria_unclassified	Bacteria_unclassified	Bacteria_unclassified	Bacteria_unclassified
Otu0000884	Bacteria	Proteobacteria	Alphaproteobacteria	Rhizobiales	Rhizobiales_unclassified	Rhizobiales_unclassified
Otu0000886	Bacteria	Proteobacteria	Alphaproteobacteria	Rhodobacterales	Rhodobacteraceae	Rhodobacteraceae_unclassified
Otu0000887	Bacteria	Chloroflexi	SAR202_clade	SAR202_clade_unclassified	SAR202_clade_unclassified	SAR202_clade_unclassified
Otu0000888	Bacteria	Proteobacteria	Deltaproteobacteria	Bdellovibrionales	Bdellovibrionaceae	Bdellovibrio
Otu0000890	Bacteria	Proteobacteria	Alphaproteobacteria	Rickettsiales	Rickettsiales_unclassified	Rickettsiales_unclassified
Otu0000892	Bacteria	Chloroflexi	SAR202_clade	SAR202_clade_unclassified	SAR202_clade_unclassified	SAR202_clade_unclassified
Otu0000895	Bacteria	Actinobacteria	Acidimicrobiia	Acidimicrobiales	Sva0996_marine_group	Sva0996_marine_group_unclassified
Otu0000896	Bacteria	Proteobacteria	Alphaproteobacteria	Rhodospirillales	Rhodospirillaceae	Rhodospirillaceae_unclassified
Otu0000897	Bacteria	Proteobacteria	Alphaproteobacteria	Rhodobacterales	Rhodobacteraceae	Rhodobacteraceae_unclassified
Otu0000902	Bacteria	Actinobacteria	Actinobacteria	Corynebacteriales	Corynebacteriaceae	Corynebacteriaceae_unclassified
Otu0000907	Bacteria	Actinobacteria	Acidimicrobiia	Acidimicrobiales	OM1_clade	Candidatus_Actinomarina
Otu0000913	Bacteria	Bacteroidetes	Flavobacteriia	Flavobacteriales	Flavobacteriaceae	Flavobacteriaceae_unclassified
Otu0000914	Bacteria	Proteobacteria	Gammaproteobacteria	KI89A_clade	KI89A_clade_unclassified	KI89A_clade_unclassified
Otu0000915	Bacteria	Chloroflexi	Caldilineae	Caldilineales	Caldilineaceae	Caldilineaceae_unclassified
Otu0000919	Bacteria	Proteobacteria	Gammaproteobacteria	Gammaproteobacteria_unclassified	Gammaproteobacteria_unclassified	Gammaproteobacteria_unclassified
Otu0000922	Bacteria	Chloroflexi	SAR202_clade	SAR202_clade_unclassified	SAR202_clade_unclassified	SAR202_clade_unclassified
Otu0000931	Bacteria	Proteobacteria	Alphaproteobacteria	Rhodospirillales	Rhodospirillaceae	Rhodospirillaceae_unclassified
Otu0000932	Bacteria	Bacteria_unclassified	Bacteria_unclassified	Bacteria_unclassified	Bacteria_unclassified	Bacteria_unclassified
Otu0000937	Bacteria	Proteobacteria	Gammaproteobacteria	Oceanospirillales	Oceanospirillaceae	Neptuniibacter
Otu0000940	Bacteria	Marinimicrobia_(SAR406_clade)	Marinimicrobia_(SAR406_clade)_unclassified	Marinimicrobia_(SAR406_clade)_unclassified	Marinimicrobia_(SAR406_clade)_unclassified	Marinimicrobia_(SAR406_clade)_unclassified
Otu0000943	Bacteria	Proteobacteria	Alphaproteobacteria	Rhizobiales	Rhizobiales_unclassified	Rhizobiales_unclassified
Otu0000944	Bacteria	Proteobacteria	Gammaproteobacteria	Alteromonadales	Pseudoalteromonadaceae	Algicola
Otu0000946	Bacteria	Proteobacteria	Gammaproteobacteria	Gammaproteobacteria_unclassified	Gammaproteobacteria_unclassified	Gammaproteobacteria_unclassified
Otu0000951	Bacteria	Acidobacteria	Acidobacteria	Subgroup_6	Subgroup_6_unclassified	Subgroup_6_unclassified
Otu0000955	Bacteria	Proteobacteria	Gammaproteobacteria	Gammaproteobacteria_unclassified	Gammaproteobacteria_unclassified	Gammaproteobacteria_unclassified
Otu0000956	Bacteria	Chloroflexi	SAR202_clade	SAR202_clade_unclassified	SAR202_clade_unclassified	SAR202_clade_unclassified
Otu0000957	Bacteria	Bacteria_unclassified	Bacteria_unclassified	Bacteria_unclassified	Bacteria_unclassified	Bacteria_unclassified
Otu0000958	Bacteria	Chloroflexi	Caldilineae	Caldilineales	Caldilineaceae	Caldilineaceae_unclassified
Otu0000963	Bacteria	Proteobacteria	Alphaproteobacteria	Rhodobacterales	Rhodobacteraceae	Rhodobacteraceae_unclassified
Otu0000968	Bacteria	Bacteroidetes	Flavobacteriia	Flavobacteriales	Flavobacteriaceae	Actibacter
Otu0000969	Bacteria	Proteobacteria	Gammaproteobacteria	Chromatiales	Chromatiales_unclassified	Chromatiales_unclassified
Otu0000970	Bacteria	Proteobacteria	Alphaproteobacteria	Rhodobacterales	Rhodobacteraceae	Rhodobacteraceae_unclassified
Otu0000975	Bacteria	Proteobacteria	Betaproteobacteria	Burkholderiales	Comamonadaceae	Pelomonas
Otu0000989	Bacteria	Proteobacteria	Alphaproteobacteria	Sphingomonadales	Sphingomonadaceae	Sphingorhabdus
Otu0000991	Bacteria	Proteobacteria	Alphaproteobacteria	Rhodobacterales	Rhodobacteraceae	Rhodobacteraceae_unclassified
Otu0000994	Bacteria	Proteobacteria	Gammaproteobacteria	Gammaproteobacteria_unclassified	Gammaproteobacteria_unclassified	Gammaproteobacteria_unclassified
Otu0000995	Bacteria	Proteobacteria	Gammaproteobacteria	Cellvibrionales	Cellvibrionales_unclassified	Cellvibrionales_unclassified
Otu0000997	Bacteria	Proteobacteria	Alphaproteobacteria	Rhodobacterales	Rhodobacteraceae	Rhodobacteraceae_unclassified
Otu0001003	Bacteria	Actinobacteria	Acidimicrobiia	Acidimicrobiales	Sva0996_marine_group	Sva0996_marine_group_unclassified
Otu0001004	Bacteria	Proteobacteria	Epsilonproteobacteria	Campylobacterales	Campylobacteraceae	Arcobacter
Otu0001006	Bacteria	Chloroflexi	Caldilineae	Caldilineales	Caldilineaceae	Caldilineaceae_unclassified
Otu0001007	Bacteria	Gemmatimonadetes	Gemmatimonadetes	BD2-11_terrestrial_group	BD2-11_terrestrial_group_unclassified	BD2-11_terrestrial_group_unclassified
Otu0001009	Bacteria	Proteobacteria	Alphaproteobacteria	Sphingomonadales	Erythrobacteraceae	Erythrobacter
Otu0001010	Bacteria	Proteobacteria	Gammaproteobacteria	Alteromonadales	Colwelliaceae	Thalassotalea
Otu0001011	Bacteria	Proteobacteria	Alphaproteobacteria	Rhizobiales	Phyllobacteriaceae	Pseudahrensia
Otu0001020	Archaea	Euryarchaeota	Thermoplasmata	Thermoplasmatales	Marine_Group_II	Marine_Group_II_unclassified
Otu0001023	Bacteria	Bacteroidetes	Sphingobacteriia	Sphingobacteriales	Saprospiraceae	Lewinella
Otu0001024	Bacteria	Bacteria_unclassified	Bacteria_unclassified	Bacteria_unclassified	Bacteria_unclassified	Bacteria_unclassified
Otu0001026	Bacteria	Chloroflexi	SAR202_clade	SAR202_clade_unclassified	SAR202_clade_unclassified	SAR202_clade_unclassified
Otu0001028	Bacteria	Proteobacteria	Gammaproteobacteria	Cellvibrionales	Cellvibrionaceae	Pseudomaricurvus
Otu0001030	Bacteria	Proteobacteria	Gammaproteobacteria	Gammaproteobacteria_unclassified	Gammaproteobacteria_unclassified	Gammaproteobacteria_unclassified
Otu0001033	Bacteria	Bacteroidetes	Cytophagia	Cytophagales	Flammeovirgaceae	Ekhidna
Otu0001039	Bacteria	Proteobacteria	SC3-20	SC3-20_unclassified	SC3-20_unclassified	SC3-20_unclassified
Otu0001041	Bacteria	Proteobacteria	Gammaproteobacteria	Gammaproteobacteria_unclassified	Gammaproteobacteria_unclassified	Gammaproteobacteria_unclassified
Otu0001042	Bacteria	Cyanobacteria	Cyanobacteria	SubsectionI	FamilyI	FamilyI_unclassified
Otu0001043	Bacteria	Proteobacteria	Gammaproteobacteria	Gammaproteobacteria_unclassified	Gammaproteobacteria_unclassified	Gammaproteobacteria_unclassified
Otu0001045	Bacteria	Chloroflexi	Caldilineae	Caldilineales	Caldilineaceae	Caldilineaceae_unclassified
Otu0001050	Bacteria	Proteobacteria	Alphaproteobacteria	Rhodobacterales	Rhodobacteraceae	Rhodobacteraceae_unclassified
Otu0001058	Bacteria	Proteobacteria	Alphaproteobacteria	Rhodobacterales	Rhodobacteraceae	Rhodobacteraceae_unclassified
Otu0001060	Bacteria	Proteobacteria	Deltaproteobacteria	Sh765B-TzT-29	Sh765B-TzT-29_unclassified	Sh765B-TzT-29_unclassified
Otu0001061	Bacteria	Proteobacteria	Gammaproteobacteria	Gammaproteobacteria_unclassified	Gammaproteobacteria_unclassified	Gammaproteobacteria_unclassified
Otu0001063	Bacteria	PAUC34f	PAUC34f_unclassified	PAUC34f_unclassified	PAUC34f_unclassified	PAUC34f_unclassified
Otu0001067	Bacteria	Proteobacteria	Gammaproteobacteria	Cellvibrionales	Cellvibrionaceae	Maricurvus
Otu0001069	Bacteria	Planctomycetes	Planctomycetacia	Planctomycetales	Planctomycetaceae	Blastopirellula
Otu0001081	Bacteria	Proteobacteria	Gammaproteobacteria	KI89A_clade	KI89A_clade_unclassified	KI89A_clade_unclassified
Otu0001082	Bacteria	Spirochaetae	Spirochaetes	Spirochaetales	Spirochaetaceae	Spirochaeta_2
Otu0001085	Bacteria	Chloroflexi	SAR202_clade	SAR202_clade_unclassified	SAR202_clade_unclassified	SAR202_clade_unclassified
Otu0001086	Bacteria	Proteobacteria	Alphaproteobacteria	Alphaproteobacteria_unclassified	Alphaproteobacteria_unclassified	Alphaproteobacteria_unclassified
Otu0001089	Bacteria	Bacteroidetes	Flavobacteriia	Flavobacteriales	Flavobacteriaceae	Flavobacteriaceae_unclassified
Otu0001090	Bacteria	Proteobacteria	Gammaproteobacteria	Vibrionales	Vibrionaceae	Vibrionaceae_unclassified
Otu0001093	Bacteria	Bacteria_unclassified	Bacteria_unclassified	Bacteria_unclassified	Bacteria_unclassified	Bacteria_unclassified
Otu0001095	Bacteria	Proteobacteria	Deltaproteobacteria	Sh765B-TzT-29	Sh765B-TzT-29_unclassified	Sh765B-TzT-29_unclassified
Otu0001096	Bacteria	Chloroflexi	TK10	TK10_unclassified	TK10_unclassified	TK10_unclassified
Otu0001100	Bacteria	Proteobacteria	Alphaproteobacteria	Rhodobacterales	Rhodobacteraceae	Rhodobacteraceae_unclassified
Otu0001101	Bacteria	Proteobacteria	Proteobacteria_unclassified	Proteobacteria_unclassified	Proteobacteria_unclassified	Proteobacteria_unclassified
Otu0001104	Bacteria	Chloroflexi	SAR202_clade	SAR202_clade_unclassified	SAR202_clade_unclassified	SAR202_clade_unclassified
Otu0001106	Bacteria	Proteobacteria	Proteobacteria_unclassified	Proteobacteria_unclassified	Proteobacteria_unclassified	Proteobacteria_unclassified
Otu0001111	Bacteria	Proteobacteria	Alphaproteobacteria	Alphaproteobacteria_unclassified	Alphaproteobacteria_unclassified	Alphaproteobacteria_unclassified
Otu0001112	Bacteria	Proteobacteria	Gammaproteobacteria	Gammaproteobacteria_unclassified	Gammaproteobacteria_unclassified	Gammaproteobacteria_unclassified
Otu0001113	Bacteria	Proteobacteria	Gammaproteobacteria	Oceanospirillales	Oceanospirillales_unclassified	Oceanospirillales_unclassified
Otu0001117	Bacteria	Proteobacteria	Gammaproteobacteria	Alteromonadales	Colwelliaceae	Colwellia
Otu0001121	Bacteria	Chloroflexi	Chloroflexi_unclassified	Chloroflexi_unclassified	Chloroflexi_unclassified	Chloroflexi_unclassified
Otu0001122	Bacteria	Bacteria_unclassified	Bacteria_unclassified	Bacteria_unclassified	Bacteria_unclassified	Bacteria_unclassified
Otu0001124	Bacteria	Proteobacteria	Alphaproteobacteria	Alphaproteobacteria_unclassified	Alphaproteobacteria_unclassified	Alphaproteobacteria_unclassified
Otu0001125	Bacteria	Chloroflexi	SAR202_clade	SAR202_clade_unclassified	SAR202_clade_unclassified	SAR202_clade_unclassified
Otu0001126	Bacteria	Proteobacteria	Alphaproteobacteria	Rhodospirillales	Rhodospirillaceae	Pelagibius
Otu0001127	Bacteria	Proteobacteria	Gammaproteobacteria	Pseudomonadales	Pseudomonadaceae	Pseudomonas
Otu0001128	Bacteria	Proteobacteria	Alphaproteobacteria	Rhizobiales	Rhodobiaceae	Anderseniella
Otu0001129	Bacteria	Chloroflexi	SAR202_clade	SAR202_clade_unclassified	SAR202_clade_unclassified	SAR202_clade_unclassified
Otu0001132	Bacteria	Acidobacteria	Holophagae	Subgroup_10	TK85	TK85_unclassified
Otu0001139	Bacteria	Acidobacteria	Acidobacteria	Subgroup_3	PAUC26f	PAUC26f_unclassified
Otu0001141	Bacteria	Chloroflexi	SAR202_clade	SAR202_clade_unclassified	SAR202_clade_unclassified	SAR202_clade_unclassified
Otu0001142	Bacteria	Bacteroidetes	Flavobacteriia	Flavobacteriales	Flavobacteriaceae	Gilvibacter
Otu0001143	Bacteria	Firmicutes	Clostridia	Halanaerobiales	64K2	64K2_unclassified
Otu0001147	Bacteria	Proteobacteria	Gammaproteobacteria	Gammaproteobacteria_unclassified	Gammaproteobacteria_unclassified	Gammaproteobacteria_unclassified
Otu0001148	Bacteria	Proteobacteria	Proteobacteria_unclassified	Proteobacteria_unclassified	Proteobacteria_unclassified	Proteobacteria_unclassified
Otu0001150	Bacteria	Proteobacteria	Gammaproteobacteria	Gammaproteobacteria_unclassified	Gammaproteobacteria_unclassified	Gammaproteobacteria_unclassified
Otu0001154	Bacteria	Chloroflexi	SAR202_clade	SAR202_clade_unclassified	SAR202_clade_unclassified	SAR202_clade_unclassified
Otu0001158	Bacteria	Chloroflexi	SAR202_clade	SAR202_clade_unclassified	SAR202_clade_unclassified	SAR202_clade_unclassified
Otu0001160	Bacteria	Proteobacteria	Gammaproteobacteria	Gammaproteobacteria_unclassified	Gammaproteobacteria_unclassified	Gammaproteobacteria_unclassified
Otu0001161	Bacteria	Proteobacteria	Proteobacteria_unclassified	Proteobacteria_unclassified	Proteobacteria_unclassified	Proteobacteria_unclassified
Otu0001164	Bacteria	Proteobacteria	Gammaproteobacteria	Oceanospirillales	Oceanospirillales_unclassified	Oceanospirillales_unclassified
Otu0001166	Bacteria	Chloroflexi	TK10	TK10_unclassified	TK10_unclassified	TK10_unclassified
Otu0001168	Bacteria	Proteobacteria	Gammaproteobacteria	Gammaproteobacteria_unclassified	Gammaproteobacteria_unclassified	Gammaproteobacteria_unclassified
Otu0001173	Bacteria	Proteobacteria	Alphaproteobacteria	Rhodobacterales	Rhodobacteraceae	Rhodobacteraceae_unclassified
Otu0001174	Bacteria	Actinobacteria	Acidimicrobiia	Acidimicrobiales	Sva0996_marine_group	Sva0996_marine_group_unclassified
Otu0001177	Bacteria	Bacteroidetes	Flavobacteriia	Flavobacteriales	Flavobacteriaceae	NS5_marine_group
Otu0001180	Bacteria	Firmicutes	Clostridia	Halanaerobiales	64K2	64K2_unclassified
Otu0001184	Bacteria	Proteobacteria	Alphaproteobacteria	Rhodobacterales	Rhodobacteraceae	Rhodobacteraceae_unclassified
Otu0001185	Bacteria	Planctomycetes	Planctomycetacia	Planctomycetales	Planctomycetaceae	Blastopirellula
Otu0001187	Bacteria	Proteobacteria	Gammaproteobacteria	Alteromonadales	Alteromonadales_unclassified	Alteromonadales_unclassified
Otu0001191	Bacteria	Chloroflexi	Chloroflexi_unclassified	Chloroflexi_unclassified	Chloroflexi_unclassified	Chloroflexi_unclassified
Otu0001193	Bacteria	Proteobacteria	Alphaproteobacteria	DB1-14	DB1-14_unclassified	DB1-14_unclassified
Otu0001194	Bacteria	Proteobacteria	Elev-16S-509	Elev-16S-509_unclassified	Elev-16S-509_unclassified	Elev-16S-509_unclassified
Otu0001197	Bacteria	Proteobacteria	Gammaproteobacteria	Cellvibrionales	Microbulbiferaceae	Microbulbifer
Otu0001198	Bacteria	Proteobacteria	Gammaproteobacteria	Gammaproteobacteria_unclassified	Gammaproteobacteria_unclassified	Gammaproteobacteria_unclassified
Otu0001200	Bacteria	Actinobacteria	Acidimicrobiia	Acidimicrobiales	Sva0996_marine_group	Sva0996_marine_group_unclassified
Otu0001201	Archaea	Thaumarchaeota	Marine_Group_I	Unknown_Order	Unknown_Family	Candidatus_Nitrosopumilus
Otu0001202	Bacteria	Proteobacteria	Gammaproteobacteria	Gammaproteobacteria_unclassified	Gammaproteobacteria_unclassified	Gammaproteobacteria_unclassified
Otu0001203	Bacteria	Proteobacteria	Proteobacteria_unclassified	Proteobacteria_unclassified	Proteobacteria_unclassified	Proteobacteria_unclassified
Otu0001204	Bacteria	Proteobacteria	Gammaproteobacteria	Gammaproteobacteria_unclassified	Gammaproteobacteria_unclassified	Gammaproteobacteria_unclassified
Otu0001206	Archaea	Thaumarchaeota	Marine_Group_I	Unknown_Order	Unknown_Family	Candidatus_Nitrosopumilus
Otu0001209	Bacteria	Proteobacteria	Gammaproteobacteria	Gammaproteobacteria_unclassified	Gammaproteobacteria_unclassified	Gammaproteobacteria_unclassified
Otu0001211	Bacteria	Proteobacteria	Gammaproteobacteria	Gammaproteobacteria_unclassified	Gammaproteobacteria_unclassified	Gammaproteobacteria_unclassified
Otu0001213	Bacteria	Proteobacteria	Proteobacteria_unclassified	Proteobacteria_unclassified	Proteobacteria_unclassified	Proteobacteria_unclassified
Otu0001218	Archaea	Thaumarchaeota	Marine_Group_I	Unknown_Order	Unknown_Family	Candidatus_Nitrosopumilus
Otu0001221	Bacteria	Proteobacteria	Gammaproteobacteria	Alteromonadales	Colwelliaceae	Thalassotalea
Otu0001222	Bacteria	Proteobacteria	Alphaproteobacteria	Rhizobiales	Phyllobacteriaceae	Pseudahrensia
Otu0001226	Bacteria	Proteobacteria	Gammaproteobacteria	Enterobacteriales	Enterobacteriaceae	Enterobacteriaceae_unclassified
Otu0001231	Bacteria	Gemmatimonadetes	Gemmatimonadetes	BD2-11_terrestrial_group	BD2-11_terrestrial_group_unclassified	BD2-11_terrestrial_group_unclassified
Otu0001238	Bacteria	Chloroflexi	SAR202_clade	SAR202_clade_unclassified	SAR202_clade_unclassified	SAR202_clade_unclassified
Otu0001240	Bacteria	Acidobacteria	Acidobacteria	Subgroup_5	Subgroup_5_unclassified	Subgroup_5_unclassified
Otu0001241	Bacteria	Proteobacteria	Proteobacteria_unclassified	Proteobacteria_unclassified	Proteobacteria_unclassified	Proteobacteria_unclassified
Otu0001249	Bacteria	Proteobacteria	Gammaproteobacteria	Cellvibrionales	Cellvibrionaceae	Pseudoteredinibacter
Otu0001250	Bacteria	Proteobacteria	Proteobacteria_unclassified	Proteobacteria_unclassified	Proteobacteria_unclassified	Proteobacteria_unclassified
Otu0001252	Bacteria	Proteobacteria	Alphaproteobacteria	Rhodobacterales	Rhodobacteraceae	Rhodobacteraceae_unclassified
Otu0001253	Bacteria	Proteobacteria	Gammaproteobacteria	Gammaproteobacteria_unclassified	Gammaproteobacteria_unclassified	Gammaproteobacteria_unclassified
Otu0001257	Bacteria	Proteobacteria	Deltaproteobacteria	Bdellovibrionales	Bacteriovoracaceae	Halobacteriovorax
Otu0001261	Bacteria	Chloroflexi	SAR202_clade	SAR202_clade_unclassified	SAR202_clade_unclassified	SAR202_clade_unclassified
Otu0001262	Bacteria	PAUC34f	PAUC34f_unclassified	PAUC34f_unclassified	PAUC34f_unclassified	PAUC34f_unclassified
Otu0001263	Bacteria	Chloroflexi	Anaerolineae	Anaerolineales	Anaerolineaceae	Anaerolineaceae_unclassified
Otu0001266	Bacteria	Chloroflexi	SAR202_clade	SAR202_clade_unclassified	SAR202_clade_unclassified	SAR202_clade_unclassified
Otu0001270	Bacteria	Proteobacteria	Alphaproteobacteria	Rhodobacterales	Rhodobacteraceae	Rhodobacteraceae_unclassified
Otu0001272	Bacteria	Acidobacteria	Acidobacteria	Subgroup_6	Subgroup_6_unclassified	Subgroup_6_unclassified
Otu0001273	Bacteria	Chloroflexi	Anaerolineae	Anaerolineales	Anaerolineaceae	Anaerolineaceae_unclassified
Otu0001274	Bacteria	Proteobacteria	Deltaproteobacteria	Desulfobacterales	Nitrospinaceae	Candidatus_Entotheonella
Otu0001276	Bacteria	Chloroflexi	TK10	TK10_unclassified	TK10_unclassified	TK10_unclassified
Otu0001279	Bacteria	Proteobacteria	Gammaproteobacteria	Gammaproteobacteria_unclassified	Gammaproteobacteria_unclassified	Gammaproteobacteria_unclassified
Otu0001280	Bacteria	Actinobacteria	Acidimicrobiia	Acidimicrobiales	Sva0996_marine_group	Sva0996_marine_group_unclassified
Otu0001283	Bacteria	Proteobacteria	Gammaproteobacteria	Gammaproteobacteria_unclassified	Gammaproteobacteria_unclassified	Gammaproteobacteria_unclassified
Otu0001286	Bacteria	Chloroflexi	Chloroflexi_unclassified	Chloroflexi_unclassified	Chloroflexi_unclassified	Chloroflexi_unclassified
Otu0001289	Bacteria	Proteobacteria	Alphaproteobacteria	Rhizobiales	Rhizobiales_unclassified	Rhizobiales_unclassified
Otu0001291	Bacteria	Proteobacteria	Betaproteobacteria	Burkholderiales	Comamonadaceae	Comamonadaceae_unclassified
Otu0001292	Bacteria	Bacteroidetes	Flavobacteriia	Flavobacteriales	Flavobacteriaceae	Chryseobacterium
Otu0001296	Bacteria	Proteobacteria	Gammaproteobacteria	Alteromonadales	Alteromonadaceae	Aestuariibacter
Otu0001302	Bacteria	Actinobacteria	Acidimicrobiia	Acidimicrobiales	Sva0996_marine_group	Sva0996_marine_group_unclassified
Otu0001304	Bacteria	Proteobacteria	Alphaproteobacteria	Alphaproteobacteria_unclassified	Alphaproteobacteria_unclassified	Alphaproteobacteria_unclassified
Otu0001305	Bacteria	Proteobacteria	Alphaproteobacteria	Rhodobacterales	Rhodobacteraceae	Rhodobacteraceae_unclassified
Otu0001312	Bacteria	Chloroflexi	Chloroflexi_unclassified	Chloroflexi_unclassified	Chloroflexi_unclassified	Chloroflexi_unclassified
Otu0001315	Bacteria	Proteobacteria	Gammaproteobacteria	Oceanospirillales	Oceanospirillales_unclassified	Oceanospirillales_unclassified
Otu0001316	Bacteria	Proteobacteria	Alphaproteobacteria	Rhodospirillales	Rhodospirillaceae	Rhodospirillaceae_unclassified
Otu0001322	Bacteria	Proteobacteria	Epsilonproteobacteria	Campylobacterales	Campylobacteraceae	Arcobacter
Otu0001326	Bacteria	Chloroflexi	Anaerolineae	Anaerolineales	Anaerolineaceae	Anaerolineaceae_unclassified
Otu0001329	Bacteria	Proteobacteria	Gammaproteobacteria	Gammaproteobacteria_unclassified	Gammaproteobacteria_unclassified	Gammaproteobacteria_unclassified
Otu0001335	Bacteria	Proteobacteria	Gammaproteobacteria	Xanthomonadales	JTB255_marine_benthic_group	JTB255_marine_benthic_group_unclassified
Otu0001338	Bacteria	PAUC34f	PAUC34f_unclassified	PAUC34f_unclassified	PAUC34f_unclassified	PAUC34f_unclassified
Otu0001343	Bacteria	Actinobacteria	Acidimicrobiia	Acidimicrobiales	Sva0996_marine_group	Sva0996_marine_group_unclassified
Otu0001345	Bacteria	Acidobacteria	Holophagae	Subgroup_10	TK85	TK85_unclassified
Otu0001347	Bacteria	Proteobacteria	Gammaproteobacteria	Oceanospirillales	Oceanospirillaceae	Oceanospirillaceae_unclassified
Otu0001351	Bacteria	Proteobacteria	Alphaproteobacteria	DB1-14	DB1-14_unclassified	DB1-14_unclassified
Otu0001354	Bacteria	Proteobacteria	Alphaproteobacteria	Rhodospirillales	Rhodospirillaceae	Pelagibius
Otu0001355	Bacteria	Proteobacteria	Deltaproteobacteria	Desulfurellales	Desulfurellaceae	Desulfurellaceae_unclassified
Otu0001363	Bacteria	Bacteroidetes	Cytophagia	Cytophagales	Flammeovirgaceae	Fabibacter
Otu0001367	Bacteria	Proteobacteria	Alphaproteobacteria	Rhodobacterales	Rhodobacteraceae	Ruegeria
Otu0001368	Bacteria	Verrucomicrobia	Verrucomicrobiae	Verrucomicrobiales	Verrucomicrobiaceae	Roseibacillus
Otu0001371	Bacteria	Proteobacteria	Deltaproteobacteria	Bdellovibrionales	Bacteriovoracaceae	Halobacteriovorax
Otu0001375	Bacteria	Proteobacteria	Gammaproteobacteria	Alteromonadales	Alteromonadales_unclassified	Alteromonadales_unclassified
Otu0001377	Bacteria	Proteobacteria	Alphaproteobacteria	Rhodobacterales	Rhodobacteraceae	Rhodobacteraceae_unclassified
Otu0001378	Bacteria	Proteobacteria	Gammaproteobacteria	Gammaproteobacteria_unclassified	Gammaproteobacteria_unclassified	Gammaproteobacteria_unclassified
Otu0001380	Bacteria	Actinobacteria	Acidimicrobiia	Acidimicrobiales	Sva0996_marine_group	Sva0996_marine_group_unclassified
Otu0001381	Bacteria	Planctomycetes	Phycisphaerae	Phycisphaerales	Phycisphaeraceae	CL500-3
Otu0001382	Bacteria	Acidobacteria	Acidobacteria	Subgroup_9	Subgroup_9_unclassified	Subgroup_9_unclassified
Otu0001385	Bacteria	Bacteria_unclassified	Bacteria_unclassified	Bacteria_unclassified	Bacteria_unclassified	Bacteria_unclassified
Otu0001386	Bacteria	PAUC34f	PAUC34f_unclassified	PAUC34f_unclassified	PAUC34f_unclassified	PAUC34f_unclassified
Otu0001387	Bacteria	Proteobacteria	Proteobacteria_unclassified	Proteobacteria_unclassified	Proteobacteria_unclassified	Proteobacteria_unclassified
Otu0001388	Bacteria	Verrucomicrobia	Verrucomicrobiae	Verrucomicrobiales	Verrucomicrobiaceae	Persicirhabdus
Otu0001392	Bacteria	Proteobacteria	Gammaproteobacteria	Gammaproteobacteria_unclassified	Gammaproteobacteria_unclassified	Gammaproteobacteria_unclassified
Otu0001393	Bacteria	Verrucomicrobia	Verrucomicrobiae	Verrucomicrobiales	Rubritaleaceae	Rubritalea
Otu0001394	Bacteria	Proteobacteria	Gammaproteobacteria	Gammaproteobacteria_unclassified	Gammaproteobacteria_unclassified	Gammaproteobacteria_unclassified
Otu0001397	Bacteria	Actinobacteria	Acidimicrobiia	Acidimicrobiales	OM1_clade	OM1_clade_unclassified
Otu0001398	Bacteria	Proteobacteria	Alphaproteobacteria	Rhodobacterales	Rhodobacteraceae	Rhodobacteraceae_unclassified
Otu0001404	Bacteria	Bacteria_unclassified	Bacteria_unclassified	Bacteria_unclassified	Bacteria_unclassified	Bacteria_unclassified
Otu0001405	Bacteria	Proteobacteria	Gammaproteobacteria	Xanthomonadales	JTB255_marine_benthic_group	JTB255_marine_benthic_group_unclassified
Otu0001406	Bacteria	Firmicutes	Clostridia	Halanaerobiales	64K2	64K2_unclassified
Otu0001409	Bacteria	Proteobacteria	Gammaproteobacteria	Gammaproteobacteria_unclassified	Gammaproteobacteria_unclassified	Gammaproteobacteria_unclassified
Otu0001411	Bacteria	Proteobacteria	Deltaproteobacteria	Desulfobacterales	Nitrospinaceae	Candidatus_Entotheonella
Otu0001413	Bacteria	Proteobacteria	Proteobacteria_unclassified	Proteobacteria_unclassified	Proteobacteria_unclassified	Proteobacteria_unclassified
Otu0001414	Bacteria	Bacteroidetes	Cytophagia	Order_II	Rhodothermaceae	Rhodothermaceae_unclassified
Otu0001415	Bacteria	Proteobacteria	Gammaproteobacteria	Alteromonadales	Ferrimonadaceae	Ferrimonas
Otu0001417	Bacteria	Proteobacteria	Gammaproteobacteria	KI89A_clade	KI89A_clade_unclassified	KI89A_clade_unclassified
Otu0001423	Bacteria	Proteobacteria	Alphaproteobacteria	OCS116_clade	OCS116_clade_unclassified	OCS116_clade_unclassified
Otu0001428	Bacteria	Proteobacteria	SPOTSOCT00m83	SPOTSOCT00m83_unclassified	SPOTSOCT00m83_unclassified	SPOTSOCT00m83_unclassified
Otu0001429	Bacteria	Proteobacteria	Alphaproteobacteria	Rhodobacterales	Rhodobacteraceae	Rhodobacteraceae_unclassified
Otu0001431	Bacteria	Bacteroidetes	Flavobacteriia	Flavobacteriales	Schleiferiaceae	Schleiferia
Otu0001435	Bacteria	Proteobacteria	Gammaproteobacteria	Oceanospirillales	Oceanospirillaceae	Oceanospirillaceae_unclassified
Otu0001436	Bacteria	Proteobacteria	Alphaproteobacteria	Caulobacterales	Hyphomonadaceae	Hellea
Otu0001437	Bacteria	Bacteria_unclassified	Bacteria_unclassified	Bacteria_unclassified	Bacteria_unclassified	Bacteria_unclassified
Otu0001438	Bacteria	Proteobacteria	Gammaproteobacteria	Chromatiales	Chromatiales_unclassified	Chromatiales_unclassified
Otu0001449	Bacteria	Proteobacteria	Alphaproteobacteria	Kordiimonadales	Kordiimonadaceae	Kordiimonas
Otu0001451	Bacteria	Proteobacteria	Gammaproteobacteria	Gammaproteobacteria_unclassified	Gammaproteobacteria_unclassified	Gammaproteobacteria_unclassified
Otu0001453	Bacteria	Proteobacteria	Gammaproteobacteria	Gammaproteobacteria_unclassified	Gammaproteobacteria_unclassified	Gammaproteobacteria_unclassified
Otu0001458	Bacteria	Proteobacteria	Alphaproteobacteria	Rhizobiales	Rhizobiales_unclassified	Rhizobiales_unclassified
Otu0001462	Bacteria	Proteobacteria	Alphaproteobacteria	Rhodobacterales	Rhodobacteraceae	Rhodobacteraceae_unclassified
Otu0001463	Bacteria	Proteobacteria	Gammaproteobacteria	Gammaproteobacteria_unclassified	Gammaproteobacteria_unclassified	Gammaproteobacteria_unclassified
Otu0001465	Bacteria	Bacteroidetes	Flavobacteriia	Flavobacteriales	Flavobacteriaceae	Flavobacteriaceae_unclassified
Otu0001466	Bacteria	Proteobacteria	Alphaproteobacteria	Parvularculales	Parvularculaceae	Parvularcula
Otu0001468	Bacteria	Proteobacteria	Alphaproteobacteria	Rhodobacterales	Rhodobacteraceae	Rhodobacteraceae_unclassified
Otu0001469	Bacteria	Firmicutes	Clostridia	Halanaerobiales	64K2	64K2_unclassified
Otu0001471	Bacteria	Actinobacteria	Acidimicrobiia	Acidimicrobiales	Sva0996_marine_group	Sva0996_marine_group_unclassified
Otu0001472	Bacteria	Bacteria_unclassified	Bacteria_unclassified	Bacteria_unclassified	Bacteria_unclassified	Bacteria_unclassified
Otu0001479	Bacteria	Proteobacteria	Gammaproteobacteria	Gammaproteobacteria_unclassified	Gammaproteobacteria_unclassified	Gammaproteobacteria_unclassified
Otu0001482	Bacteria	Proteobacteria	Gammaproteobacteria	Gammaproteobacteria_unclassified	Gammaproteobacteria_unclassified	Gammaproteobacteria_unclassified
Otu0001486	Archaea	Thaumarchaeota	Marine_Group_I	Unknown_Order	Unknown_Family	Candidatus_Nitrosopumilus
Otu0001487	Bacteria	Proteobacteria	Alphaproteobacteria	Rhodobacterales	Rhodobacteraceae	Octadecabacter
Otu0001488	Bacteria	Firmicutes	Clostridia	Halanaerobiales	64K2	64K2_unclassified
Otu0001494	Archaea	Thaumarchaeota	Marine_Group_I	Unknown_Order	Unknown_Family	Candidatus_Nitrosopumilus
Otu0001503	Bacteria	Proteobacteria	Deltaproteobacteria	Desulfobacterales	Desulfobulbaceae	Desulfobulbaceae_unclassified
Otu0001505	Bacteria	Proteobacteria	Alphaproteobacteria	Alphaproteobacteria_unclassified	Alphaproteobacteria_unclassified	Alphaproteobacteria_unclassified
Otu0001511	Bacteria	Actinobacteria	Acidimicrobiia	Acidimicrobiales	Sva0996_marine_group	Sva0996_marine_group_unclassified
Otu0001519	Bacteria	Firmicutes	Bacilli	Lactobacillales	Streptococcaceae	Lactococcus
Otu0001521	Bacteria	Gemmatimonadetes	Gemmatimonadetes	BD2-11_terrestrial_group	BD2-11_terrestrial_group_unclassified	BD2-11_terrestrial_group_unclassified
Otu0001523	Bacteria	PAUC34f	PAUC34f_unclassified	PAUC34f_unclassified	PAUC34f_unclassified	PAUC34f_unclassified
Otu0001524	Bacteria	Proteobacteria	Alphaproteobacteria	Sphingomonadales	Erythrobacteraceae	Erythrobacteraceae_unclassified
Otu0001525	Bacteria	Proteobacteria	Gammaproteobacteria	Gammaproteobacteria_unclassified	Gammaproteobacteria_unclassified	Gammaproteobacteria_unclassified
Otu0001527	Bacteria	Bacteroidetes	Sphingobacteriia	Sphingobacteriales	NS11-12_marine_group	NS11-12_marine_group_unclassified
Otu0001528	Bacteria	Proteobacteria	Proteobacteria_unclassified	Proteobacteria_unclassified	Proteobacteria_unclassified	Proteobacteria_unclassified
Otu0001531	Bacteria	Proteobacteria	Gammaproteobacteria	Alteromonadales	Colwelliaceae	Colwellia
Otu0001533	Bacteria	Proteobacteria	Gammaproteobacteria	Gammaproteobacteria_unclassified	Gammaproteobacteria_unclassified	Gammaproteobacteria_unclassified
Otu0001534	Bacteria	Firmicutes	Clostridia	Halanaerobiales	64K2	64K2_unclassified
Otu0001545	Bacteria	Proteobacteria	Alphaproteobacteria	Rhodobacterales	Rhodobacteraceae	Rhodobacteraceae_unclassified
Otu0001547	Archaea	Thaumarchaeota	Marine_Group_I	Unknown_Order	Unknown_Family	Candidatus_Nitrosopumilus
Otu0001554	Bacteria	PAUC34f	PAUC34f_unclassified	PAUC34f_unclassified	PAUC34f_unclassified	PAUC34f_unclassified
Otu0001556	Bacteria	Proteobacteria	Gammaproteobacteria	Gammaproteobacteria_unclassified	Gammaproteobacteria_unclassified	Gammaproteobacteria_unclassified
Otu0001566	Bacteria	Verrucomicrobia	Verrucomicrobiae	Verrucomicrobiales	Rubritaleaceae	Rubritalea
Otu0001572	Bacteria	Chloroflexi	SAR202_clade	SAR202_clade_unclassified	SAR202_clade_unclassified	SAR202_clade_unclassified
Otu0001576	Bacteria	Proteobacteria	Gammaproteobacteria	Vibrionales	Vibrionaceae	Vibrionaceae_unclassified
Otu0001577	Bacteria	Proteobacteria	Gammaproteobacteria	Chromatiales	Chromatiales_unclassified	Chromatiales_unclassified
Otu0001582	Bacteria	Proteobacteria	Alphaproteobacteria	Rhodospirillales	Rhodospirillaceae	Rhodospirillaceae_unclassified
Otu0001584	Bacteria	Acidobacteria	Holophagae	Subgroup_10	TK85	TK85_unclassified
Otu0001585	Bacteria	Proteobacteria	Gammaproteobacteria	Gammaproteobacteria_unclassified	Gammaproteobacteria_unclassified	Gammaproteobacteria_unclassified
Otu0001597	Bacteria	Proteobacteria	Alphaproteobacteria	Alphaproteobacteria_unclassified	Alphaproteobacteria_unclassified	Alphaproteobacteria_unclassified
Otu0001601	Bacteria	Proteobacteria	Alphaproteobacteria	Rhodospirillales	Rhodospirillaceae	Rhodospirillaceae_unclassified
Otu0001606	Bacteria	Chloroflexi	SAR202_clade	SAR202_clade_unclassified	SAR202_clade_unclassified	SAR202_clade_unclassified
Otu0001609	Bacteria	Bacteroidetes	Cytophagia	Cytophagales	Flammeovirgaceae	Aureibacter
Otu0001613	Bacteria	Bacteria_unclassified	Bacteria_unclassified	Bacteria_unclassified	Bacteria_unclassified	Bacteria_unclassified
Otu0001614	Bacteria	Proteobacteria	Gammaproteobacteria	Gammaproteobacteria_unclassified	Gammaproteobacteria_unclassified	Gammaproteobacteria_unclassified
Otu0001615	Bacteria	Proteobacteria	Gammaproteobacteria	Gammaproteobacteria_unclassified	Gammaproteobacteria_unclassified	Gammaproteobacteria_unclassified
Otu0001617	Bacteria	Proteobacteria	Gammaproteobacteria	Oceanospirillales	Oceanospirillales_unclassified	Oceanospirillales_unclassified
Otu0001619	Bacteria	Proteobacteria	Proteobacteria_unclassified	Proteobacteria_unclassified	Proteobacteria_unclassified	Proteobacteria_unclassified
Otu0001620	Bacteria	Proteobacteria	Alphaproteobacteria	Rhodospirillales	Rhodospirillaceae	Magnetospira
Otu0001624	Bacteria	PAUC34f	PAUC34f_unclassified	PAUC34f_unclassified	PAUC34f_unclassified	PAUC34f_unclassified
Otu0001626	Bacteria	Verrucomicrobia	Verrucomicrobiae	Verrucomicrobiales	Verrucomicrobiales_unclassified	Verrucomicrobiales_unclassified
Otu0001630	Bacteria	Proteobacteria	Alphaproteobacteria	Rhodobacterales	Rhodobacteraceae	Rhodobacteraceae_unclassified
Otu0001631	Bacteria	Firmicutes	Clostridia	Halanaerobiales	64K2	64K2_unclassified
Otu0001633	Bacteria	Proteobacteria	Alphaproteobacteria	Rhodospirillales	Rhodospirillaceae	Pelagibius
Otu0001635	Bacteria	Proteobacteria	Gammaproteobacteria	Gammaproteobacteria_unclassified	Gammaproteobacteria_unclassified	Gammaproteobacteria_unclassified
Otu0001637	Bacteria	Proteobacteria	Alphaproteobacteria	Rhodobacterales	Rhodobacteraceae	Rhodobacteraceae_unclassified
Otu0001640	Bacteria	Proteobacteria	Alphaproteobacteria	Alphaproteobacteria_unclassified	Alphaproteobacteria_unclassified	Alphaproteobacteria_unclassified
Otu0001641	Bacteria	Proteobacteria	Alphaproteobacteria	Rhodobacterales	Rhodobacteraceae	Rhodobacteraceae_unclassified
Otu0001646	Bacteria	Firmicutes	Clostridia	Halanaerobiales	64K2	64K2_unclassified
Otu0001647	Bacteria	Proteobacteria	Alphaproteobacteria	Rickettsiales	TK34	TK34_unclassified
Otu0001648	Bacteria	Proteobacteria	Deltaproteobacteria	Sh765B-TzT-29	Sh765B-TzT-29_unclassified	Sh765B-TzT-29_unclassified
Otu0001652	Bacteria	Proteobacteria	Gammaproteobacteria	Xanthomonadales	JTB255_marine_benthic_group	JTB255_marine_benthic_group_unclassified
Otu0001653	Bacteria	Proteobacteria	Gammaproteobacteria	Cellvibrionales	Cellvibrionales_unclassified	Cellvibrionales_unclassified
Otu0001654	Bacteria	Chloroflexi	SAR202_clade	SAR202_clade_unclassified	SAR202_clade_unclassified	SAR202_clade_unclassified
Otu0001655	Bacteria	Cyanobacteria	Cyanobacteria	SubsectionII	FamilyII	Pleurocapsa
Otu0001659	Bacteria	Proteobacteria	Gammaproteobacteria	Alteromonadales	Pseudoalteromonadaceae	Algicola
Otu0001661	Bacteria	Verrucomicrobia	Verrucomicrobiae	Verrucomicrobiales	Verrucomicrobiales_unclassified	Verrucomicrobiales_unclassified
Otu0001669	Bacteria	Proteobacteria	Gammaproteobacteria	Alteromonadales	Alteromonadaceae	Alteromonadaceae_unclassified
Otu0001672	Bacteria	Planctomycetes	Planctomycetacia	Planctomycetales	Planctomycetaceae	Planctomyces
Otu0001673	Bacteria	Proteobacteria	Alphaproteobacteria	Sphingomonadales	Sphingomonadaceae	Sphingomonadaceae_unclassified
Otu0001678	Bacteria	Proteobacteria	Alphaproteobacteria	Rhodobacterales	Rhodobacteraceae	Rhodobacteraceae_unclassified
Otu0001689	Bacteria	Gemmatimonadetes	Gemmatimonadetes	BD2-11_terrestrial_group	BD2-11_terrestrial_group_unclassified	BD2-11_terrestrial_group_unclassified
Otu0001694	Bacteria	Proteobacteria	Gammaproteobacteria	Gammaproteobacteria_unclassified	Gammaproteobacteria_unclassified	Gammaproteobacteria_unclassified
Otu0001697	Bacteria	Proteobacteria	Gammaproteobacteria	Order_Incertae_Sedis	Family_Incertae_Sedis	Marinicella
Otu0001698	Bacteria	Proteobacteria	Alphaproteobacteria	OCS116_clade	OCS116_clade_unclassified	OCS116_clade_unclassified
Otu0001702	Bacteria	Bacteria_unclassified	Bacteria_unclassified	Bacteria_unclassified	Bacteria_unclassified	Bacteria_unclassified
Otu0001710	Bacteria	Bacteroidetes	Flavobacteriia	Flavobacteriales	Flavobacteriaceae	Flavobacteriaceae_unclassified
Otu0001712	Bacteria	Proteobacteria	Gammaproteobacteria	Gammaproteobacteria_unclassified	Gammaproteobacteria_unclassified	Gammaproteobacteria_unclassified
Otu0001713	Bacteria	Chloroflexi	Chloroflexi_unclassified	Chloroflexi_unclassified	Chloroflexi_unclassified	Chloroflexi_unclassified
Otu0001715	Bacteria	PAUC34f	PAUC34f_unclassified	PAUC34f_unclassified	PAUC34f_unclassified	PAUC34f_unclassified
Otu0001726	Bacteria	Proteobacteria	Alphaproteobacteria	Rhizobiales	Rhizobiales_Incertae_Sedis	Bauldia
Otu0001729	Bacteria	Proteobacteria	Gammaproteobacteria	KI89A_clade	KI89A_clade_unclassified	KI89A_clade_unclassified
Otu0001730	Bacteria	Proteobacteria	Gammaproteobacteria	Gammaproteobacteria_unclassified	Gammaproteobacteria_unclassified	Gammaproteobacteria_unclassified
Otu0001734	Bacteria	Proteobacteria	Alphaproteobacteria	Sphingomonadales	Erythrobacteraceae	Erythrobacteraceae_unclassified
Otu0001736	Bacteria	Proteobacteria	Gammaproteobacteria	Gammaproteobacteria_unclassified	Gammaproteobacteria_unclassified	Gammaproteobacteria_unclassified
Otu0001738	Bacteria	Proteobacteria	Alphaproteobacteria	Alphaproteobacteria_unclassified	Alphaproteobacteria_unclassified	Alphaproteobacteria_unclassified
Otu0001741	Bacteria	Proteobacteria	Gammaproteobacteria	Cellvibrionales	Spongiibacteraceae	BD1-7_clade
Otu0001743	Bacteria	Gemmatimonadetes	Gemmatimonadetes	BD2-11_terrestrial_group	BD2-11_terrestrial_group_unclassified	BD2-11_terrestrial_group_unclassified
Otu0001744	Bacteria	Firmicutes	Clostridia	Halanaerobiales	64K2	64K2_unclassified
Otu0001747	Archaea	Thaumarchaeota	Marine_Group_I	Unknown_Order	Unknown_Family	Candidatus_Nitrosopumilus
Otu0001749	Bacteria	Proteobacteria	SC3-20	SC3-20_unclassified	SC3-20_unclassified	SC3-20_unclassified
Otu0001750	Bacteria	Bacteroidetes	Sphingobacteriia	Sphingobacteriales	Saprospiraceae	Portibacter
Otu0001754	Archaea	Thaumarchaeota	Marine_Group_I	Unknown_Order	Unknown_Family	Candidatus_Nitrosopumilus
Otu0001759	Bacteria	Bacteroidetes	Cytophagia	Cytophagales	Flammeovirgaceae	Ekhidna
Otu0001762	Bacteria	Actinobacteria	Acidimicrobiia	Acidimicrobiales	Sva0996_marine_group	Sva0996_marine_group_unclassified
Otu0001766	Bacteria	Bacteroidetes	Flavobacteriia	Flavobacteriales	Flavobacteriaceae	Flavobacteriaceae_unclassified
Otu0001767	Bacteria	Verrucomicrobia	Opitutae	Puniceicoccales	Puniceicoccaceae	Lentimonas
Otu0001768	Bacteria	Proteobacteria	Gammaproteobacteria	Oceanospirillales	Oceanospirillaceae	Marinomonas
Otu0001774	Bacteria	Gemmatimonadetes	Gemmatimonadetes	BD2-11_terrestrial_group	BD2-11_terrestrial_group_unclassified	BD2-11_terrestrial_group_unclassified
Otu0001775	Bacteria	Proteobacteria	Gammaproteobacteria	Gammaproteobacteria_unclassified	Gammaproteobacteria_unclassified	Gammaproteobacteria_unclassified
Otu0001778	Bacteria	Bacteroidetes	Bacteroidetes_unclassified	Bacteroidetes_unclassified	Bacteroidetes_unclassified	Bacteroidetes_unclassified
Otu0001779	Bacteria	Proteobacteria	Gammaproteobacteria	Oceanospirillales	Oceanospirillales_unclassified	Oceanospirillales_unclassified
Otu0001781	Bacteria	Proteobacteria	Gammaproteobacteria	Gammaproteobacteria_unclassified	Gammaproteobacteria_unclassified	Gammaproteobacteria_unclassified
Otu0001784	Bacteria	Proteobacteria	Gammaproteobacteria	Alteromonadales	Alteromonadaceae	Glaciecola
Otu0001787	Bacteria	Actinobacteria	Acidimicrobiia	Acidimicrobiales	Sva0996_marine_group	Sva0996_marine_group_unclassified
Otu0001792	Bacteria	Proteobacteria	Alphaproteobacteria	Rhodobacterales	Rhodobacteraceae	Thalassobacter
Otu0001793	Bacteria	Proteobacteria	Gammaproteobacteria	Gammaproteobacteria_unclassified	Gammaproteobacteria_unclassified	Gammaproteobacteria_unclassified
Otu0001795	Bacteria	Actinobacteria	Acidimicrobiia	Acidimicrobiales	Sva0996_marine_group	Sva0996_marine_group_unclassified
Otu0001797	Bacteria	Chloroflexi	SAR202_clade	SAR202_clade_unclassified	SAR202_clade_unclassified	SAR202_clade_unclassified
Otu0001801	Bacteria	Chloroflexi	SAR202_clade	SAR202_clade_unclassified	SAR202_clade_unclassified	SAR202_clade_unclassified
Otu0001810	Bacteria	Proteobacteria	Gammaproteobacteria	Gammaproteobacteria_unclassified	Gammaproteobacteria_unclassified	Gammaproteobacteria_unclassified
Otu0001812	Bacteria	Proteobacteria	Gammaproteobacteria	Gammaproteobacteria_unclassified	Gammaproteobacteria_unclassified	Gammaproteobacteria_unclassified
Otu0001813	Bacteria	Proteobacteria	Gammaproteobacteria	Cellvibrionales	Cellvibrionales_unclassified	Cellvibrionales_unclassified
Otu0001819	Bacteria	Actinobacteria	Acidimicrobiia	Acidimicrobiales	Sva0996_marine_group	Sva0996_marine_group_unclassified
Otu0001820	Bacteria	Proteobacteria	Gammaproteobacteria	Gammaproteobacteria_unclassified	Gammaproteobacteria_unclassified	Gammaproteobacteria_unclassified
Otu0001826	Bacteria	Proteobacteria	Alphaproteobacteria	Rhodospirillales	Rhodospirillaceae	Rhodospirillaceae_unclassified
Otu0001830	Bacteria	Acidobacteria	Holophagae	Subgroup_10	TK85	TK85_unclassified
Otu0001831	Bacteria	Proteobacteria	Gammaproteobacteria	Oceanospirillales	Oceanospirillales_unclassified	Oceanospirillales_unclassified
Otu0001832	Bacteria	Proteobacteria	Alphaproteobacteria	SB1-18	SB1-18_unclassified	SB1-18_unclassified
Otu0001833	Bacteria	Bacteroidetes	Flavobacteriia	Flavobacteriales	Flavobacteriaceae	Gilvibacter
Otu0001834	Bacteria	Proteobacteria	Alphaproteobacteria	Rhodospirillales	Rhodospirillales_unclassified	Rhodospirillales_unclassified
Otu0001835	Bacteria	Proteobacteria	Deltaproteobacteria	Desulfurellales	Desulfurellaceae	Desulfurellaceae_unclassified
Otu0001837	Bacteria	Proteobacteria	Gammaproteobacteria	Gammaproteobacteria_unclassified	Gammaproteobacteria_unclassified	Gammaproteobacteria_unclassified
Otu0001846	Bacteria	Proteobacteria	Alphaproteobacteria	Alphaproteobacteria_unclassified	Alphaproteobacteria_unclassified	Alphaproteobacteria_unclassified
Otu0001852	Archaea	Thaumarchaeota	Marine_Group_I	Unknown_Order	Unknown_Family	Candidatus_Nitrosopumilus
Otu0001853	Bacteria	Proteobacteria	Epsilonproteobacteria	Campylobacterales	Campylobacteraceae	Arcobacter
Otu0001855	Bacteria	Actinobacteria	Actinobacteria_unclassified	Actinobacteria_unclassified	Actinobacteria_unclassified	Actinobacteria_unclassified
Otu0001864	Bacteria	Firmicutes	Clostridia	Halanaerobiales	64K2	64K2_unclassified
Otu0001867	Bacteria	Proteobacteria	Gammaproteobacteria	Enterobacteriales	Enterobacteriaceae	Enterobacteriaceae_unclassified
Otu0001868	Bacteria	Bacteroidetes	Cytophagia	Order_II	Rhodothermaceae	Rhodothermaceae_unclassified
Otu0001869	Bacteria	Bacteria_unclassified	Bacteria_unclassified	Bacteria_unclassified	Bacteria_unclassified	Bacteria_unclassified
Otu0001874	Bacteria	Proteobacteria	Gammaproteobacteria	Oceanospirillales	OM182_clade	OM182_clade_unclassified
Otu0001875	Bacteria	Bacteroidetes	Sphingobacteriia	Sphingobacteriales	Saprospiraceae	Saprospiraceae_unclassified
Otu0001878	Bacteria	Proteobacteria	Deltaproteobacteria	Deltaproteobacteria_unclassified	Deltaproteobacteria_unclassified	Deltaproteobacteria_unclassified
Otu0001881	Bacteria	Proteobacteria	Proteobacteria_unclassified	Proteobacteria_unclassified	Proteobacteria_unclassified	Proteobacteria_unclassified
Otu0001882	Bacteria	Proteobacteria	Alphaproteobacteria	Rhodospirillales	Rhodospirillaceae	Pelagibius
Otu0001884	Bacteria	Chloroflexi	SAR202_clade	SAR202_clade_unclassified	SAR202_clade_unclassified	SAR202_clade_unclassified
Otu0001893	Bacteria	Actinobacteria	Acidimicrobiia	Acidimicrobiales	Sva0996_marine_group	Sva0996_marine_group_unclassified
Otu0001894	Bacteria	Acidobacteria	Holophagae	Subgroup_10	CA002	CA002_unclassified
Otu0001897	Bacteria	Actinobacteria	Acidimicrobiia	Acidimicrobiales	Sva0996_marine_group	Sva0996_marine_group_unclassified
Otu0001898	Bacteria	Acidobacteria	Acidobacteria	Acidobacteria_unclassified	Acidobacteria_unclassified	Acidobacteria_unclassified
Otu0001901	Bacteria	Proteobacteria	Gammaproteobacteria	Gammaproteobacteria_unclassified	Gammaproteobacteria_unclassified	Gammaproteobacteria_unclassified
Otu0001903	Bacteria	Actinobacteria	Acidimicrobiia	Acidimicrobiales	Sva0996_marine_group	Sva0996_marine_group_unclassified
Otu0001909	Bacteria	Firmicutes	Bacilli	Bacillales	Bacillales_unclassified	Bacillales_unclassified
Otu0001910	Bacteria	Gemmatimonadetes	Gemmatimonadetes	BD2-11_terrestrial_group	BD2-11_terrestrial_group_unclassified	BD2-11_terrestrial_group_unclassified
Otu0001911	Bacteria	Chloroflexi	SAR202_clade	SAR202_clade_unclassified	SAR202_clade_unclassified	SAR202_clade_unclassified
Otu0001914	Bacteria	Proteobacteria	Gammaproteobacteria	Gammaproteobacteria_unclassified	Gammaproteobacteria_unclassified	Gammaproteobacteria_unclassified
Otu0001917	Bacteria	Proteobacteria	Gammaproteobacteria	Chromatiales	Chromatiaceae	Nitrosococcus
Otu0001918	Bacteria	Firmicutes	Clostridia	Halanaerobiales	64K2	64K2_unclassified
Otu0001919	Bacteria	Proteobacteria	Gammaproteobacteria	KI89A_clade	KI89A_clade_unclassified	KI89A_clade_unclassified
Otu0001920	Bacteria	Proteobacteria	Deltaproteobacteria	Desulfovibrionales	Desulfovibrionaceae	Desulfovibrio
Otu0001924	Bacteria	Bacteroidetes	Flavobacteriia	Flavobacteriales	Flavobacteriaceae	Tenacibaculum
Otu0001925	Bacteria	Proteobacteria	Deltaproteobacteria	Desulfovibrionales	Desulfovibrionaceae	Desulfovibrio
Otu0001928	Bacteria	Proteobacteria	Alphaproteobacteria	Rhizobiales	Phyllobacteriaceae	Phyllobacteriaceae_unclassified
Otu0001929	Bacteria	Proteobacteria	Proteobacteria_unclassified	Proteobacteria_unclassified	Proteobacteria_unclassified	Proteobacteria_unclassified
Otu0001933	Bacteria	Proteobacteria	Proteobacteria_unclassified	Proteobacteria_unclassified	Proteobacteria_unclassified	Proteobacteria_unclassified
Otu0001934	Bacteria	Bacteroidetes	Flavobacteriia	Flavobacteriales	Flavobacteriaceae	Flavobacteriaceae_unclassified
Otu0001936	Bacteria	Proteobacteria	Alphaproteobacteria	Rhodospirillales	Rhodospirillaceae	Pelagibius
Otu0001942	Bacteria	Proteobacteria	Epsilonproteobacteria	Campylobacterales	Campylobacteraceae	Arcobacter
Otu0001949	Bacteria	Proteobacteria	Gammaproteobacteria	Gammaproteobacteria_unclassified	Gammaproteobacteria_unclassified	Gammaproteobacteria_unclassified
Otu0001951	Bacteria	Proteobacteria	Gammaproteobacteria	Cellvibrionales	Cellvibrionaceae	Pseudomaricurvus
Otu0001952	Bacteria	Bacteroidetes	Sphingobacteriia	Sphingobacteriales	Saprospiraceae	Lewinella
Otu0001956	Bacteria	PAUC34f	PAUC34f_unclassified	PAUC34f_unclassified	PAUC34f_unclassified	PAUC34f_unclassified
Otu0001966	Bacteria	Proteobacteria	Gammaproteobacteria	Gammaproteobacteria_unclassified	Gammaproteobacteria_unclassified	Gammaproteobacteria_unclassified
Otu0001968	Bacteria	Nitrospirae	Nitrospira	Nitrospirales	Nitrospiraceae	Nitrospira
Otu0001969	Bacteria	Proteobacteria	Alphaproteobacteria	Sphingomonadales	Sphingomonadales_unclassified	Sphingomonadales_unclassified
Otu0001973	Bacteria	Chloroflexi	Chloroflexi_unclassified	Chloroflexi_unclassified	Chloroflexi_unclassified	Chloroflexi_unclassified
Otu0001977	Bacteria	Proteobacteria	Gammaproteobacteria	Gammaproteobacteria_unclassified	Gammaproteobacteria_unclassified	Gammaproteobacteria_unclassified
Otu0001981	Bacteria	Acidobacteria	Holophagae	Subgroup_10	TK85	TK85_unclassified
Otu0001995	Bacteria	Bacteroidetes	Flavobacteriia	Flavobacteriales	Flavobacteriaceae	Aquibacter
Otu0002000	Bacteria	Proteobacteria	Gammaproteobacteria	Oceanospirillales	Oceanospirillales_unclassified	Oceanospirillales_unclassified
Otu0002004	Bacteria	Proteobacteria	Gammaproteobacteria	Gammaproteobacteria_unclassified	Gammaproteobacteria_unclassified	Gammaproteobacteria_unclassified
Otu0002013	Bacteria	Bacteroidetes	Flavobacteriia	Flavobacteriales	Flavobacteriaceae	Aquimarina
Otu0002014	Archaea	Thaumarchaeota	Marine_Group_I	Unknown_Order	Unknown_Family	Candidatus_Nitrosoarchaeum
Otu0002016	Bacteria	Bacteria_unclassified	Bacteria_unclassified	Bacteria_unclassified	Bacteria_unclassified	Bacteria_unclassified
Otu0002020	Bacteria	Actinobacteria	Acidimicrobiia	Acidimicrobiales	Sva0996_marine_group	Sva0996_marine_group_unclassified
Otu0002022	Bacteria	Proteobacteria	Gammaproteobacteria	Gammaproteobacteria_unclassified	Gammaproteobacteria_unclassified	Gammaproteobacteria_unclassified
Otu0002023	Bacteria	Proteobacteria	Gammaproteobacteria	Gammaproteobacteria_unclassified	Gammaproteobacteria_unclassified	Gammaproteobacteria_unclassified
Otu0002026	Bacteria	Proteobacteria	Alphaproteobacteria	Rhodospirillales	Rhodospirillales_unclassified	Rhodospirillales_unclassified
Otu0002028	Bacteria	Proteobacteria	Gammaproteobacteria	Alteromonadales	Idiomarinaceae	Idiomarina
Otu0002031	Bacteria	Proteobacteria	SC3-20	SC3-20_unclassified	SC3-20_unclassified	SC3-20_unclassified
Otu0002037	Bacteria	Actinobacteria	Acidimicrobiia	Acidimicrobiales	Sva0996_marine_group	Sva0996_marine_group_unclassified
Otu0002039	Bacteria	Proteobacteria	Alphaproteobacteria	Caulobacterales	Hyphomonadaceae	Maricaulis
Otu0002041	Bacteria	Proteobacteria	Gammaproteobacteria	Oceanospirillales	Oceanospirillales_unclassified	Oceanospirillales_unclassified
Otu0002042	Bacteria	Proteobacteria	Gammaproteobacteria	Oceanospirillales	Oceanospirillaceae	Oleispira
Otu0002045	Bacteria	Proteobacteria	Gammaproteobacteria	Gammaproteobacteria_unclassified	Gammaproteobacteria_unclassified	Gammaproteobacteria_unclassified
Otu0002047	Bacteria	Proteobacteria	Gammaproteobacteria	Gammaproteobacteria_unclassified	Gammaproteobacteria_unclassified	Gammaproteobacteria_unclassified
Otu0002048	Bacteria	Verrucomicrobia	Verrucomicrobiae	Verrucomicrobiales	Rubritaleaceae	Rubritalea
Otu0002049	Bacteria	Firmicutes	Clostridia	Halanaerobiales	64K2	64K2_unclassified
Otu0002050	Bacteria	Proteobacteria	Gammaproteobacteria	Gammaproteobacteria_unclassified	Gammaproteobacteria_unclassified	Gammaproteobacteria_unclassified
Otu0002052	Bacteria	Proteobacteria	Alphaproteobacteria	OCS116_clade	OCS116_clade_unclassified	OCS116_clade_unclassified
Otu0002054	Bacteria	Bacteria_unclassified	Bacteria_unclassified	Bacteria_unclassified	Bacteria_unclassified	Bacteria_unclassified
Otu0002055	Bacteria	Proteobacteria	Gammaproteobacteria	Gammaproteobacteria_unclassified	Gammaproteobacteria_unclassified	Gammaproteobacteria_unclassified
Otu0002058	Bacteria	Acidobacteria	Holophagae	Subgroup_10	CA002	CA002_unclassified
Otu0002060	Bacteria	Proteobacteria	Alphaproteobacteria	Rhodobacterales	Rhodobacteraceae	Rhodobacteraceae_unclassified
Otu0002065	Bacteria	Proteobacteria	Gammaproteobacteria	Xanthomonadales	JTB255_marine_benthic_group	JTB255_marine_benthic_group_unclassified
Otu0002069	Bacteria	Proteobacteria	Gammaproteobacteria	Cellvibrionales	Halieaceae	Halieaceae_unclassified
Otu0002072	Bacteria	Proteobacteria	Gammaproteobacteria	Gammaproteobacteria_unclassified	Gammaproteobacteria_unclassified	Gammaproteobacteria_unclassified
Otu0002075	Bacteria	Proteobacteria	Deltaproteobacteria	Sh765B-TzT-29	Sh765B-TzT-29_unclassified	Sh765B-TzT-29_unclassified
Otu0002080	Bacteria	Proteobacteria	Gammaproteobacteria	Gammaproteobacteria_unclassified	Gammaproteobacteria_unclassified	Gammaproteobacteria_unclassified
Otu0002081	Bacteria	Proteobacteria	Deltaproteobacteria	Sh765B-TzT-29	Sh765B-TzT-29_unclassified	Sh765B-TzT-29_unclassified
Otu0002086	Bacteria	Proteobacteria	Gammaproteobacteria	Vibrionales	Vibrionaceae	Photobacterium
Otu0002088	Bacteria	Actinobacteria	Acidimicrobiia	Acidimicrobiales	Sva0996_marine_group	Sva0996_marine_group_unclassified
Otu0002089	Bacteria	Proteobacteria	Alphaproteobacteria	Parvularculales	Parvularculaceae	Parvularcula
Otu0002090	Bacteria	Nitrospirae	Nitrospira	Nitrospirales	Nitrospiraceae	Nitrospira
Otu0002092	Bacteria	Proteobacteria	Proteobacteria_unclassified	Proteobacteria_unclassified	Proteobacteria_unclassified	Proteobacteria_unclassified
Otu0002098	Bacteria	Proteobacteria	Gammaproteobacteria	Gammaproteobacteria_unclassified	Gammaproteobacteria_unclassified	Gammaproteobacteria_unclassified
Otu0002100	Bacteria	Proteobacteria	Alphaproteobacteria	Rhodobacterales	Rhodobacteraceae	Rhodobacteraceae_unclassified
Otu0002105	Bacteria	Proteobacteria	Alphaproteobacteria	OCS116_clade	OCS116_clade_unclassified	OCS116_clade_unclassified
Otu0002106	Bacteria	Proteobacteria	Alphaproteobacteria	Caulobacterales	Hyphomonadaceae	Hyphomonas
Otu0002107	Bacteria	Proteobacteria	Alphaproteobacteria	Rhodospirillales	Rhodospirillales_unclassified	Rhodospirillales_unclassified
Otu0002110	Bacteria	Proteobacteria	Gammaproteobacteria	Gammaproteobacteria_unclassified	Gammaproteobacteria_unclassified	Gammaproteobacteria_unclassified
Otu0002112	Bacteria	Planctomycetes	Planctomycetacia	Planctomycetales	Planctomycetaceae	Planctomycetaceae_unclassified
Otu0002114	Bacteria	Proteobacteria	Gammaproteobacteria	Gammaproteobacteria_unclassified	Gammaproteobacteria_unclassified	Gammaproteobacteria_unclassified
Otu0002117	Bacteria	Proteobacteria	Gammaproteobacteria	Gammaproteobacteria_unclassified	Gammaproteobacteria_unclassified	Gammaproteobacteria_unclassified
Otu0002130	Bacteria	Proteobacteria	Alphaproteobacteria	Rhizobiales	Hyphomicrobiaceae	Hyphomicrobiaceae_unclassified
Otu0002131	Bacteria	Actinobacteria	Acidimicrobiia	Acidimicrobiales	Sva0996_marine_group	Sva0996_marine_group_unclassified
Otu0002133	Bacteria	Proteobacteria	Alphaproteobacteria	Rhodobacterales	Rhodobacteraceae	Rhodobacteraceae_unclassified
Otu0002135	Bacteria	Bacteroidetes	Flavobacteriia	Flavobacteriales	Flavobacteriaceae	Flavobacteriaceae_unclassified
Otu0002136	Bacteria	Proteobacteria	Alphaproteobacteria	Rhodospirillales	Rhodospirillaceae	Rhodospirillaceae_unclassified
Otu0002137	Bacteria	Chloroflexi	SAR202_clade	SAR202_clade_unclassified	SAR202_clade_unclassified	SAR202_clade_unclassified
Otu0002140	Bacteria	Proteobacteria	Alphaproteobacteria	Rhizobiales	Rhizobiales_unclassified	Rhizobiales_unclassified
Otu0002144	Bacteria	Proteobacteria	Alphaproteobacteria	Rhodospirillales	Rhodospirillales_unclassified	Rhodospirillales_unclassified
Otu0002145	Bacteria	Proteobacteria	Gammaproteobacteria	Gammaproteobacteria_unclassified	Gammaproteobacteria_unclassified	Gammaproteobacteria_unclassified
Otu0002149	Bacteria	Proteobacteria	Gammaproteobacteria	Vibrionales	Vibrionaceae	Vibrionaceae_unclassified
Otu0002150	Bacteria	Proteobacteria	Deltaproteobacteria	Desulfobacterales	Nitrospinaceae	Candidatus_Entotheonella
Otu0002151	Bacteria	Proteobacteria	Gammaproteobacteria	Gammaproteobacteria_unclassified	Gammaproteobacteria_unclassified	Gammaproteobacteria_unclassified
Otu0002152	Bacteria	Bacteria_unclassified	Bacteria_unclassified	Bacteria_unclassified	Bacteria_unclassified	Bacteria_unclassified
Otu0002153	Bacteria	Proteobacteria	Gammaproteobacteria	Gammaproteobacteria_unclassified	Gammaproteobacteria_unclassified	Gammaproteobacteria_unclassified
Otu0002155	Bacteria	Proteobacteria	Alphaproteobacteria	Rhodobacterales	Rhodobacteraceae	Tateyamaria
Otu0002157	Bacteria	Chloroflexi	Caldilineae	Caldilineales	Caldilineaceae	Caldilineaceae_unclassified
Otu0002161	Bacteria	Firmicutes	Clostridia	Halanaerobiales	64K2	64K2_unclassified
Otu0002163	Bacteria	Planctomycetes	Planctomycetacia	Planctomycetales	Planctomycetaceae	Pir4_lineage
Otu0002164	Bacteria	Proteobacteria	Epsilonproteobacteria	Campylobacterales	Campylobacteraceae	Sulfurospirillum
Otu0002168	Bacteria	Bacteroidetes	Flavobacteriia	Flavobacteriales	Flavobacteriaceae	Flavobacteriaceae_unclassified
Otu0002171	Bacteria	Planctomycetes	Planctomycetacia	Planctomycetales	Planctomycetaceae	Rubripirellula
Otu0002172	Bacteria	Proteobacteria	Gammaproteobacteria	Chromatiales	Chromatiales_unclassified	Chromatiales_unclassified
Otu0002173	Bacteria	Proteobacteria	Gammaproteobacteria	Gammaproteobacteria_unclassified	Gammaproteobacteria_unclassified	Gammaproteobacteria_unclassified
Otu0002175	Bacteria	PAUC34f	PAUC34f_unclassified	PAUC34f_unclassified	PAUC34f_unclassified	PAUC34f_unclassified
Otu0002177	Archaea	Thaumarchaeota	Marine_Group_I	Unknown_Order	Unknown_Family	Candidatus_Nitrosopumilus
Otu0002185	Bacteria	Proteobacteria	Gammaproteobacteria	KI89A_clade	KI89A_clade_unclassified	KI89A_clade_unclassified
Otu0002194	Bacteria	Proteobacteria	Gammaproteobacteria	Gammaproteobacteria_unclassified	Gammaproteobacteria_unclassified	Gammaproteobacteria_unclassified
Otu0002199	Bacteria	Proteobacteria	Deltaproteobacteria	Sh765B-TzT-29	Sh765B-TzT-29_unclassified	Sh765B-TzT-29_unclassified
Otu0002202	Bacteria	Proteobacteria	Betaproteobacteria	Burkholderiales	Comamonadaceae	Aquabacterium
Otu0002205	Bacteria	Bacteroidetes	Flavobacteriia	Flavobacteriales	Cryomorphaceae	Crocinitomix
Otu0002208	Bacteria	Proteobacteria	Alphaproteobacteria	Alphaproteobacteria_unclassified	Alphaproteobacteria_unclassified	Alphaproteobacteria_unclassified
Otu0002213	Bacteria	Proteobacteria	Gammaproteobacteria	Gammaproteobacteria_unclassified	Gammaproteobacteria_unclassified	Gammaproteobacteria_unclassified
Otu0002214	Bacteria	Bacteria_unclassified	Bacteria_unclassified	Bacteria_unclassified	Bacteria_unclassified	Bacteria_unclassified
Otu0002216	Bacteria	Proteobacteria	Gammaproteobacteria	Enterobacteriales	Enterobacteriaceae	Enterobacteriaceae_unclassified
Otu0002218	Bacteria	Bacteroidetes	Cytophagia	Cytophagales	Cytophagales_unclassified	Cytophagales_unclassified
Otu0002227	Bacteria	Proteobacteria	Gammaproteobacteria	Gammaproteobacteria_unclassified	Gammaproteobacteria_unclassified	Gammaproteobacteria_unclassified
Otu0002230	Bacteria	Bacteroidetes	Flavobacteriia	Flavobacteriales	Flavobacteriaceae	Muricauda
Otu0002234	Bacteria	Proteobacteria	Gammaproteobacteria	Chromatiales	Chromatiaceae	Nitrosococcus
Otu0002235	Bacteria	Proteobacteria	Deltaproteobacteria	Bdellovibrionales	Bdellovibrionaceae	Bdellovibrio
Otu0002241	Bacteria	Proteobacteria	Gammaproteobacteria	Gammaproteobacteria_unclassified	Gammaproteobacteria_unclassified	Gammaproteobacteria_unclassified
Otu0002242	Bacteria	Chloroflexi	SAR202_clade	SAR202_clade_unclassified	SAR202_clade_unclassified	SAR202_clade_unclassified
Otu0002243	Bacteria	Acidobacteria	Holophagae	Subgroup_10	Subgroup_10_unclassified	Subgroup_10_unclassified
Otu0002246	Bacteria	Proteobacteria	Alphaproteobacteria	Rickettsiales	TK34	TK34_unclassified
Otu0002248	Bacteria	Acidobacteria	Acidobacteria	Subgroup_9	Subgroup_9_unclassified	Subgroup_9_unclassified
Otu0002252	Bacteria	Proteobacteria	Gammaproteobacteria	Gammaproteobacteria_unclassified	Gammaproteobacteria_unclassified	Gammaproteobacteria_unclassified
Otu0002260	Bacteria	Proteobacteria	Alphaproteobacteria	Alphaproteobacteria_unclassified	Alphaproteobacteria_unclassified	Alphaproteobacteria_unclassified
Otu0002264	Bacteria	Proteobacteria	Alphaproteobacteria	Rhodospirillales	Rhodospirillales_unclassified	Rhodospirillales_unclassified
Otu0002271	Bacteria	Proteobacteria	Gammaproteobacteria	Alteromonadales	Colwelliaceae	Thalassotalea
Otu0002274	Bacteria	Proteobacteria	Alphaproteobacteria	Rhodobacterales	Rhodobacteraceae	Rhodobacteraceae_unclassified
Otu0002278	Bacteria	Proteobacteria	Gammaproteobacteria	Gammaproteobacteria_unclassified	Gammaproteobacteria_unclassified	Gammaproteobacteria_unclassified
Otu0002279	Bacteria	Firmicutes	Bacilli	Bacillales	Family_XI	Gemella
Otu0002284	Bacteria	Chloroflexi	SAR202_clade	SAR202_clade_unclassified	SAR202_clade_unclassified	SAR202_clade_unclassified
Otu0002285	Bacteria	Acidobacteria	Holophagae	Subgroup_10	TK85	TK85_unclassified
Otu0002288	Bacteria	Proteobacteria	Gammaproteobacteria	Gammaproteobacteria_unclassified	Gammaproteobacteria_unclassified	Gammaproteobacteria_unclassified
Otu0002289	Bacteria	Proteobacteria	Alphaproteobacteria	Rhodobacterales	Rhodobacteraceae	Loktanella
Otu0002290	Bacteria	Actinobacteria	Acidimicrobiia	Acidimicrobiales	Sva0996_marine_group	Sva0996_marine_group_unclassified
Otu0002292	Bacteria	Bacteria_unclassified	Bacteria_unclassified	Bacteria_unclassified	Bacteria_unclassified	Bacteria_unclassified
Otu0002294	Bacteria	Fusobacteria	Fusobacteriia	Fusobacteriales	Fusobacteriaceae	Propionigenium
Otu0002295	Bacteria	Proteobacteria	Gammaproteobacteria	Gammaproteobacteria_unclassified	Gammaproteobacteria_unclassified	Gammaproteobacteria_unclassified
Otu0002296	Bacteria	Proteobacteria	Gammaproteobacteria	Gammaproteobacteria_unclassified	Gammaproteobacteria_unclassified	Gammaproteobacteria_unclassified
Otu0002297	Bacteria	Bacteria_unclassified	Bacteria_unclassified	Bacteria_unclassified	Bacteria_unclassified	Bacteria_unclassified
Otu0002303	Bacteria	Proteobacteria	Proteobacteria_unclassified	Proteobacteria_unclassified	Proteobacteria_unclassified	Proteobacteria_unclassified
Otu0002305	Bacteria	Firmicutes	Clostridia	Halanaerobiales	64K2	64K2_unclassified
Otu0002307	Bacteria	Acidobacteria	Acidobacteria	Subgroup_3	PAUC26f	PAUC26f_unclassified
Otu0002320	Bacteria	Proteobacteria	Gammaproteobacteria	Cellvibrionales	Spongiibacteraceae	Spongiibacteraceae_unclassified
Otu0002325	Bacteria	Chloroflexi	SAR202_clade	SAR202_clade_unclassified	SAR202_clade_unclassified	SAR202_clade_unclassified
Otu0002328	Archaea	Thaumarchaeota	Marine_Group_I	Unknown_Order	Unknown_Family	Unknown_Family_unclassified
Otu0002331	Bacteria	Proteobacteria	Proteobacteria_unclassified	Proteobacteria_unclassified	Proteobacteria_unclassified	Proteobacteria_unclassified
Otu0002338	Bacteria	Proteobacteria	Gammaproteobacteria	Gammaproteobacteria_unclassified	Gammaproteobacteria_unclassified	Gammaproteobacteria_unclassified
Otu0002341	Bacteria	Proteobacteria	Gammaproteobacteria	Gammaproteobacteria_unclassified	Gammaproteobacteria_unclassified	Gammaproteobacteria_unclassified
Otu0002342	Bacteria	Proteobacteria	Deltaproteobacteria	Sh765B-TzT-29	Sh765B-TzT-29_unclassified	Sh765B-TzT-29_unclassified
Otu0002345	Bacteria	Proteobacteria	Alphaproteobacteria	Sphingomonadales	Erythrobacteraceae	Erythrobacteraceae_unclassified
Otu0002348	Bacteria	Proteobacteria	Gammaproteobacteria	Chromatiales	Chromatiaceae	Nitrosococcus
Otu0002354	Bacteria	Proteobacteria	Epsilonproteobacteria	Campylobacterales	Campylobacteraceae	Arcobacter
Otu0002355	Bacteria	Chloroflexi	Caldilineae	Caldilineales	Caldilineaceae	Caldilineaceae_unclassified
Otu0002360	Bacteria	Acidobacteria	Acidobacteria	Subgroup_9	Subgroup_9_unclassified	Subgroup_9_unclassified
Otu0002363	Bacteria	Proteobacteria	Gammaproteobacteria	Gammaproteobacteria_unclassified	Gammaproteobacteria_unclassified	Gammaproteobacteria_unclassified
Otu0002367	Bacteria	Proteobacteria	Gammaproteobacteria	Gammaproteobacteria_unclassified	Gammaproteobacteria_unclassified	Gammaproteobacteria_unclassified
Otu0002369	Bacteria	Chloroflexi	SAR202_clade	SAR202_clade_unclassified	SAR202_clade_unclassified	SAR202_clade_unclassified
Otu0002371	Bacteria	Proteobacteria	Gammaproteobacteria	Chromatiales	Chromatiales_unclassified	Chromatiales_unclassified
Otu0002372	Bacteria	Planctomycetes	Planctomycetacia	Planctomycetales	Planctomycetaceae	Blastopirellula
Otu0002374	Bacteria	Proteobacteria	Alphaproteobacteria	Rhodobacterales	Rhodobacteraceae	Rhodobacteraceae_unclassified
Otu0002376	Bacteria	Proteobacteria	Gammaproteobacteria	Gammaproteobacteria_unclassified	Gammaproteobacteria_unclassified	Gammaproteobacteria_unclassified
Otu0002378	Bacteria	Bacteroidetes	Cytophagia	Cytophagales	Cytophagales_unclassified	Cytophagales_unclassified
Otu0002379	Bacteria	Chloroflexi	SAR202_clade	SAR202_clade_unclassified	SAR202_clade_unclassified	SAR202_clade_unclassified
Otu0002381	Bacteria	Bacteroidetes	Flavobacteriia	Flavobacteriales	Flavobacteriaceae	Flavobacteriaceae_unclassified
Otu0002390	Bacteria	Acidobacteria	Acidobacteria	Acidobacteria_unclassified	Acidobacteria_unclassified	Acidobacteria_unclassified
Otu0002391	Bacteria	Proteobacteria	Alphaproteobacteria	Alphaproteobacteria_unclassified	Alphaproteobacteria_unclassified	Alphaproteobacteria_unclassified
Otu0002401	Bacteria	Nitrospirae	Nitrospira	Nitrospirales	Nitrospiraceae	Nitrospira
Otu0002406	Bacteria	Proteobacteria	Gammaproteobacteria	Gammaproteobacteria_unclassified	Gammaproteobacteria_unclassified	Gammaproteobacteria_unclassified
Otu0002407	Bacteria	Proteobacteria	Gammaproteobacteria	Gammaproteobacteria_unclassified	Gammaproteobacteria_unclassified	Gammaproteobacteria_unclassified
Otu0002415	Bacteria	Chloroflexi	SAR202_clade	SAR202_clade_unclassified	SAR202_clade_unclassified	SAR202_clade_unclassified
Otu0002416	Bacteria	Proteobacteria	Alphaproteobacteria	Rhodobacterales	Rhodobacteraceae	Rhodobacteraceae_unclassified
Otu0002418	Bacteria	Bacteria_unclassified	Bacteria_unclassified	Bacteria_unclassified	Bacteria_unclassified	Bacteria_unclassified
Otu0002422	Bacteria	Proteobacteria	Alphaproteobacteria	Rhodobacterales	Rhodobacteraceae	Pseudoruegeria
Otu0002424	Bacteria	Proteobacteria	Gammaproteobacteria	Chromatiales	Chromatiaceae	Nitrosococcus
Otu0002426	Bacteria	Proteobacteria	Gammaproteobacteria	Gammaproteobacteria_unclassified	Gammaproteobacteria_unclassified	Gammaproteobacteria_unclassified
Otu0002427	Bacteria	Acidobacteria	Acidobacteria	Subgroup_6	Subgroup_6_unclassified	Subgroup_6_unclassified
Otu0002430	Bacteria	Bacteroidetes	Flavobacteriia	Flavobacteriales	Flavobacteriaceae	Flavobacteriaceae_unclassified
Otu0002431	Bacteria	Proteobacteria	Gammaproteobacteria	Gammaproteobacteria_unclassified	Gammaproteobacteria_unclassified	Gammaproteobacteria_unclassified
Otu0002437	Bacteria	PAUC34f	PAUC34f_unclassified	PAUC34f_unclassified	PAUC34f_unclassified	PAUC34f_unclassified
Otu0002439	Bacteria	Bacteroidetes	Sphingobacteriia	Sphingobacteriales	Saprospiraceae	Saprospiraceae_unclassified
Otu0002441	Bacteria	Proteobacteria	Alphaproteobacteria	Rhodospirillales	Rhodospirillales_unclassified	Rhodospirillales_unclassified
Otu0002442	Bacteria	Cyanobacteria	Cyanobacteria	SubsectionI	FamilyI	Synechococcus
Otu0002445	Bacteria	Bacteroidetes	Flavobacteriia	Flavobacteriales	Flavobacteriaceae	Flavobacteriaceae_unclassified
Otu0002446	Bacteria	Proteobacteria	Gammaproteobacteria	Alteromonadales	Psychromonadaceae	Psychromonas
Otu0002447	Bacteria	Planctomycetes	Planctomycetacia	Planctomycetales	Planctomycetaceae	Blastopirellula
Otu0002449	Bacteria	Proteobacteria	Alphaproteobacteria	Sphingomonadales	Sphingomonadaceae	Sphingorhabdus
Otu0002453	Bacteria	Cyanobacteria	Cyanobacteria	SubsectionI	FamilyI	Prochloron
Otu0002461	Bacteria	Proteobacteria	Gammaproteobacteria	Chromatiales	Chromatiaceae	Nitrosococcus
Otu0002464	Bacteria	Proteobacteria	Gammaproteobacteria	Cellvibrionales	Cellvibrionales_unclassified	Cellvibrionales_unclassified
Otu0002468	Bacteria	Proteobacteria	Gammaproteobacteria	Gammaproteobacteria_unclassified	Gammaproteobacteria_unclassified	Gammaproteobacteria_unclassified
Otu0002469	Bacteria	Proteobacteria	Gammaproteobacteria	Gammaproteobacteria_unclassified	Gammaproteobacteria_unclassified	Gammaproteobacteria_unclassified
Otu0002472	Bacteria	Proteobacteria	Gammaproteobacteria	Oceanospirillales	Alcanivoracaceae	Kangiella
Otu0002473	Bacteria	Nitrospirae	Nitrospira	Nitrospirales	Nitrospiraceae	Nitrospira
Otu0002474	Bacteria	Cyanobacteria	Cyanobacteria	SubsectionII	FamilyII	Pleurocapsa
Otu0002477	Bacteria	Bacteroidetes	Cytophagia	Order_II	Rhodothermaceae	Rhodothermaceae_unclassified
Otu0002478	Bacteria	Proteobacteria	Proteobacteria_unclassified	Proteobacteria_unclassified	Proteobacteria_unclassified	Proteobacteria_unclassified
Otu0002479	Bacteria	Proteobacteria	Deltaproteobacteria	Bdellovibrionales	Bacteriovoracaceae	Peredibacter
Otu0002485	Bacteria	Chloroflexi	Chloroflexi_unclassified	Chloroflexi_unclassified	Chloroflexi_unclassified	Chloroflexi_unclassified
Otu0002488	Bacteria	Proteobacteria	Gammaproteobacteria	Oceanospirillales	Oceanospirillales_unclassified	Oceanospirillales_unclassified
Otu0002490	Bacteria	Proteobacteria	Gammaproteobacteria	Gammaproteobacteria_unclassified	Gammaproteobacteria_unclassified	Gammaproteobacteria_unclassified
Otu0002501	Bacteria	Chloroflexi	Chloroflexi_unclassified	Chloroflexi_unclassified	Chloroflexi_unclassified	Chloroflexi_unclassified
Otu0002507	Bacteria	Proteobacteria	Alphaproteobacteria	Alphaproteobacteria_unclassified	Alphaproteobacteria_unclassified	Alphaproteobacteria_unclassified
Otu0002509	Bacteria	Proteobacteria	Gammaproteobacteria	Gammaproteobacteria_unclassified	Gammaproteobacteria_unclassified	Gammaproteobacteria_unclassified
Otu0002512	Bacteria	Proteobacteria	Gammaproteobacteria	Chromatiales	Chromatiaceae	Nitrosococcus
Otu0002513	Bacteria	Proteobacteria	Gammaproteobacteria	Gammaproteobacteria_unclassified	Gammaproteobacteria_unclassified	Gammaproteobacteria_unclassified
Otu0002515	Bacteria	Proteobacteria	Alphaproteobacteria	Alphaproteobacteria_unclassified	Alphaproteobacteria_unclassified	Alphaproteobacteria_unclassified
Otu0002516	Bacteria	Verrucomicrobia	Verrucomicrobiae	Verrucomicrobiales	Verrucomicrobiaceae	Persicirhabdus
Otu0002517	Bacteria	Proteobacteria	Gammaproteobacteria	Cellvibrionales	Cellvibrionaceae	Teredinibacter
Otu0002519	Bacteria	Actinobacteria	Acidimicrobiia	Acidimicrobiales	Sva0996_marine_group	Sva0996_marine_group_unclassified
Otu0002529	Bacteria	Proteobacteria	Alphaproteobacteria	Rhodobacterales	Rhodobacteraceae	Rhodobacteraceae_unclassified
Otu0002532	Bacteria	Proteobacteria	Gammaproteobacteria	Gammaproteobacteria_unclassified	Gammaproteobacteria_unclassified	Gammaproteobacteria_unclassified
Otu0002537	Bacteria	Proteobacteria	Gammaproteobacteria	Gammaproteobacteria_unclassified	Gammaproteobacteria_unclassified	Gammaproteobacteria_unclassified
Otu0002541	Bacteria	Proteobacteria	Gammaproteobacteria	Methylococcales	Milano-WF1B-03	Milano-WF1B-03_unclassified
Otu0002546	Bacteria	Bacteroidetes	Flavobacteriia	Flavobacteriales	Flavobacteriaceae	Aquimarina
Otu0002547	Bacteria	Proteobacteria	Gammaproteobacteria	34P16	34P16_unclassified	34P16_unclassified
Otu0002551	Bacteria	Proteobacteria	Deltaproteobacteria	Deltaproteobacteria_unclassified	Deltaproteobacteria_unclassified	Deltaproteobacteria_unclassified
Otu0002552	Bacteria	Proteobacteria	Gammaproteobacteria	Alteromonadales	Alteromonadales_unclassified	Alteromonadales_unclassified
Otu0002566	Bacteria	Proteobacteria	Gammaproteobacteria	Gammaproteobacteria_unclassified	Gammaproteobacteria_unclassified	Gammaproteobacteria_unclassified
Otu0002573	Bacteria	Proteobacteria	Alphaproteobacteria	Rhodobacterales	Rhodobacteraceae	Rhodobacteraceae_unclassified
Otu0002574	Bacteria	Proteobacteria	Alphaproteobacteria	Alphaproteobacteria_unclassified	Alphaproteobacteria_unclassified	Alphaproteobacteria_unclassified
Otu0002578	Bacteria	Proteobacteria	Gammaproteobacteria	Gammaproteobacteria_unclassified	Gammaproteobacteria_unclassified	Gammaproteobacteria_unclassified
Otu0002581	Bacteria	Actinobacteria	Acidimicrobiia	Acidimicrobiales	Sva0996_marine_group	Sva0996_marine_group_unclassified
Otu0002583	Bacteria	Proteobacteria	Proteobacteria_unclassified	Proteobacteria_unclassified	Proteobacteria_unclassified	Proteobacteria_unclassified
Otu0002590	Bacteria	Planctomycetes	Planctomycetacia	Planctomycetales	Planctomycetaceae	Blastopirellula
Otu0002593	Bacteria	Proteobacteria	Gammaproteobacteria	Gammaproteobacteria_unclassified	Gammaproteobacteria_unclassified	Gammaproteobacteria_unclassified
Otu0002594	Bacteria	Proteobacteria	Gammaproteobacteria	Gammaproteobacteria_unclassified	Gammaproteobacteria_unclassified	Gammaproteobacteria_unclassified
Otu0002596	Bacteria	Proteobacteria	Gammaproteobacteria	Oceanospirillales	Oceanospirillales_unclassified	Oceanospirillales_unclassified
Otu0002601	Bacteria	Proteobacteria	Gammaproteobacteria	Alteromonadales	Colwelliaceae	Colwellia
Otu0002605	Bacteria	Proteobacteria	Deltaproteobacteria	Desulfuromonadales	Desulfuromonadaceae	Malonomonas
Otu0002615	Bacteria	Proteobacteria	Gammaproteobacteria	Gammaproteobacteria_unclassified	Gammaproteobacteria_unclassified	Gammaproteobacteria_unclassified
Otu0002618	Bacteria	Proteobacteria	Gammaproteobacteria	Alteromonadales	Colwelliaceae	Thalassomonas
Otu0002619	Bacteria	Proteobacteria	Alphaproteobacteria	Rhodobacterales	Rhodobacteraceae	Rhodobacteraceae_unclassified
Otu0002622	Bacteria	Proteobacteria	Gammaproteobacteria	Pseudomonadales	Moraxellaceae	Alkanindiges
Otu0002638	Bacteria	Proteobacteria	Gammaproteobacteria	Cellvibrionales	Cellvibrionaceae	Cellvibrionaceae_unclassified
Otu0002639	Bacteria	Proteobacteria	Alphaproteobacteria	Rhodospirillales	Rhodospirillales_unclassified	Rhodospirillales_unclassified
Otu0002640	Bacteria	Proteobacteria	Gammaproteobacteria	HOC36	HOC36_unclassified	HOC36_unclassified
Otu0002643	Bacteria	Proteobacteria	Alphaproteobacteria	Rhizobiales	Phyllobacteriaceae	Phyllobacteriaceae_unclassified
Otu0002648	Bacteria	Acidobacteria	Acidobacteria	Subgroup_3	PAUC26f	PAUC26f_unclassified
Otu0002650	Bacteria	Proteobacteria	Gammaproteobacteria	Gammaproteobacteria_unclassified	Gammaproteobacteria_unclassified	Gammaproteobacteria_unclassified
Otu0002656	Bacteria	Proteobacteria	Proteobacteria_unclassified	Proteobacteria_unclassified	Proteobacteria_unclassified	Proteobacteria_unclassified
Otu0002659	Bacteria	Chloroflexi	SAR202_clade	SAR202_clade_unclassified	SAR202_clade_unclassified	SAR202_clade_unclassified
Otu0002663	Bacteria	Proteobacteria	Alphaproteobacteria	Rhodobacterales	Rhodobacteraceae	Rhodobacteraceae_unclassified
Otu0002669	Bacteria	PAUC34f	PAUC34f_unclassified	PAUC34f_unclassified	PAUC34f_unclassified	PAUC34f_unclassified
Otu0002670	Bacteria	Proteobacteria	Gammaproteobacteria	Gammaproteobacteria_unclassified	Gammaproteobacteria_unclassified	Gammaproteobacteria_unclassified
Otu0002677	Bacteria	Proteobacteria	Gammaproteobacteria	Gammaproteobacteria_unclassified	Gammaproteobacteria_unclassified	Gammaproteobacteria_unclassified
Otu0002681	Bacteria	Proteobacteria	Deltaproteobacteria	Desulfobacterales	Nitrospinaceae	Candidatus_Entotheonella
Otu0002682	Bacteria	Proteobacteria	Gammaproteobacteria	Alteromonadales	Alteromonadales_unclassified	Alteromonadales_unclassified
Otu0002683	Bacteria	Actinobacteria	Actinobacteria_unclassified	Actinobacteria_unclassified	Actinobacteria_unclassified	Actinobacteria_unclassified
Otu0002684	Bacteria	Proteobacteria	Gammaproteobacteria	Order_Incertae_Sedis	Family_Incertae_Sedis	Marinicella
Otu0002687	Bacteria	Proteobacteria	Alphaproteobacteria	Sphingomonadales	Erythrobacteraceae	Erythrobacteraceae_unclassified
Otu0002688	Bacteria	Bacteroidetes	Cytophagia	Cytophagales	Flammeovirgaceae	Flexithrix
Otu0002694	Bacteria	Firmicutes	Bacilli	Lactobacillales	Carnobacteriaceae	Granulicatella
Otu0002703	Bacteria	Proteobacteria	Alphaproteobacteria	Alphaproteobacteria_unclassified	Alphaproteobacteria_unclassified	Alphaproteobacteria_unclassified
Otu0002708	Bacteria	Cyanobacteria	Cyanobacteria	SubsectionI	FamilyI	FamilyI_unclassified
Otu0002711	Bacteria	Proteobacteria	Alphaproteobacteria	Alphaproteobacteria_unclassified	Alphaproteobacteria_unclassified	Alphaproteobacteria_unclassified
Otu0002714	Bacteria	Bacteroidetes	Cytophagia	Cytophagales	Cytophagales_unclassified	Cytophagales_unclassified
Otu0002715	Bacteria	Chloroflexi	SAR202_clade	SAR202_clade_unclassified	SAR202_clade_unclassified	SAR202_clade_unclassified
Otu0002716	Bacteria	Proteobacteria	Alphaproteobacteria	Rhodobacterales	Rhodobacteraceae	Rhodobacteraceae_unclassified
Otu0002725	Bacteria	Proteobacteria	Gammaproteobacteria	Gammaproteobacteria_unclassified	Gammaproteobacteria_unclassified	Gammaproteobacteria_unclassified
Otu0002727	Bacteria	Proteobacteria	Gammaproteobacteria	Gammaproteobacteria_unclassified	Gammaproteobacteria_unclassified	Gammaproteobacteria_unclassified
Otu0002728	Bacteria	Proteobacteria	Gammaproteobacteria	Gammaproteobacteria_unclassified	Gammaproteobacteria_unclassified	Gammaproteobacteria_unclassified
Otu0002732	Bacteria	Proteobacteria	Gammaproteobacteria	Alteromonadales	Pseudoalteromonadaceae	Pseudoalteromonas
Otu0002734	Bacteria	Chloroflexi	SAR202_clade	SAR202_clade_unclassified	SAR202_clade_unclassified	SAR202_clade_unclassified
Otu0002740	Bacteria	Proteobacteria	Deltaproteobacteria	Myxococcales	Sandaracinaceae	Sandaracinaceae_unclassified
Otu0002745	Bacteria	Bacteroidetes	Sphingobacteriia	Sphingobacteriales	Saprospiraceae	Portibacter
Otu0002758	Bacteria	Proteobacteria	Gammaproteobacteria	Gammaproteobacteria_unclassified	Gammaproteobacteria_unclassified	Gammaproteobacteria_unclassified
Otu0002765	Bacteria	Proteobacteria	Alphaproteobacteria	Rhodobacterales	Rhodobacteraceae	Rhodobacteraceae_unclassified
Otu0002767	Bacteria	Proteobacteria	Proteobacteria_unclassified	Proteobacteria_unclassified	Proteobacteria_unclassified	Proteobacteria_unclassified
Otu0002772	Bacteria	Proteobacteria	Deltaproteobacteria	Desulfurellales	Desulfurellaceae	Desulfurellaceae_unclassified
Otu0002774	Bacteria	Proteobacteria	Gammaproteobacteria	Gammaproteobacteria_unclassified	Gammaproteobacteria_unclassified	Gammaproteobacteria_unclassified
Otu0002775	Bacteria	Proteobacteria	Alphaproteobacteria	Rhodobacterales	Rhodobacteraceae	Rhodobacteraceae_unclassified
Otu0002777	Bacteria	Proteobacteria	Alphaproteobacteria	Rhodospirillales	Rhodospirillales_unclassified	Rhodospirillales_unclassified
Otu0002778	Bacteria	Bacteroidetes	Cytophagia	Cytophagales	Flammeovirgaceae	Roseivirga
Otu0002779	Bacteria	Proteobacteria	Gammaproteobacteria	Gammaproteobacteria_unclassified	Gammaproteobacteria_unclassified	Gammaproteobacteria_unclassified
Otu0002785	Bacteria	Proteobacteria	Gammaproteobacteria	Gammaproteobacteria_unclassified	Gammaproteobacteria_unclassified	Gammaproteobacteria_unclassified
Otu0002786	Bacteria	Proteobacteria	Gammaproteobacteria	Gammaproteobacteria_unclassified	Gammaproteobacteria_unclassified	Gammaproteobacteria_unclassified
Otu0002787	Bacteria	Proteobacteria	Proteobacteria_unclassified	Proteobacteria_unclassified	Proteobacteria_unclassified	Proteobacteria_unclassified
Otu0002788	Bacteria	Proteobacteria	Gammaproteobacteria	Cellvibrionales	Halieaceae	Halieaceae_unclassified
Otu0002790	Bacteria	Proteobacteria	Alphaproteobacteria	Rhizobiales	Phyllobacteriaceae	Hoeflea
Otu0002792	Bacteria	Proteobacteria	Gammaproteobacteria	Gammaproteobacteria_unclassified	Gammaproteobacteria_unclassified	Gammaproteobacteria_unclassified
Otu0002798	Bacteria	Chloroflexi	SAR202_clade	SAR202_clade_unclassified	SAR202_clade_unclassified	SAR202_clade_unclassified
Otu0002801	Bacteria	Gemmatimonadetes	Gemmatimonadetes	BD2-11_terrestrial_group	BD2-11_terrestrial_group_unclassified	BD2-11_terrestrial_group_unclassified
Otu0002807	Bacteria	Proteobacteria	Alphaproteobacteria	Rhodospirillales	Rhodospirillaceae	Rhodospirillaceae_unclassified
Otu0002813	Bacteria	Proteobacteria	Gammaproteobacteria	Gammaproteobacteria_unclassified	Gammaproteobacteria_unclassified	Gammaproteobacteria_unclassified
Otu0002814	Bacteria	Proteobacteria	Gammaproteobacteria	Alteromonadales	Alteromonadaceae	Aestuariibacter
Otu0002816	Bacteria	Proteobacteria	Gammaproteobacteria	Chromatiales	Granulosicoccaceae	Granulosicoccus
Otu0002818	Bacteria	Proteobacteria	Gammaproteobacteria	Gammaproteobacteria_unclassified	Gammaproteobacteria_unclassified	Gammaproteobacteria_unclassified
Otu0002825	Bacteria	Firmicutes	Clostridia	Clostridiales	Family_XI	Finegoldia
Otu0002833	Bacteria	Bacteroidetes	Flavobacteriia	Flavobacteriales	Flavobacteriaceae	Flavobacteriaceae_unclassified
Otu0002838	Bacteria	Proteobacteria	Deltaproteobacteria	Deltaproteobacteria_unclassified	Deltaproteobacteria_unclassified	Deltaproteobacteria_unclassified
Otu0002851	Bacteria	Actinobacteria	Acidimicrobiia	Acidimicrobiales	Sva0996_marine_group	Sva0996_marine_group_unclassified
Otu0002852	Bacteria	Proteobacteria	Alphaproteobacteria	Rhodobacterales	Rhodobacteraceae	Rhodobacteraceae_unclassified
Otu0002854	Bacteria	Spirochaetae	Spirochaetes	Spirochaetales	Spirochaetaceae	Spirochaeta_2
Otu0002858	Bacteria	Bacteroidetes	Flavobacteriia	Flavobacteriales	Flavobacteriaceae	Flavobacteriaceae_unclassified
Otu0002861	Bacteria	Proteobacteria	Alphaproteobacteria	Alphaproteobacteria_unclassified	Alphaproteobacteria_unclassified	Alphaproteobacteria_unclassified
Otu0002862	Bacteria	Proteobacteria	Gammaproteobacteria	Oceanospirillales	Alcanivoracaceae	Kangiella
Otu0002864	Bacteria	Proteobacteria	Gammaproteobacteria	Gammaproteobacteria_unclassified	Gammaproteobacteria_unclassified	Gammaproteobacteria_unclassified
Otu0002865	Bacteria	Proteobacteria	Alphaproteobacteria	Rhodospirillales	Rhodospirillales_unclassified	Rhodospirillales_unclassified
Otu0002868	Bacteria	Proteobacteria	Gammaproteobacteria	Gammaproteobacteria_unclassified	Gammaproteobacteria_unclassified	Gammaproteobacteria_unclassified
Otu0002878	Bacteria	Proteobacteria	Gammaproteobacteria	Gammaproteobacteria_unclassified	Gammaproteobacteria_unclassified	Gammaproteobacteria_unclassified
Otu0002880	Bacteria	Proteobacteria	Gammaproteobacteria	Gammaproteobacteria_unclassified	Gammaproteobacteria_unclassified	Gammaproteobacteria_unclassified
Otu0002883	Bacteria	Gemmatimonadetes	Gemmatimonadetes	BD2-11_terrestrial_group	BD2-11_terrestrial_group_unclassified	BD2-11_terrestrial_group_unclassified
Otu0002900	Bacteria	Chloroflexi	Chloroflexi_unclassified	Chloroflexi_unclassified	Chloroflexi_unclassified	Chloroflexi_unclassified
Otu0002901	Bacteria	Proteobacteria	Deltaproteobacteria	Desulfobacterales	Nitrospinaceae	Candidatus_Entotheonella
Otu0002911	Bacteria	Bacteria_unclassified	Bacteria_unclassified	Bacteria_unclassified	Bacteria_unclassified	Bacteria_unclassified
Otu0002914	Bacteria	Gemmatimonadetes	Gemmatimonadetes	BD2-11_terrestrial_group	BD2-11_terrestrial_group_unclassified	BD2-11_terrestrial_group_unclassified
Otu0002915	Bacteria	Bacteroidetes	Sphingobacteriia	Sphingobacteriales	Saprospiraceae	Saprospiraceae_unclassified
Otu0002919	Bacteria	Proteobacteria	Gammaproteobacteria	Gammaproteobacteria_unclassified	Gammaproteobacteria_unclassified	Gammaproteobacteria_unclassified
Otu0002922	Bacteria	Proteobacteria	Alphaproteobacteria	Rhodobacterales	Rhodobacteraceae	Rhodobacteraceae_unclassified
Otu0002928	Bacteria	Proteobacteria	Gammaproteobacteria	Gammaproteobacteria_unclassified	Gammaproteobacteria_unclassified	Gammaproteobacteria_unclassified
Otu0002933	Bacteria	Proteobacteria	Deltaproteobacteria	Desulfobacterales	Nitrospinaceae	Candidatus_Entotheonella
Otu0002940	Bacteria	Proteobacteria	Deltaproteobacteria	Bdellovibrionales	Bdellovibrionaceae	Bdellovibrio
Otu0002944	Bacteria	Proteobacteria	Gammaproteobacteria	Gammaproteobacteria_unclassified	Gammaproteobacteria_unclassified	Gammaproteobacteria_unclassified
Otu0002949	Bacteria	Bacteroidetes	Flavobacteriia	Flavobacteriales	Flavobacteriaceae	Aquimarina
Otu0002955	Bacteria	Actinobacteria	Acidimicrobiia	Acidimicrobiales	Sva0996_marine_group	Sva0996_marine_group_unclassified
Otu0002958	Bacteria	Proteobacteria	Alphaproteobacteria	Rhodobacterales	Rhodobacteraceae	Rhodobacteraceae_unclassified
Otu0002959	Bacteria	Proteobacteria	Gammaproteobacteria	Gammaproteobacteria_unclassified	Gammaproteobacteria_unclassified	Gammaproteobacteria_unclassified
Otu0002966	Bacteria	Bacteroidetes	Bacteroidetes_unclassified	Bacteroidetes_unclassified	Bacteroidetes_unclassified	Bacteroidetes_unclassified
Otu0002969	Bacteria	Chloroflexi	SAR202_clade	SAR202_clade_unclassified	SAR202_clade_unclassified	SAR202_clade_unclassified
Otu0002975	Bacteria	Proteobacteria	Gammaproteobacteria	Chromatiales	Chromatiales_unclassified	Chromatiales_unclassified
Otu0002982	Bacteria	Chloroflexi	Chloroflexi_unclassified	Chloroflexi_unclassified	Chloroflexi_unclassified	Chloroflexi_unclassified
Otu0002987	Bacteria	Proteobacteria	Gammaproteobacteria	Gammaproteobacteria_unclassified	Gammaproteobacteria_unclassified	Gammaproteobacteria_unclassified
Otu0002992	Bacteria	Bacteroidetes	Flavobacteriia	Flavobacteriales	Flavobacteriaceae	Flavobacteriaceae_unclassified
Otu0002994	Bacteria	Acidobacteria	Holophagae	Subgroup_10	TK85	TK85_unclassified
Otu0002995	Bacteria	PAUC34f	PAUC34f_unclassified	PAUC34f_unclassified	PAUC34f_unclassified	PAUC34f_unclassified
Otu0002996	Bacteria	Gemmatimonadetes	Gemmatimonadetes	BD2-11_terrestrial_group	BD2-11_terrestrial_group_unclassified	BD2-11_terrestrial_group_unclassified
Otu0002997	Bacteria	Bacteroidetes	Flavobacteriia	Flavobacteriales	Flavobacteriaceae	NS5_marine_group
Otu0003000	Bacteria	Acidobacteria	Holophagae	Subgroup_10	TK85	TK85_unclassified
Otu0003002	Bacteria	Planctomycetes	Phycisphaerae	Phycisphaerales	Phycisphaeraceae	CL500-3
Otu0003004	Bacteria	Acidobacteria	Holophagae	Subgroup_10	TK85	TK85_unclassified
Otu0003007	Bacteria	Acidobacteria	Acidobacteria	Subgroup_11	Subgroup_11_unclassified	Subgroup_11_unclassified
Otu0003010	Bacteria	Proteobacteria	Alphaproteobacteria	Sphingomonadales	Erythrobacteraceae	Erythrobacteraceae_unclassified
Otu0003012	Bacteria	Chloroflexi	Caldilineae	Caldilineales	Caldilineaceae	Caldilineaceae_unclassified
Otu0003016	Bacteria	Proteobacteria	Deltaproteobacteria	Sh765B-TzT-29	Sh765B-TzT-29_unclassified	Sh765B-TzT-29_unclassified
Otu0003017	Bacteria	Proteobacteria	Proteobacteria_unclassified	Proteobacteria_unclassified	Proteobacteria_unclassified	Proteobacteria_unclassified
Otu0003018	Bacteria	Actinobacteria	Acidimicrobiia	Acidimicrobiales	Sva0996_marine_group	Sva0996_marine_group_unclassified
Otu0003020	Bacteria	Proteobacteria	Gammaproteobacteria	Gammaproteobacteria_unclassified	Gammaproteobacteria_unclassified	Gammaproteobacteria_unclassified
Otu0003024	Bacteria	Proteobacteria	Gammaproteobacteria	Oceanospirillales	Oceanospirillaceae	Thalassolituus
Otu0003031	Archaea	Thaumarchaeota	Marine_Group_I	Unknown_Order	Unknown_Family	Candidatus_Nitrosopumilus
Otu0003034	Bacteria	Proteobacteria	Gammaproteobacteria	Gammaproteobacteria_unclassified	Gammaproteobacteria_unclassified	Gammaproteobacteria_unclassified
Otu0003039	Bacteria	Proteobacteria	Gammaproteobacteria	Gammaproteobacteria_unclassified	Gammaproteobacteria_unclassified	Gammaproteobacteria_unclassified
Otu0003043	Bacteria	Proteobacteria	Alphaproteobacteria	Rhodospirillales	Rhodospirillales_unclassified	Rhodospirillales_unclassified
Otu0003048	Bacteria	Nitrospirae	Nitrospira	Nitrospirales	Nitrospiraceae	Nitrospira
Otu0003061	Bacteria	Proteobacteria	Alphaproteobacteria	Rhodobacterales	Rhodobacteraceae	Rhodovulum
Otu0003065	Bacteria	Proteobacteria	Gammaproteobacteria	Gammaproteobacteria_unclassified	Gammaproteobacteria_unclassified	Gammaproteobacteria_unclassified
Otu0003069	Bacteria	Proteobacteria	Alphaproteobacteria	Rhodospirillales	Rhodospirillaceae	Rhodospirillaceae_unclassified
Otu0003070	Bacteria	Proteobacteria	Gammaproteobacteria	Gammaproteobacteria_unclassified	Gammaproteobacteria_unclassified	Gammaproteobacteria_unclassified
Otu0003073	Bacteria	Gemmatimonadetes	Gemmatimonadetes	BD2-11_terrestrial_group	BD2-11_terrestrial_group_unclassified	BD2-11_terrestrial_group_unclassified
Otu0003077	Bacteria	Proteobacteria	Gammaproteobacteria	Thiotrichales	Francisellaceae	Francisella
Otu0003078	Bacteria	Proteobacteria	Alphaproteobacteria	Rhodospirillales	Rhodospirillales_unclassified	Rhodospirillales_unclassified
Otu0003084	Bacteria	Proteobacteria	Gammaproteobacteria	Cellvibrionales	Cellvibrionaceae	Cellvibrionaceae_unclassified
Otu0003086	Bacteria	Chloroflexi	SAR202_clade	SAR202_clade_unclassified	SAR202_clade_unclassified	SAR202_clade_unclassified
Otu0003094	Bacteria	Proteobacteria	Alphaproteobacteria	Rhodobacterales	Rhodobacteraceae	Nesiotobacter
Otu0003104	Bacteria	Proteobacteria	Gammaproteobacteria	Gammaproteobacteria_unclassified	Gammaproteobacteria_unclassified	Gammaproteobacteria_unclassified
Otu0003107	Bacteria	Proteobacteria	Alphaproteobacteria	Rhodobacterales	Rhodobacteraceae	Rhodobacteraceae_unclassified
Otu0003108	Bacteria	Proteobacteria	Gammaproteobacteria	Gammaproteobacteria_unclassified	Gammaproteobacteria_unclassified	Gammaproteobacteria_unclassified
Otu0003110	Bacteria	Planctomycetes	Planctomycetacia	Planctomycetales	Planctomycetaceae	Blastopirellula
Otu0003111	Bacteria	Chloroflexi	SAR202_clade	SAR202_clade_unclassified	SAR202_clade_unclassified	SAR202_clade_unclassified
Otu0003114	Bacteria	Proteobacteria	Gammaproteobacteria	Chromatiales	Chromatiales_unclassified	Chromatiales_unclassified
Otu0003118	Bacteria	Proteobacteria	Gammaproteobacteria	Chromatiales	Granulosicoccaceae	Granulosicoccus
Otu0003121	Bacteria	Proteobacteria	Gammaproteobacteria	Gammaproteobacteria_unclassified	Gammaproteobacteria_unclassified	Gammaproteobacteria_unclassified
Otu0003124	Bacteria	Proteobacteria	Gammaproteobacteria	Gammaproteobacteria_unclassified	Gammaproteobacteria_unclassified	Gammaproteobacteria_unclassified
Otu0003129	Bacteria	Bacteroidetes	Cytophagia	Order_II	Rhodothermaceae	Rhodothermaceae_unclassified
Otu0003130	Bacteria	Bacteroidetes	Flavobacteriia	Flavobacteriales	Flavobacteriaceae	Eudoraea
Otu0003131	Bacteria	Gemmatimonadetes	Gemmatimonadetes	BD2-11_terrestrial_group	BD2-11_terrestrial_group_unclassified	BD2-11_terrestrial_group_unclassified
Otu0003135	Bacteria	Proteobacteria	Gammaproteobacteria	Oceanospirillales	Hahellaceae	Endozoicomonas
Otu0003136	Bacteria	Proteobacteria	Gammaproteobacteria	Gammaproteobacteria_unclassified	Gammaproteobacteria_unclassified	Gammaproteobacteria_unclassified
Otu0003138	Bacteria	PAUC34f	PAUC34f_unclassified	PAUC34f_unclassified	PAUC34f_unclassified	PAUC34f_unclassified
Otu0003139	Bacteria	Proteobacteria	Alphaproteobacteria	Rhodobacterales	Rhodobacteraceae	Rhodobacteraceae_unclassified
Otu0003140	Bacteria	Actinobacteria	Acidimicrobiia	Acidimicrobiales	Sva0996_marine_group	Sva0996_marine_group_unclassified
Otu0003152	Bacteria	Proteobacteria	Gammaproteobacteria	Cellvibrionales	Halieaceae	Halieaceae_unclassified
Otu0003153	Bacteria	PAUC34f	PAUC34f_unclassified	PAUC34f_unclassified	PAUC34f_unclassified	PAUC34f_unclassified
Otu0003158	Bacteria	Bacteroidetes	Flavobacteriia	Flavobacteriales	Flavobacteriaceae	Flavobacteriaceae_unclassified
Otu0003159	Bacteria	Acidobacteria	Acidobacteria	Subgroup_3	PAUC26f	PAUC26f_unclassified
Otu0003161	Bacteria	Actinobacteria	Acidimicrobiia	Acidimicrobiales	Sva0996_marine_group	Sva0996_marine_group_unclassified
Otu0003165	Bacteria	Proteobacteria	Gammaproteobacteria	Gammaproteobacteria_unclassified	Gammaproteobacteria_unclassified	Gammaproteobacteria_unclassified
Otu0003170	Bacteria	Actinobacteria	Acidimicrobiia	Acidimicrobiales	Sva0996_marine_group	Sva0996_marine_group_unclassified
Otu0003174	Bacteria	Bacteroidetes	Flavobacteriia	Flavobacteriales	Flavobacteriaceae	Spongiibacterium
Otu0003176	Bacteria	Proteobacteria	Gammaproteobacteria	Gammaproteobacteria_unclassified	Gammaproteobacteria_unclassified	Gammaproteobacteria_unclassified
Otu0003178	Bacteria	Proteobacteria	Gammaproteobacteria	Gammaproteobacteria_unclassified	Gammaproteobacteria_unclassified	Gammaproteobacteria_unclassified
Otu0003179	Bacteria	Proteobacteria	Deltaproteobacteria	Bdellovibrionales	Bdellovibrionaceae	Bdellovibrio
Otu0003181	Bacteria	Proteobacteria	Gammaproteobacteria	Gammaproteobacteria_unclassified	Gammaproteobacteria_unclassified	Gammaproteobacteria_unclassified
Otu0003186	Bacteria	Bacteroidetes	Bacteroidetes_BD2-2	Bacteroidetes_BD2-2_unclassified	Bacteroidetes_BD2-2_unclassified	Bacteroidetes_BD2-2_unclassified
Otu0003190	Bacteria	Chloroflexi	SAR202_clade	SAR202_clade_unclassified	SAR202_clade_unclassified	SAR202_clade_unclassified
Otu0003194	Bacteria	Proteobacteria	Alphaproteobacteria	Rhodospirillales	Rhodospirillaceae	Rhodospirillaceae_unclassified
Otu0003197	Bacteria	Chloroflexi	SAR202_clade	SAR202_clade_unclassified	SAR202_clade_unclassified	SAR202_clade_unclassified
Otu0003198	Bacteria	Proteobacteria	Gammaproteobacteria	Gammaproteobacteria_unclassified	Gammaproteobacteria_unclassified	Gammaproteobacteria_unclassified
Otu0003209	Bacteria	PAUC34f	PAUC34f_unclassified	PAUC34f_unclassified	PAUC34f_unclassified	PAUC34f_unclassified
Otu0003210	Bacteria	Acidobacteria	Acidobacteria	Subgroup_11	Subgroup_11_unclassified	Subgroup_11_unclassified
Otu0003214	Bacteria	Acidobacteria	Holophagae	Subgroup_10	TK85	TK85_unclassified
Otu0003217	Bacteria	Proteobacteria	Alphaproteobacteria	Rhodospirillales	Rhodospirillales_unclassified	Rhodospirillales_unclassified
Otu0003219	Bacteria	Acidobacteria	Holophagae	Subgroup_10	CA002	CA002_unclassified
Otu0003220	Bacteria	Proteobacteria	Alphaproteobacteria	Rhodospirillales	Rhodospirillales_unclassified	Rhodospirillales_unclassified
Otu0003221	Bacteria	Proteobacteria	Gammaproteobacteria	Oceanospirillales	Halomonadaceae	Halomonas
Otu0003222	Bacteria	Proteobacteria	Proteobacteria_unclassified	Proteobacteria_unclassified	Proteobacteria_unclassified	Proteobacteria_unclassified
Otu0003224	Bacteria	Acidobacteria	Holophagae	Subgroup_10	TK85	TK85_unclassified
Otu0003225	Bacteria	Bacteria_unclassified	Bacteria_unclassified	Bacteria_unclassified	Bacteria_unclassified	Bacteria_unclassified
Otu0003230	Bacteria	Proteobacteria	Alphaproteobacteria	Rhodospirillales	Rhodospirillales_unclassified	Rhodospirillales_unclassified
Otu0003232	Bacteria	Proteobacteria	Proteobacteria_unclassified	Proteobacteria_unclassified	Proteobacteria_unclassified	Proteobacteria_unclassified
Otu0003237	Bacteria	Chloroflexi	SAR202_clade	SAR202_clade_unclassified	SAR202_clade_unclassified	SAR202_clade_unclassified
Otu0003239	Bacteria	Proteobacteria	Gammaproteobacteria	Oceanospirillales	Oceanospirillales_unclassified	Oceanospirillales_unclassified
Otu0003243	Bacteria	Chloroflexi	SAR202_clade	SAR202_clade_unclassified	SAR202_clade_unclassified	SAR202_clade_unclassified
Otu0003249	Bacteria	Proteobacteria	Gammaproteobacteria	Gammaproteobacteria_unclassified	Gammaproteobacteria_unclassified	Gammaproteobacteria_unclassified
Otu0003251	Bacteria	Proteobacteria	Alphaproteobacteria	Alphaproteobacteria_unclassified	Alphaproteobacteria_unclassified	Alphaproteobacteria_unclassified
Otu0003254	Bacteria	Proteobacteria	Gammaproteobacteria	Gammaproteobacteria_unclassified	Gammaproteobacteria_unclassified	Gammaproteobacteria_unclassified
Otu0003264	Bacteria	Proteobacteria	Alphaproteobacteria	Alphaproteobacteria_unclassified	Alphaproteobacteria_unclassified	Alphaproteobacteria_unclassified
Otu0003267	Bacteria	Bacteroidetes	Flavobacteriia	Flavobacteriales	Flavobacteriaceae	Flavobacteriaceae_unclassified
Otu0003269	Bacteria	Bacteroidetes	Flavobacteriia	Flavobacteriales	Cryomorphaceae	Salinirepens
Otu0003272	Bacteria	Proteobacteria	Gammaproteobacteria	Gammaproteobacteria_unclassified	Gammaproteobacteria_unclassified	Gammaproteobacteria_unclassified
Otu0003287	Bacteria	Proteobacteria	Alphaproteobacteria	Rhizobiales	Rhizobiales_unclassified	Rhizobiales_unclassified
Otu0003288	Bacteria	Proteobacteria	Alphaproteobacteria	Rhodospirillales	Rhodospirillaceae	Pelagibius
Otu0003292	Bacteria	Proteobacteria	Alphaproteobacteria	Rhodospirillales	Rhodospirillaceae	Rhodovibrio
Otu0003296	Bacteria	Proteobacteria	Gammaproteobacteria	Alteromonadales	Colwelliaceae	Thalassotalea
Otu0003301	Bacteria	Proteobacteria	Alphaproteobacteria	Rhodospirillales	Rhodospirillales_unclassified	Rhodospirillales_unclassified
Otu0003304	Bacteria	Proteobacteria	Gammaproteobacteria	Xanthomonadales	JTB255_marine_benthic_group	JTB255_marine_benthic_group_unclassified
Otu0003310	Bacteria	Proteobacteria	Gammaproteobacteria	Gammaproteobacteria_unclassified	Gammaproteobacteria_unclassified	Gammaproteobacteria_unclassified
Otu0003311	Bacteria	Chloroflexi	SAR202_clade	SAR202_clade_unclassified	SAR202_clade_unclassified	SAR202_clade_unclassified
Otu0003316	Bacteria	Proteobacteria	Gammaproteobacteria	KI89A_clade	KI89A_clade_unclassified	KI89A_clade_unclassified
Otu0003317	Bacteria	Proteobacteria	Deltaproteobacteria	Sh765B-TzT-29	Sh765B-TzT-29_unclassified	Sh765B-TzT-29_unclassified
Otu0003318	Bacteria	Chloroflexi	SAR202_clade	SAR202_clade_unclassified	SAR202_clade_unclassified	SAR202_clade_unclassified
Otu0003321	Bacteria	Proteobacteria	Alphaproteobacteria	Caulobacterales	Hyphomonadaceae	Henriciella
Otu0003322	Bacteria	Chloroflexi	SAR202_clade	SAR202_clade_unclassified	SAR202_clade_unclassified	SAR202_clade_unclassified
Otu0003327	Bacteria	Nitrospirae	Nitrospira	Nitrospirales	Nitrospiraceae	Nitrospira
Otu0003333	Bacteria	Planctomycetes	Planctomycetacia	Planctomycetales	Planctomycetaceae	Pir4_lineage
Otu0003337	Bacteria	Proteobacteria	Gammaproteobacteria	Gammaproteobacteria_unclassified	Gammaproteobacteria_unclassified	Gammaproteobacteria_unclassified
Otu0003338	Bacteria	Proteobacteria	Gammaproteobacteria	Xanthomonadales	JTB255_marine_benthic_group	JTB255_marine_benthic_group_unclassified
Otu0003341	Bacteria	Spirochaetae	Spirochaetes	Spirochaetales	Spirochaetaceae	Spirochaeta_2
Otu0003347	Bacteria	Bacteroidetes	Sphingobacteriia	Sphingobacteriales	Saprospiraceae	Saprospiraceae_unclassified
Otu0003352	Bacteria	Proteobacteria	Proteobacteria_unclassified	Proteobacteria_unclassified	Proteobacteria_unclassified	Proteobacteria_unclassified
Otu0003354	Bacteria	Bacteroidetes	Flavobacteriia	Flavobacteriales	Flavobacteriaceae	Pseudofulvibacter
Otu0003358	Bacteria	Proteobacteria	Proteobacteria_unclassified	Proteobacteria_unclassified	Proteobacteria_unclassified	Proteobacteria_unclassified
Otu0003360	Bacteria	Proteobacteria	Gammaproteobacteria	Gammaproteobacteria_unclassified	Gammaproteobacteria_unclassified	Gammaproteobacteria_unclassified
Otu0003361	Bacteria	Chloroflexi	SAR202_clade	SAR202_clade_unclassified	SAR202_clade_unclassified	SAR202_clade_unclassified
Otu0003362	Bacteria	Actinobacteria	Acidimicrobiia	Acidimicrobiales	Sva0996_marine_group	Sva0996_marine_group_unclassified
Otu0003369	Bacteria	Proteobacteria	Gammaproteobacteria	KI89A_clade	KI89A_clade_unclassified	KI89A_clade_unclassified
Otu0003378	Bacteria	Proteobacteria	Gammaproteobacteria	Oceanospirillales	Oceanospirillaceae	Oleispira
Otu0003379	Bacteria	Bacteroidetes	Flavobacteriia	Flavobacteriales	Flavobacteriaceae	Pibocella
Otu0003385	Bacteria	Nitrospirae	Nitrospira	Nitrospirales	Nitrospiraceae	Nitrospira
Otu0003386	Bacteria	Proteobacteria	Alphaproteobacteria	Rhodospirillales	Rhodospirillales_Incertae_Sedis	Candidatus_Alysiosphaera
Otu0003387	Bacteria	Acidobacteria	Acidobacteria	Subgroup_3	PAUC26f	PAUC26f_unclassified
Otu0003389	Bacteria	Proteobacteria	Alphaproteobacteria	Rhodospirillales	Rhodospirillaceae	Rhodospirillaceae_unclassified
Otu0003393	Bacteria	Proteobacteria	Gammaproteobacteria	Alteromonadales	Alteromonadaceae	Paraglaciecola
Otu0003394	Bacteria	Proteobacteria	Gammaproteobacteria	Gammaproteobacteria_unclassified	Gammaproteobacteria_unclassified	Gammaproteobacteria_unclassified
Otu0003397	Bacteria	Gemmatimonadetes	Gemmatimonadetes	BD2-11_terrestrial_group	BD2-11_terrestrial_group_unclassified	BD2-11_terrestrial_group_unclassified
Otu0003398	Bacteria	Acidobacteria	Acidobacteria	Acidobacteria_unclassified	Acidobacteria_unclassified	Acidobacteria_unclassified
Otu0003400	Bacteria	Proteobacteria	Deltaproteobacteria	Desulfovibrionales	Desulfovibrionaceae	Desulfovibrio
Otu0003407	Bacteria	Proteobacteria	Proteobacteria_unclassified	Proteobacteria_unclassified	Proteobacteria_unclassified	Proteobacteria_unclassified
Otu0003410	Bacteria	Planctomycetes	Planctomycetacia	Planctomycetales	Planctomycetaceae	Blastopirellula
Otu0003415	Bacteria	Cyanobacteria	Cyanobacteria	SubsectionIII	FamilyI	Leptolyngbya
Otu0003419	Bacteria	Chloroflexi	SAR202_clade	SAR202_clade_unclassified	SAR202_clade_unclassified	SAR202_clade_unclassified
Otu0003425	Bacteria	Planctomycetes	Planctomycetacia	Planctomycetales	Planctomycetaceae	Blastopirellula
Otu0003426	Bacteria	Actinobacteria	Acidimicrobiia	Acidimicrobiales	Sva0996_marine_group	Sva0996_marine_group_unclassified
Otu0003427	Bacteria	Planctomycetes	Planctomycetacia	Planctomycetales	Planctomycetaceae	Pir4_lineage
Otu0003434	Bacteria	Acidobacteria	Holophagae	Subgroup_10	TK85	TK85_unclassified
Otu0003436	Bacteria	Actinobacteria	Acidimicrobiia	Acidimicrobiales	Sva0996_marine_group	Sva0996_marine_group_unclassified
Otu0003442	Bacteria	Bacteroidetes	Flavobacteriia	Flavobacteriales	Flavobacteriaceae	Flavobacteriaceae_unclassified
Otu0003445	Bacteria	Proteobacteria	Alphaproteobacteria	Alphaproteobacteria_unclassified	Alphaproteobacteria_unclassified	Alphaproteobacteria_unclassified
Otu0003453	Bacteria	Planctomycetes	Planctomycetacia	Planctomycetales	Planctomycetaceae	Planctomyces
Otu0003454	Bacteria	Chloroflexi	SAR202_clade	SAR202_clade_unclassified	SAR202_clade_unclassified	SAR202_clade_unclassified
Otu0003460	Bacteria	Chloroflexi	SAR202_clade	SAR202_clade_unclassified	SAR202_clade_unclassified	SAR202_clade_unclassified
Otu0003461	Bacteria	Proteobacteria	Gammaproteobacteria	Gammaproteobacteria_unclassified	Gammaproteobacteria_unclassified	Gammaproteobacteria_unclassified
Otu0003462	Bacteria	Proteobacteria	Proteobacteria_unclassified	Proteobacteria_unclassified	Proteobacteria_unclassified	Proteobacteria_unclassified
Otu0003463	Bacteria	Proteobacteria	Gammaproteobacteria	Gammaproteobacteria_unclassified	Gammaproteobacteria_unclassified	Gammaproteobacteria_unclassified
Otu0003464	Bacteria	Bacteroidetes	Flavobacteriia	Flavobacteriales	Flavobacteriaceae	Flavobacteriaceae_unclassified
Otu0003467	Bacteria	Proteobacteria	Epsilonproteobacteria	Campylobacterales	Campylobacteraceae	Arcobacter
Otu0003472	Bacteria	Proteobacteria	Gammaproteobacteria	Gammaproteobacteria_unclassified	Gammaproteobacteria_unclassified	Gammaproteobacteria_unclassified
Otu0003478	Archaea	Thaumarchaeota	Marine_Group_I	Unknown_Order	Unknown_Family	Candidatus_Nitrosopumilus
Otu0003479	Bacteria	Verrucomicrobia	Opitutae	Opitutae_unclassified	Opitutae_unclassified	Opitutae_unclassified
Otu0003481	Bacteria	Proteobacteria	Gammaproteobacteria	Gammaproteobacteria_unclassified	Gammaproteobacteria_unclassified	Gammaproteobacteria_unclassified
Otu0003482	Bacteria	Acidobacteria	Acidobacteria_unclassified	Acidobacteria_unclassified	Acidobacteria_unclassified	Acidobacteria_unclassified
Otu0003485	Bacteria	Bacteroidetes	Sphingobacteriia	Sphingobacteriales	NS11-12_marine_group	NS11-12_marine_group_unclassified
Otu0003486	Bacteria	Proteobacteria	Deltaproteobacteria	Myxococcales	Sandaracinaceae	Sandaracinaceae_unclassified
Otu0003492	Bacteria	Acidobacteria	Acidobacteria	Subgroup_3	PAUC26f	PAUC26f_unclassified
Otu0003493	Archaea	Thaumarchaeota	Marine_Group_I	Unknown_Order	Unknown_Family	Candidatus_Nitrosopumilus
Otu0003494	Bacteria	Proteobacteria	Proteobacteria_unclassified	Proteobacteria_unclassified	Proteobacteria_unclassified	Proteobacteria_unclassified
Otu0003495	Bacteria	Proteobacteria	Gammaproteobacteria	Alteromonadales	Colwelliaceae	Thalassotalea
Otu0003500	Bacteria	Proteobacteria	Gammaproteobacteria	Oceanospirillales	Oceanospirillales_unclassified	Oceanospirillales_unclassified
Otu0003513	Bacteria	Proteobacteria	Gammaproteobacteria	Cellvibrionales	Cellvibrionales_unclassified	Cellvibrionales_unclassified
Otu0003514	Bacteria	Bacteroidetes	Flavobacteriia	Flavobacteriales	Flavobacteriaceae	Dokdonia
Otu0003526	Bacteria	Verrucomicrobia	Verrucomicrobiae	Verrucomicrobiales	DEV007	DEV007_unclassified
Otu0003531	Bacteria	Bacteroidetes	Flavobacteriia	Flavobacteriales	Flavobacteriaceae	Flavobacteriaceae_unclassified
Otu0003532	Bacteria	Proteobacteria	Gammaproteobacteria	Gammaproteobacteria_unclassified	Gammaproteobacteria_unclassified	Gammaproteobacteria_unclassified
Otu0003533	Bacteria	Chloroflexi	SAR202_clade	SAR202_clade_unclassified	SAR202_clade_unclassified	SAR202_clade_unclassified
Otu0003537	Bacteria	Bacteria_unclassified	Bacteria_unclassified	Bacteria_unclassified	Bacteria_unclassified	Bacteria_unclassified
Otu0003540	Bacteria	Proteobacteria	Proteobacteria_unclassified	Proteobacteria_unclassified	Proteobacteria_unclassified	Proteobacteria_unclassified
Otu0003541	Bacteria	Bacteroidetes	Flavobacteriia	Flavobacteriales	Flavobacteriaceae	Kordia
Otu0003545	Bacteria	Proteobacteria	Alphaproteobacteria	Rhodospirillales	Rhodospirillales_unclassified	Rhodospirillales_unclassified
Otu0003547	Bacteria	Bacteroidetes	Cytophagia	Cytophagales	Cytophagales_unclassified	Cytophagales_unclassified
Otu0003548	Bacteria	Bacteria_unclassified	Bacteria_unclassified	Bacteria_unclassified	Bacteria_unclassified	Bacteria_unclassified
Otu0003551	Bacteria	Spirochaetae	Spirochaetes	Spirochaetales	Spirochaetaceae	Spirochaeta_2
Otu0003557	Bacteria	Proteobacteria	Gammaproteobacteria	Gammaproteobacteria_unclassified	Gammaproteobacteria_unclassified	Gammaproteobacteria_unclassified
Otu0003572	Bacteria	Proteobacteria	Proteobacteria_unclassified	Proteobacteria_unclassified	Proteobacteria_unclassified	Proteobacteria_unclassified
Otu0003575	Bacteria	Proteobacteria	Alphaproteobacteria	Alphaproteobacteria_unclassified	Alphaproteobacteria_unclassified	Alphaproteobacteria_unclassified
Otu0003577	Bacteria	Proteobacteria	Gammaproteobacteria	Legionellales	Coxiellaceae	Coxiella
Otu0003578	Bacteria	Proteobacteria	Gammaproteobacteria	Gammaproteobacteria_unclassified	Gammaproteobacteria_unclassified	Gammaproteobacteria_unclassified
Otu0003579	Bacteria	Gemmatimonadetes	Gemmatimonadetes	BD2-11_terrestrial_group	BD2-11_terrestrial_group_unclassified	BD2-11_terrestrial_group_unclassified
Otu0003583	Bacteria	Bacteroidetes	Flavobacteriia	Flavobacteriales	Flavobacteriaceae	Flavobacteriaceae_unclassified
Otu0003584	Bacteria	Bacteroidetes	Flavobacteriia	Flavobacteriales	Cryomorphaceae	Fluviicola
Otu0003589	Bacteria	Proteobacteria	Gammaproteobacteria	Chromatiales	Chromatiaceae	Nitrosococcus
Otu0003592	Bacteria	Proteobacteria	Gammaproteobacteria	Gammaproteobacteria_unclassified	Gammaproteobacteria_unclassified	Gammaproteobacteria_unclassified
Otu0003594	Bacteria	Proteobacteria	Alphaproteobacteria	Rhodospirillales	Rhodospirillaceae	Rhodospirillaceae_unclassified
Otu0003595	Bacteria	Chloroflexi	SAR202_clade	SAR202_clade_unclassified	SAR202_clade_unclassified	SAR202_clade_unclassified
Otu0003599	Bacteria	Nitrospirae	Nitrospira	Nitrospirales	Nitrospiraceae	Nitrospira
Otu0003606	Bacteria	Proteobacteria	Proteobacteria_unclassified	Proteobacteria_unclassified	Proteobacteria_unclassified	Proteobacteria_unclassified
Otu0003607	Bacteria	Proteobacteria	Gammaproteobacteria	Gammaproteobacteria_unclassified	Gammaproteobacteria_unclassified	Gammaproteobacteria_unclassified
Otu0003608	Bacteria	Firmicutes	Clostridia	Clostridiales	Clostridiaceae_4	Clostridium_sensu_stricto
Otu0003610	Bacteria	Actinobacteria	Acidimicrobiia	Acidimicrobiales	Sva0996_marine_group	Sva0996_marine_group_unclassified
Otu0003611	Bacteria	Proteobacteria	Alphaproteobacteria	Alphaproteobacteria_unclassified	Alphaproteobacteria_unclassified	Alphaproteobacteria_unclassified
Otu0003612	Bacteria	Bacteria_unclassified	Bacteria_unclassified	Bacteria_unclassified	Bacteria_unclassified	Bacteria_unclassified
Otu0003620	Bacteria	Chloroflexi	Chloroflexi_unclassified	Chloroflexi_unclassified	Chloroflexi_unclassified	Chloroflexi_unclassified
Otu0003622	Bacteria	Chloroflexi	SAR202_clade	SAR202_clade_unclassified	SAR202_clade_unclassified	SAR202_clade_unclassified
Otu0003624	Archaea	Thaumarchaeota	Marine_Group_I	Unknown_Order	Unknown_Family	Unknown_Family_unclassified
Otu0003625	Bacteria	Proteobacteria	Alphaproteobacteria	Rhodobacterales	Rhodobacteraceae	Roseobacter
Otu0003628	Bacteria	Chloroflexi	SAR202_clade	SAR202_clade_unclassified	SAR202_clade_unclassified	SAR202_clade_unclassified
Otu0003630	Bacteria	Proteobacteria	Alphaproteobacteria	Rhodobacterales	Rhodobacteraceae	Pseudopelagicola
Otu0003631	Bacteria	Proteobacteria	Alphaproteobacteria	Rickettsiales	TK34	TK34_unclassified
Otu0003634	Bacteria	Proteobacteria	Deltaproteobacteria	Sh765B-TzT-29	Sh765B-TzT-29_unclassified	Sh765B-TzT-29_unclassified
Otu0003643	Bacteria	Proteobacteria	Alphaproteobacteria	Sphingomonadales	Erythrobacteraceae	Erythrobacter
Otu0003652	Bacteria	Proteobacteria	Gammaproteobacteria	Gammaproteobacteria_unclassified	Gammaproteobacteria_unclassified	Gammaproteobacteria_unclassified
Otu0003657	Bacteria	Proteobacteria	Gammaproteobacteria	Gammaproteobacteria_unclassified	Gammaproteobacteria_unclassified	Gammaproteobacteria_unclassified
Otu0003661	Bacteria	Actinobacteria	Acidimicrobiia	Acidimicrobiales	Sva0996_marine_group	Sva0996_marine_group_unclassified
Otu0003663	Bacteria	Proteobacteria	Gammaproteobacteria	Gammaproteobacteria_unclassified	Gammaproteobacteria_unclassified	Gammaproteobacteria_unclassified
Otu0003669	Bacteria	Proteobacteria	Gammaproteobacteria	Gammaproteobacteria_unclassified	Gammaproteobacteria_unclassified	Gammaproteobacteria_unclassified
Otu0003671	Bacteria	Proteobacteria	Gammaproteobacteria	Alteromonadales	Alteromonadales_unclassified	Alteromonadales_unclassified
Otu0003672	Bacteria	Proteobacteria	Deltaproteobacteria	Bdellovibrionales	Bacteriovoracaceae	Peredibacter
Otu0003673	Bacteria	Gemmatimonadetes	Gemmatimonadetes	BD2-11_terrestrial_group	BD2-11_terrestrial_group_unclassified	BD2-11_terrestrial_group_unclassified
Otu0003678	Bacteria	Proteobacteria	Gammaproteobacteria	Gammaproteobacteria_unclassified	Gammaproteobacteria_unclassified	Gammaproteobacteria_unclassified
Otu0003683	Bacteria	Proteobacteria	Proteobacteria_unclassified	Proteobacteria_unclassified	Proteobacteria_unclassified	Proteobacteria_unclassified
Otu0003684	Archaea	Thaumarchaeota	Marine_Group_I	Unknown_Order	Unknown_Family	Candidatus_Nitrosopumilus
Otu0003688	Bacteria	Proteobacteria	Gammaproteobacteria	Gammaproteobacteria_unclassified	Gammaproteobacteria_unclassified	Gammaproteobacteria_unclassified
Otu0003689	Bacteria	Acidobacteria	Holophagae	Subgroup_10	CA002	CA002_unclassified
Otu0003692	Bacteria	Proteobacteria	Gammaproteobacteria	Enterobacteriales	Enterobacteriaceae	Enterobacteriaceae_unclassified
Otu0003697	Bacteria	Proteobacteria	Gammaproteobacteria	Gammaproteobacteria_unclassified	Gammaproteobacteria_unclassified	Gammaproteobacteria_unclassified
Otu0003699	Bacteria	Proteobacteria	Gammaproteobacteria	Gammaproteobacteria_unclassified	Gammaproteobacteria_unclassified	Gammaproteobacteria_unclassified
Otu0003705	Bacteria	Bacteria_unclassified	Bacteria_unclassified	Bacteria_unclassified	Bacteria_unclassified	Bacteria_unclassified
Otu0003710	Bacteria	Bacteria_unclassified	Bacteria_unclassified	Bacteria_unclassified	Bacteria_unclassified	Bacteria_unclassified
Otu0003712	Bacteria	Proteobacteria	Gammaproteobacteria	Gammaproteobacteria_unclassified	Gammaproteobacteria_unclassified	Gammaproteobacteria_unclassified
Otu0003713	Bacteria	Proteobacteria	Deltaproteobacteria	Sh765B-TzT-29	Sh765B-TzT-29_unclassified	Sh765B-TzT-29_unclassified
Otu0003718	Bacteria	Bacteroidetes	Flavobacteriia	Flavobacteriales	Flavobacteriales_unclassified	Flavobacteriales_unclassified
Otu0003719	Bacteria	Proteobacteria	Gammaproteobacteria	Alteromonadales	Alteromonadaceae	Alteromonas
Otu0003725	Bacteria	Proteobacteria	Gammaproteobacteria	Gammaproteobacteria_unclassified	Gammaproteobacteria_unclassified	Gammaproteobacteria_unclassified
Otu0003727	Bacteria	Proteobacteria	Gammaproteobacteria	Alteromonadales	Ferrimonadaceae	Paraferrimonas
Otu0003730	Bacteria	Proteobacteria	Deltaproteobacteria	Desulfobacterales	Nitrospinaceae	Candidatus_Entotheonella
Otu0003732	Bacteria	Bacteria_unclassified	Bacteria_unclassified	Bacteria_unclassified	Bacteria_unclassified	Bacteria_unclassified
Otu0003735	Bacteria	Proteobacteria	Gammaproteobacteria	Gammaproteobacteria_unclassified	Gammaproteobacteria_unclassified	Gammaproteobacteria_unclassified
Otu0003736	Bacteria	Bacteroidetes	Sphingobacteriia	Sphingobacteriales	Saprospiraceae	Saprospiraceae_unclassified
Otu0003738	Bacteria	Proteobacteria	Gammaproteobacteria	Cellvibrionales	Microbulbiferaceae	Microbulbifer
Otu0003739	Bacteria	Chloroflexi	Anaerolineae	Anaerolineales	Anaerolineaceae	Anaerolineaceae_unclassified
Otu0003740	Bacteria	Proteobacteria	Deltaproteobacteria	Desulfobacterales	Desulfobulbaceae	Desulfobulbaceae_unclassified
Otu0003750	Bacteria	Proteobacteria	Gammaproteobacteria	Gammaproteobacteria_unclassified	Gammaproteobacteria_unclassified	Gammaproteobacteria_unclassified
Otu0003754	Bacteria	Proteobacteria	Alphaproteobacteria	Rhodobacterales	Rhodobacteraceae	Rhodobacteraceae_unclassified
Otu0003759	Bacteria	Proteobacteria	Alphaproteobacteria	Alphaproteobacteria_unclassified	Alphaproteobacteria_unclassified	Alphaproteobacteria_unclassified
Otu0003760	Bacteria	Lentisphaerae	Lentisphaeria	Lentisphaerales	Lentisphaeraceae	Lentisphaera
Otu0003767	Bacteria	Proteobacteria	Gammaproteobacteria	Gammaproteobacteria_unclassified	Gammaproteobacteria_unclassified	Gammaproteobacteria_unclassified
Otu0003768	Bacteria	Proteobacteria	Gammaproteobacteria	Gammaproteobacteria_unclassified	Gammaproteobacteria_unclassified	Gammaproteobacteria_unclassified
Otu0003770	Bacteria	Bacteroidetes	Cytophagia	Cytophagales	Cytophagales_unclassified	Cytophagales_unclassified
Otu0003771	Bacteria	Chloroflexi	SAR202_clade	SAR202_clade_unclassified	SAR202_clade_unclassified	SAR202_clade_unclassified
Otu0003773	Bacteria	Proteobacteria	Deltaproteobacteria	Desulfobacterales	Nitrospinaceae	Nitrospina
Otu0003775	Bacteria	Proteobacteria	Gammaproteobacteria	Gammaproteobacteria_unclassified	Gammaproteobacteria_unclassified	Gammaproteobacteria_unclassified
Otu0003777	Bacteria	Chloroflexi	SAR202_clade	SAR202_clade_unclassified	SAR202_clade_unclassified	SAR202_clade_unclassified
Otu0003778	Bacteria	Firmicutes	Clostridia	Halanaerobiales	64K2	64K2_unclassified
Otu0003781	Bacteria	Proteobacteria	Gammaproteobacteria	Gammaproteobacteria_unclassified	Gammaproteobacteria_unclassified	Gammaproteobacteria_unclassified
Otu0003788	Bacteria	Bacteroidetes	Bacteroidetes_unclassified	Bacteroidetes_unclassified	Bacteroidetes_unclassified	Bacteroidetes_unclassified
Otu0003791	Bacteria	Proteobacteria	Gammaproteobacteria	Oceanospirillales	Oceanospirillaceae	Oceanospirillaceae_unclassified
Otu0003792	Bacteria	Proteobacteria	Gammaproteobacteria	Gammaproteobacteria_unclassified	Gammaproteobacteria_unclassified	Gammaproteobacteria_unclassified
Otu0003794	Bacteria	PAUC34f	PAUC34f_unclassified	PAUC34f_unclassified	PAUC34f_unclassified	PAUC34f_unclassified
Otu0003796	Bacteria	Actinobacteria	Acidimicrobiia	Acidimicrobiales	Sva0996_marine_group	Sva0996_marine_group_unclassified
Otu0003817	Archaea	Thaumarchaeota	Marine_Group_I	Unknown_Order	Unknown_Family	Candidatus_Nitrosopumilus
Otu0003822	Bacteria	Gemmatimonadetes	Gemmatimonadetes	BD2-11_terrestrial_group	BD2-11_terrestrial_group_unclassified	BD2-11_terrestrial_group_unclassified
Otu0003825	Archaea	Thaumarchaeota	Marine_Group_I	Unknown_Order	Unknown_Family	Candidatus_Nitrosopumilus
Otu0003830	Bacteria	Proteobacteria	Proteobacteria_unclassified	Proteobacteria_unclassified	Proteobacteria_unclassified	Proteobacteria_unclassified
Otu0003832	Bacteria	Planctomycetes	Planctomycetacia	Planctomycetales	Planctomycetaceae	Pir4_lineage
Otu0003833	Bacteria	Proteobacteria	Gammaproteobacteria	Gammaproteobacteria_unclassified	Gammaproteobacteria_unclassified	Gammaproteobacteria_unclassified
Otu0003834	Bacteria	Bacteria_unclassified	Bacteria_unclassified	Bacteria_unclassified	Bacteria_unclassified	Bacteria_unclassified
Otu0003839	Bacteria	Bacteroidetes	Flavobacteriia	Flavobacteriales	Flavobacteriaceae	NS5_marine_group
Otu0003842	Bacteria	Verrucomicrobia	Verrucomicrobiae	Verrucomicrobiales	DEV007	DEV007_unclassified
Otu0003843	Bacteria	Proteobacteria	Gammaproteobacteria	Gammaproteobacteria_unclassified	Gammaproteobacteria_unclassified	Gammaproteobacteria_unclassified
Otu0003844	Bacteria	Proteobacteria	Alphaproteobacteria	Rhodospirillales	Rhodospirillales_unclassified	Rhodospirillales_unclassified
Otu0003849	Bacteria	Bacteroidetes	Sphingobacteriia	Sphingobacteriales	Saprospiraceae	Saprospiraceae_unclassified
Otu0003851	Bacteria	Proteobacteria	Gammaproteobacteria	Gammaproteobacteria_unclassified	Gammaproteobacteria_unclassified	Gammaproteobacteria_unclassified
Otu0003854	Bacteria	Firmicutes	Clostridia	Halanaerobiales	64K2	64K2_unclassified
Otu0003863	Bacteria	Acidobacteria	Acidobacteria	Subgroup_21	Subgroup_21_unclassified	Subgroup_21_unclassified
Otu0003871	Bacteria	Nitrospirae	Nitrospira	Nitrospirales	Nitrospiraceae	Nitrospira
Otu0003874	Bacteria	Proteobacteria	Gammaproteobacteria	Alteromonadales	Shewanellaceae	Shewanella
Otu0003877	Bacteria	Planctomycetes	Planctomycetacia	Planctomycetales	Planctomycetaceae	Blastopirellula
Otu0003880	Bacteria	Actinobacteria	Acidimicrobiia	Acidimicrobiales	Sva0996_marine_group	Sva0996_marine_group_unclassified
Otu0003885	Bacteria	Proteobacteria	Gammaproteobacteria	Gammaproteobacteria_unclassified	Gammaproteobacteria_unclassified	Gammaproteobacteria_unclassified
Otu0003890	Bacteria	Actinobacteria	Acidimicrobiia	Acidimicrobiales	Sva0996_marine_group	Sva0996_marine_group_unclassified
Otu0003904	Bacteria	Proteobacteria	Gammaproteobacteria	Gammaproteobacteria_unclassified	Gammaproteobacteria_unclassified	Gammaproteobacteria_unclassified
Otu0003910	Bacteria	Proteobacteria	Gammaproteobacteria	Gammaproteobacteria_unclassified	Gammaproteobacteria_unclassified	Gammaproteobacteria_unclassified
Otu0003914	Bacteria	Proteobacteria	Gammaproteobacteria	Gammaproteobacteria_unclassified	Gammaproteobacteria_unclassified	Gammaproteobacteria_unclassified
Otu0003916	Bacteria	Proteobacteria	Deltaproteobacteria	Desulfurellales	Desulfurellaceae	Desulfurellaceae_unclassified
Otu0003918	Bacteria	Proteobacteria	Gammaproteobacteria	Oceanospirillales	Oceanospirillales_unclassified	Oceanospirillales_unclassified
Otu0003920	Bacteria	Acidobacteria	Holophagae	Subgroup_10	TK85	TK85_unclassified
Otu0003921	Bacteria	Bacteria_unclassified	Bacteria_unclassified	Bacteria_unclassified	Bacteria_unclassified	Bacteria_unclassified
Otu0003924	Bacteria	Fusobacteria	Fusobacteriia	Fusobacteriales	Fusobacteriaceae	Psychrilyobacter
Otu0003926	Bacteria	Bacteroidetes	Bacteroidetes_unclassified	Bacteroidetes_unclassified	Bacteroidetes_unclassified	Bacteroidetes_unclassified
Otu0003927	Bacteria	Planctomycetes	Planctomycetacia	Planctomycetales	Planctomycetaceae	Planctomyces
Otu0003928	Bacteria	Bacteria_unclassified	Bacteria_unclassified	Bacteria_unclassified	Bacteria_unclassified	Bacteria_unclassified
Otu0003929	Bacteria	Chloroflexi	Chloroflexi_unclassified	Chloroflexi_unclassified	Chloroflexi_unclassified	Chloroflexi_unclassified
Otu0003931	Bacteria	Proteobacteria	Alphaproteobacteria	Rhodobacterales	Rhodobacteraceae	Rhodobacteraceae_unclassified
Otu0003934	Bacteria	Proteobacteria	Gammaproteobacteria	Gammaproteobacteria_unclassified	Gammaproteobacteria_unclassified	Gammaproteobacteria_unclassified
Otu0003948	Bacteria	Proteobacteria	Gammaproteobacteria	Gammaproteobacteria_unclassified	Gammaproteobacteria_unclassified	Gammaproteobacteria_unclassified
Otu0003949	Bacteria	Proteobacteria	Gammaproteobacteria	HOC36	HOC36_unclassified	HOC36_unclassified
Otu0003951	Bacteria	PAUC34f	PAUC34f_unclassified	PAUC34f_unclassified	PAUC34f_unclassified	PAUC34f_unclassified
Otu0003954	Bacteria	Planctomycetes	Planctomycetacia	Planctomycetales	Planctomycetaceae	Planctomyces
Otu0003955	Bacteria	Chloroflexi	SAR202_clade	SAR202_clade_unclassified	SAR202_clade_unclassified	SAR202_clade_unclassified
Otu0003959	Bacteria	Proteobacteria	Gammaproteobacteria	Gammaproteobacteria_unclassified	Gammaproteobacteria_unclassified	Gammaproteobacteria_unclassified
Otu0003960	Bacteria	Proteobacteria	Gammaproteobacteria	Gammaproteobacteria_unclassified	Gammaproteobacteria_unclassified	Gammaproteobacteria_unclassified
Otu0003972	Bacteria	Proteobacteria	Proteobacteria_unclassified	Proteobacteria_unclassified	Proteobacteria_unclassified	Proteobacteria_unclassified
Otu0003975	Bacteria	Planctomycetes	Planctomycetacia	Planctomycetales	Planctomycetaceae	Planctomycetaceae_unclassified
Otu0003977	Bacteria	Bacteroidetes	Cytophagia	Order_II	Rhodothermaceae	Rhodothermaceae_unclassified
Otu0003979	Bacteria	Proteobacteria	Alphaproteobacteria	Rhodobacterales	Rhodobacteraceae	Rhodobacteraceae_unclassified
Otu0003984	Bacteria	Bacteroidetes	Cytophagia	Cytophagales	Cytophagales_unclassified	Cytophagales_unclassified
Otu0003985	Archaea	Thaumarchaeota	Marine_Group_I	Unknown_Order	Unknown_Family	Candidatus_Nitrosopumilus
Otu0003987	Bacteria	PAUC34f	PAUC34f_unclassified	PAUC34f_unclassified	PAUC34f_unclassified	PAUC34f_unclassified
Otu0003989	Bacteria	Proteobacteria	Gammaproteobacteria	Gammaproteobacteria_unclassified	Gammaproteobacteria_unclassified	Gammaproteobacteria_unclassified
Otu0004001	Bacteria	Planctomycetes	OM190	OM190_unclassified	OM190_unclassified	OM190_unclassified
Otu0004005	Bacteria	Proteobacteria	Gammaproteobacteria	Gammaproteobacteria_unclassified	Gammaproteobacteria_unclassified	Gammaproteobacteria_unclassified
Otu0004009	Bacteria	Acidobacteria	Acidobacteria	Subgroup_6	Subgroup_6_unclassified	Subgroup_6_unclassified
Otu0004012	Bacteria	Proteobacteria	Gammaproteobacteria	Gammaproteobacteria_unclassified	Gammaproteobacteria_unclassified	Gammaproteobacteria_unclassified
Otu0004013	Bacteria	Proteobacteria	Proteobacteria_unclassified	Proteobacteria_unclassified	Proteobacteria_unclassified	Proteobacteria_unclassified
Otu0004015	Bacteria	Acidobacteria	Acidobacteria	Subgroup_21	Subgroup_21_unclassified	Subgroup_21_unclassified
Otu0004017	Bacteria	Chloroflexi	SAR202_clade	SAR202_clade_unclassified	SAR202_clade_unclassified	SAR202_clade_unclassified
Otu0004024	Bacteria	Proteobacteria	Gammaproteobacteria	Gammaproteobacteria_unclassified	Gammaproteobacteria_unclassified	Gammaproteobacteria_unclassified
Otu0004028	Bacteria	Planctomycetes	Phycisphaerae	Phycisphaerales	Phycisphaeraceae	CL500-3
Otu0004029	Bacteria	Planctomycetes	Planctomycetacia	Planctomycetales	Planctomycetaceae	Pir4_lineage
Otu0004030	Bacteria	Proteobacteria	Gammaproteobacteria	Chromatiales	Granulosicoccaceae	Granulosicoccus
Otu0004031	Bacteria	Proteobacteria	Gammaproteobacteria	Gammaproteobacteria_unclassified	Gammaproteobacteria_unclassified	Gammaproteobacteria_unclassified
Otu0004032	Bacteria	Proteobacteria	Gammaproteobacteria	Gammaproteobacteria_unclassified	Gammaproteobacteria_unclassified	Gammaproteobacteria_unclassified
Otu0004035	Bacteria	Bacteroidetes	Flavobacteriia	Flavobacteriales	Flavobacteriaceae	Dokdonia
Otu0004039	Bacteria	Proteobacteria	Gammaproteobacteria	Gammaproteobacteria_unclassified	Gammaproteobacteria_unclassified	Gammaproteobacteria_unclassified
Otu0004044	Bacteria	Proteobacteria	Proteobacteria_unclassified	Proteobacteria_unclassified	Proteobacteria_unclassified	Proteobacteria_unclassified
Otu0004045	Bacteria	Planctomycetes	Planctomycetacia	Planctomycetales	Planctomycetaceae	Blastopirellula
Otu0004051	Bacteria	Proteobacteria	Proteobacteria_unclassified	Proteobacteria_unclassified	Proteobacteria_unclassified	Proteobacteria_unclassified
Otu0004056	Bacteria	Bacteroidetes	Cytophagia	Cytophagales	Flammeovirgaceae	Fulvivirga
Otu0004065	Bacteria	Proteobacteria	Gammaproteobacteria	Alteromonadales	Alteromonadaceae	Alteromonadaceae_unclassified
Otu0004066	Bacteria	Planctomycetes	Planctomycetacia	Planctomycetales	Planctomycetaceae	Planctomycetaceae_unclassified
Otu0004067	Bacteria	Bacteroidetes	Cytophagia	Order_III	B2706-C7	B2706-C7_unclassified
Otu0004068	Bacteria	Proteobacteria	Alphaproteobacteria	Rhodobacterales	Rhodobacteraceae	Rhodobacteraceae_unclassified
Otu0004075	Bacteria	Proteobacteria	Gammaproteobacteria	Gammaproteobacteria_unclassified	Gammaproteobacteria_unclassified	Gammaproteobacteria_unclassified
Otu0004077	Bacteria	Proteobacteria	Gammaproteobacteria	Chromatiales	Chromatiaceae	Nitrosococcus
Otu0004081	Bacteria	Proteobacteria	Alphaproteobacteria	Alphaproteobacteria_unclassified	Alphaproteobacteria_unclassified	Alphaproteobacteria_unclassified
Otu0004082	Bacteria	Planctomycetes	Planctomycetacia	Planctomycetales	Planctomycetaceae	Planctomycetaceae_unclassified
Otu0004084	Bacteria	Cyanobacteria	Cyanobacteria	SubsectionIII	FamilyI	Oscillatoria
Otu0004087	Bacteria	Proteobacteria	Alphaproteobacteria	Rhodobacterales	Rhodobacteraceae	Rhodobacteraceae_unclassified
Otu0004096	Bacteria	Proteobacteria	Gammaproteobacteria	Gammaproteobacteria_unclassified	Gammaproteobacteria_unclassified	Gammaproteobacteria_unclassified
Otu0004101	Bacteria	Bacteroidetes	Bacteroidetes_BD2-2	Bacteroidetes_BD2-2_unclassified	Bacteroidetes_BD2-2_unclassified	Bacteroidetes_BD2-2_unclassified
Otu0004104	Bacteria	Proteobacteria	Gammaproteobacteria	KI89A_clade	KI89A_clade_unclassified	KI89A_clade_unclassified
Otu0004105	Bacteria	Acidobacteria	Acidobacteria	Subgroup_9	Subgroup_9_unclassified	Subgroup_9_unclassified
Otu0004106	Bacteria	Acidobacteria	Acidobacteria	Subgroup_11	Subgroup_11_unclassified	Subgroup_11_unclassified
Otu0004120	Bacteria	Proteobacteria	Gammaproteobacteria	Gammaproteobacteria_unclassified	Gammaproteobacteria_unclassified	Gammaproteobacteria_unclassified
Otu0004123	Bacteria	Proteobacteria	Proteobacteria_unclassified	Proteobacteria_unclassified	Proteobacteria_unclassified	Proteobacteria_unclassified
Otu0004125	Bacteria	Proteobacteria	Alphaproteobacteria	Alphaproteobacteria_unclassified	Alphaproteobacteria_unclassified	Alphaproteobacteria_unclassified
Otu0004126	Bacteria	Gemmatimonadetes	Gemmatimonadetes	BD2-11_terrestrial_group	BD2-11_terrestrial_group_unclassified	BD2-11_terrestrial_group_unclassified
Otu0004129	Bacteria	Proteobacteria	Gammaproteobacteria	KI89A_clade	KI89A_clade_unclassified	KI89A_clade_unclassified
Otu0004131	Bacteria	Proteobacteria	Gammaproteobacteria	Gammaproteobacteria_unclassified	Gammaproteobacteria_unclassified	Gammaproteobacteria_unclassified
Otu0004134	Bacteria	Proteobacteria	Gammaproteobacteria	Chromatiales	Chromatiaceae	Nitrosococcus
Otu0004135	Bacteria	Proteobacteria	Alphaproteobacteria	Rhodobacterales	Rhodobacteraceae	Pseudophaeobacter
Otu0004137	Bacteria	Proteobacteria	Gammaproteobacteria	Gammaproteobacteria_unclassified	Gammaproteobacteria_unclassified	Gammaproteobacteria_unclassified
Otu0004142	Bacteria	Acidobacteria	Holophagae	Subgroup_10	TK85	TK85_unclassified
Otu0004144	Bacteria	PAUC34f	PAUC34f_unclassified	PAUC34f_unclassified	PAUC34f_unclassified	PAUC34f_unclassified
Otu0004145	Bacteria	Proteobacteria	Gammaproteobacteria	Cellvibrionales	Halieaceae	Luminiphilus
Otu0004152	Archaea	Thaumarchaeota	Marine_Group_I	Unknown_Order	Unknown_Family	Candidatus_Nitrosopumilus
Otu0004155	Bacteria	Proteobacteria	Gammaproteobacteria	Cellvibrionales	Spongiibacteraceae	Spongiibacteraceae_unclassified
Otu0004157	Bacteria	Proteobacteria	Gammaproteobacteria	Gammaproteobacteria_unclassified	Gammaproteobacteria_unclassified	Gammaproteobacteria_unclassified
Otu0004165	Bacteria	Proteobacteria	Gammaproteobacteria	Gammaproteobacteria_unclassified	Gammaproteobacteria_unclassified	Gammaproteobacteria_unclassified
Otu0004173	Bacteria	Proteobacteria	Gammaproteobacteria	Chromatiales	Granulosicoccaceae	Granulosicoccus
Otu0004174	Bacteria	Chloroflexi	SAR202_clade	SAR202_clade_unclassified	SAR202_clade_unclassified	SAR202_clade_unclassified
Otu0004177	Bacteria	PAUC34f	PAUC34f_unclassified	PAUC34f_unclassified	PAUC34f_unclassified	PAUC34f_unclassified
Otu0004180	Bacteria	Acidobacteria	Acidobacteria	Subgroup_3	PAUC26f	PAUC26f_unclassified
Otu0004183	Bacteria	Proteobacteria	Gammaproteobacteria	Gammaproteobacteria_unclassified	Gammaproteobacteria_unclassified	Gammaproteobacteria_unclassified
Otu0004192	Bacteria	Proteobacteria	Alphaproteobacteria	Rhodospirillales	Rhodospirillaceae	Rhodospirillaceae_unclassified
Otu0004200	Bacteria	Proteobacteria	Gammaproteobacteria	Gammaproteobacteria_unclassified	Gammaproteobacteria_unclassified	Gammaproteobacteria_unclassified
Otu0004202	Bacteria	Planctomycetes	Phycisphaerae	Phycisphaerae_unclassified	Phycisphaerae_unclassified	Phycisphaerae_unclassified
Otu0004204	Bacteria	Proteobacteria	Deltaproteobacteria	Deltaproteobacteria_unclassified	Deltaproteobacteria_unclassified	Deltaproteobacteria_unclassified
Otu0004207	Bacteria	Acidobacteria	Holophagae	Subgroup_10	TK85	TK85_unclassified
Otu0004212	Bacteria	Proteobacteria	Gammaproteobacteria	Vibrionales	Vibrionaceae	Vibrio
Otu0004213	Bacteria	Proteobacteria	Alphaproteobacteria	Alphaproteobacteria_unclassified	Alphaproteobacteria_unclassified	Alphaproteobacteria_unclassified
Otu0004215	Bacteria	Acidobacteria	Acidobacteria	Subgroup_6	Subgroup_6_unclassified	Subgroup_6_unclassified
Otu0004220	Bacteria	Proteobacteria	Alphaproteobacteria	Rhodospirillales	Rhodospirillaceae	Rhodospirillaceae_unclassified
Otu0004222	Bacteria	Proteobacteria	Gammaproteobacteria	Gammaproteobacteria_unclassified	Gammaproteobacteria_unclassified	Gammaproteobacteria_unclassified
Otu0004229	Bacteria	Acidobacteria	Acidobacteria	Subgroup_6	Subgroup_6_unclassified	Subgroup_6_unclassified
Otu0004230	Bacteria	Planctomycetes	Planctomycetacia	Planctomycetales	Planctomycetaceae	Planctomycetaceae_unclassified
Otu0004242	Bacteria	Proteobacteria	Gammaproteobacteria	Xanthomonadales	JTB255_marine_benthic_group	JTB255_marine_benthic_group_unclassified
Otu0004246	Bacteria	Proteobacteria	Gammaproteobacteria	Chromatiales	Chromatiales_unclassified	Chromatiales_unclassified
Otu0004251	Bacteria	Proteobacteria	Gammaproteobacteria	Gammaproteobacteria_unclassified	Gammaproteobacteria_unclassified	Gammaproteobacteria_unclassified
Otu0004252	Bacteria	Planctomycetes	Phycisphaerae	Phycisphaerales	Phycisphaeraceae	Phycisphaeraceae_unclassified
Otu0004261	Bacteria	Proteobacteria	Deltaproteobacteria	GR-WP33-30	GR-WP33-30_unclassified	GR-WP33-30_unclassified
Otu0004266	Bacteria	Acidobacteria	Acidobacteria	Subgroup_3	PAUC26f	PAUC26f_unclassified
Otu0004267	Bacteria	Proteobacteria	Gammaproteobacteria	Gammaproteobacteria_unclassified	Gammaproteobacteria_unclassified	Gammaproteobacteria_unclassified
Otu0004269	Bacteria	Proteobacteria	Gammaproteobacteria	Oceanospirillales	Oceanospirillales_unclassified	Oceanospirillales_unclassified
Otu0004271	Bacteria	Chloroflexi	Chloroflexi_unclassified	Chloroflexi_unclassified	Chloroflexi_unclassified	Chloroflexi_unclassified
Otu0004272	Bacteria	Planctomycetes	Planctomycetacia	Planctomycetales	Planctomycetaceae	Rhodopirellula
Otu0004273	Bacteria	Bacteria_unclassified	Bacteria_unclassified	Bacteria_unclassified	Bacteria_unclassified	Bacteria_unclassified
Otu0004280	Bacteria	Planctomycetes	Planctomycetacia	Planctomycetales	Planctomycetaceae	Blastopirellula
Otu0004283	Bacteria	Proteobacteria	Gammaproteobacteria	Gammaproteobacteria_unclassified	Gammaproteobacteria_unclassified	Gammaproteobacteria_unclassified
Otu0004286	Bacteria	Proteobacteria	Proteobacteria_unclassified	Proteobacteria_unclassified	Proteobacteria_unclassified	Proteobacteria_unclassified
Otu0004296	Bacteria	Proteobacteria	Gammaproteobacteria	Gammaproteobacteria_unclassified	Gammaproteobacteria_unclassified	Gammaproteobacteria_unclassified
Otu0004305	Bacteria	Proteobacteria	Alphaproteobacteria	Rhodospirillales	Rhodospirillales_unclassified	Rhodospirillales_unclassified
Otu0004308	Bacteria	Proteobacteria	Gammaproteobacteria	Gammaproteobacteria_unclassified	Gammaproteobacteria_unclassified	Gammaproteobacteria_unclassified
Otu0004311	Bacteria	Proteobacteria	Gammaproteobacteria	Chromatiales	Chromatiaceae	Nitrosococcus
Otu0004314	Bacteria	Nitrospirae	Nitrospira	Nitrospirales	Nitrospiraceae	Nitrospira
Otu0004315	Bacteria	Proteobacteria	Deltaproteobacteria	Bdellovibrionales	Bacteriovoracaceae	Bacteriovoracaceae_unclassified
Otu0004322	Bacteria	Chloroflexi	SAR202_clade	SAR202_clade_unclassified	SAR202_clade_unclassified	SAR202_clade_unclassified
Otu0004326	Bacteria	Proteobacteria	Gammaproteobacteria	Gammaproteobacteria_unclassified	Gammaproteobacteria_unclassified	Gammaproteobacteria_unclassified
Otu0004329	Bacteria	Proteobacteria	Gammaproteobacteria	Oceanospirillales	Oceanospirillales_unclassified	Oceanospirillales_unclassified
Otu0004330	Bacteria	Planctomycetes	Planctomycetes_unclassified	Planctomycetes_unclassified	Planctomycetes_unclassified	Planctomycetes_unclassified
Otu0004336	Bacteria	Proteobacteria	Gammaproteobacteria	Chromatiales	Chromatiales_unclassified	Chromatiales_unclassified
Otu0004338	Bacteria	Chloroflexi	SAR202_clade	SAR202_clade_unclassified	SAR202_clade_unclassified	SAR202_clade_unclassified
Otu0004345	Bacteria	Bacteria_unclassified	Bacteria_unclassified	Bacteria_unclassified	Bacteria_unclassified	Bacteria_unclassified
Otu0004347	Bacteria	Bacteroidetes	Cytophagia	Cytophagales	Flammeovirgaceae	Reichenbachiella
Otu0004352	Bacteria	Planctomycetes	Planctomycetacia	Planctomycetales	Planctomycetaceae	Blastopirellula
Otu0004355	Bacteria	Chloroflexi	Chloroflexi_unclassified	Chloroflexi_unclassified	Chloroflexi_unclassified	Chloroflexi_unclassified
Otu0004358	Bacteria	Nitrospirae	Nitrospira	Nitrospirales	Nitrospiraceae	Nitrospira
Otu0004359	Bacteria	Proteobacteria	Alphaproteobacteria	Alphaproteobacteria_unclassified	Alphaproteobacteria_unclassified	Alphaproteobacteria_unclassified
Otu0004369	Bacteria	Proteobacteria	Gammaproteobacteria	Chromatiales	Chromatiaceae	Nitrosococcus
Otu0004376	Bacteria	Chloroflexi	SAR202_clade	SAR202_clade_unclassified	SAR202_clade_unclassified	SAR202_clade_unclassified
Otu0004378	Bacteria	Proteobacteria	Proteobacteria_unclassified	Proteobacteria_unclassified	Proteobacteria_unclassified	Proteobacteria_unclassified
Otu0004379	Bacteria	Proteobacteria	Gammaproteobacteria	Oceanospirillales	Oceanospirillaceae	Oceaniserpentilla
Otu0004382	Bacteria	Proteobacteria	Alphaproteobacteria	Alphaproteobacteria_unclassified	Alphaproteobacteria_unclassified	Alphaproteobacteria_unclassified
Otu0004384	Bacteria	Proteobacteria	Alphaproteobacteria	Rhizobiales	Rhizobiales_unclassified	Rhizobiales_unclassified
Otu0004385	Bacteria	Proteobacteria	Alphaproteobacteria	Rhodobacterales	Rhodobacteraceae	Rhodobacteraceae_unclassified
Otu0004387	Bacteria	Proteobacteria	Alphaproteobacteria	Sphingomonadales	Erythrobacteraceae	Erythrobacteraceae_unclassified
Otu0004388	Bacteria	Proteobacteria	Alphaproteobacteria	Alphaproteobacteria_unclassified	Alphaproteobacteria_unclassified	Alphaproteobacteria_unclassified
Otu0004392	Bacteria	Proteobacteria	Gammaproteobacteria	Xanthomonadales	JTB255_marine_benthic_group	JTB255_marine_benthic_group_unclassified
Otu0004394	Bacteria	Bacteroidetes	Flavobacteriia	Flavobacteriales	Flavobacteriales_unclassified	Flavobacteriales_unclassified
Otu0004414	Bacteria	Acidobacteria	Acidobacteria	Subgroup_9	Subgroup_9_unclassified	Subgroup_9_unclassified
Otu0004416	Bacteria	Proteobacteria	Gammaproteobacteria	Gammaproteobacteria_unclassified	Gammaproteobacteria_unclassified	Gammaproteobacteria_unclassified
Otu0004421	Bacteria	Proteobacteria	Gammaproteobacteria	Gammaproteobacteria_unclassified	Gammaproteobacteria_unclassified	Gammaproteobacteria_unclassified
Otu0004422	Bacteria	Proteobacteria	Alphaproteobacteria	Alphaproteobacteria_unclassified	Alphaproteobacteria_unclassified	Alphaproteobacteria_unclassified
Otu0004423	Bacteria	Acidobacteria	Acidobacteria	Subgroup_3	PAUC26f	PAUC26f_unclassified
Otu0004424	Bacteria	Chloroflexi	Anaerolineae	Anaerolineales	Anaerolineaceae	Anaerolineaceae_unclassified
Otu0004429	Bacteria	Acidobacteria	Acidobacteria	Subgroup_6	Subgroup_6_unclassified	Subgroup_6_unclassified
Otu0004430	Bacteria	Proteobacteria	Gammaproteobacteria	Gammaproteobacteria_unclassified	Gammaproteobacteria_unclassified	Gammaproteobacteria_unclassified
Otu0004434	Bacteria	Chloroflexi	Chloroflexi_unclassified	Chloroflexi_unclassified	Chloroflexi_unclassified	Chloroflexi_unclassified
Otu0004436	Bacteria	Bacteroidetes	Flavobacteriia	Flavobacteriales	Flavobacteriaceae	Flavobacteriaceae_unclassified
Otu0004438	Bacteria	Proteobacteria	Alphaproteobacteria	DB1-14	DB1-14_unclassified	DB1-14_unclassified
Otu0004439	Archaea	Thaumarchaeota	Marine_Group_I	Unknown_Order	Unknown_Family	Candidatus_Nitrosopumilus
Otu0004441	Bacteria	Proteobacteria	Gammaproteobacteria	Gammaproteobacteria_unclassified	Gammaproteobacteria_unclassified	Gammaproteobacteria_unclassified
Otu0004442	Bacteria	Chloroflexi	Anaerolineae	Anaerolineales	Anaerolineaceae	Anaerolineaceae_unclassified
Otu0004444	Bacteria	Proteobacteria	Alphaproteobacteria	Rhodobacterales	Rhodobacteraceae	Loktanella
Otu0004446	Bacteria	Firmicutes	Clostridia	Clostridiales	Clostridiaceae_1	Clostridiaceae_1_unclassified
Otu0004447	Bacteria	Actinobacteria	Acidimicrobiia	Acidimicrobiales	Sva0996_marine_group	Sva0996_marine_group_unclassified
Otu0004452	Bacteria	Proteobacteria	Gammaproteobacteria	Gammaproteobacteria_unclassified	Gammaproteobacteria_unclassified	Gammaproteobacteria_unclassified
Otu0004459	Bacteria	Proteobacteria	Gammaproteobacteria	Gammaproteobacteria_unclassified	Gammaproteobacteria_unclassified	Gammaproteobacteria_unclassified
Otu0004460	Bacteria	Proteobacteria	Gammaproteobacteria	Gammaproteobacteria_unclassified	Gammaproteobacteria_unclassified	Gammaproteobacteria_unclassified
Otu0004462	Bacteria	PAUC34f	PAUC34f_unclassified	PAUC34f_unclassified	PAUC34f_unclassified	PAUC34f_unclassified
Otu0004463	Bacteria	Proteobacteria	Gammaproteobacteria	Gammaproteobacteria_unclassified	Gammaproteobacteria_unclassified	Gammaproteobacteria_unclassified
Otu0004467	Bacteria	Proteobacteria	Gammaproteobacteria	Oceanospirillales	Oceanospirillales_unclassified	Oceanospirillales_unclassified
Otu0004477	Bacteria	Proteobacteria	Gammaproteobacteria	Gammaproteobacteria_unclassified	Gammaproteobacteria_unclassified	Gammaproteobacteria_unclassified
Otu0004481	Bacteria	Proteobacteria	Gammaproteobacteria	Oceanospirillales	OM182_clade	OM182_clade_unclassified
Otu0004482	Bacteria	Bacteroidetes	Flavobacteriia	Flavobacteriales	Cryomorphaceae	Owenweeksia
Otu0004486	Bacteria	Proteobacteria	Gammaproteobacteria	Gammaproteobacteria_unclassified	Gammaproteobacteria_unclassified	Gammaproteobacteria_unclassified
Otu0004488	Bacteria	Chloroflexi	Chloroflexi_unclassified	Chloroflexi_unclassified	Chloroflexi_unclassified	Chloroflexi_unclassified
Otu0004500	Bacteria	Proteobacteria	Gammaproteobacteria	Gammaproteobacteria_unclassified	Gammaproteobacteria_unclassified	Gammaproteobacteria_unclassified
Otu0004505	Bacteria	Proteobacteria	Alphaproteobacteria	DB1-14	DB1-14_unclassified	DB1-14_unclassified
Otu0004520	Bacteria	Proteobacteria	Gammaproteobacteria	Gammaproteobacteria_unclassified	Gammaproteobacteria_unclassified	Gammaproteobacteria_unclassified
Otu0004523	Bacteria	Actinobacteria	Acidimicrobiia	Acidimicrobiales	Sva0996_marine_group	Sva0996_marine_group_unclassified
Otu0004526	Bacteria	Bacteroidetes	Cytophagia	Cytophagales	Flammeovirgaceae	Flammeovirgaceae_unclassified
Otu0004528	Bacteria	Proteobacteria	Alphaproteobacteria	Rhodospirillales	Rhodospirillales_unclassified	Rhodospirillales_unclassified
Otu0004530	Bacteria	Proteobacteria	Proteobacteria_unclassified	Proteobacteria_unclassified	Proteobacteria_unclassified	Proteobacteria_unclassified
Otu0004535	Bacteria	Proteobacteria	Gammaproteobacteria	Gammaproteobacteria_unclassified	Gammaproteobacteria_unclassified	Gammaproteobacteria_unclassified
Otu0004536	Bacteria	Chloroflexi	SAR202_clade	SAR202_clade_unclassified	SAR202_clade_unclassified	SAR202_clade_unclassified
Otu0004537	Bacteria	Bacteroidetes	Sphingobacteriia	Sphingobacteriales	Saprospiraceae	Rubidimonas
Otu0004539	Bacteria	Proteobacteria	Alphaproteobacteria	Alphaproteobacteria_unclassified	Alphaproteobacteria_unclassified	Alphaproteobacteria_unclassified
Otu0004543	Bacteria	Proteobacteria	Gammaproteobacteria	Gammaproteobacteria_unclassified	Gammaproteobacteria_unclassified	Gammaproteobacteria_unclassified
Otu0004552	Bacteria	Proteobacteria	Gammaproteobacteria	Gammaproteobacteria_unclassified	Gammaproteobacteria_unclassified	Gammaproteobacteria_unclassified
Otu0004555	Bacteria	Bacteroidetes	Flavobacteriia	Flavobacteriales	Flavobacteriaceae	Hyunsoonleella
Otu0004562	Bacteria	Proteobacteria	Gammaproteobacteria	Thiotrichales	Thiotrichales_Incertae_Sedis	Caedibacter
Otu0004563	Bacteria	Chloroflexi	SAR202_clade	SAR202_clade_unclassified	SAR202_clade_unclassified	SAR202_clade_unclassified
Otu0004569	Bacteria	Proteobacteria	Proteobacteria_unclassified	Proteobacteria_unclassified	Proteobacteria_unclassified	Proteobacteria_unclassified
Otu0004570	Bacteria	Proteobacteria	Gammaproteobacteria	Gammaproteobacteria_unclassified	Gammaproteobacteria_unclassified	Gammaproteobacteria_unclassified
Otu0004572	Bacteria	Proteobacteria	Deltaproteobacteria	Deltaproteobacteria_unclassified	Deltaproteobacteria_unclassified	Deltaproteobacteria_unclassified
Otu0004574	Archaea	Thaumarchaeota	Marine_Group_I	Unknown_Order	Unknown_Family	Candidatus_Nitrosopumilus
Otu0004582	Bacteria	Nitrospirae	Nitrospira	Nitrospirales	Nitrospiraceae	Nitrospira
Otu0004584	Bacteria	Acidobacteria	Acidobacteria	Subgroup_3	PAUC26f	PAUC26f_unclassified
Otu0004585	Bacteria	Bacteroidetes	Bacteroidetes_unclassified	Bacteroidetes_unclassified	Bacteroidetes_unclassified	Bacteroidetes_unclassified
Otu0004587	Bacteria	Proteobacteria	Alphaproteobacteria	DB1-14	DB1-14_unclassified	DB1-14_unclassified
Otu0004591	Bacteria	Bacteroidetes	Cytophagia	Order_II	Rhodothermaceae	Rhodothermaceae_unclassified
Otu0004599	Bacteria	Proteobacteria	Alphaproteobacteria	Alphaproteobacteria_unclassified	Alphaproteobacteria_unclassified	Alphaproteobacteria_unclassified
Otu0004608	Bacteria	Proteobacteria	Gammaproteobacteria	Oceanospirillales	ML617.5J-3	ML617.5J-3_unclassified
Otu0004614	Bacteria	Proteobacteria	Gammaproteobacteria	Gammaproteobacteria_unclassified	Gammaproteobacteria_unclassified	Gammaproteobacteria_unclassified
Otu0004617	Bacteria	Nitrospirae	Nitrospira	Nitrospirales	Nitrospiraceae	Nitrospira
Otu0004618	Bacteria	Proteobacteria	Deltaproteobacteria	Desulfobacterales	Nitrospinaceae	Candidatus_Entotheonella
Otu0004620	Bacteria	Bacteroidetes	Flavobacteriia	Flavobacteriales	Flavobacteriaceae	Polaribacter
Otu0004622	Bacteria	Proteobacteria	Deltaproteobacteria	Bdellovibrionales	Bacteriovoracaceae	Halobacteriovorax
Otu0004623	Bacteria	Actinobacteria	Actinobacteria_unclassified	Actinobacteria_unclassified	Actinobacteria_unclassified	Actinobacteria_unclassified
Otu0004625	Bacteria	Proteobacteria	Gammaproteobacteria	Gammaproteobacteria_unclassified	Gammaproteobacteria_unclassified	Gammaproteobacteria_unclassified
Otu0004629	Bacteria	Proteobacteria	Proteobacteria_unclassified	Proteobacteria_unclassified	Proteobacteria_unclassified	Proteobacteria_unclassified
Otu0004630	Bacteria	Proteobacteria	Alphaproteobacteria	Rickettsiales	TK34	TK34_unclassified
Otu0004634	Bacteria	Bacteroidetes	Flavobacteriia	Flavobacteriales	Flavobacteriaceae	Tenacibaculum
Otu0004635	Bacteria	Proteobacteria	Alphaproteobacteria	Alphaproteobacteria_unclassified	Alphaproteobacteria_unclassified	Alphaproteobacteria_unclassified
Otu0004637	Archaea	Thaumarchaeota	Marine_Group_I	Unknown_Order	Unknown_Family	Candidatus_Nitrosopumilus
Otu0004641	Bacteria	Acidobacteria	Holophagae	Subgroup_10	TK85	TK85_unclassified
Otu0004642	Bacteria	Proteobacteria	Gammaproteobacteria	KI89A_clade	KI89A_clade_unclassified	KI89A_clade_unclassified
Otu0004659	Bacteria	Proteobacteria	Alphaproteobacteria	Alphaproteobacteria_unclassified	Alphaproteobacteria_unclassified	Alphaproteobacteria_unclassified
Otu0004668	Archaea	Thaumarchaeota	Marine_Group_I	Unknown_Order	Unknown_Family	Candidatus_Nitrosopumilus
Otu0004679	Bacteria	Planctomycetes	Planctomycetacia	Planctomycetales	Planctomycetaceae	Blastopirellula
Otu0004680	Bacteria	Firmicutes	Clostridia	Halanaerobiales	64K2	64K2_unclassified
Otu0004684	Bacteria	Proteobacteria	Gammaproteobacteria	Gammaproteobacteria_unclassified	Gammaproteobacteria_unclassified	Gammaproteobacteria_unclassified
Otu0004693	Bacteria	Proteobacteria	Gammaproteobacteria	Gammaproteobacteria_unclassified	Gammaproteobacteria_unclassified	Gammaproteobacteria_unclassified
Otu0004694	Bacteria	Proteobacteria	Alphaproteobacteria	Rhodobacterales	Rhodobacteraceae	Rhodobacteraceae_unclassified
Otu0004698	Bacteria	Bacteria_unclassified	Bacteria_unclassified	Bacteria_unclassified	Bacteria_unclassified	Bacteria_unclassified
Otu0004707	Bacteria	Proteobacteria	Deltaproteobacteria	Bdellovibrionales	Bacteriovoracaceae	Peredibacter
Otu0004712	Bacteria	Proteobacteria	Alphaproteobacteria	Rhodospirillales	Rhodospirillales_unclassified	Rhodospirillales_unclassified
Otu0004718	Bacteria	Bacteroidetes	Sphingobacteriia	Sphingobacteriales	Saprospiraceae	Lewinella
Otu0004733	Bacteria	Proteobacteria	Gammaproteobacteria	Alteromonadales	Alteromonadales_unclassified	Alteromonadales_unclassified
Otu0004734	Bacteria	Proteobacteria	Gammaproteobacteria	Gammaproteobacteria_unclassified	Gammaproteobacteria_unclassified	Gammaproteobacteria_unclassified
Otu0004738	Bacteria	Proteobacteria	Alphaproteobacteria	SB1-18	SB1-18_unclassified	SB1-18_unclassified
Otu0004739	Bacteria	Proteobacteria	Alphaproteobacteria	Rhodobacterales	Rhodobacteraceae	Rhodobacteraceae_unclassified
Otu0004742	Bacteria	Actinobacteria	Acidimicrobiia	Acidimicrobiales	Acidimicrobiales_unclassified	Acidimicrobiales_unclassified
Otu0004743	Bacteria	Proteobacteria	Proteobacteria_unclassified	Proteobacteria_unclassified	Proteobacteria_unclassified	Proteobacteria_unclassified
Otu0004753	Bacteria	Proteobacteria	Gammaproteobacteria	Gammaproteobacteria_unclassified	Gammaproteobacteria_unclassified	Gammaproteobacteria_unclassified
Otu0004755	Bacteria	Bacteria_unclassified	Bacteria_unclassified	Bacteria_unclassified	Bacteria_unclassified	Bacteria_unclassified
Otu0004757	Bacteria	Bacteria_unclassified	Bacteria_unclassified	Bacteria_unclassified	Bacteria_unclassified	Bacteria_unclassified
Otu0004759	Bacteria	Proteobacteria	Gammaproteobacteria	Gammaproteobacteria_unclassified	Gammaproteobacteria_unclassified	Gammaproteobacteria_unclassified
Otu0004762	Bacteria	Proteobacteria	Gammaproteobacteria	Gammaproteobacteria_unclassified	Gammaproteobacteria_unclassified	Gammaproteobacteria_unclassified
Otu0004763	Bacteria	Chloroflexi	SAR202_clade	SAR202_clade_unclassified	SAR202_clade_unclassified	SAR202_clade_unclassified
Otu0004767	Bacteria	Gemmatimonadetes	Gemmatimonadetes	BD2-11_terrestrial_group	BD2-11_terrestrial_group_unclassified	BD2-11_terrestrial_group_unclassified
Otu0004770	Bacteria	Bacteroidetes	Cytophagia	Order_II	Rhodothermaceae	Rhodothermaceae_unclassified
Otu0004774	Bacteria	Proteobacteria	Gammaproteobacteria	Gammaproteobacteria_unclassified	Gammaproteobacteria_unclassified	Gammaproteobacteria_unclassified
Otu0004783	Bacteria	Chloroflexi	Chloroflexi_unclassified	Chloroflexi_unclassified	Chloroflexi_unclassified	Chloroflexi_unclassified
Otu0004785	Bacteria	Bacteroidetes	Flavobacteriia	Flavobacteriales	Flavobacteriaceae	Winogradskyella
Otu0004788	Bacteria	Chloroflexi	Caldilineae	Caldilineales	Caldilineaceae	Caldilineaceae_unclassified
Otu0004789	Bacteria	Proteobacteria	Alphaproteobacteria	Rhodospirillales	Rhodospirillales_unclassified	Rhodospirillales_unclassified
Otu0004796	Bacteria	Proteobacteria	Alphaproteobacteria	Sphingomonadales	Sphingomonadaceae	Sphingorhabdus
Otu0004798	Bacteria	Proteobacteria	Gammaproteobacteria	Gammaproteobacteria_unclassified	Gammaproteobacteria_unclassified	Gammaproteobacteria_unclassified
Otu0004814	Bacteria	Bacteroidetes	Bacteroidetes_unclassified	Bacteroidetes_unclassified	Bacteroidetes_unclassified	Bacteroidetes_unclassified
Otu0004818	Bacteria	Proteobacteria	Deltaproteobacteria	Desulfobacterales	Nitrospinaceae	Candidatus_Entotheonella
Otu0004820	Bacteria	PAUC34f	PAUC34f_unclassified	PAUC34f_unclassified	PAUC34f_unclassified	PAUC34f_unclassified
Otu0004828	Bacteria	Proteobacteria	Gammaproteobacteria	Gammaproteobacteria_unclassified	Gammaproteobacteria_unclassified	Gammaproteobacteria_unclassified
Otu0004831	Bacteria	Proteobacteria	Gammaproteobacteria	Cellvibrionales	Porticoccaceae	SAR92_clade
Otu0004839	Bacteria	Bacteroidetes	Sphingobacteriia	Sphingobacteriales	Saprospiraceae	Saprospiraceae_unclassified
Otu0004842	Archaea	Thaumarchaeota	Marine_Group_I	Unknown_Order	Unknown_Family	Candidatus_Nitrosopumilus
Otu0004847	Bacteria	Bacteroidetes	Flavobacteriia	Flavobacteriales	Flavobacteriales_unclassified	Flavobacteriales_unclassified
Otu0004852	Bacteria	Actinobacteria	Actinobacteria_unclassified	Actinobacteria_unclassified	Actinobacteria_unclassified	Actinobacteria_unclassified
Otu0004854	Bacteria	Planctomycetes	Planctomycetacia	Planctomycetales	Planctomycetaceae	Rhodopirellula
Otu0004862	Bacteria	Proteobacteria	Gammaproteobacteria	Methylococcales	Methylococcaceae	Methylococcaceae_unclassified
Otu0004864	Bacteria	Proteobacteria	Alphaproteobacteria	Alphaproteobacteria_unclassified	Alphaproteobacteria_unclassified	Alphaproteobacteria_unclassified
Otu0004868	Bacteria	Bacteria_unclassified	Bacteria_unclassified	Bacteria_unclassified	Bacteria_unclassified	Bacteria_unclassified
Otu0004873	Bacteria	Proteobacteria	Gammaproteobacteria	Gammaproteobacteria_unclassified	Gammaproteobacteria_unclassified	Gammaproteobacteria_unclassified
Otu0004874	Bacteria	Bacteroidetes	Flavobacteriia	Flavobacteriales	Cryomorphaceae	Fluviicola
Otu0004875	Archaea	Thaumarchaeota	Marine_Group_I	Unknown_Order	Unknown_Family	Candidatus_Nitrosopumilus
Otu0004878	Bacteria	Proteobacteria	Gammaproteobacteria	Gammaproteobacteria_unclassified	Gammaproteobacteria_unclassified	Gammaproteobacteria_unclassified
Otu0004885	Bacteria	Bacteroidetes	Flavobacteriia	Flavobacteriales	Cryomorphaceae	Fluviicola
Otu0004896	Bacteria	Proteobacteria	Gammaproteobacteria	Gammaproteobacteria_unclassified	Gammaproteobacteria_unclassified	Gammaproteobacteria_unclassified
Otu0004909	Bacteria	Chloroflexi	SAR202_clade	SAR202_clade_unclassified	SAR202_clade_unclassified	SAR202_clade_unclassified
Otu0004910	Bacteria	Firmicutes	Clostridia	Clostridiales	Ruminococcaceae	Ruminococcaceae_UCG-002
Otu0004911	Bacteria	Bacteroidetes	Bacteroidetes_unclassified	Bacteroidetes_unclassified	Bacteroidetes_unclassified	Bacteroidetes_unclassified
Otu0004914	Bacteria	Proteobacteria	Gammaproteobacteria	Gammaproteobacteria_unclassified	Gammaproteobacteria_unclassified	Gammaproteobacteria_unclassified
Otu0004915	Bacteria	Proteobacteria	Alphaproteobacteria	Sphingomonadales	Sphingomonadaceae	Sphingomonadaceae_unclassified
Otu0004916	Bacteria	Proteobacteria	Deltaproteobacteria	Desulfurellales	Desulfurellaceae	Desulfurellaceae_unclassified
Otu0004920	Bacteria	Proteobacteria	Deltaproteobacteria	Desulfurellales	Desulfurellaceae	Desulfurellaceae_unclassified
Otu0004924	Bacteria	Actinobacteria	Acidimicrobiia	Acidimicrobiales	Sva0996_marine_group	Sva0996_marine_group_unclassified
Otu0004931	Bacteria	Verrucomicrobia	Verrucomicrobiae	Verrucomicrobiales	Verrucomicrobiales_unclassified	Verrucomicrobiales_unclassified
Otu0004939	Bacteria	Proteobacteria	Gammaproteobacteria	Gammaproteobacteria_unclassified	Gammaproteobacteria_unclassified	Gammaproteobacteria_unclassified
Otu0004940	Bacteria	Bacteroidetes	Flavobacteriia	Flavobacteriales	Flavobacteriales_unclassified	Flavobacteriales_unclassified
Otu0004942	Bacteria	Acidobacteria	Acidobacteria	Subgroup_3	PAUC26f	PAUC26f_unclassified
Otu0004943	Bacteria	Proteobacteria	Alphaproteobacteria	Rhodobacterales	Rhodobacteraceae	Rhodobacteraceae_unclassified
Otu0004955	Bacteria	Planctomycetes	Planctomycetacia	Planctomycetales	Planctomycetaceae	Blastopirellula
Otu0004960	Bacteria	Acidobacteria	Holophagae	Subgroup_10	TK85	TK85_unclassified
Otu0004963	Bacteria	Chloroflexi	SAR202_clade	SAR202_clade_unclassified	SAR202_clade_unclassified	SAR202_clade_unclassified
Otu0004964	Bacteria	Chloroflexi	SAR202_clade	SAR202_clade_unclassified	SAR202_clade_unclassified	SAR202_clade_unclassified
Otu0004967	Archaea	Thaumarchaeota	Marine_Group_I	Unknown_Order	Unknown_Family	Candidatus_Nitrosopumilus
Otu0004969	Bacteria	Actinobacteria	Acidimicrobiia	Acidimicrobiales	Sva0996_marine_group	Sva0996_marine_group_unclassified
Otu0004970	Bacteria	Bacteroidetes	Flavobacteriia	Flavobacteriales	Flavobacteriales_unclassified	Flavobacteriales_unclassified
Otu0004972	Bacteria	Proteobacteria	Gammaproteobacteria	Gammaproteobacteria_unclassified	Gammaproteobacteria_unclassified	Gammaproteobacteria_unclassified
Otu0004973	Bacteria	Chloroflexi	SAR202_clade	SAR202_clade_unclassified	SAR202_clade_unclassified	SAR202_clade_unclassified
Otu0004974	Bacteria	Firmicutes	Bacilli	Lactobacillales	Lactobacillaceae	Lactobacillus
Otu0004975	Bacteria	Bacteroidetes	Bacteroidetes_unclassified	Bacteroidetes_unclassified	Bacteroidetes_unclassified	Bacteroidetes_unclassified
Otu0004976	Bacteria	Planctomycetes	Planctomycetacia	Planctomycetales	Planctomycetaceae	Planctomycetaceae_unclassified
Otu0004983	Bacteria	Proteobacteria	Gammaproteobacteria	Gammaproteobacteria_unclassified	Gammaproteobacteria_unclassified	Gammaproteobacteria_unclassified
Otu0004985	Bacteria	Proteobacteria	Proteobacteria_unclassified	Proteobacteria_unclassified	Proteobacteria_unclassified	Proteobacteria_unclassified
Otu0004999	Bacteria	Proteobacteria	Alphaproteobacteria	Rhodobacterales	Rhodobacteraceae	Rhodobacteraceae_unclassified
Otu0005001	Archaea	Thaumarchaeota	Marine_Group_I	Unknown_Order	Unknown_Family	Candidatus_Nitrosopumilus
Otu0005005	Bacteria	Bacteroidetes	Cytophagia	Cytophagales	Cytophagales_unclassified	Cytophagales_unclassified
Otu0005007	Bacteria	Bacteroidetes	Flavobacteriia	Flavobacteriales	Flavobacteriaceae	Flavobacteriaceae_unclassified
Otu0005008	Bacteria	Actinobacteria	Actinobacteria_unclassified	Actinobacteria_unclassified	Actinobacteria_unclassified	Actinobacteria_unclassified
Otu0005015	Bacteria	Actinobacteria	Acidimicrobiia	Acidimicrobiales	Sva0996_marine_group	Sva0996_marine_group_unclassified
Otu0005016	Bacteria	Proteobacteria	Alphaproteobacteria	Alphaproteobacteria_unclassified	Alphaproteobacteria_unclassified	Alphaproteobacteria_unclassified
Otu0005022	Bacteria	Proteobacteria	Gammaproteobacteria	Gammaproteobacteria_unclassified	Gammaproteobacteria_unclassified	Gammaproteobacteria_unclassified
Otu0005025	Bacteria	Acidobacteria	Holophagae	Subgroup_10	TK85	TK85_unclassified
Otu0005029	Bacteria	Chloroflexi	SAR202_clade	SAR202_clade_unclassified	SAR202_clade_unclassified	SAR202_clade_unclassified
Otu0005030	Bacteria	Proteobacteria	Gammaproteobacteria	Oceanospirillales	Oceanospirillaceae	Oceanospirillaceae_unclassified
Otu0005033	Bacteria	Proteobacteria	Gammaproteobacteria	Gammaproteobacteria_unclassified	Gammaproteobacteria_unclassified	Gammaproteobacteria_unclassified
Otu0005036	Bacteria	Proteobacteria	Gammaproteobacteria	Gammaproteobacteria_unclassified	Gammaproteobacteria_unclassified	Gammaproteobacteria_unclassified
Otu0005040	Bacteria	Proteobacteria	Gammaproteobacteria	Vibrionales	Vibrionaceae	Photobacterium
Otu0005042	Bacteria	Proteobacteria	Proteobacteria_unclassified	Proteobacteria_unclassified	Proteobacteria_unclassified	Proteobacteria_unclassified
Otu0005050	Bacteria	Proteobacteria	Gammaproteobacteria	Alteromonadales	Alteromonadaceae	Alteromonadaceae_unclassified
Otu0005052	Bacteria	Proteobacteria	Alphaproteobacteria	DB1-14	DB1-14_unclassified	DB1-14_unclassified
Otu0005053	Bacteria	Proteobacteria	Alphaproteobacteria	Rhodospirillales	Rhodospirillaceae	Rhodospirillaceae_unclassified
Otu0005054	Archaea	Thaumarchaeota	Marine_Group_I	Unknown_Order	Unknown_Family	Candidatus_Nitrosopumilus
Otu0005055	Bacteria	Chloroflexi	Anaerolineae	Anaerolineales	Anaerolineaceae	Anaerolineaceae_unclassified
Otu0005060	Bacteria	Proteobacteria	Deltaproteobacteria	Sh765B-TzT-29	Sh765B-TzT-29_unclassified	Sh765B-TzT-29_unclassified
Otu0005063	Archaea	Thaumarchaeota	Marine_Group_I	Unknown_Order	Unknown_Family	Candidatus_Nitrosopumilus
Otu0005064	Bacteria	Proteobacteria	Gammaproteobacteria	Gammaproteobacteria_unclassified	Gammaproteobacteria_unclassified	Gammaproteobacteria_unclassified
Otu0005069	Bacteria	Bacteroidetes	Flavobacteriia	Flavobacteriales	Flavobacteriaceae	Flavobacteriaceae_unclassified
Otu0005070	Bacteria	Proteobacteria	Gammaproteobacteria	Gammaproteobacteria_unclassified	Gammaproteobacteria_unclassified	Gammaproteobacteria_unclassified
Otu0005072	Bacteria	Chloroflexi	SAR202_clade	SAR202_clade_unclassified	SAR202_clade_unclassified	SAR202_clade_unclassified
Otu0005074	Bacteria	Proteobacteria	Proteobacteria_unclassified	Proteobacteria_unclassified	Proteobacteria_unclassified	Proteobacteria_unclassified
Otu0005079	Bacteria	Proteobacteria	Deltaproteobacteria	Bdellovibrionales	Bacteriovoracaceae	Bacteriovoracaceae_unclassified
Otu0005086	Bacteria	Bacteroidetes	Bacteroidia	Bacteroidales	Marinilabiaceae	Carboxylicivirga
Otu0005089	Bacteria	Bacteroidetes	Flavobacteriia	Flavobacteriales	Flavobacteriaceae	Flavobacteriaceae_unclassified
Otu0005095	Bacteria	Proteobacteria	Gammaproteobacteria	Gammaproteobacteria_unclassified	Gammaproteobacteria_unclassified	Gammaproteobacteria_unclassified
Otu0005097	Bacteria	PAUC34f	PAUC34f_unclassified	PAUC34f_unclassified	PAUC34f_unclassified	PAUC34f_unclassified
Otu0005103	Bacteria	Proteobacteria	Alphaproteobacteria	Rickettsiales	EF100-94H03	EF100-94H03_unclassified
Otu0005104	Bacteria	Bacteria_unclassified	Bacteria_unclassified	Bacteria_unclassified	Bacteria_unclassified	Bacteria_unclassified
Otu0005106	Bacteria	Proteobacteria	Gammaproteobacteria	Gammaproteobacteria_unclassified	Gammaproteobacteria_unclassified	Gammaproteobacteria_unclassified
Otu0005109	Bacteria	Acidobacteria	Acidobacteria	Subgroup_6	Subgroup_6_unclassified	Subgroup_6_unclassified
Otu0005120	Bacteria	Actinobacteria	Acidimicrobiia	Acidimicrobiales	Sva0996_marine_group	Sva0996_marine_group_unclassified
Otu0005127	Bacteria	Proteobacteria	Alphaproteobacteria	Alphaproteobacteria_unclassified	Alphaproteobacteria_unclassified	Alphaproteobacteria_unclassified
Otu0005129	Bacteria	Parcubacteria	Parcubacteria_unclassified	Parcubacteria_unclassified	Parcubacteria_unclassified	Parcubacteria_unclassified
Otu0005134	Bacteria	Cyanobacteria	Cyanobacteria	SubsectionII	SubsectionII_unclassified	SubsectionII_unclassified
Otu0005137	Bacteria	Proteobacteria	Alphaproteobacteria	Alphaproteobacteria_unclassified	Alphaproteobacteria_unclassified	Alphaproteobacteria_unclassified
Otu0005142	Bacteria	Proteobacteria	Gammaproteobacteria	Gammaproteobacteria_unclassified	Gammaproteobacteria_unclassified	Gammaproteobacteria_unclassified
Otu0005143	Bacteria	Proteobacteria	Gammaproteobacteria	Alteromonadales	Alteromonadales_unclassified	Alteromonadales_unclassified
Otu0005145	Bacteria	Proteobacteria	Gammaproteobacteria	Gammaproteobacteria_unclassified	Gammaproteobacteria_unclassified	Gammaproteobacteria_unclassified
Otu0005150	Bacteria	Proteobacteria	Alphaproteobacteria	Rickettsiales	Rickettsiales_Incertae_Sedis	Candidatus_Captivus
Otu0005154	Bacteria	Planctomycetes	Planctomycetacia	Planctomycetales	Planctomycetaceae	Blastopirellula
Otu0005172	Archaea	Thaumarchaeota	Marine_Group_I	Unknown_Order	Unknown_Family	Candidatus_Nitrosopumilus
Otu0005173	Bacteria	Proteobacteria	Gammaproteobacteria	Gammaproteobacteria_unclassified	Gammaproteobacteria_unclassified	Gammaproteobacteria_unclassified
Otu0005177	Bacteria	Proteobacteria	Gammaproteobacteria	Gammaproteobacteria_unclassified	Gammaproteobacteria_unclassified	Gammaproteobacteria_unclassified
Otu0005179	Bacteria	Firmicutes	Clostridia	Clostridiales	Kazan-2B-17	Kazan-2B-17_unclassified
Otu0005183	Bacteria	Proteobacteria	Alphaproteobacteria	Rhodospirillales	MSB-1E8	MSB-1E8_unclassified
Otu0005187	Bacteria	Bacteria_unclassified	Bacteria_unclassified	Bacteria_unclassified	Bacteria_unclassified	Bacteria_unclassified
Otu0005201	Bacteria	Chloroflexi	SAR202_clade	SAR202_clade_unclassified	SAR202_clade_unclassified	SAR202_clade_unclassified
Otu0005205	Bacteria	Chloroflexi	SAR202_clade	SAR202_clade_unclassified	SAR202_clade_unclassified	SAR202_clade_unclassified
Otu0005206	Archaea	Thaumarchaeota	Marine_Group_I	Unknown_Order	Unknown_Family	Candidatus_Nitrosopumilus
Otu0005207	Bacteria	Planctomycetes	Planctomycetacia	Planctomycetales	Planctomycetaceae	Planctomyces
Otu0005209	Bacteria	Proteobacteria	Gammaproteobacteria	KI89A_clade	KI89A_clade_unclassified	KI89A_clade_unclassified
Otu0005212	Bacteria	Proteobacteria	Gammaproteobacteria	Gammaproteobacteria_unclassified	Gammaproteobacteria_unclassified	Gammaproteobacteria_unclassified
Otu0005213	Bacteria	Nitrospirae	Nitrospira	Nitrospirales	Nitrospiraceae	Nitrospira
Otu0005217	Bacteria	Proteobacteria	Gammaproteobacteria	Gammaproteobacteria_unclassified	Gammaproteobacteria_unclassified	Gammaproteobacteria_unclassified
Otu0005219	Bacteria	Planctomycetes	Phycisphaerae	Phycisphaerales	Phycisphaeraceae	Phycisphaeraceae_unclassified
Otu0005220	Bacteria	Planctomycetes	Phycisphaerae	Phycisphaerales	Phycisphaeraceae	FS140-16B-02_marine_group
Otu0005223	Archaea	Thaumarchaeota	Marine_Group_I	Unknown_Order	Unknown_Family	Candidatus_Nitrosopumilus
Otu0005226	Bacteria	Bacteroidetes	Flavobacteriia	Flavobacteriales	Flavobacteriaceae	Lutibacter
Otu0005230	Bacteria	Chloroflexi	SAR202_clade	SAR202_clade_unclassified	SAR202_clade_unclassified	SAR202_clade_unclassified
Otu0005237	Bacteria	Fibrobacteres	Fibrobacteria	possible_order_07	possible_order_07_unclassified	possible_order_07_unclassified
Otu0005238	Bacteria	PAUC34f	PAUC34f_unclassified	PAUC34f_unclassified	PAUC34f_unclassified	PAUC34f_unclassified
Otu0005250	Bacteria	Proteobacteria	Alphaproteobacteria	Rhodospirillales	Rhodospirillaceae	Pelagibius
Otu0005254	Bacteria	Proteobacteria	Gammaproteobacteria	Gammaproteobacteria_unclassified	Gammaproteobacteria_unclassified	Gammaproteobacteria_unclassified
Otu0005255	Bacteria	Bacteroidetes	Flavobacteriia	Flavobacteriales	Flavobacteriaceae	Flavobacteriaceae_unclassified
Otu0005257	Bacteria	Proteobacteria	Alphaproteobacteria	Rhodospirillales	Rhodospirillales_unclassified	Rhodospirillales_unclassified
Otu0005261	Bacteria	Planctomycetes	Planctomycetacia	Planctomycetales	Planctomycetaceae	Planctomycetaceae_unclassified
Otu0005263	Bacteria	Proteobacteria	Gammaproteobacteria	Gammaproteobacteria_unclassified	Gammaproteobacteria_unclassified	Gammaproteobacteria_unclassified
Otu0005265	Bacteria	Proteobacteria	Deltaproteobacteria	Sh765B-TzT-29	Sh765B-TzT-29_unclassified	Sh765B-TzT-29_unclassified
Otu0005268	Bacteria	Proteobacteria	Gammaproteobacteria	Gammaproteobacteria_unclassified	Gammaproteobacteria_unclassified	Gammaproteobacteria_unclassified
Otu0005274	Bacteria	Cyanobacteria	Cyanobacteria	SubsectionI	FamilyI	FamilyI_unclassified
Otu0005276	Bacteria	Chloroflexi	SAR202_clade	SAR202_clade_unclassified	SAR202_clade_unclassified	SAR202_clade_unclassified
Otu0005277	Bacteria	Proteobacteria	Gammaproteobacteria	Gammaproteobacteria_unclassified	Gammaproteobacteria_unclassified	Gammaproteobacteria_unclassified
Otu0005288	Bacteria	Proteobacteria	Gammaproteobacteria	Gammaproteobacteria_unclassified	Gammaproteobacteria_unclassified	Gammaproteobacteria_unclassified
Otu0005302	Bacteria	Proteobacteria	Proteobacteria_unclassified	Proteobacteria_unclassified	Proteobacteria_unclassified	Proteobacteria_unclassified
Otu0005306	Bacteria	Proteobacteria	Betaproteobacteria	Betaproteobacteria_unclassified	Betaproteobacteria_unclassified	Betaproteobacteria_unclassified
Otu0005311	Bacteria	Chloroflexi	Caldilineae	Caldilineales	Caldilineaceae	Caldilineaceae_unclassified
Otu0005317	Bacteria	Proteobacteria	Proteobacteria_unclassified	Proteobacteria_unclassified	Proteobacteria_unclassified	Proteobacteria_unclassified
Otu0005327	Bacteria	Proteobacteria	Proteobacteria_unclassified	Proteobacteria_unclassified	Proteobacteria_unclassified	Proteobacteria_unclassified
Otu0005329	Bacteria	Proteobacteria	Gammaproteobacteria	Gammaproteobacteria_unclassified	Gammaproteobacteria_unclassified	Gammaproteobacteria_unclassified
Otu0005341	Bacteria	Verrucomicrobia	Verrucomicrobiae	Verrucomicrobiales	Rubritaleaceae	Rubritalea
Otu0005343	Bacteria	Proteobacteria	Alphaproteobacteria	Kordiimonadales	Kordiimonadaceae	Kordiimonas
Otu0005346	Bacteria	Proteobacteria	Gammaproteobacteria	Gammaproteobacteria_unclassified	Gammaproteobacteria_unclassified	Gammaproteobacteria_unclassified
Otu0005347	Bacteria	Bacteroidetes	Cytophagia	Cytophagales	Cytophagales_unclassified	Cytophagales_unclassified
Otu0005351	Bacteria	Proteobacteria	Gammaproteobacteria	Gammaproteobacteria_unclassified	Gammaproteobacteria_unclassified	Gammaproteobacteria_unclassified
Otu0005354	Bacteria	Acidobacteria	Acidobacteria	Subgroup_6	Subgroup_6_unclassified	Subgroup_6_unclassified
Otu0005355	Bacteria	Proteobacteria	Alphaproteobacteria	Rhodobacterales	Rhodobacteraceae	Loktanella
Otu0005356	Bacteria	Proteobacteria	Proteobacteria_unclassified	Proteobacteria_unclassified	Proteobacteria_unclassified	Proteobacteria_unclassified
Otu0005357	Bacteria	Actinobacteria	Actinobacteria	Corynebacteriales	Corynebacteriaceae	Corynebacteriaceae_unclassified
Otu0005359	Bacteria	Bacteroidetes	Flavobacteriia	Flavobacteriales	Flavobacteriaceae	Flavobacteriaceae_unclassified
Otu0005360	Bacteria	Proteobacteria	Gammaproteobacteria	Gammaproteobacteria_unclassified	Gammaproteobacteria_unclassified	Gammaproteobacteria_unclassified
Otu0005364	Bacteria	Proteobacteria	Gammaproteobacteria	Gammaproteobacteria_unclassified	Gammaproteobacteria_unclassified	Gammaproteobacteria_unclassified
Otu0005373	Bacteria	Proteobacteria	Alphaproteobacteria	Rhodobacterales	Rhodobacteraceae	Rhodovulum
Otu0005377	Bacteria	Proteobacteria	Deltaproteobacteria	Desulfurellales	Desulfurellaceae	Desulfurellaceae_unclassified
Otu0005378	Bacteria	Proteobacteria	Alphaproteobacteria	Rhodospirillales	Rhodospirillales_unclassified	Rhodospirillales_unclassified
Otu0005380	Bacteria	Chloroflexi	SAR202_clade	SAR202_clade_unclassified	SAR202_clade_unclassified	SAR202_clade_unclassified
Otu0005381	Bacteria	Proteobacteria	Gammaproteobacteria	Xanthomonadales	Xanthomonadales_unclassified	Xanthomonadales_unclassified
Otu0005384	Bacteria	Acidobacteria	Acidobacteria	Subgroup_9	Subgroup_9_unclassified	Subgroup_9_unclassified
Otu0005388	Bacteria	Acidobacteria	Acidobacteria	Subgroup_3	PAUC26f	PAUC26f_unclassified
Otu0005391	Bacteria	Acidobacteria	Holophagae	Subgroup_10	TK85	TK85_unclassified
Otu0005394	Bacteria	Proteobacteria	Alphaproteobacteria	Rhodospirillales	Rhodospirillales_unclassified	Rhodospirillales_unclassified
Otu0005401	Bacteria	Proteobacteria	Gammaproteobacteria	Gammaproteobacteria_unclassified	Gammaproteobacteria_unclassified	Gammaproteobacteria_unclassified
Otu0005403	Bacteria	Proteobacteria	Gammaproteobacteria	Gammaproteobacteria_unclassified	Gammaproteobacteria_unclassified	Gammaproteobacteria_unclassified
Otu0005404	Bacteria	Proteobacteria	Gammaproteobacteria	Alteromonadales	Alteromonadales_unclassified	Alteromonadales_unclassified
Otu0005406	Bacteria	PAUC34f	PAUC34f_unclassified	PAUC34f_unclassified	PAUC34f_unclassified	PAUC34f_unclassified
Otu0005410	Bacteria	Bacteroidetes	Bacteroidia	Bacteroidales	Marinilabiaceae	Marinifilum
Otu0005415	Bacteria	Proteobacteria	Gammaproteobacteria	Chromatiales	Chromatiales_unclassified	Chromatiales_unclassified
Otu0005417	Bacteria	Proteobacteria	Gammaproteobacteria	Gammaproteobacteria_unclassified	Gammaproteobacteria_unclassified	Gammaproteobacteria_unclassified
Otu0005419	Bacteria	Proteobacteria	Gammaproteobacteria	Gammaproteobacteria_unclassified	Gammaproteobacteria_unclassified	Gammaproteobacteria_unclassified
Otu0005424	Bacteria	Chloroflexi	Caldilineae	Caldilineales	Caldilineaceae	Caldilineaceae_unclassified
Otu0005429	Bacteria	Acidobacteria	Acidobacteria	Acidobacteria_unclassified	Acidobacteria_unclassified	Acidobacteria_unclassified
Otu0005431	Bacteria	Bacteroidetes	Flavobacteriia	Flavobacteriales	Flavobacteriaceae	Flavobacterium
Otu0005432	Bacteria	Chloroflexi	Chloroflexi_unclassified	Chloroflexi_unclassified	Chloroflexi_unclassified	Chloroflexi_unclassified
Otu0005436	Bacteria	Proteobacteria	Gammaproteobacteria	Gammaproteobacteria_unclassified	Gammaproteobacteria_unclassified	Gammaproteobacteria_unclassified
Otu0005440	Bacteria	Nitrospirae	Nitrospira	Nitrospirales	Nitrospiraceae	Nitrospira
Otu0005441	Bacteria	Proteobacteria	Alphaproteobacteria	Rhodobacterales	Rhodobacteraceae	Rhodobacteraceae_unclassified
Otu0005442	Bacteria	Verrucomicrobia	Verrucomicrobiae	Verrucomicrobiales	DEV007	DEV007_unclassified
Otu0005446	Bacteria	Proteobacteria	Gammaproteobacteria	Gammaproteobacteria_Incertae_Sedis	Unknown_Family	Thiohalophilus
Otu0005447	Bacteria	Actinobacteria	Acidimicrobiia	Acidimicrobiales	OM1_clade	OM1_clade_unclassified
Otu0005448	Bacteria	PAUC34f	PAUC34f_unclassified	PAUC34f_unclassified	PAUC34f_unclassified	PAUC34f_unclassified
Otu0005450	Bacteria	Proteobacteria	Gammaproteobacteria	Gammaproteobacteria_unclassified	Gammaproteobacteria_unclassified	Gammaproteobacteria_unclassified
Otu0005455	Bacteria	Proteobacteria	Gammaproteobacteria	Gammaproteobacteria_unclassified	Gammaproteobacteria_unclassified	Gammaproteobacteria_unclassified
Otu0005456	Bacteria	Proteobacteria	Deltaproteobacteria	Deltaproteobacteria_unclassified	Deltaproteobacteria_unclassified	Deltaproteobacteria_unclassified
Otu0005457	Bacteria	Proteobacteria	Gammaproteobacteria	Gammaproteobacteria_unclassified	Gammaproteobacteria_unclassified	Gammaproteobacteria_unclassified
Otu0005459	Archaea	Thaumarchaeota	Marine_Group_I	Unknown_Order	Unknown_Family	Candidatus_Nitrosopumilus
Otu0005462	Bacteria	Proteobacteria	Gammaproteobacteria	Gammaproteobacteria_unclassified	Gammaproteobacteria_unclassified	Gammaproteobacteria_unclassified
Otu0005469	Bacteria	Proteobacteria	Gammaproteobacteria	Methylococcales	Methylococcales_unclassified	Methylococcales_unclassified
Otu0005476	Bacteria	PAUC34f	PAUC34f_unclassified	PAUC34f_unclassified	PAUC34f_unclassified	PAUC34f_unclassified
Otu0005478	Bacteria	Proteobacteria	Gammaproteobacteria	Oceanospirillales	Oceanospirillales_unclassified	Oceanospirillales_unclassified
Otu0005479	Bacteria	Proteobacteria	Gammaproteobacteria	Gammaproteobacteria_unclassified	Gammaproteobacteria_unclassified	Gammaproteobacteria_unclassified
Otu0005480	Bacteria	Proteobacteria	Alphaproteobacteria	Rickettsiales	T9d	T9d_unclassified
Otu0005481	Bacteria	Nitrospirae	Nitrospira	Nitrospirales	Nitrospiraceae	Nitrospira
Otu0005484	Bacteria	Proteobacteria	Deltaproteobacteria	Desulfobacterales	Desulfobacteraceae	Desulfofaba
Otu0005485	Bacteria	Proteobacteria	Gammaproteobacteria	Arenicellales	Arenicellaceae	Arenicella
Otu0005488	Bacteria	Proteobacteria	Alphaproteobacteria	Rhodospirillales	Rhodospirillaceae	Defluviicoccus
Otu0005497	Bacteria	Proteobacteria	Proteobacteria_unclassified	Proteobacteria_unclassified	Proteobacteria_unclassified	Proteobacteria_unclassified
Otu0005498	Bacteria	Bacteroidetes	Cytophagia	Cytophagales	Cytophagales_unclassified	Cytophagales_unclassified
Otu0005501	Bacteria	Proteobacteria	Alphaproteobacteria	Rhodospirillales	Rhodospirillaceae	Pelagibius
Otu0005502	Bacteria	Chloroflexi	SAR202_clade	SAR202_clade_unclassified	SAR202_clade_unclassified	SAR202_clade_unclassified
Otu0005514	Bacteria	Bacteroidetes	Flavobacteriia	Flavobacteriales	Cryomorphaceae	Owenweeksia
Otu0005520	Bacteria	Acidobacteria	Acidobacteria	Subgroup_3	PAUC26f	PAUC26f_unclassified
Otu0005522	Bacteria	Bacteroidetes	Sphingobacteriia	Sphingobacteriales	Saprospiraceae	Portibacter
Otu0005525	Bacteria	Chloroflexi	Chloroflexi_unclassified	Chloroflexi_unclassified	Chloroflexi_unclassified	Chloroflexi_unclassified
Otu0005534	Bacteria	Nitrospirae	Nitrospira	Nitrospirales	Nitrospiraceae	Nitrospira
Otu0005539	Bacteria	Acidobacteria	Acidobacteria	Subgroup_11	Subgroup_11_unclassified	Subgroup_11_unclassified
Otu0005544	Bacteria	Chloroflexi	SAR202_clade	SAR202_clade_unclassified	SAR202_clade_unclassified	SAR202_clade_unclassified
Otu0005553	Bacteria	Proteobacteria	Alphaproteobacteria	Rhodobacterales	Rhodobacteraceae	Rhodobacteraceae_unclassified
Otu0005557	Bacteria	Proteobacteria	Deltaproteobacteria	Bdellovibrionales	Bacteriovoracaceae	Bacteriovoracaceae_unclassified
Otu0005560	Bacteria	Actinobacteria	Acidimicrobiia	Acidimicrobiales	Sva0996_marine_group	Sva0996_marine_group_unclassified
Otu0005561	Bacteria	Bacteria_unclassified	Bacteria_unclassified	Bacteria_unclassified	Bacteria_unclassified	Bacteria_unclassified
Otu0005574	Bacteria	Proteobacteria	Gammaproteobacteria	Gammaproteobacteria_unclassified	Gammaproteobacteria_unclassified	Gammaproteobacteria_unclassified
Otu0005579	Bacteria	Proteobacteria	Gammaproteobacteria	Gammaproteobacteria_unclassified	Gammaproteobacteria_unclassified	Gammaproteobacteria_unclassified
Otu0005581	Bacteria	Actinobacteria	Acidimicrobiia	Acidimicrobiales	Sva0996_marine_group	Sva0996_marine_group_unclassified
Otu0005582	Bacteria	Bacteria_unclassified	Bacteria_unclassified	Bacteria_unclassified	Bacteria_unclassified	Bacteria_unclassified
Otu0005584	Bacteria	Bacteria_unclassified	Bacteria_unclassified	Bacteria_unclassified	Bacteria_unclassified	Bacteria_unclassified
Otu0005586	Bacteria	Proteobacteria	Gammaproteobacteria	Gammaproteobacteria_unclassified	Gammaproteobacteria_unclassified	Gammaproteobacteria_unclassified
Otu0005589	Bacteria	Actinobacteria	Acidimicrobiia	Acidimicrobiales	Sva0996_marine_group	Sva0996_marine_group_unclassified
Otu0005591	Archaea	Thaumarchaeota	Marine_Group_I	Unknown_Order	Unknown_Family	Candidatus_Nitrosopumilus
Otu0005602	Bacteria	Proteobacteria	Gammaproteobacteria	Chromatiales	Chromatiales_unclassified	Chromatiales_unclassified
Otu0005608	Bacteria	Acidobacteria	Holophagae	Subgroup_10	TK85	TK85_unclassified
Otu0005613	Bacteria	Actinobacteria	Acidimicrobiia	Acidimicrobiales	Sva0996_marine_group	Sva0996_marine_group_unclassified
Otu0005618	Bacteria	Proteobacteria	Gammaproteobacteria	Gammaproteobacteria_unclassified	Gammaproteobacteria_unclassified	Gammaproteobacteria_unclassified
Otu0005620	Bacteria	Chloroflexi	Anaerolineae	Anaerolineales	Anaerolineaceae	Anaerolineaceae_unclassified
Otu0005622	Bacteria	Proteobacteria	Alphaproteobacteria	Sphingomonadales	Erythrobacteraceae	Erythrobacter
Otu0005627	Bacteria	Proteobacteria	Gammaproteobacteria	Cellvibrionales	Cellvibrionales_unclassified	Cellvibrionales_unclassified
Otu0005633	Bacteria	Actinobacteria	Acidimicrobiia	Acidimicrobiales	Sva0996_marine_group	Sva0996_marine_group_unclassified
Otu0005635	Bacteria	Actinobacteria	Acidimicrobiia	Acidimicrobiales	Sva0996_marine_group	Sva0996_marine_group_unclassified
Otu0005637	Bacteria	Chloroflexi	Caldilineae	Caldilineales	Caldilineaceae	Caldilineaceae_unclassified
Otu0005649	Bacteria	Bacteroidetes	Cytophagia	Order_II	Rhodothermaceae	Rhodothermaceae_unclassified
Otu0005653	Bacteria	Planctomycetes	Planctomycetacia	Planctomycetales	Planctomycetaceae	Planctomycetaceae_unclassified
Otu0005658	Bacteria	Nitrospirae	Nitrospira	Nitrospirales	Nitrospiraceae	Nitrospira
Otu0005659	Bacteria	Proteobacteria	Gammaproteobacteria	Chromatiales	Chromatiales_unclassified	Chromatiales_unclassified
Otu0005663	Bacteria	Actinobacteria	Acidimicrobiia	Acidimicrobiales	Sva0996_marine_group	Sva0996_marine_group_unclassified
Otu0005668	Archaea	Thaumarchaeota	Marine_Group_I	Unknown_Order	Unknown_Family	Unknown_Family_unclassified
Otu0005681	Bacteria	Proteobacteria	Alphaproteobacteria	Alphaproteobacteria_unclassified	Alphaproteobacteria_unclassified	Alphaproteobacteria_unclassified
Otu0005682	Bacteria	Chloroflexi	SAR202_clade	SAR202_clade_unclassified	SAR202_clade_unclassified	SAR202_clade_unclassified
Otu0005683	Bacteria	Gemmatimonadetes	Gemmatimonadetes	BD2-11_terrestrial_group	BD2-11_terrestrial_group_unclassified	BD2-11_terrestrial_group_unclassified
Otu0005685	Bacteria	Proteobacteria	Gammaproteobacteria	Gammaproteobacteria_unclassified	Gammaproteobacteria_unclassified	Gammaproteobacteria_unclassified
Otu0005687	Bacteria	Acidobacteria	Acidobacteria	Subgroup_6	Subgroup_6_unclassified	Subgroup_6_unclassified
Otu0005700	Bacteria	Proteobacteria	Gammaproteobacteria	Gammaproteobacteria_unclassified	Gammaproteobacteria_unclassified	Gammaproteobacteria_unclassified
Otu0005704	Bacteria	Acidobacteria	Acidobacteria	Subgroup_11	Subgroup_11_unclassified	Subgroup_11_unclassified
Otu0005706	Bacteria	Bacteroidetes	Cytophagia	Cytophagales	Flammeovirgaceae	Flammeovirgaceae_unclassified
Otu0005712	Bacteria	Bacteroidetes	Sphingobacteriia	Sphingobacteriales	Saprospiraceae	Saprospiraceae_unclassified
Otu0005716	Bacteria	Proteobacteria	Gammaproteobacteria	HOC36	HOC36_unclassified	HOC36_unclassified
Otu0005725	Bacteria	Proteobacteria	Gammaproteobacteria	Gammaproteobacteria_unclassified	Gammaproteobacteria_unclassified	Gammaproteobacteria_unclassified
Otu0005729	Bacteria	Proteobacteria	Gammaproteobacteria	Gammaproteobacteria_unclassified	Gammaproteobacteria_unclassified	Gammaproteobacteria_unclassified
Otu0005735	Bacteria	Proteobacteria	Deltaproteobacteria	Desulfobacterales	Desulfobacteraceae	Desulfobacteraceae_unclassified
Otu0005740	Bacteria	PAUC34f	PAUC34f_unclassified	PAUC34f_unclassified	PAUC34f_unclassified	PAUC34f_unclassified
Otu0005742	Bacteria	Actinobacteria	Acidimicrobiia	Acidimicrobiales	OM1_clade	OM1_clade_unclassified
Otu0005746	Bacteria	Proteobacteria	Deltaproteobacteria	Sh765B-TzT-29	Sh765B-TzT-29_unclassified	Sh765B-TzT-29_unclassified
Otu0005751	Bacteria	Actinobacteria	Acidimicrobiia	Acidimicrobiales	Sva0996_marine_group	Sva0996_marine_group_unclassified
Otu0005752	Bacteria	Planctomycetes	Planctomycetacia	Planctomycetales	Planctomycetaceae	Blastopirellula
Otu0005755	Bacteria	Proteobacteria	Gammaproteobacteria	Gammaproteobacteria_unclassified	Gammaproteobacteria_unclassified	Gammaproteobacteria_unclassified
Otu0005758	Bacteria	Bacteroidetes	Flavobacteriia	Flavobacteriales	Cryomorphaceae	Crocinitomix
Otu0005759	Bacteria	Bacteria_unclassified	Bacteria_unclassified	Bacteria_unclassified	Bacteria_unclassified	Bacteria_unclassified
Otu0005763	Bacteria	Nitrospirae	Nitrospira	Nitrospirales	Nitrospiraceae	Nitrospira
Otu0005765	Bacteria	Proteobacteria	Deltaproteobacteria	Sh765B-TzT-29	Sh765B-TzT-29_unclassified	Sh765B-TzT-29_unclassified
Otu0005773	Bacteria	Proteobacteria	Gammaproteobacteria	Gammaproteobacteria_unclassified	Gammaproteobacteria_unclassified	Gammaproteobacteria_unclassified
Otu0005774	Bacteria	Proteobacteria	Gammaproteobacteria	Cellvibrionales	Porticoccaceae	Porticoccaceae_unclassified
Otu0005782	Bacteria	Proteobacteria	Proteobacteria_unclassified	Proteobacteria_unclassified	Proteobacteria_unclassified	Proteobacteria_unclassified
Otu0005786	Bacteria	Proteobacteria	Gammaproteobacteria	Gammaproteobacteria_unclassified	Gammaproteobacteria_unclassified	Gammaproteobacteria_unclassified
Otu0005787	Bacteria	Chloroflexi	Caldilineae	Caldilineales	Caldilineaceae	Caldilineaceae_unclassified
Otu0005789	Bacteria	Proteobacteria	Gammaproteobacteria	Alteromonadales	Colwelliaceae	Thalassotalea
Otu0005796	Bacteria	Proteobacteria	Alphaproteobacteria	Rhodospirillales	Rhodospirillales_unclassified	Rhodospirillales_unclassified
Otu0005797	Bacteria	Proteobacteria	Alphaproteobacteria	Rhodobacterales	Rhodobacteraceae	Rhodobacteraceae_unclassified
Otu0005798	Bacteria	Proteobacteria	AEGEAN-245	AEGEAN-245_unclassified	AEGEAN-245_unclassified	AEGEAN-245_unclassified
Otu0005801	Bacteria	Acidobacteria	Acidobacteria	Subgroup_9	Subgroup_9_unclassified	Subgroup_9_unclassified
Otu0005803	Bacteria	Bacteroidetes	Sphingobacteriia	Sphingobacteriales	Saprospiraceae	Portibacter
Otu0005805	Bacteria	Proteobacteria	Gammaproteobacteria	Gammaproteobacteria_unclassified	Gammaproteobacteria_unclassified	Gammaproteobacteria_unclassified
Otu0005809	Bacteria	Proteobacteria	Alphaproteobacteria	Sphingomonadales	Sphingomonadaceae	Sphingomonadaceae_unclassified
Otu0005818	Bacteria	Acidobacteria	Acidobacteria	Subgroup_6	Subgroup_6_unclassified	Subgroup_6_unclassified
Otu0005819	Bacteria	Proteobacteria	Deltaproteobacteria	Bdellovibrionales	Bacteriovoracaceae	Bacteriovoracaceae_unclassified
Otu0005836	Bacteria	Bacteroidetes	Sphingobacteriia	Sphingobacteriales	Saprospiraceae	Saprospiraceae_unclassified
Otu0005843	Bacteria	Cyanobacteria	Cyanobacteria	SubsectionII	FamilyII	Pleurocapsa
Otu0005859	Bacteria	Proteobacteria	Gammaproteobacteria	Gammaproteobacteria_unclassified	Gammaproteobacteria_unclassified	Gammaproteobacteria_unclassified
Otu0005862	Bacteria	Proteobacteria	Proteobacteria_unclassified	Proteobacteria_unclassified	Proteobacteria_unclassified	Proteobacteria_unclassified
Otu0005865	Archaea	Thaumarchaeota	Marine_Group_I	Unknown_Order	Unknown_Family	Candidatus_Nitrosopumilus
Otu0005868	Bacteria	Bacteroidetes	Flavobacteriia	Flavobacteriales	Flavobacteriales_unclassified	Flavobacteriales_unclassified
Otu0005880	Bacteria	Proteobacteria	Gammaproteobacteria	Gammaproteobacteria_unclassified	Gammaproteobacteria_unclassified	Gammaproteobacteria_unclassified
Otu0005883	Bacteria	Bacteroidetes	Sphingobacteriia	Sphingobacteriales	Saprospiraceae	Aureispira
Otu0005884	Bacteria	Proteobacteria	Proteobacteria_unclassified	Proteobacteria_unclassified	Proteobacteria_unclassified	Proteobacteria_unclassified
Otu0005885	Bacteria	Bacteroidetes	Cytophagia	Cytophagales	Flammeovirgaceae	Flammeovirgaceae_unclassified
Otu0005900	Bacteria	Actinobacteria	Acidimicrobiia	Acidimicrobiales	Sva0996_marine_group	Sva0996_marine_group_unclassified
Otu0005903	Bacteria	Bacteroidetes	Flavobacteriia	Flavobacteriales	Flavobacteriaceae	Tenacibaculum
Otu0005909	Bacteria	Bacteria_unclassified	Bacteria_unclassified	Bacteria_unclassified	Bacteria_unclassified	Bacteria_unclassified
Otu0005912	Bacteria	Proteobacteria	Gammaproteobacteria	Gammaproteobacteria_unclassified	Gammaproteobacteria_unclassified	Gammaproteobacteria_unclassified
Otu0005917	Bacteria	Bacteroidetes	Cytophagia	Order_II	Rhodothermaceae	Rhodothermaceae_unclassified
Otu0005922	Bacteria	Proteobacteria	Proteobacteria_unclassified	Proteobacteria_unclassified	Proteobacteria_unclassified	Proteobacteria_unclassified
Otu0005925	Bacteria	Bacteria_unclassified	Bacteria_unclassified	Bacteria_unclassified	Bacteria_unclassified	Bacteria_unclassified
Otu0005932	Bacteria	Proteobacteria	Gammaproteobacteria	Gammaproteobacteria_unclassified	Gammaproteobacteria_unclassified	Gammaproteobacteria_unclassified
Otu0005934	Bacteria	Proteobacteria	Gammaproteobacteria	Gammaproteobacteria_unclassified	Gammaproteobacteria_unclassified	Gammaproteobacteria_unclassified
Otu0005940	Bacteria	Proteobacteria	Alphaproteobacteria	Alphaproteobacteria_unclassified	Alphaproteobacteria_unclassified	Alphaproteobacteria_unclassified
Otu0005944	Bacteria	Proteobacteria	Deltaproteobacteria	Desulfobacterales	Nitrospinaceae	Nitrospina
Otu0005946	Bacteria	Chloroflexi	Anaerolineae	Anaerolineales	Anaerolineaceae	Anaerolineaceae_unclassified
Otu0005949	Bacteria	Bacteroidetes	Flavobacteriia	Flavobacteriales	Cryomorphaceae	Cryomorphaceae_unclassified
Otu0005950	Bacteria	Chloroflexi	Caldilineae	Caldilineales	Caldilineaceae	Caldilineaceae_unclassified
Otu0005961	Bacteria	Proteobacteria	Gammaproteobacteria	Gammaproteobacteria_unclassified	Gammaproteobacteria_unclassified	Gammaproteobacteria_unclassified
Otu0005963	Bacteria	Proteobacteria	Alphaproteobacteria	Alphaproteobacteria_unclassified	Alphaproteobacteria_unclassified	Alphaproteobacteria_unclassified
Otu0005964	Bacteria	Chloroflexi	Caldilineae	Caldilineales	Caldilineaceae	Caldilineaceae_unclassified
Otu0005972	Bacteria	Chloroflexi	Caldilineae	Caldilineales	Caldilineaceae	Caldilineaceae_unclassified
Otu0005976	Bacteria	Proteobacteria	Gammaproteobacteria	Gammaproteobacteria_unclassified	Gammaproteobacteria_unclassified	Gammaproteobacteria_unclassified
Otu0005978	Bacteria	Proteobacteria	Alphaproteobacteria	Rhodobacterales	Rhodobacteraceae	Rhodobacteraceae_unclassified
Otu0005981	Bacteria	Proteobacteria	Gammaproteobacteria	Order_Incertae_Sedis	Family_Incertae_Sedis	Marinicella
Otu0005994	Bacteria	Proteobacteria	Gammaproteobacteria	Gammaproteobacteria_unclassified	Gammaproteobacteria_unclassified	Gammaproteobacteria_unclassified
Otu0005998	Bacteria	Proteobacteria	Gammaproteobacteria	Gammaproteobacteria_unclassified	Gammaproteobacteria_unclassified	Gammaproteobacteria_unclassified
Otu0005999	Bacteria	Proteobacteria	Gammaproteobacteria	Gammaproteobacteria_unclassified	Gammaproteobacteria_unclassified	Gammaproteobacteria_unclassified
Otu0006000	Bacteria	Proteobacteria	Gammaproteobacteria	Order_Incertae_Sedis	Family_Incertae_Sedis	Marinicella
Otu0006003	Bacteria	Acidobacteria	Acidobacteria	Subgroup_9	Subgroup_9_unclassified	Subgroup_9_unclassified
Otu0006007	Bacteria	Proteobacteria	Gammaproteobacteria	Gammaproteobacteria_unclassified	Gammaproteobacteria_unclassified	Gammaproteobacteria_unclassified
Otu0006014	Bacteria	Proteobacteria	Alphaproteobacteria	Rhodospirillales	AT-s3-44	AT-s3-44_unclassified
Otu0006027	Bacteria	Acidobacteria	Acidobacteria	Subgroup_3	Subgroup_3_unclassified	Subgroup_3_unclassified
Otu0006028	Bacteria	Bacteria_unclassified	Bacteria_unclassified	Bacteria_unclassified	Bacteria_unclassified	Bacteria_unclassified
Otu0006030	Bacteria	Proteobacteria	Gammaproteobacteria	Vibrionales	Vibrionaceae	Vibrio
Otu0006034	Bacteria	Chloroflexi	Caldilineae	Caldilineales	Caldilineaceae	Caldilineaceae_unclassified
Otu0006041	Bacteria	Proteobacteria	Deltaproteobacteria	Bdellovibrionales	Bdellovibrionaceae	Bdellovibrio
Otu0006043	Bacteria	Proteobacteria	Alphaproteobacteria	Alphaproteobacteria_unclassified	Alphaproteobacteria_unclassified	Alphaproteobacteria_unclassified
Otu0006044	Bacteria	Proteobacteria	Gammaproteobacteria	Gammaproteobacteria_unclassified	Gammaproteobacteria_unclassified	Gammaproteobacteria_unclassified
Otu0006046	Bacteria	Bacteroidetes	Cytophagia	Cytophagales	Cytophagales_unclassified	Cytophagales_unclassified
Otu0006047	Bacteria	Bacteroidetes	Flavobacteriia	Flavobacteriales	Flavobacteriaceae	Marixanthomonas
Otu0006049	Bacteria	Bacteroidetes	Flavobacteriia	Flavobacteriales	Cryomorphaceae	Salinirepens
Otu0006054	Bacteria	Acidobacteria	Acidobacteria	Subgroup_3	PAUC26f	PAUC26f_unclassified
Otu0006055	Bacteria	Proteobacteria	Gammaproteobacteria	Alteromonadales	Alteromonadaceae	Marinobacter
Otu0006057	Bacteria	Bacteria_unclassified	Bacteria_unclassified	Bacteria_unclassified	Bacteria_unclassified	Bacteria_unclassified
Otu0006059	Bacteria	Proteobacteria	Gammaproteobacteria	Gammaproteobacteria_unclassified	Gammaproteobacteria_unclassified	Gammaproteobacteria_unclassified
Otu0006060	Bacteria	Bacteroidetes	Flavobacteriia	Flavobacteriales	Flavobacteriaceae	Aquibacter
Otu0006062	Bacteria	Planctomycetes	vadinHA49	vadinHA49_unclassified	vadinHA49_unclassified	vadinHA49_unclassified
Otu0006066	Bacteria	Chloroflexi	Chloroflexi_unclassified	Chloroflexi_unclassified	Chloroflexi_unclassified	Chloroflexi_unclassified
Otu0006071	Bacteria	Chloroflexi	SAR202_clade	SAR202_clade_unclassified	SAR202_clade_unclassified	SAR202_clade_unclassified
Otu0006080	Bacteria	Lentisphaerae	Oligosphaeria	Oligosphaeria_unclassified	Oligosphaeria_unclassified	Oligosphaeria_unclassified
Otu0006089	Bacteria	Chloroflexi	SAR202_clade	SAR202_clade_unclassified	SAR202_clade_unclassified	SAR202_clade_unclassified
Otu0006090	Bacteria	Proteobacteria	Gammaproteobacteria	Gammaproteobacteria_unclassified	Gammaproteobacteria_unclassified	Gammaproteobacteria_unclassified
Otu0006107	Bacteria	Acidobacteria	Acidobacteria_unclassified	Acidobacteria_unclassified	Acidobacteria_unclassified	Acidobacteria_unclassified
Otu0006111	Bacteria	Bacteroidetes	Flavobacteriia	Flavobacteriales	Flavobacteriaceae	Flavobacteriaceae_unclassified
Otu0006112	Bacteria	Bacteroidetes	Bacteroidia	Bacteroidia_Incertae_Sedis	Draconibacteriaceae	Draconibacterium
Otu0006116	Bacteria	Chloroflexi	Caldilineae	Caldilineales	Caldilineaceae	Caldilineaceae_unclassified
Otu0006119	Bacteria	PAUC34f	PAUC34f_unclassified	PAUC34f_unclassified	PAUC34f_unclassified	PAUC34f_unclassified
Otu0006121	Bacteria	Proteobacteria	Alphaproteobacteria	Alphaproteobacteria_unclassified	Alphaproteobacteria_unclassified	Alphaproteobacteria_unclassified
Otu0006122	Bacteria	Firmicutes	Clostridia	Halanaerobiales	64K2	64K2_unclassified
Otu0006129	Bacteria	Chloroflexi	SAR202_clade	SAR202_clade_unclassified	SAR202_clade_unclassified	SAR202_clade_unclassified
Otu0006131	Bacteria	Acidobacteria	Holophagae	Subgroup_10	TK85	TK85_unclassified
Otu0006132	Bacteria	Proteobacteria	Deltaproteobacteria	Desulfurellales	Desulfurellaceae	Desulfurellaceae_unclassified
Otu0006135	Bacteria	Proteobacteria	Alphaproteobacteria	Sphingomonadales	Erythrobacteraceae	Erythrobacteraceae_unclassified
Otu0006147	Bacteria	Bacteria_unclassified	Bacteria_unclassified	Bacteria_unclassified	Bacteria_unclassified	Bacteria_unclassified
Otu0006154	Bacteria	Chloroflexi	SAR202_clade	SAR202_clade_unclassified	SAR202_clade_unclassified	SAR202_clade_unclassified
Otu0006161	Bacteria	Proteobacteria	Gammaproteobacteria	Vibrionales	Vibrionaceae	Vibrionaceae_unclassified
Otu0006164	Bacteria	Bacteroidetes	Cytophagia	Order_II	Rhodothermaceae	Rhodothermaceae_unclassified
Otu0006172	Bacteria	Proteobacteria	Gammaproteobacteria	Gammaproteobacteria_unclassified	Gammaproteobacteria_unclassified	Gammaproteobacteria_unclassified
Otu0006185	Bacteria	Proteobacteria	Gammaproteobacteria	KI89A_clade	KI89A_clade_unclassified	KI89A_clade_unclassified
Otu0006190	Bacteria	Proteobacteria	Gammaproteobacteria	Gammaproteobacteria_unclassified	Gammaproteobacteria_unclassified	Gammaproteobacteria_unclassified
Otu0006191	Bacteria	Bacteroidetes	Bacteroidetes_unclassified	Bacteroidetes_unclassified	Bacteroidetes_unclassified	Bacteroidetes_unclassified
Otu0006199	Bacteria	Proteobacteria	Alphaproteobacteria	Rhodobacterales	Rhodobacteraceae	Rhodobacteraceae_unclassified
Otu0006202	Bacteria	Proteobacteria	Deltaproteobacteria	Sh765B-TzT-29	Sh765B-TzT-29_unclassified	Sh765B-TzT-29_unclassified
Otu0006204	Bacteria	Proteobacteria	Gammaproteobacteria	Alteromonadales	Alteromonadales_unclassified	Alteromonadales_unclassified
Otu0006206	Bacteria	Proteobacteria	Gammaproteobacteria	Gammaproteobacteria_unclassified	Gammaproteobacteria_unclassified	Gammaproteobacteria_unclassified
Otu0006208	Bacteria	Proteobacteria	Gammaproteobacteria	Gammaproteobacteria_unclassified	Gammaproteobacteria_unclassified	Gammaproteobacteria_unclassified
Otu0006216	Bacteria	Proteobacteria	Gammaproteobacteria	Gammaproteobacteria_unclassified	Gammaproteobacteria_unclassified	Gammaproteobacteria_unclassified
Otu0006222	Bacteria	Proteobacteria	Alphaproteobacteria	Rhizobiales	Rhizobiales_unclassified	Rhizobiales_unclassified
Otu0006225	Bacteria	Proteobacteria	Gammaproteobacteria	Gammaproteobacteria_unclassified	Gammaproteobacteria_unclassified	Gammaproteobacteria_unclassified
Otu0006230	Bacteria	Proteobacteria	Proteobacteria_unclassified	Proteobacteria_unclassified	Proteobacteria_unclassified	Proteobacteria_unclassified
Otu0006236	Bacteria	Chloroflexi	SAR202_clade	SAR202_clade_unclassified	SAR202_clade_unclassified	SAR202_clade_unclassified
Otu0006237	Bacteria	Proteobacteria	Gammaproteobacteria	Gammaproteobacteria_unclassified	Gammaproteobacteria_unclassified	Gammaproteobacteria_unclassified
Otu0006242	Bacteria	Chloroflexi	Caldilineae	Caldilineales	Caldilineaceae	Caldilineaceae_unclassified
Otu0006245	Bacteria	Bacteria_unclassified	Bacteria_unclassified	Bacteria_unclassified	Bacteria_unclassified	Bacteria_unclassified
Otu0006249	Bacteria	Proteobacteria	Alphaproteobacteria	Alphaproteobacteria_unclassified	Alphaproteobacteria_unclassified	Alphaproteobacteria_unclassified
Otu0006253	Bacteria	Proteobacteria	Gammaproteobacteria	Gammaproteobacteria_unclassified	Gammaproteobacteria_unclassified	Gammaproteobacteria_unclassified
Otu0006261	Bacteria	Proteobacteria	Alphaproteobacteria	Alphaproteobacteria_unclassified	Alphaproteobacteria_unclassified	Alphaproteobacteria_unclassified
Otu0006264	Bacteria	Proteobacteria	Gammaproteobacteria	Cellvibrionales	Halieaceae	Halieaceae_unclassified
Otu0006269	Bacteria	Acidobacteria	Holophagae	Subgroup_10	TK85	TK85_unclassified
Otu0006272	Archaea	Thaumarchaeota	Marine_Group_I	Unknown_Order	Unknown_Family	Candidatus_Nitrosopumilus
Otu0006275	Bacteria	Proteobacteria	Alphaproteobacteria	Rhodobacterales	Rhodobacteraceae	Rhodobacteraceae_unclassified
Otu0006283	Bacteria	Proteobacteria	Gammaproteobacteria	Gammaproteobacteria_unclassified	Gammaproteobacteria_unclassified	Gammaproteobacteria_unclassified
Otu0006284	Bacteria	Proteobacteria	Gammaproteobacteria	KI89A_clade	KI89A_clade_unclassified	KI89A_clade_unclassified
Otu0006287	Bacteria	Verrucomicrobia	Spartobacteria	Chthoniobacterales	DA101_soil_group	DA101_soil_group_unclassified
Otu0006290	Bacteria	Proteobacteria	Gammaproteobacteria	Alteromonadales	Shewanellaceae	Shewanella
Otu0006292	Bacteria	Bacteria_unclassified	Bacteria_unclassified	Bacteria_unclassified	Bacteria_unclassified	Bacteria_unclassified
Otu0006297	Bacteria	Chloroflexi	Caldilineae	Caldilineales	Caldilineaceae	Caldilineaceae_unclassified
Otu0006307	Bacteria	Proteobacteria	Gammaproteobacteria	Gammaproteobacteria_unclassified	Gammaproteobacteria_unclassified	Gammaproteobacteria_unclassified
Otu0006309	Bacteria	Proteobacteria	Gammaproteobacteria	Gammaproteobacteria_unclassified	Gammaproteobacteria_unclassified	Gammaproteobacteria_unclassified
Otu0006311	Bacteria	Proteobacteria	Gammaproteobacteria	Gammaproteobacteria_unclassified	Gammaproteobacteria_unclassified	Gammaproteobacteria_unclassified
Otu0006312	Bacteria	Actinobacteria	Acidimicrobiia	Acidimicrobiales	Sva0996_marine_group	Sva0996_marine_group_unclassified
Otu0006313	Bacteria	Proteobacteria	Gammaproteobacteria	Gammaproteobacteria_unclassified	Gammaproteobacteria_unclassified	Gammaproteobacteria_unclassified
Otu0006314	Bacteria	Proteobacteria	Gammaproteobacteria	Gammaproteobacteria_unclassified	Gammaproteobacteria_unclassified	Gammaproteobacteria_unclassified
Otu0006315	Bacteria	Verrucomicrobia	Verrucomicrobiae	Verrucomicrobiales	Verrucomicrobiales_unclassified	Verrucomicrobiales_unclassified
Otu0006319	Bacteria	Bacteroidetes	Bacteroidia	Bacteroidales	Marinilabiaceae	Marinifilum
Otu0006326	Bacteria	Proteobacteria	Gammaproteobacteria	Gammaproteobacteria_unclassified	Gammaproteobacteria_unclassified	Gammaproteobacteria_unclassified
Otu0006327	Bacteria	Proteobacteria	Alphaproteobacteria	Alphaproteobacteria_unclassified	Alphaproteobacteria_unclassified	Alphaproteobacteria_unclassified
Otu0006333	Bacteria	Bacteroidetes	Flavobacteriia	Flavobacteriales	Flavobacteriaceae	Flavobacteriaceae_unclassified
Otu0006343	Bacteria	Proteobacteria	Gammaproteobacteria	Gammaproteobacteria_unclassified	Gammaproteobacteria_unclassified	Gammaproteobacteria_unclassified
Otu0006344	Bacteria	Proteobacteria	Deltaproteobacteria	Sh765B-TzT-29	Sh765B-TzT-29_unclassified	Sh765B-TzT-29_unclassified
Otu0006346	Bacteria	Proteobacteria	Gammaproteobacteria	Gammaproteobacteria_unclassified	Gammaproteobacteria_unclassified	Gammaproteobacteria_unclassified
Otu0006348	Bacteria	Firmicutes	Clostridia	Halanaerobiales	64K2	64K2_unclassified
Otu0006349	Bacteria	Acidobacteria	Holophagae	Subgroup_10	ABS-19	ABS-19_unclassified
Otu0006352	Bacteria	Bacteroidetes	Flavobacteriia	Flavobacteriales	Flavobacteriaceae	Flavobacteriaceae_unclassified
Otu0006353	Bacteria	Acidobacteria	Acidobacteria	Subgroup_6	Subgroup_6_unclassified	Subgroup_6_unclassified
Otu0006356	Bacteria	Proteobacteria	Gammaproteobacteria	KI89A_clade	KI89A_clade_unclassified	KI89A_clade_unclassified
Otu0006358	Bacteria	Proteobacteria	Gammaproteobacteria	Oceanospirillales	Oceanospirillaceae	Oceanospirillaceae_unclassified
Otu0006361	Bacteria	Proteobacteria	Alphaproteobacteria	Rickettsiales	TK34	TK34_unclassified
Otu0006365	Bacteria	Proteobacteria	Gammaproteobacteria	Chromatiales	Chromatiaceae	Nitrosococcus
Otu0006366	Bacteria	Gemmatimonadetes	Gemmatimonadetes	BD2-11_terrestrial_group	BD2-11_terrestrial_group_unclassified	BD2-11_terrestrial_group_unclassified
Otu0006377	Archaea	Thaumarchaeota	Marine_Group_I	Unknown_Order	Unknown_Family	Candidatus_Nitrosopumilus
Otu0006380	Bacteria	Proteobacteria	Alphaproteobacteria	Alphaproteobacteria_unclassified	Alphaproteobacteria_unclassified	Alphaproteobacteria_unclassified
Otu0006386	Archaea	Thaumarchaeota	Marine_Group_I	Unknown_Order	Unknown_Family	Candidatus_Nitrosopumilus
Otu0006392	Bacteria	Chloroflexi	Chloroflexi_unclassified	Chloroflexi_unclassified	Chloroflexi_unclassified	Chloroflexi_unclassified
Otu0006397	Bacteria	Proteobacteria	Gammaproteobacteria	Gammaproteobacteria_unclassified	Gammaproteobacteria_unclassified	Gammaproteobacteria_unclassified
Otu0006398	Bacteria	Proteobacteria	Gammaproteobacteria	Oceanospirillales	Oceanospirillaceae	Oceanospirillaceae_unclassified
Otu0006400	Bacteria	Bacteria_unclassified	Bacteria_unclassified	Bacteria_unclassified	Bacteria_unclassified	Bacteria_unclassified
Otu0006401	Bacteria	Proteobacteria	Gammaproteobacteria	Gammaproteobacteria_unclassified	Gammaproteobacteria_unclassified	Gammaproteobacteria_unclassified
Otu0006406	Bacteria	Proteobacteria	Proteobacteria_unclassified	Proteobacteria_unclassified	Proteobacteria_unclassified	Proteobacteria_unclassified
Otu0006409	Bacteria	Verrucomicrobia	Verrucomicrobiae	Verrucomicrobiales	Verrucomicrobiaceae	Persicirhabdus
Otu0006414	Bacteria	Bacteria_unclassified	Bacteria_unclassified	Bacteria_unclassified	Bacteria_unclassified	Bacteria_unclassified
Otu0006416	Bacteria	Proteobacteria	Gammaproteobacteria	Vibrionales	Vibrionaceae	Vibrionaceae_unclassified
Otu0006422	Bacteria	Nitrospirae	Nitrospira	Nitrospirales	Nitrospiraceae	Nitrospira
Otu0006423	Bacteria	Chloroflexi	Caldilineae	Caldilineales	Caldilineaceae	Caldilineaceae_unclassified
Otu0006424	Bacteria	Proteobacteria	Gammaproteobacteria	Gammaproteobacteria_unclassified	Gammaproteobacteria_unclassified	Gammaproteobacteria_unclassified
Otu0006433	Bacteria	Actinobacteria	Acidimicrobiia	Acidimicrobiales	Sva0996_marine_group	Sva0996_marine_group_unclassified
Otu0006434	Bacteria	Proteobacteria	Proteobacteria_unclassified	Proteobacteria_unclassified	Proteobacteria_unclassified	Proteobacteria_unclassified
Otu0006441	Bacteria	Acidobacteria	Acidobacteria	Subgroup_6	Subgroup_6_unclassified	Subgroup_6_unclassified
Otu0006460	Bacteria	Proteobacteria	Gammaproteobacteria	Cellvibrionales	Cellvibrionaceae	Cellvibrionaceae_unclassified
Otu0006462	Bacteria	Proteobacteria	Deltaproteobacteria	Bdellovibrionales	Bacteriovoracaceae	Halobacteriovorax
Otu0006464	Bacteria	Proteobacteria	Alphaproteobacteria	Rhodobacterales	Rhodobacteraceae	Pseudophaeobacter
Otu0006468	Bacteria	Proteobacteria	Gammaproteobacteria	Gammaproteobacteria_unclassified	Gammaproteobacteria_unclassified	Gammaproteobacteria_unclassified
Otu0006480	Bacteria	Proteobacteria	Proteobacteria_unclassified	Proteobacteria_unclassified	Proteobacteria_unclassified	Proteobacteria_unclassified
Otu0006486	Bacteria	Actinobacteria	Acidimicrobiia	Acidimicrobiales	Sva0996_marine_group	Sva0996_marine_group_unclassified
Otu0006489	Bacteria	Proteobacteria	Alphaproteobacteria	Rhodospirillales	Rhodospirillales_unclassified	Rhodospirillales_unclassified
Otu0006497	Bacteria	Bacteria_unclassified	Bacteria_unclassified	Bacteria_unclassified	Bacteria_unclassified	Bacteria_unclassified
Otu0006501	Bacteria	Proteobacteria	Gammaproteobacteria	Gammaproteobacteria_unclassified	Gammaproteobacteria_unclassified	Gammaproteobacteria_unclassified
Otu0006506	Bacteria	Proteobacteria	Gammaproteobacteria	Gammaproteobacteria_unclassified	Gammaproteobacteria_unclassified	Gammaproteobacteria_unclassified
Otu0006515	Bacteria	Bacteroidetes	Flavobacteriia	Flavobacteriales	Flavobacteriaceae	Actibacter
Otu0006516	Bacteria	Acidobacteria	Acidobacteria_unclassified	Acidobacteria_unclassified	Acidobacteria_unclassified	Acidobacteria_unclassified
[truncated: 9,795 more rows]
