# Supplementary material for: Neutrality in the Metaorganism
Source: PLoS Biol. 2019 Jun 19;17(6):e3000298. doi: 10.1371/journal.pbio.3000298 (PMC6583948; doi:10.1371/journal.pbio.3000298)
Supplement: S4 Data — OTU, operational taxonomic unit. (XLSX) [file pbio.3000298.s014.xlsx]

## Sheet: cfoli_davies_reef
otu_id	Webster.3.C10.222.1182335	Webster.3.C11.223.1182102	Webster.3.C12.224.1181326	Webster.3.C3.215.1181617	Webster.3.C4.216.1181068	Webster.3.C5.217.1181420	Webster.3.C6.218.1182440	Webster.3.C8.220.1181723	Webster.3.C9.221.1181837	Webster.3.D1.225.1182174	Webster.3.D2.226.1181227	Webster.3.D3.227.1182233	Webster.3.D4.228.1181899	Webster.3.D5.229.1181586	Webster.3.D6.230.1181315
Otu0000001	3	11	3	0	2	1	2	7	15	6	33	0	0	0	1
Otu0000002	102	0	6	87	77	419	54	145	689	82	0	19	23	68	13
Otu0000003	1	9	4	0	0	0	1	2	61	2	0	4	2	0	24
Otu0000004	0	0	0	0	0	0	0	0	0	0	0	0	0	0	1
Otu0000005	1	0	0	0	1	0	0	1930	6	7	6	2	4	0	0
Otu0000006	2458	804	287	144	1687	1292	602	1578	5824	4909	257	517	3	365	461
Otu0000007	4	4	4	12	8	18	4	338	25	6	4	10	7	13	16
Otu0000008	6095	2212	1119	4706	1938	2592	1835	2878	45	2159	1128	1511	4802	4480	2030
Otu0000010	1	0	0	0	0	0	0	23	0	0	0	0	0	0	0
Otu0000012	0	0	0	0	1	1	0	218	220	0	0	0	0	0	0
Otu0000013	5406	4905	2500	7032	4487	12441	2319	7653	9962	2903	3074	2999	3707	5044	8080
Otu0000014	1	1	1	0	0	0	0	505	4	0	0	0	0	1	0
Otu0000015	4	0	0	1	4	16	2	5	44	1	1	0	4	7	0
Otu0000016	3	41	2	12	97	806	38	84	24	0	24	41	68	11	0
Otu0000017	0	33	0	11	0	45	0	137	8	0	4	10	3	4	0
Otu0000018	0	0	0	0	0	0	0	0	1	0	0	0	0	0	0
Otu0000024	9633	86	1987	645	851	2862	4236	3797	4691	4279	13	512	1100	353	8450
Otu0000026	0	0	0	1	0	0	0	178	1	0	0	0	0	1	0
Otu0000027	17	0	0	7	8	16	6	11	27	4	0	0	6	6	3
Otu0000028	3	0	0	0	0	3	0	0	2	1	0	0	1	0	0
Otu0000029	0	0	0	0	0	0	0	0	0	0	0	0	1	0	0
Otu0000030	0	0	0	1	0	0	0	427	6	0	0	0	3	0	0
Otu0000031	3	0	0	0	0	1	0	2	1	0	0	0	0	1	0
Otu0000032	0	0	0	1	1	0	0	0	1	0	0	0	2	0	0
Otu0000035	11	2	1	7	5	13	6	5	27	3	0	1	0	0	0
Otu0000037	0	0	0	0	0	0	0	32	0	0	0	0	0	0	0
Otu0000038	2	0	0	0	0	0	0	318	6	0	0	0	0	0	1
Otu0000039	0	0	0	0	0	0	0	0	1	0	0	0	0	0	0
Otu0000040	0	0	0	0	0	1	0	0	0	0	0	0	0	0	0
Otu0000041	0	0	0	3	1	2	2	5	18	5	0	0	1	2	0
Otu0000042	0	0	0	0	0	2	0	0	0	0	0	0	0	0	0
Otu0000044	0	0	0	0	0	0	0	0	2	0	0	0	0	0	0
Otu0000045	32	22	20	6	30	18	1	38	33	37	8	2	17	28	20
Otu0000046	2118	1802	2201	599	4808	1118	817	358	722	1646	628	426	1869	2205	1148
Otu0000047	1	1	1	0	1	1	0	101	10	0	1	0	2	1	4
Otu0000048	1	0	0	0	0	0	0	258	3	0	0	0	0	0	0
Otu0000049	1	3	1	26	1	0	0	3	6	0	5	0	0	0	2
Otu0000050	1	0	0	0	1	0	0	51	0	0	0	0	0	1	0
Otu0000051	3	0	1	0	4	2	1	8	10	0	0	2	2	3	0
Otu0000053	0	0	0	0	0	0	0	0	1	0	0	0	0	0	0
Otu0000055	3	0	0	0	2	6	3	4	18	0	0	1	0	2	1
Otu0000056	1	0	0	2	2	2	1	1	8	2	0	1	1	0	0
Otu0000057	498	45	148	4	392	198	731	622	3454	434	0	185	106	85	186
Otu0000059	0	4	0	0	0	0	1	0	0	0	1	0	0	0	0
Otu0000060	3	2	0	0	1	2	1	91	4	1	0	0	1	0	0
Otu0000061	0	0	0	0	0	0	1	0	0	0	0	0	0	0	0
Otu0000062	0	0	0	0	0	0	0	103	0	0	1	0	1	0	0
Otu0000065	0	0	0	0	0	0	0	31	0	0	0	0	0	0	0
Otu0000067	1	0	0	0	1	0	0	78	2	0	0	0	0	0	0
Otu0000068	3	22	4	22	90	2	13	5	21	2	20	13	4	4	25
Otu0000069	0	0	0	0	0	0	0	1	0	0	0	0	0	0	0
Otu0000070	7	0	0	1	1	7	1	4	28	1	1	0	1	2	0
Otu0000071	1	4	1	1	0	0	0	2	3	0	0	6	3	0	6
Otu0000072	0	0	0	0	0	0	0	4	0	0	0	0	0	0	0
Otu0000075	1	2	1	0	0	0	0	0	0	0	0	0	0	0	0
Otu0000076	7690	1966	3000	4105	7113	3235	4815	6196	49	0	1425	2587	4905	1821	4786
Otu0000078	4	4189	11	3649	3847	0	0	2	1	4069	2849	1300	4592	4172	9
Otu0000081	1364	524	137	280	317	847	245	489	8691	602	480	152	392	325	1072
Otu0000083	0	0	0	0	0	0	0	7	0	0	0	0	0	0	0
Otu0000089	2133	208	1553	3736	559	1136	335	545	1930	543	371	1189	1470	2027	1384
Otu0000090	1	0	0	0	0	0	0	0	1	1	1	0	1	1	2
Otu0000092	3	0	0	0	0	5	2	0	6	2	0	2	2	0	1
Otu0000096	4388	3349	966	4420	1070	4013	2790	3138	2580	4858	738	920	2223	3277	3310
Otu0000099	0	0	0	0	0	0	0	205	2	0	0	0	1	0	0
Otu0000100	0	0	0	0	0	0	0	0	1	0	0	0	0	0	0
Otu0000101	0	0	44	1	0	0	0	4	2	0	0	0	1	0	1
Otu0000103	0	0	0	0	0	0	0	181	0	0	0	0	0	0	0
Otu0000104	3	0	0	1	0	1	0	1	5	0	0	0	0	0	0
Otu0000106	0	0	0	0	0	0	0	0	1	0	3	0	0	0	0
Otu0000108	0	0	0	0	0	0	0	83	2	0	0	0	0	0	0
Otu0000109	0	0	0	0	0	0	0	20	0	0	1	0	0	0	0
Otu0000110	10	3	1	1	7	16	0	8	69	11	0	0	6	2	5
Otu0000114	1	5	0	0	3	0	0	0	2	1	0	0	0	0	0
Otu0000116	0	0	0	0	0	0	0	2	0	0	0	0	0	0	0
Otu0000117	12	1	1	7	9	13	2	2	30	2	1	2	2	6	0
Otu0000118	0	0	0	2	1	6	0	2	3	1	0	0	1	0	0
Otu0000120	2	0	0	2	6	9	1	10	26	6	0	0	1	1	1
Otu0000122	0	0	1	0	0	0	0	1	2	0	0	0	0	1	0
Otu0000125	0	0	1	0	0	0	0	0	0	0	0	0	0	0	0
Otu0000126	89	17	25	19	30	90	67	148	9	57	4	35	39	36	24
Otu0000127	2	0	0	0	0	4	0	1	6	3	0	0	0	1	0
Otu0000128	0	0	0	0	0	1	0	0	0	0	0	0	0	0	0
Otu0000129	0	0	0	1	0	0	0	0	0	0	0	0	0	0	0
Otu0000130	1	0	2	2	1	4	0	0	13	1	1	1	0	1	1
Otu0000131	0	0	0	0	0	1	1	224	2	0	0	0	0	0	0
Otu0000132	0	0	0	0	0	0	0	0	0	0	0	1	0	0	0
Otu0000133	1	0	0	0	0	0	0	0	0	0	0	0	0	0	0
Otu0000134	0	0	0	0	0	0	0	1	0	0	0	0	0	0	0
Otu0000136	1	0	1	2	3	10	1	4	12	1	0	0	0	3	0
Otu0000137	0	0	0	0	0	0	0	3	1	0	0	0	0	0	0
Otu0000142	0	0	0	1	0	0	0	0	0	0	0	0	0	0	0
Otu0000144	2	2	10	1	4	9	2	7	18	3	0	9	4	1	11
Otu0000145	4247	1417	52	285	1751	1709	844	1501	13632	1965	334	386	1385	893	1916
Otu0000146	1	38	19	3	0	0	1	1	18	3	21	18	8	5	15
Otu0000147	0	0	0	0	0	0	0	6	0	0	0	0	0	0	0
Otu0000148	0	0	0	0	0	0	0	209	4	0	0	0	0	0	0
Otu0000151	0	0	0	0	0	0	1	0	0	0	0	0	0	0	0
Otu0000152	2	0	0	1	0	0	0	0	2	0	2	0	1	0	0
Otu0000153	3	0	1	1	0	0	1	54	2	1	0	0	0	5	1
Otu0000154	0	0	0	0	0	0	0	46	1	0	0	0	0	0	0
Otu0000155	0	1	0	0	0	0	0	1	0	1	0	0	0	0	0
Otu0000156	0	0	0	0	0	0	0	0	0	0	0	0	1	0	0
Otu0000158	0	1	0	1	1	0	0	1	3	0	1	0	0	0	0
Otu0000159	0	1	1	0	1	3	0	58	1	1	0	1	1	0	2
Otu0000160	1	0	0	0	0	0	0	0	0	0	1	0	0	0	0
Otu0000161	0	0	0	1	0	1	0	0	4	0	0	0	0	0	1
Otu0000171	1	5	0	0	0	0	0	0	2	1	1	0	1	0	1
Otu0000173	1	4	2	0	0	1	1	0	2	0	11	1	2	0	0
Otu0000174	7	0	0	3	2	6	0	7	23	3	0	0	1	1	2
Otu0000176	29	9	9	9	4	17	4	84	31	32	1	1	8	6	15
Otu0000178	0	0	0	0	0	0	0	47	1	0	0	0	0	0	0
Otu0000179	1665	479	454	431	562	1322	406	363	3803	2158	194	198	962	384	710
Otu0000181	0	0	1	0	0	0	0	0	0	0	0	0	0	0	0
Otu0000182	1	0	0	1	1	5	2	1	6	0	0	1	0	2	0
Otu0000183	0	19	1	0	1	0	0	0	2	0	0	0	0	0	0
Otu0000187	4	0	1	2	6	12	4	9	29	1	0	0	2	10	0
Otu0000188	0	0	0	0	0	0	1	0	0	0	0	0	0	0	0
Otu0000189	7	2	1	9	14	43	9	15	82	4	7	2	4	11	2
Otu0000200	0	0	0	0	0	0	0	147	3	0	0	0	0	0	0
Otu0000203	0	0	0	0	0	0	0	1	0	0	0	0	0	1	0
Otu0000204	0	0	0	0	1	0	0	0	0	0	0	0	0	0	0
Otu0000206	0	1	0	0	0	0	0	0	0	0	0	0	0	0	0
Otu0000208	0	0	0	0	0	0	0	16	1	0	0	0	0	0	0
Otu0000209	0	0	0	0	0	0	0	0	1	1	1	1	0	0	1
Otu0000211	1	0	0	0	0	0	0	0	0	0	0	0	0	0	0
Otu0000212	7	0	1	6	7	24	4	10	50	5	0	3	5	7	7
Otu0000213	1	0	0	0	0	1	0	0	0	0	0	0	0	0	0
Otu0000218	0	73	0	37	47	321	160	139	10	478	21	72	57	45	0
Otu0000220	0	0	0	0	0	0	0	0	1	0	0	0	0	0	1
Otu0000221	0	0	0	0	0	0	0	9	0	0	0	0	0	0	0
Otu0000222	0	0	0	0	0	0	0	0	1	0	0	0	0	0	0
Otu0000223	0	0	0	0	0	1	0	0	0	0	0	0	0	0	0
Otu0000231	0	0	0	0	0	0	0	0	2	0	0	0	0	0	0
Otu0000235	0	0	0	1	2	0	0	1	6	1	0	0	0	1	1
Otu0000236	0	0	0	0	0	0	0	0	0	0	2	0	0	1	0
Otu0000242	0	0	0	0	0	0	0	63	1	0	0	0	0	0	0
Otu0000244	0	0	0	0	0	0	0	3	0	0	0	0	0	0	0
Otu0000247	0	0	1	0	0	0	0	0	0	0	0	0	0	0	0
Otu0000249	0	3	0	0	0	1	0	0	1	0	0	0	0	0	0
Otu0000250	0	1	0	0	0	0	0	0	0	1	0	3	1	0	0
Otu0000255	12	8	4	5	2	2	1	7	39	14	5	4	10	0	12
Otu0000258	1	0	0	0	0	0	0	0	0	0	0	0	0	0	0
Otu0000260	0	0	0	0	0	0	0	0	0	0	0	0	0	0	2
Otu0000263	1	0	0	0	0	0	0	3	0	0	0	0	4	0	0
Otu0000264	3	0	0	0	1	3	0	2	13	0	0	0	0	3	1
Otu0000265	0	0	1	0	0	0	0	0	1	0	0	0	0	0	0
Otu0000266	0	0	0	0	0	0	0	0	1	0	0	0	0	0	0
Otu0000269	0	69	0	0	0	0	0	0	0	0	0	0	3	0	0
Otu0000271	0	0	0	1	0	13	0	0	0	0	0	0	0	0	0
Otu0000275	0	0	0	0	0	0	0	0	1	0	0	0	0	0	0
Otu0000276	0	3	0	0	0	0	0	0	0	0	1	0	0	0	0
Otu0000281	0	0	0	0	0	0	0	1	0	0	0	0	0	0	0
Otu0000282	0	0	0	0	0	0	0	10	0	0	0	0	0	0	0
Otu0000283	1384	117	27	1099	1482	2	605	76	546	65	253	168	2	442	970
Otu0000284	0	0	0	2	0	0	0	1	0	0	0	0	0	0	0
Otu0000287	7	2	3	2	4	593	0	3	805	770	0	1	5	2	3
Otu0000292	7	35	14	0	0	0	1	3	5	1	2	20	32	0	19
Otu0000300	0	5	2	0	0	1	0	0	1	0	2	1	0	0	0
Otu0000303	0	0	0	0	0	0	0	0	1	0	0	0	0	0	0
Otu0000305	0	0	0	0	0	0	0	0	1	0	0	0	0	0	0
Otu0000310	0	0	2	0	0	0	0	0	112	1022	0	0	0	1	0
Otu0000313	1	7	0	0	0	2	0	0	4	0	4	3	0	1	1
Otu0000319	0	0	0	3	3	0	1	13	1	0	0	0	2	0	0
Otu0000321	0	0	0	0	0	0	0	26	0	0	0	0	0	0	0
Otu0000324	0	0	0	0	0	0	0	0	5	0	0	0	0	1	1
Otu0000325	0	0	0	0	0	0	0	0	1	0	0	0	0	0	0
Otu0000326	0	1	0	0	0	0	0	0	0	0	0	0	0	0	0
Otu0000327	1	0	0	1	1	5	4	5	14	1	0	1	1	5	0
Otu0000332	0	0	0	0	0	0	1	1	3	0	0	0	0	0	0
Otu0000338	2	2	0	1	3	16	3	2	12	0	0	1	0	6	0
Otu0000340	0	0	0	0	39	0	0	0	0	0	0	0	0	0	0
Otu0000341	0	0	0	0	0	0	0	1	0	0	0	0	0	0	0
Otu0000343	0	2	0	1	0	0	0	0	10	0	0	0	0	0	0
Otu0000346	0	0	0	1	1	8	2	0	3	0	0	0	0	1	0
Otu0000347	5	1	0	3	3	20	3	1	31	2	0	1	0	3	0
Otu0000348	0	0	0	0	0	0	0	55	1	0	0	0	0	0	0
Otu0000354	0	0	0	0	0	0	0	0	1	0	0	0	0	0	0
Otu0000355	0	0	0	0	0	0	0	0	3	0	0	0	0	0	0
Otu0000358	0	2	0	0	0	0	0	0	0	0	0	0	0	0	0
Otu0000360	3749	679	334	1718	2449	1649	1110	399	846	0	706	796	913	428	1742
Otu0000362	38	4	4	18	1	1	0	47	4	0	0	11	14	0	23
Otu0000364	0	0	0	0	0	0	0	0	0	1	0	0	0	0	0
Otu0000365	0	0	0	0	0	0	0	0	0	0	0	0	0	1	0
Otu0000370	0	1	0	0	0	0	0	0	0	0	0	0	0	0	0
Otu0000371	197	139	10	85	107	235	469	105	148	539	0	86	117	115	25
Otu0000376	0	0	13	0	0	382	0	27	2403	0	0	0	0	0	0
Otu0000378	0	0	0	0	0	1	0	0	0	0	0	0	0	0	0
Otu0000382	0	3	1	0	3	1	0	0	3	0	0	0	0	1	0
Otu0000383	1102	1519	430	848	929	3464	1390	1028	3601	2444	402	723	2689	1068	900
Otu0000386	0	0	0	0	0	1	0	13	0	0	0	0	0	0	0
Otu0000388	0	0	0	0	0	0	0	0	1	0	0	0	0	0	0
Otu0000391	136	1	3	0	1	1	33	186	1	3	0	0	1	0	107
Otu0000393	0	3	0	0	0	1	0	0	1	0	0	0	0	0	0
Otu0000399	0	23	0	0	0	0	0	0	2	0	0	2	0	0	2
Otu0000406	2	0	0	0	0	1	0	0	1	0	0	0	0	0	0
Otu0000407	0	55	0	0	0	0	0	0	3	0	3	0	0	0	0
Otu0000409	0	0	0	0	0	0	0	1	0	0	0	0	0	1	0
Otu0000411	2	0	1	4	3	11	3	5	27	1	0	0	0	3	0
Otu0000412	0	9	3	0	0	0	0	0	4	0	0	1	2	0	2
Otu0000413	7	2	0	1	1	8	1	11	35	6	0	1	6	2	2
Otu0000414	6	0	0	5	11	13	5	2	22	4	0	0	0	6	1
Otu0000417	1	0	6	0	0	60	1	0	4831	208	1	0	0	1	0
Otu0000421	0	0	0	0	0	0	0	609	4	2	0	0	0	0	0
Otu0000422	0	0	0	0	0	2	0	0	2	0	0	0	0	1	0
Otu0000424	0	0	0	0	0	0	0	0	1	0	0	0	0	0	0
Otu0000427	0	0	0	2	0	0	0	1	0	0	0	0	1	0	0
Otu0000428	1	27	5	1	0	2	0	2	6	0	16	9	3	0	8
Otu0000429	0	0	0	0	0	0	0	0	0	0	0	0	0	0	2
Otu0000430	0	0	0	0	0	0	0	0	1	0	0	0	0	0	0
Otu0000434	2	0	0	0	3	10	1	3	7	0	0	0	2	4	0
Otu0000435	3	0	0	0	0	0	1	1	3	0	0	0	0	0	0
Otu0000436	0	3	1	0	0	0	0	0	9	0	0	2	0	1	2
Otu0000442	0	0	0	0	1	1	0	0	0	0	0	0	0	0	0
Otu0000445	0	2	2	0	0	0	0	1	1	0	0	0	2	0	0
Otu0000449	0	0	0	0	0	0	0	1	0	0	0	0	0	0	0
Otu0000451	0	0	0	1	1	0	0	8	2	0	0	0	0	0	3
Otu0000452	0	0	0	0	0	0	0	0	1	0	0	0	0	0	0
Otu0000453	16	0	0	9	11	24	7	8	67	5	0	1	0	8	1
Otu0000455	0	0	0	0	0	0	0	0	0	0	1	0	0	0	0
Otu0000456	2	0	4	1	0	1	0	5	2	0	0	1	3	1	10
Otu0000457	6	3	0	3	11	0	3	2	13	13	3	1	2	0	2
Otu0000462	0	0	0	0	0	0	0	10	0	0	0	0	0	0	0
Otu0000465	0	0	0	0	1	2	0	0	0	0	0	0	0	0	0
Otu0000478	1	0	0	0	1	2	0	2	2	2	0	0	0	0	0
Otu0000479	0	0	0	0	0	2	1	0	8	1	0	0	0	0	0
Otu0000481	0	0	0	0	0	0	0	0	1	0	0	6	1	0	12
Otu0000490	0	0	0	0	0	0	0	0	0	0	0	0	2	0	0
Otu0000493	3	0	0	2	1	7	1	1	10	1	0	0	0	2	0
Otu0000499	0	3	2	0	0	1	0	0	0	0	0	0	1	0	0
Otu0000503	1	0	0	0	0	0	0	29	1	0	0	0	0	0	0
Otu0000507	0	39	0	0	0	0	0	0	0	0	0	0	0	0	0
Otu0000511	0	0	0	0	0	0	1	0	0	0	0	0	0	0	0
Otu0000512	0	0	0	0	0	0	0	8	1	0	0	0	0	0	0
Otu0000521	5	32	9	1	0	1	0	3	10	0	26	23	6	1	17
Otu0000529	0	0	3	0	0	0	0	0	0	0	0	0	0	0	0
Otu0000533	0	0	0	0	0	3	0	0	4	0	0	0	0	0	0
Otu0000536	0	30	17	0	2	9	3	4	28	6	0	26	12	0	13
Otu0000541	0	0	1	0	0	1	0	6	0	0	0	0	1	0	0
Otu0000543	0	0	1	0	3	2	0	0	5	2	0	1	0	1	0
Otu0000549	689	372	293	155	454	987	580	239	238	781	54	151	288	218	278
Otu0000553	0	0	5	1	3	0	1	0	8	0	0	0	2	3	1
Otu0000554	0	0	0	0	0	0	0	0	1	1	0	2	0	0	0
Otu0000555	15	2	1	4	2	4	3	5	6	7	0	1	7	6	1
Otu0000563	0	0	0	0	0	0	0	0	1	0	0	0	0	0	0
Otu0000564	0	0	0	0	0	0	0	0	0	0	1	0	0	0	0
Otu0000565	0	0	0	0	0	0	0	1	0	0	0	0	0	0	0
Otu0000566	0	0	0	1	1	1	0	0	0	0	0	0	0	0	0
Otu0000568	0	0	0	0	0	0	1	0	1	0	0	0	0	1	0
Otu0000570	0	0	0	0	0	0	0	2	0	0	0	0	0	0	0
Otu0000572	0	0	0	0	0	0	0	0	0	0	0	0	0	0	1
Otu0000574	0	0	0	0	1	0	0	0	0	0	0	0	0	0	0
Otu0000578	0	0	0	0	0	0	0	1	2	0	0	0	0	0	0
Otu0000580	0	0	0	0	0	0	0	0	0	1	0	0	0	0	0
Otu0000591	0	0	0	1	0	0	0	0	2	0	0	0	0	0	0
Otu0000602	0	0	0	0	23	0	0	0	0	0	0	0	0	0	0
Otu0000606	0	0	0	0	0	0	0	1	0	0	0	0	0	0	0
Otu0000607	0	0	0	0	1	0	0	0	0	0	2	0	0	1	0
Otu0000609	0	64	0	0	0	0	0	0	0	0	0	0	0	0	0
Otu0000613	0	0	0	1	0	0	0	0	0	0	0	0	0	0	0
Otu0000614	1	0	0	0	0	8	1	2	12	2	0	1	0	1	1
Otu0000615	0	1	2	1	0	0	0	0	2	0	0	0	1	0	0
Otu0000617	0	3	0	10	11	0	0	2	0	26	0	2	12	1	0
Otu0000619	0	0	0	0	0	0	0	0	1	0	0	0	0	0	0
Otu0000624	0	0	0	0	0	0	0	201	7	0	0	0	0	0	0
Otu0000627	0	0	0	0	0	0	0	0	0	0	1	0	0	0	0
Otu0000630	81	66	6	23	27	45	65	54	2	33	13	10	42	104	70
Otu0000633	0	0	0	0	0	0	0	4	0	1	0	0	0	0	0
Otu0000636	0	0	0	0	0	0	0	0	1	0	0	0	0	0	0
Otu0000653	0	0	0	1	0	0	0	0	0	0	0	0	0	0	0
Otu0000657	0	1	0	0	0	0	0	0	0	0	0	0	0	0	0
Otu0000659	0	0	0	0	0	0	0	0	0	0	0	0	1	0	0
Otu0000660	0	0	5	0	0	0	0	0	0	0	0	0	0	0	2
Otu0000661	1	0	0	2	2	9	1	1	8	0	0	0	1	2	0
Otu0000666	5	0	0	2	5	2	1	2	9	1	0	1	1	2	2
Otu0000670	0	6	5	2	0	2	0	0	5	0	35	4	0	0	4
Otu0000673	0	15	1	1	0	0	0	0	5	1	6	0	3	0	1
Otu0000676	0	1	0	0	0	0	0	0	0	0	0	0	0	0	0
Otu0000679	0	0	0	0	1	2	0	1	4	0	0	0	1	0	0
Otu0000680	0	0	0	0	0	0	0	0	1	0	0	0	0	0	0
Otu0000684	0	0	0	0	0	0	0	0	0	1	38	0	0	0	0
Otu0000690	0	2	0	0	0	0	0	0	0	0	1	0	0	0	0
Otu0000694	0	0	1	0	0	0	0	0	2	1	1	2	0	0	0
Otu0000697	0	0	0	0	0	1	0	0	0	0	0	0	0	0	0
Otu0000701	0	0	0	0	0	0	0	1	0	0	0	0	0	0	0
Otu0000704	0	0	0	0	0	1	1	1	8	0	0	0	0	0	0
Otu0000711	167	21	13	10	64	38	36	66	416	164	7	15	0	20	20
Otu0000712	15	15	252	61	132	0	170	7	674	0	0	67	112	31	56
Otu0000716	43	12	6	87	85	0	164	0	22	1	0	11	143	53	107
Otu0000724	0	0	0	0	0	0	0	0	0	0	1	0	0	0	0
Otu0000726	1	0	0	0	0	0	0	0	0	0	0	0	0	0	0
Otu0000727	0	0	0	0	0	1	0	2	0	0	0	0	0	0	0
Otu0000729	5	0	0	0	0	3	1	4	1	3	0	1	2	0	1
Otu0000730	0	0	0	0	0	0	0	0	0	0	1	0	0	0	0
Otu0000735	0	3	0	0	0	2	0	1	20	0	0	0	0	1	1
Otu0000740	3	0	1	2	3	3	1	7	12	4	0	1	1	3	0
Otu0000749	1	0	54	3	2	1	1	2	15	2	4	7	1	3	3
Otu0000750	1	0	0	0	0	0	0	1	1	0	0	0	0	0	0
Otu0000756	0	0	0	0	0	0	0	0	2	0	0	0	0	0	0
Otu0000758	0	0	0	0	0	0	0	0	1	0	0	0	1	0	0
Otu0000760	0	0	0	0	0	0	0	0	1	0	0	0	0	0	0
Otu0000761	0	0	0	0	0	1	0	0	2	0	0	0	0	0	2
Otu0000763	0	4	0	0	0	0	0	0	0	0	6	0	2	0	0
Otu0000772	280	87	91	11	34	0	28	205	46	93	9	16	69	28	220
Otu0000773	1	0	0	0	2	4	0	1	6	0	1	0	0	1	0
Otu0000775	0	0	0	0	0	3	1	0	4	0	0	0	1	0	0
Otu0000777	0	0	0	0	0	0	0	0	0	0	0	0	21	0	0
Otu0000784	0	0	0	0	0	0	0	0	5	0	0	0	0	1	0
Otu0000790	0	0	0	0	1	0	0	0	1	0	0	0	0	0	0
Otu0000791	0	0	0	0	0	0	0	1	0	0	0	0	0	0	0
Otu0000792	0	2	1	0	0	0	0	0	2	0	1	0	0	0	0
Otu0000794	0	41	0	0	0	0	0	0	0	0	0	0	0	0	0
Otu0000799	0	1	0	0	0	2	0	0	2	0	0	1	1	0	2
Otu0000805	0	1	0	0	0	0	0	0	0	0	0	0	0	0	0
Otu0000806	0	0	0	0	0	0	0	0	0	0	0	1	0	0	0
Otu0000813	0	0	0	0	0	0	0	0	1	0	0	0	0	0	0
Otu0000815	0	2	1	0	0	0	0	0	0	0	0	7	1	0	7
Otu0000818	0	0	0	0	0	0	0	0	1	0	0	0	0	0	0
Otu0000827	1	0	1	1	0	1	0	21	0	0	1	0	1	1	0
Otu0000829	0	0	0	0	0	0	0	85	1	0	0	0	0	0	0
Otu0000830	0	0	0	1	0	0	0	1	51	0	0	0	0	0	0
Otu0000840	0	2	0	3	0	0	0	0	0	0	0	2	3	0	1
Otu0000842	0	0	0	0	0	1	0	0	1	0	0	0	1	0	0
Otu0000848	6	0	4	0	0	6	0	0	0	530	0	0	0	0	7
Otu0000851	74	48	7	138	0	111	99	2	11	2	27	73	243	108	148
Otu0000856	0	0	0	0	0	0	0	6	0	0	0	0	0	0	0
Otu0000857	0	2	0	0	0	0	0	0	0	0	0	0	0	0	0
Otu0000861	27	6	4	7	2	143	6	45	1	13	2	4	16	21	7
Otu0000868	0	0	0	0	0	0	0	0	1	0	0	0	0	0	0
Otu0000877	77	1	11	6	64	0	46	0	69	59	0	9	20	16	15
Otu0000878	2	77	1	0	0	0	0	1	5	0	1	3	0	0	4
Otu0000880	1	3	0	2	0	0	4	1	9	1	2	1	5	3	0
Otu0000891	0	0	0	0	0	0	0	0	2	0	0	0	0	0	0
Otu0000893	0	0	0	0	0	0	0	0	0	0	1	0	1	0	1
Otu0000895	0	0	0	0	0	0	0	1	0	0	0	0	0	0	0
Otu0000896	0	0	0	0	0	0	0	0	1	0	0	0	0	0	0
Otu0000897	0	0	1	0	0	0	0	0	0	0	0	0	0	0	0
Otu0000903	0	0	0	0	0	0	0	0	0	0	0	0	0	0	1
Otu0000913	2	9	228	1	0	2	0	4	6	2	0	12	11	0	140
Otu0000914	0	9	0	0	0	0	0	0	0	0	0	0	0	0	0
Otu0000919	0	0	1	0	0	0	0	0	0	0	0	0	0	0	0
Otu0000923	1	1	0	3	2	0	0	0	0	0	0	1	1	1	0
Otu0000931	0	0	0	0	1	0	0	0	20	0	0	0	0	3	0
Otu0000937	0	0	0	0	0	0	0	0	0	0	0	0	0	0	1
Otu0000941	0	5	11	0	0	0	0	0	5	1	8	7	2	0	3
Otu0000943	0	3	0	0	0	0	0	0	0	0	0	1	0	0	0
Otu0000944	1	0	0	0	0	0	0	1	1	0	0	3	0	0	0
Otu0000947	1	0	0	0	1	0	0	1	2	0	0	0	0	0	0
Otu0000954	4	0	0	1	0	6	0	1	5	1	0	0	1	6	0
Otu0000955	0	0	0	0	1	0	0	0	1	0	8	0	2	0	0
Otu0000956	0	0	0	0	0	0	0	0	1	0	0	0	0	0	0
Otu0000959	0	0	0	0	0	0	0	0	0	1	0	0	0	0	0
Otu0000963	0	4	0	0	0	0	0	0	0	0	2	1	0	0	0
Otu0000965	3	0	0	0	2	4	3	1	22	0	0	2	0	4	0
Otu0000968	0	1	1	0	0	0	0	0	0	0	0	1	0	0	1
Otu0000969	0	0	0	0	0	0	0	0	2	0	0	0	0	0	0
Otu0000970	0	3	2	0	0	0	0	0	1	0	2	4	1	0	0
Otu0000975	0	0	0	0	5	0	0	0	13	0	0	0	19	2	0
Otu0000976	0	2	0	1	1	0	0	0	0	2	0	1	2	0	0
Otu0000977	0	0	0	0	0	0	0	1	0	0	0	0	0	0	0
Otu0000978	0	0	0	0	2	0	0	0	0	0	0	0	0	0	0
Otu0000985	1	0	0	0	0	0	0	0	0	0	0	0	0	0	0
Otu0000991	0	1	0	0	0	0	0	0	0	0	0	0	0	0	0
Otu0000994	1	0	0	0	1	0	2	2	2	1	0	0	0	0	0
Otu0000995	1	1	0	0	0	0	0	0	0	0	0	0	0	0	0
Otu0000997	0	1	0	0	0	0	0	0	0	0	1	1	0	0	0
Otu0001001	0	0	0	0	0	0	0	0	1	0	0	0	0	0	0
Otu0001009	0	2	1	0	0	0	0	0	2	0	0	1	1	0	1
Otu0001010	0	0	0	0	1	0	0	0	0	0	0	0	0	2	0
Otu0001017	0	37	0	0	0	0	0	0	0	0	0	0	0	0	0
Otu0001020	0	0	0	1	0	1	0	0	0	0	0	0	0	0	0
Otu0001022	0	0	0	0	0	0	0	0	2	0	0	0	0	0	0
Otu0001023	1	0	2	1	0	0	0	0	0	0	0	2	3	0	0
Otu0001025	0	0	0	0	0	0	0	0	1	0	0	0	0	0	0
Otu0001027	0	1	0	0	0	1	0	0	0	0	0	0	0	0	0
Otu0001033	0	14	0	1	0	0	0	1	1	0	0	3	4	0	1
Otu0001035	0	7	0	0	0	0	0	0	0	0	1	0	0	0	0
Otu0001042	1	0	0	1	1	4	1	1	6	1	0	0	0	0	0
Otu0001043	0	0	0	0	0	1	0	1	0	0	0	0	0	0	0
Otu0001054	16	0	30	2	93	2125	1	27	771	100	0	59	0	5	1
Otu0001056	0	0	0	0	0	0	0	0	0	1	0	0	0	0	0
Otu0001057	0	0	0	1	0	0	0	0	0	0	0	0	0	0	0
Otu0001058	2	1	7	0	1	1	0	0	3	3	1	4	2	0	1
Otu0001061	0	5	2	0	0	0	0	2	2	0	0	3	0	0	5
Otu0001065	0	0	0	0	0	0	0	150	0	0	0	0	0	1	0
Otu0001067	0	0	0	0	0	0	0	1	0	0	0	0	0	0	0
Otu0001071	0	0	0	0	0	0	0	0	0	0	0	0	6	0	0
Otu0001076	0	0	0	0	0	0	0	0	1	0	0	0	0	0	0
Otu0001079	0	0	0	0	0	2	0	1	3	0	0	0	0	0	0
Otu0001080	0	0	0	0	0	0	0	0	0	1	2	0	1	0	0
Otu0001081	0	0	0	0	0	0	0	0	1	0	0	0	1	0	0
Otu0001088	1	0	0	1	3	1	3	5	6	0	0	0	0	1	0
Otu0001090	1	0	0	0	0	0	0	0	0	1	0	0	0	0	0
Otu0001096	0	0	0	0	0	0	0	2	0	0	0	0	0	0	0
Otu0001101	1	0	0	0	0	0	0	0	0	1	0	0	0	0	0
Otu0001106	0	0	0	0	0	1	0	0	2	0	0	0	0	0	0
Otu0001109	0	0	0	0	0	1	0	0	0	1	0	1	0	0	0
Otu0001111	0	4	0	0	0	0	0	0	1	1	1	0	0	0	0
Otu0001112	294	282	333	78	712	204	135	75	113	277	101	74	231	299	149
Otu0001113	0	0	0	0	0	1	0	0	0	0	1	0	3	0	1
Otu0001119	0	46	0	0	0	0	0	0	0	0	0	0	1	0	0
Otu0001126	0	2	0	0	0	0	0	0	1	0	3	0	0	0	0
Otu0001127	0	0	0	0	0	0	0	0	0	0	0	0	1	0	0
Otu0001128	1	0	0	0	0	0	0	0	0	0	0	0	0	0	0
Otu0001137	0	5	0	0	0	0	0	0	0	0	0	1	0	0	0
Otu0001138	0	0	0	1	2	3	0	0	2	1	0	0	1	1	0
Otu0001140	2	0	0	0	1	2	0	1	0	0	0	0	0	0	0
Otu0001142	2	5	2	2	0	0	2	2	3	1	3	20	12	0	8
Otu0001147	0	0	2	0	0	0	0	0	9	1	0	0	0	0	0
Otu0001150	1	3	1	0	2	0	0	1	1	0	0	0	0	0	0
Otu0001151	0	1	0	0	0	0	0	0	0	0	1	0	0	0	0
Otu0001160	0	1	0	0	0	0	0	0	0	0	0	0	0	0	0
Otu0001161	1	0	0	0	0	1	0	2	2	1	0	0	0	0	0
Otu0001162	0	1	0	0	0	0	0	0	0	0	0	0	0	0	0
Otu0001164	0	0	0	0	0	1	0	0	1	0	0	0	0	0	0
Otu0001168	0	0	0	0	1	0	1	2	1	0	0	1	1	0	4
Otu0001169	529	1	37	98	299	225	31	22	6	96	111	144	33	70	50
Otu0001173	0	14	4	0	0	0	0	0	5	0	3	4	0	0	1
Otu0001174	0	7	0	1	11	117	1	0	0	0	2	3	9	1	0
Otu0001179	0	0	0	1	0	0	0	0	0	1	0	0	1	0	0
Otu0001183	1	0	0	0	0	2	1	1	1	0	0	0	1	0	0
Otu0001184	0	0	0	0	0	1	0	0	0	0	0	0	0	0	0
Otu0001185	0	0	0	0	0	0	0	0	0	0	0	0	0	1	0
Otu0001188	0	0	0	1	1	2	0	0	1	0	0	0	0	0	0
Otu0001192	0	0	1	0	0	0	0	0	1	0	0	0	0	0	0
Otu0001193	0	0	0	0	0	0	0	0	0	0	0	1	0	0	0
Otu0001195	0	0	0	0	0	2	0	0	3	1	0	0	0	1	0
Otu0001197	0	1	0	0	0	0	0	0	0	0	0	0	0	0	0
Otu0001198	1	1	1	1	1	4	1	20	6	1	0	0	4	1	2
Otu0001199	1	0	0	0	0	2	1	0	5	0	0	0	0	0	0
Otu0001202	0	0	0	0	0	0	0	1	0	0	0	0	0	0	0
Otu0001204	0	0	0	0	0	0	0	0	0	0	0	0	0	1	0
Otu0001209	1	11	9	1	0	0	0	1	3	0	5	6	3	1	3
Otu0001213	0	11	0	0	0	0	0	0	1	0	1	1	1	1	0
Otu0001216	0	0	0	0	0	0	0	0	0	0	0	0	0	1	0
Otu0001218	1	0	0	0	0	0	0	0	0	1	1	0	0	0	0
Otu0001222	2	16	7	0	0	0	0	2	2	4	1	14	1	0	2
Otu0001226	4	0	3	0	8	5	2	0	11	10	1	1	1	0	0
Otu0001231	0	0	0	0	0	0	0	13	0	0	0	0	0	0	0
Otu0001232	0	0	0	0	0	0	0	0	1	0	0	0	0	0	0
Otu0001233	0	0	0	0	0	0	0	0	0	0	0	0	2	0	0
Otu0001236	1	0	0	0	0	0	0	0	0	0	0	0	0	0	0
Otu0001243	0	0	0	0	0	0	0	0	0	0	0	0	0	0	2
Otu0001249	1	0	0	0	0	0	0	0	4	0	0	2	0	0	3
Otu0001252	0	1	0	0	0	0	0	0	0	0	0	0	1	0	1
Otu0001257	1	1	0	24	0	0	0	1	0	0	0	2	0	0	2
Otu0001259	26	0	1	1	0	0	0	3	2	3	0	13	33	0	16
Otu0001260	0	5	0	0	0	0	0	0	1	0	0	0	0	0	0
Otu0001262	0	0	0	0	0	0	0	3	0	0	0	0	0	0	0
Otu0001270	0	26	25	2	0	0	0	1	13	0	11	3	0	0	1
Otu0001279	0	0	0	1	0	0	0	0	1	0	0	0	0	0	1
Otu0001283	1	0	0	0	0	0	0	0	0	1	0	0	0	0	0
Otu0001287	0	0	0	0	0	0	0	0	0	1	0	0	0	0	0
Otu0001291	0	0	0	0	22	0	0	0	0	0	0	0	0	0	0
Otu0001296	0	1	0	1	0	0	1	0	5	0	0	1	0	1	2
Otu0001298	0	0	0	0	0	1	0	1	1	0	0	0	0	0	0
Otu0001302	0	0	0	0	0	0	0	2	0	0	0	0	0	0	0
Otu0001304	0	28	0	0	0	0	0	0	3	0	5	0	0	0	1
Otu0001305	0	0	0	0	0	0	0	0	0	0	0	2	0	0	1
Otu0001309	1	0	0	0	0	0	0	0	0	0	0	0	0	0	0
Otu0001323	0	1	0	0	0	0	0	0	0	0	0	0	0	0	0
Otu0001327	0	0	1	0	0	0	0	0	0	0	0	0	0	0	0
Otu0001328	30	6	5	10	17	79	2	6	29	5	5	16	13	7	26
Otu0001332	1	0	0	2	0	0	0	1	5	2	0	0	0	0	0
Otu0001338	0	0	0	0	0	0	0	0	1	0	0	0	0	0	0
Otu0001341	0	0	0	0	0	1	0	0	0	0	0	0	0	0	0
Otu0001349	0	1	0	1	0	1	0	0	0	0	0	2	0	1	1
Otu0001354	0	0	0	0	0	0	0	0	1	0	0	1	0	0	0
Otu0001363	3	2	5	4	0	4	0	1	9	1	0	5	2	0	9
Otu0001364	0	0	0	0	0	0	0	71	2	0	0	0	0	0	0
Otu0001367	0	1	0	0	0	0	0	0	0	0	0	1	0	0	0
Otu0001375	0	0	0	0	0	0	0	0	0	0	0	0	0	0	1
Otu0001377	0	0	0	0	0	0	0	0	0	1	0	1	0	0	1
Otu0001378	0	0	0	0	0	0	0	0	2	1	1	0	0	0	3
Otu0001380	0	13	1	0	0	0	0	0	2	0	10	1	1	0	1
Otu0001381	2	0	1	0	1	0	1	1	0	0	0	1	0	0	0
Otu0001388	0	0	1	0	0	0	0	0	0	0	0	0	0	0	0
Otu0001394	1	0	0	0	0	1	0	0	1	1	0	2	0	0	0
Otu0001395	1	0	2	0	0	19	3	6	2	14	0	0	0	0	2
Otu0001398	0	0	0	0	0	0	0	0	1	0	0	0	0	0	1
Otu0001403	0	0	0	0	0	0	0	1	0	0	0	0	0	0	0
Otu0001405	0	0	0	0	0	0	0	0	2	0	0	1	1	0	0
Otu0001407	0	0	0	0	0	0	0	0	0	0	0	0	1	0	0
Otu0001408	0	0	0	0	0	1	0	0	2	0	0	0	0	0	0
Otu0001409	0	0	1	0	0	0	0	0	0	0	1	0	0	0	0
Otu0001415	3	0	0	0	0	1	0	1	5	5	0	0	2	1	1
Otu0001423	1	0	0	0	0	0	0	0	1	0	0	2	0	0	0
Otu0001424	0	0	0	0	0	0	0	0	1	0	0	1	0	0	1
Otu0001428	0	4	0	1	0	0	0	0	0	0	16	0	0	0	1
Otu0001429	0	0	0	0	0	0	0	0	0	0	0	2	0	0	0
Otu0001431	2	3	2	0	0	0	0	0	0	0	4	5	1	0	1
Otu0001438	0	0	0	0	0	7	0	0	0	0	0	0	0	0	0
Otu0001440	0	0	0	0	0	2	1	0	0	0	0	0	0	0	0
Otu0001443	0	0	0	0	0	0	0	0	2	0	0	0	0	0	0
Otu0001449	0	0	0	0	0	0	0	0	46	0	0	3	0	0	1
Otu0001450	0	1	0	0	0	0	0	1	1	0	0	0	0	0	0
Otu0001451	0	0	0	0	1	0	0	0	0	0	0	0	0	0	0
Otu0001455	0	0	0	0	0	1	0	0	0	0	0	0	0	0	0
Otu0001458	0	0	0	0	0	0	0	0	0	0	1	0	0	0	0
Otu0001462	0	0	1	0	0	0	0	0	0	0	0	0	0	0	1
Otu0001466	0	1	0	0	0	0	0	0	4	0	12	1	1	0	0
Otu0001468	0	2	18	1	0	0	0	0	2	0	1	2	0	0	2
Otu0001479	0	1	0	0	0	0	1	1	0	0	0	0	0	0	0
Otu0001482	0	0	1	2	0	1	0	0	2	0	3	0	1	0	0
Otu0001483	0	0	1	1	0	6	1	1	1	0	0	4	0	0	0
Otu0001487	0	0	0	0	0	0	0	0	1	0	0	0	0	0	0
Otu0001501	0	0	0	0	0	1	0	0	1	1	0	1	0	0	0
Otu0001503	0	0	0	0	0	1	0	0	2	0	0	0	0	0	0
Otu0001505	0	2	1	0	0	0	0	0	2	0	0	0	0	3	1
Otu0001506	0	0	0	0	2	1	1	0	3	0	0	0	0	0	0
Otu0001514	0	0	0	0	0	0	0	168	1	0	0	0	0	0	0
Otu0001521	0	0	0	0	0	0	0	26	0	0	0	0	1	0	0
Otu0001524	0	0	0	0	0	0	0	0	0	0	1	0	0	0	0
Otu0001528	0	0	0	0	0	0	0	0	0	0	0	0	0	0	1
Otu0001532	0	0	0	0	0	1	0	0	0	0	0	0	0	0	0
Otu0001533	0	5	1	1	0	0	0	0	3	1	12	1	1	0	3
Otu0001535	1	0	0	0	0	4	0	0	7	0	0	0	0	1	0
Otu0001536	1	0	0	0	0	0	0	2	1	1	0	1	0	1	0
Otu0001537	0	0	0	0	0	3	0	1	1	0	0	0	0	0	0
Otu0001538	0	0	1	0	0	0	0	1	0	0	0	0	0	0	2
Otu0001544	0	0	1	0	0	0	0	0	3	0	0	0	0	0	0
Otu0001545	2	1	1	0	0	0	0	0	1	5	2	2	1	0	0
Otu0001547	0	0	0	0	0	0	0	0	0	1	1	0	0	0	0
Otu0001549	0	0	0	0	0	0	0	0	0	0	0	0	13	0	0
Otu0001553	1090	0	0	3	0	0	317	0	10	20	0	0	0	0	928
Otu0001554	0	0	0	0	0	0	0	1	0	0	0	0	0	0	0
Otu0001555	1	3	1	0	0	0	0	0	0	0	1	0	1	1	0
Otu0001560	0	0	0	0	0	0	0	0	0	7	0	0	0	0	0
Otu0001566	0	0	0	0	0	5	0	0	3	0	0	0	4	0	4
Otu0001571	0	0	0	0	1	2	0	0	8	0	0	1	0	2	0
Otu0001577	0	0	0	0	0	1	0	0	1	1	1	0	0	0	0
Otu0001579	0	0	0	0	0	0	0	1	0	0	0	0	0	0	0
Otu0001585	0	0	0	0	0	1	0	0	0	0	5	0	0	0	0
Otu0001592	0	0	0	0	0	0	0	10	0	0	0	0	0	0	0
Otu0001594	0	0	0	0	0	0	0	0	1	0	0	0	0	0	0
Otu0001597	2	28	13	0	0	0	0	0	11	3	17	17	2	0	4
Otu0001601	0	0	0	0	0	0	0	0	1	0	0	0	0	0	1
Otu0001602	0	1	0	0	0	0	0	0	0	0	0	0	0	0	0
Otu0001609	1	0	0	0	1	0	0	2	0	0	0	0	0	0	0
Otu0001612	0	0	0	0	0	3	3	0	1	0	0	0	1	1	0
Otu0001614	1	0	0	0	0	0	0	1	0	0	2	0	0	0	1
Otu0001619	2	1	0	1	0	1	0	0	1	3	1	0	2	0	3
Otu0001626	0	3	0	0	0	0	0	0	0	0	0	1	0	0	0
Otu0001630	0	0	0	0	0	1	0	0	0	0	0	0	0	0	0
Otu0001633	0	0	0	0	0	0	0	1	0	0	0	0	0	0	0
Otu0001639	0	0	1	0	0	0	0	0	0	0	0	0	0	0	0
Otu0001640	0	0	0	0	2	1	0	0	0	0	0	0	0	0	0
Otu0001644	1	0	0	0	0	0	0	0	0	1	0	0	0	0	0
Otu0001648	1	4	0	0	0	0	0	0	0	0	3	0	0	0	0
Otu0001652	0	0	0	0	0	0	0	0	2	0	0	0	0	0	0
Otu0001653	0	0	0	0	0	0	0	0	0	0	0	1	1	0	1
Otu0001655	0	3	1	0	1	0	0	0	1	0	0	0	0	0	0
Otu0001656	0	0	0	0	1	1	0	1	6	0	0	0	0	0	0
Otu0001659	1	0	0	0	0	0	0	0	1	0	0	0	0	0	0
Otu0001660	0	0	0	0	0	0	0	1	0	0	0	0	0	0	0
Otu0001661	0	3	1	0	0	0	0	0	1	1	1	1	0	0	1
Otu0001662	0	0	0	0	0	0	0	36	0	0	0	0	0	1	0
Otu0001664	0	0	1	0	0	0	0	0	0	0	0	0	0	0	0
Otu0001667	1	4	0	0	0	0	1	0	1	0	0	0	0	0	0
Otu0001669	0	0	0	0	1	0	0	0	0	0	0	0	0	0	0
Otu0001673	0	4	0	2	0	0	0	0	3	0	1	1	1	0	0
Otu0001678	1	11	1	0	0	0	0	0	0	0	0	2	0	0	1
Otu0001697	1	0	0	1	1	0	0	1	0	0	0	0	0	0	1
Otu0001701	0	0	0	0	0	0	0	0	1	0	0	0	0	0	0
Otu0001708	0	4	0	0	0	0	0	0	1	0	0	1	0	0	0
Otu0001710	0	0	0	0	0	0	0	0	0	0	0	0	0	0	1
Otu0001711	0	1	0	2	0	0	0	0	0	0	0	0	0	0	0
Otu0001712	0	0	0	0	0	1	0	1	0	0	0	0	0	0	0
Otu0001715	0	0	0	0	0	0	0	1	0	0	0	0	0	0	0
Otu0001724	0	0	2	1	0	4	0	0	12	135	0	1	0	0	0
Otu0001727	0	0	0	0	0	0	0	0	1	0	0	0	0	0	0
Otu0001729	0	0	0	0	0	0	0	0	0	1	0	0	0	0	0
Otu0001732	6	1	1	1	1	2	0	1	7	0	0	2	0	1	7
Otu0001733	0	0	0	0	0	0	0	0	1	0	0	0	0	0	0
Otu0001734	3	11	1	1	0	0	0	0	4	1	1	7	6	0	1
Otu0001738	0	2	0	0	0	0	0	0	0	0	0	0	0	0	0
Otu0001739	0	0	0	0	0	1	1	2	4	0	0	0	0	2	0
Otu0001741	0	0	1	0	0	0	0	0	0	1	0	0	0	0	0
Otu0001750	0	4	0	0	0	0	0	0	0	0	0	3	0	0	0
Otu0001752	0	0	0	0	1	2	0	0	4	0	0	0	0	0	0
Otu0001754	0	0	0	0	0	0	0	0	0	1	0	0	0	0	0
Otu0001756	0	0	0	0	1	0	0	0	1	0	0	0	0	0	0
Otu0001759	1	5	4	2	0	0	0	0	7	0	3	2	4	0	3
Otu0001761	0	0	2	0	0	0	0	0	0	0	0	0	5	0	0
Otu0001762	0	0	0	1	0	0	0	3	2	0	0	0	0	0	0
Otu0001766	0	36	3	1	0	0	0	0	3	0	0	2	5	0	0
Otu0001767	19	8	16	1	0	1	1	3	14	11	38	17	19	1	163
Otu0001768	0	0	0	0	0	0	0	0	2	0	0	0	1	0	0
Otu0001770	0	0	0	0	0	0	0	3	0	0	0	0	0	0	0
Otu0001771	1	1	0	0	0	0	1	0	4	1	0	0	0	0	0
Otu0001772	1	0	0	0	0	0	0	0	0	0	0	0	0	0	0
Otu0001774	0	0	0	0	0	0	0	0	0	0	1	0	0	0	0
Otu0001779	0	0	0	0	0	2	0	0	0	1	0	0	0	0	0
Otu0001785	0	0	0	0	0	0	0	137	90	0	0	0	0	0	0
Otu0001788	1	0	0	0	0	2	0	2	5	0	0	0	2	0	0
Otu0001789	0	0	0	0	0	19	0	0	1	0	2	3	3	0	0
Otu0001792	0	0	0	0	0	0	0	0	1	0	0	0	0	0	0
Otu0001793	1	1	2	0	0	1	1	0	1	2	0	0	0	0	0
Otu0001795	0	1	0	0	0	0	0	0	0	0	0	0	0	0	0
Otu0001800	0	0	0	0	0	1	0	0	0	0	0	0	0	0	0
Otu0001802	0	0	0	1	0	28	1	1	2	0	0	1	1	0	1
Otu0001803	0	1	0	0	0	0	0	0	0	0	0	2	0	0	2
Otu0001810	0	0	0	0	0	0	0	0	1	0	2	0	0	0	0
Otu0001811	0	3	0	1	0	0	0	0	1	0	3	0	0	0	0
Otu0001812	0	0	0	0	0	0	0	9	1	0	0	0	0	0	0
Otu0001813	0	0	0	1	1	0	1	2	0	0	0	4	0	0	1
Otu0001816	0	0	0	0	0	0	0	0	0	1	1	0	0	0	0
Otu0001819	0	0	0	0	0	1	0	0	0	0	0	1	0	0	0
Otu0001820	1	1	0	0	0	0	1	0	0	0	0	0	0	1	1
Otu0001827	2	1	0	0	0	0	0	0	1	0	0	0	1	0	1
Otu0001828	0	0	0	0	0	0	0	0	0	0	2	0	0	0	0
Otu0001832	0	1	0	0	0	0	0	0	0	0	0	0	0	0	0
Otu0001833	0	0	0	0	0	0	0	0	0	0	1	5	0	0	1
Otu0001835	0	0	0	0	0	0	0	1	0	0	0	0	0	0	0
Otu0001837	55	9	5	52	3	12	4	15	11	10	9	6	35	28	18
Otu0001847	0	0	0	0	0	3	0	0	0	0	0	0	0	0	0
Otu0001851	0	0	0	0	0	0	2	0	0	0	0	0	0	0	0
Otu0001852	0	0	0	0	0	0	0	0	0	1	0	0	0	0	0
Otu0001856	0	0	0	0	0	0	0	0	0	0	0	0	0	0	1
Otu0001866	0	0	1	0	0	0	0	1	0	0	0	5	2	0	1
Otu0001867	0	0	1	0	0	1	0	0	0	1	0	0	0	0	0
Otu0001868	0	1	2	0	0	0	1	0	3	0	0	1	1	0	1
Otu0001871	0	0	0	1	0	0	0	0	0	0	0	0	0	1	0
Otu0001874	2	0	0	41	0	0	0	0	1	0	7	0	1	2	0
Otu0001875	2	1	25	2	0	1	0	4	10	3	1	54	15	0	31
Otu0001877	0	0	1	0	18	0	1	20	0	62	0	1	20	2	0
Otu0001881	0	0	0	0	0	0	0	1	0	0	1	0	0	1	0
Otu0001885	1	0	0	0	0	0	0	0	0	0	0	0	0	0	0
Otu0001886	2	1	0	1	0	3	1	0	5	1	0	0	0	0	0
Otu0001888	0	0	0	0	1	0	0	0	1	1	0	0	0	0	0
Otu0001897	0	1	0	1	1	2	1	0	0	0	0	1	0	1	0
Otu0001901	0	15	0	0	1	0	0	0	3	0	1	1	4	0	3
Otu0001903	0	0	0	0	0	0	0	1	0	0	0	0	0	0	0
Otu0001907	0	1	0	0	0	0	0	0	0	0	0	0	0	0	0
Otu0001914	0	0	0	0	1	0	0	0	0	0	0	0	1	0	0
Otu0001915	0	4	1	0	0	1	0	0	1	0	0	1	0	0	1
Otu0001919	0	1	0	0	0	0	0	2	1	0	0	2	0	0	1
Otu0001922	0	0	0	0	0	0	0	0	0	0	0	0	0	0	1
Otu0001923	0	0	0	0	0	0	0	0	1	0	0	0	0	0	0
Otu0001924	1	2	34	4	0	3	0	11	16	3	0	6	6	3	40
Otu0001929	80	11	132	48	48	63	13	20	90	44	19	18	49	83	51
Otu0001933	49	7	0	2	34	16	10	18	0	52	5	10	0	5	0
Otu0001934	0	0	0	0	0	0	0	0	0	0	1	0	0	0	0
Otu0001940	0	1	6	1	1	2	2	14	3	0	0	1	3	3	0
Otu0001944	0	0	0	0	0	0	0	1	0	0	0	0	0	0	0
Otu0001949	0	0	0	0	0	0	0	0	1	0	3	1	0	0	0
Otu0001952	0	0	3	0	0	0	0	1	0	0	1	3	0	0	8
Otu0001957	0	0	0	0	0	0	0	2	0	0	0	0	0	0	0
Otu0001963	1	0	0	0	0	0	0	0	0	0	0	0	0	0	0
Otu0001964	0	0	0	1	1	0	0	0	0	0	0	0	2	0	0
Otu0001967	1	0	0	1	1	2	1	0	3	0	0	0	0	1	0
Otu0001969	0	2	4	1	0	1	0	3	5	0	1	7	4	0	3
Otu0001977	0	1	1	0	0	0	0	0	0	0	0	0	1	0	1
Otu0001978	0	0	2	0	0	0	0	1	2	0	0	1	0	0	1
Otu0001979	0	0	0	0	0	0	0	0	2	1	0	0	0	0	0
Otu0001986	1	0	0	0	0	2	0	0	1	0	0	0	0	1	0
Otu0001994	0	1	1	0	0	0	0	0	1	0	1	2	0	0	2
Otu0001995	0	1	2	0	0	0	0	0	0	0	0	5	5	0	3
Otu0002001	0	0	0	0	0	0	0	0	4	0	0	0	0	0	0
Otu0002008	0	0	1	0	0	0	0	0	0	0	0	0	0	0	0
Otu0002012	0	0	3	0	0	0	0	0	0	1	0	0	1	0	0
Otu0002013	0	7	0	0	0	0	0	0	0	0	0	0	0	0	0
Otu0002019	3	3	1	3	2	7	1	4	3	1	1	2	0	0	1
Otu0002022	36	6	1	1	15	14	3	11	133	25	3	0	1	1	3
Otu0002023	46	0	11	0	10	5	19	21	230	19	0	3	5	2	10
Otu0002024	0	0	0	1	0	1	1	0	3	1	0	0	0	0	0
Otu0002026	0	0	0	2	0	1	0	0	1	0	0	0	0	0	0
Otu0002028	0	0	0	0	0	0	0	0	4	0	0	2	0	1	0
Otu0002030	0	0	0	0	1	0	0	0	0	0	0	1	0	0	0
Otu0002036	0	0	0	0	0	0	0	0	0	0	0	0	23	1	0
Otu0002037	0	0	0	0	0	0	0	3	0	0	0	0	0	0	0
Otu0002039	0	0	0	0	0	0	0	0	2	0	0	0	0	0	1
Otu0002041	135	55	1	5	151	74	34	50	631	89	16	6	45	35	54
Otu0002042	0	0	0	0	0	1	0	0	0	0	0	0	0	0	0
Otu0002044	0	3	1	0	0	1	0	0	0	0	0	2	1	0	4
Otu0002046	0	0	0	0	0	1	0	0	0	1	0	0	0	0	0
Otu0002047	2	0	0	0	2	0	0	0	1	1	0	0	0	0	0
Otu0002048	0	0	1	0	1	0	0	0	1	0	0	0	0	0	0
Otu0002065	0	3	0	0	0	0	0	0	0	0	0	0	0	0	0
Otu0002077	0	0	0	0	0	0	0	0	1	0	0	0	0	0	0
Otu0002078	0	1	0	0	0	0	0	0	0	0	0	0	0	0	0
Otu0002079	2	0	0	1	0	0	0	0	0	0	0	0	0	0	0
Otu0002081	0	0	0	0	0	0	0	0	0	0	1	0	0	0	0
Otu0002084	0	0	0	0	0	0	0	2	0	0	0	0	0	0	0
Otu0002086	0	0	0	0	0	0	0	0	1	1	0	0	0	0	0
Otu0002088	0	0	0	0	0	0	0	2	0	0	0	0	0	0	0
Otu0002090	0	0	0	0	0	1	0	0	0	0	0	0	0	0	0
Otu0002092	0	0	1	0	0	0	0	0	0	0	1	1	0	0	0
Otu0002093	0	0	0	0	0	0	0	0	0	1	0	0	0	0	0
Otu0002096	0	1	1	0	0	0	0	0	1	0	1	0	0	0	1
Otu0002101	0	11	0	0	0	0	0	0	0	0	1	0	0	0	0
Otu0002105	0	0	0	0	0	0	0	0	1	0	0	0	0	0	0
Otu0002107	0	0	0	0	0	0	0	2	0	0	0	0	0	0	0
Otu0002109	0	0	0	0	0	1	1	0	1	0	0	0	0	0	0
Otu0002110	4	4	0	0	0	2	2	2	7	6	0	0	0	0	1
Otu0002112	0	3	24	2	0	0	0	1	9	1	7	20	16	0	5
Otu0002114	0	1	0	0	0	0	0	0	0	0	0	0	0	0	0
Otu0002117	161	114	102	20	209	88	50	23	74	120	27	11	142	136	57
Otu0002121	0	0	0	0	0	0	0	0	0	0	0	1	0	0	0
Otu0002122	0	0	0	0	0	0	0	0	0	0	0	1	0	0	0
Otu0002123	0	0	1	0	0	0	0	0	1	0	0	0	0	0	0
Otu0002124	0	0	0	0	0	0	0	0	0	0	10	0	0	0	0
Otu0002129	0	3	0	0	0	0	0	0	1	0	1	0	0	0	0
Otu0002130	0	1	0	0	0	0	0	0	0	0	0	0	1	0	0
Otu0002134	0	0	0	0	0	0	0	0	15	38	0	0	0	0	0
Otu0002135	1	1	3	0	0	1	0	0	0	1	0	10	2	0	6
Otu0002136	0	0	1	0	0	1	0	4	3	0	0	0	0	0	0
Otu0002139	0	0	1	0	1	1	1	0	0	0	0	0	0	0	0
Otu0002141	0	0	2	0	0	0	0	0	0	0	0	0	0	0	0
Otu0002145	1	0	0	0	0	0	0	0	0	0	0	0	0	0	0
Otu0002149	1	0	0	0	0	0	0	0	0	0	0	0	0	0	0
Otu0002156	35	0	26	69	121	0	68	0	144	0	3	51	291	5	31
Otu0002168	0	0	0	0	0	0	0	0	0	0	0	0	1	0	0
Otu0002171	0	2	0	0	0	0	0	0	1	0	0	1	0	0	0
Otu0002172	15	2	3	7	3	7	3	0	1	5	1	1	9	6	4
Otu0002175	0	0	0	0	0	0	0	12	0	0	0	0	0	0	0
Otu0002177	0	0	0	1	0	0	0	0	0	0	0	0	0	0	0
Otu0002178	2	0	0	3	1	5	1	4	4	0	0	0	0	1	0
Otu0002182	0	0	0	0	0	0	0	0	1	0	0	1	0	0	0
Otu0002183	0	0	0	0	0	1	0	0	0	0	0	0	0	0	0
Otu0002190	0	0	0	0	1	6	0	0	4	0	0	0	1	1	0
Otu0002191	0	0	0	0	0	0	0	0	0	0	1	0	0	0	0
Otu0002194	0	1	0	0	0	0	0	0	0	0	0	0	0	0	0
Otu0002198	4	7	0	3	1	0	12	2	15	2	5	4	0	0	8
Otu0002199	0	0	0	0	0	0	0	0	0	0	0	1	0	0	0
Otu0002200	0	0	0	1	0	0	0	0	0	0	0	0	0	0	0
Otu0002202	0	0	0	0	0	0	0	0	0	0	0	0	0	0	1
Otu0002205	0	0	1	1	0	0	0	0	1	0	0	0	0	0	0
Otu0002206	1	0	0	0	0	1	0	1	1	1	0	1	0	1	0
Otu0002208	0	2	0	0	0	0	0	1	2	0	6	0	0	0	0
Otu0002216	29	15	12	2	50	5	8	4	10	37	3	0	0	6	4
Otu0002218	0	0	0	0	0	0	0	0	1	0	0	0	0	0	0
Otu0002221	0	0	0	0	2	1	1	0	0	0	0	0	0	0	0
Otu0002227	0	0	0	0	0	0	0	1	1	0	0	0	0	0	0
Otu0002230	2	7	12	0	0	0	0	0	1	0	2	3	7	1	5
Otu0002233	0	6	1	0	0	0	0	0	2	0	0	1	0	0	0
Otu0002241	6	1	0	1	2	2	0	2	7	2	0	0	1	1	3
Otu0002243	0	7	0	0	0	0	0	0	0	0	0	0	0	1	0
Otu0002246	0	2	0	0	0	2	1	1	1	3	0	0	1	0	0
Otu0002249	0	0	0	0	0	0	0	0	0	1	0	0	0	0	0
Otu0002255	0	0	0	0	0	0	0	1	0	0	2	0	0	0	0
Otu0002257	0	0	0	0	0	0	0	0	0	0	0	0	0	1	0
Otu0002261	16	3	0	8	6	0	5	0	12	0	3	13	0	8	12
Otu0002272	0	190	0	0	0	0	0	0	0	0	0	0	0	0	0
Otu0002274	0	0	0	0	0	0	0	0	1	0	0	0	0	0	0
Otu0002275	1	5	6	0	0	0	0	0	0	0	4	5	3	0	1
Otu0002282	0	0	0	0	0	0	0	0	2	0	0	0	0	0	0
Otu0002287	0	0	22	0	0	0	0	0	4	0	0	3	1	0	0
Otu0002288	1	0	2	0	0	0	0	1	7	2	1	0	0	0	1
Otu0002295	0	0	0	0	0	0	0	0	1	0	42	0	0	0	0
Otu0002300	0	0	0	0	0	0	0	0	0	0	1	0	0	0	0
Otu0002303	0	0	0	0	0	0	0	0	1	1	0	0	0	0	0
Otu0002315	0	0	0	0	0	1	0	0	0	0	0	0	0	0	0
Otu0002319	0	2	0	0	0	0	0	0	0	0	0	0	0	0	0
Otu0002320	1	0	0	0	0	0	0	0	0	0	0	0	0	0	0
Otu0002335	0	0	0	0	0	0	0	0	0	0	0	0	29	0	1
Otu0002338	1	4	0	0	0	0	0	0	0	1	1	1	0	0	1
Otu0002342	0	2	0	0	0	0	0	0	0	0	0	0	0	0	0
Otu0002343	0	0	0	1	0	1	0	0	0	1	1	1	0	0	0
Otu0002348	14	1	14	0	27	12	21	24	201	13	0	1	1	6	0
Otu0002357	0	0	0	0	0	0	0	23	2	0	0	0	0	0	0
Otu0002361	0	0	0	0	0	0	0	1	0	0	0	0	0	0	0
Otu0002363	3	1	0	1	0	2	0	0	3	1	1	0	0	1	0
Otu0002364	0	0	0	0	1	0	0	0	0	0	0	0	0	1	0
Otu0002367	3	0	0	3	0	0	1	3	3	1	0	0	4	3	0
Otu0002371	1	0	0	0	1	0	1	0	0	0	0	0	0	0	0
Otu0002372	0	1	0	0	0	0	0	0	0	0	0	0	0	0	0
Otu0002376	0	0	0	0	0	0	0	1	0	0	0	0	0	0	0
Otu0002378	0	1	1	0	0	0	0	0	0	0	3	0	0	0	0
Otu0002380	0	0	0	0	0	1	0	2	2	0	0	1	0	0	0
Otu0002381	4	1	8	1	0	0	0	5	4	0	0	33	10	0	10
Otu0002391	0	0	1	0	0	0	0	0	0	0	0	0	0	0	1
Otu0002399	0	0	0	0	0	0	0	0	1	0	0	0	0	0	0
Otu0002406	0	0	0	0	0	0	0	0	1	0	0	0	0	0	0
Otu0002407	1	1	0	0	0	0	0	0	8	0	1	0	0	0	1
Otu0002416	0	0	0	0	0	1	0	0	0	0	0	0	0	0	0
Otu0002420	0	0	0	0	1	0	0	0	0	0	0	0	0	0	0
Otu0002425	0	0	0	0	0	0	0	0	0	0	0	1	0	0	2
Otu0002426	3	0	0	0	3	2	0	0	10	6	0	0	1	1	1
Otu0002427	0	0	0	0	0	0	0	1	0	0	0	0	0	0	0
Otu0002430	0	0	1	0	0	0	0	0	0	0	1	13	2	0	1
Otu0002431	5	3	1	0	4	1	1	0	0	4	0	0	5	0	1
Otu0002439	3	0	4	0	0	0	0	1	0	1	0	3	7	0	12
Otu0002441	0	0	0	0	0	0	0	1	0	0	0	0	0	0	0
Otu0002447	0	0	0	0	0	0	0	0	0	0	0	0	1	0	0
Otu0002449	1	0	0	0	0	0	0	0	0	0	1	0	0	0	0
Otu0002459	0	0	0	0	0	1	0	0	0	0	0	0	0	0	0
Otu0002461	0	0	0	0	0	0	0	31	0	0	0	0	0	0	0
Otu0002462	0	9	0	0	0	0	0	0	0	0	1	0	0	0	0
Otu0002463	82	43	21	41	44	27	33	35	62	32	24	23	47	38	61
Otu0002464	1	1	0	3	0	0	0	1	3	0	0	0	0	0	2
Otu0002469	0	4	11	1	0	0	0	0	5	0	3	4	1	0	2
Otu0002472	0	13	0	0	0	1	0	0	2	0	1	0	0	0	0
Otu0002475	0	0	0	0	0	0	0	0	1	0	0	0	0	0	0
Otu0002477	0	0	6	0	4	1	2	17	10	0	0	2	2	0	1
Otu0002478	0	0	0	0	0	0	0	0	0	0	3	0	0	0	0
Otu0002479	0	0	0	0	1	0	0	0	0	0	0	0	0	0	0
Otu0002488	0	0	0	0	0	0	0	0	1	0	0	0	0	0	0
Otu0002490	0	0	0	0	0	0	0	0	0	0	0	1	0	0	0
Otu0002503	0	0	0	0	0	0	0	0	0	0	0	1	0	0	0
Otu0002505	0	0	0	1	0	0	0	0	0	0	0	0	0	1	0
Otu0002509	0	0	0	0	0	1	0	17	0	2	0	0	0	0	0
Otu0002512	0	0	0	0	0	0	0	0	1	0	0	0	0	0	0
Otu0002513	0	0	0	0	0	1	0	0	0	0	0	0	0	0	0
Otu0002514	0	0	0	4	0	0	0	0	0	0	0	0	0	0	0
Otu0002516	3	0	0	0	1	0	0	0	4	0	5	1	0	1	3
Otu0002517	0	1	0	0	0	0	0	0	0	0	0	0	0	0	0
Otu0002521	0	0	0	0	0	1	0	0	1	0	0	0	0	0	0
Otu0002522	1	3	0	0	0	0	0	0	5	0	0	8	3	0	2
Otu0002526	0	0	0	0	1	0	0	0	1	0	0	0	0	0	0
Otu0002532	0	1	0	0	0	0	0	0	3	0	0	1	2	0	1
Otu0002537	0	0	1	0	0	0	0	0	0	0	0	0	0	0	0
Otu0002540	0	0	0	1	0	0	0	0	0	0	0	0	0	0	0
Otu0002546	0	0	0	0	0	0	0	0	0	0	0	0	0	0	1
Otu0002547	0	0	0	0	0	0	0	0	0	0	0	0	0	1	0
Otu0002550	0	0	0	0	0	0	0	0	1	0	0	0	0	0	0
Otu0002565	0	0	0	0	0	0	0	3	0	0	0	0	0	0	0
Otu0002566	17	3	1	14	0	3	3	10	230	12	4	2	10	7	9
Otu0002569	0	2	0	0	0	0	0	0	0	0	0	0	0	0	0
Otu0002573	0	0	0	0	0	0	0	0	0	0	0	1	0	0	1
Otu0002574	0	8	1	1	0	0	0	0	2	1	0	0	0	0	0
Otu0002576	0	0	0	0	0	1	1	0	0	0	0	0	0	0	0
Otu0002578	0	0	0	0	2	0	0	0	0	0	0	0	0	0	0
Otu0002579	391	0	220	0	1	210	0	0	1	1	0	0	0	0	255
Otu0002580	0	0	0	0	0	0	0	0	0	0	0	0	2	0	0
Otu0002583	0	0	0	0	0	0	0	1	0	0	0	0	0	0	0
Otu0002588	0	0	0	0	0	1	0	0	0	0	0	0	0	0	0
Otu0002593	0	0	0	0	1	0	0	0	0	0	0	0	0	1	0
Otu0002594	4	4	2	2	10	0	2	0	3	5	1	0	0	3	0
Otu0002596	0	1	2	0	0	0	0	0	2	0	0	13	2	0	3
Otu0002597	0	0	0	0	1	0	0	0	0	0	0	0	0	0	0
Otu0002602	10	0	0	0	0	1	5	0	0	0	0	0	0	0	7
Otu0002608	0	0	0	0	0	0	0	0	0	0	2	0	0	0	0
Otu0002610	0	0	1	0	0	101	0	1	0	73	0	0	1	0	0
Otu0002615	0	12	0	0	0	0	0	0	0	0	0	0	0	0	0
Otu0002622	0	0	0	0	0	0	0	0	0	0	0	0	1	0	0
Otu0002634	34	15	2	4	40	62	7	12	38	48	12	46	32	13	2
Otu0002635	0	0	0	0	0	0	0	1	0	0	0	0	0	0	0
Otu0002637	0	0	0	0	0	1	0	1	0	0	0	0	0	0	0
Otu0002638	0	3	2	0	0	0	1	0	0	0	0	0	0	0	0
Otu0002641	0	1	1	0	0	0	0	0	0	1	0	0	0	0	0
Otu0002643	0	0	1	0	0	0	0	0	0	0	0	0	0	0	0
Otu0002650	0	1	0	2	0	0	0	0	0	0	0	0	0	0	0
Otu0002656	0	0	0	0	0	0	0	1	0	0	0	0	0	0	1
Otu0002658	0	0	1	0	0	0	0	4	0	0	0	0	0	0	0
Otu0002669	0	0	0	0	0	0	0	2	0	0	0	0	0	0	0
Otu0002670	527	0	310	0	0	177	0	0	2	0	0	0	0	0	294
Otu0002676	7	0	0	3	0	0	0	1	1	3	0	5	2	0	0
Otu0002680	0	0	0	0	0	1	0	0	0	0	2	0	0	1	0
Otu0002687	0	0	0	0	0	0	0	0	0	0	0	1	0	0	0
Otu0002692	40	48	27	61	41	554	22	65	87	28	22	17	23	31	69
Otu0002696	0	0	0	0	0	0	0	0	0	0	1	0	0	0	0
Otu0002707	0	0	0	0	0	1	0	0	0	0	0	0	0	0	0
Otu0002708	1	0	0	3	2	14	1	2	10	0	0	0	0	1	0
Otu0002714	0	0	2	0	0	0	0	0	2	0	0	1	1	0	4
Otu0002715	0	0	0	0	0	0	0	1	0	0	0	0	0	0	0
Otu0002725	1	0	0	0	0	0	0	0	1	0	0	0	1	1	0
Otu0002728	1	0	0	0	0	0	0	3	1	1	0	1	0	0	0
Otu0002732	0	0	0	1	0	1	0	0	0	0	0	0	0	0	0
Otu0002740	0	1	1	0	0	0	0	0	0	0	1	1	0	0	0
Otu0002745	0	0	0	0	0	0	0	0	1	0	0	6	2	0	1
Otu0002746	0	0	0	0	0	0	0	0	2	0	0	3	0	0	0
Otu0002753	0	4	1	0	0	0	0	0	0	0	6	0	1	0	0
Otu0002755	0	0	0	0	0	0	0	1	0	0	0	0	0	0	0
Otu0002761	20	0	91	1	0	4	1	0	0	2	1	2	0	0	6
Otu0002766	0	0	0	0	0	0	0	0	2	0	0	0	0	0	0
Otu0002774	1	0	0	0	0	0	0	1	1	0	0	1	1	0	2
Otu0002775	0	2	0	0	0	0	0	0	1	0	0	1	0	0	0
Otu0002778	1	10	8	0	0	1	0	0	24	1	0	0	0	0	2
Otu0002784	6	0	4	2	0	6	0	2	2	0	0	21	5	0	12
Otu0002786	1	2	5	0	0	0	0	0	2	0	0	2	1	0	0
Otu0002787	0	1	0	0	0	0	0	0	0	0	0	0	0	0	0
Otu0002788	0	0	0	1	0	0	1	0	1	0	0	0	0	1	0
Otu0002790	0	1	0	0	0	0	0	0	1	0	0	2	0	0	0
Otu0002792	0	0	0	0	0	0	0	0	0	0	3	0	0	0	0
Otu0002794	0	0	0	0	0	0	0	0	1	0	0	0	0	0	0
Otu0002797	0	0	0	0	0	0	1	0	0	0	0	1	0	0	0
Otu0002804	0	0	0	0	0	0	0	0	1	0	0	0	0	0	0
Otu0002810	0	0	0	0	0	0	0	1	0	0	0	0	0	0	0
Otu0002812	1	0	0	0	0	0	0	0	0	0	0	0	0	0	0
Otu0002813	30	22	13	6	22	52	20	41	126	89	6	9	0	8	12
Otu0002814	0	2	0	0	0	0	0	0	1	0	1	1	0	0	2
Otu0002817	1	0	0	0	0	0	0	0	2	2	0	0	0	0	0
Otu0002820	0	0	0	0	0	0	0	0	0	0	0	0	1	0	0
Otu0002827	0	0	0	0	0	0	0	5	0	0	0	0	0	0	0
Otu0002832	0	0	0	0	0	1	0	0	0	0	0	0	0	0	0
Otu0002841	0	1	0	0	0	0	0	2	1	0	0	0	0	0	1
Otu0002844	0	0	0	0	0	0	1	0	0	0	0	0	0	0	0
Otu0002845	0	0	0	0	0	0	0	0	1	0	0	0	0	0	0
Otu0002852	0	0	2	0	0	0	0	0	0	0	0	0	0	0	0
Otu0002854	0	0	0	0	0	0	0	1	0	0	0	0	0	0	0
Otu0002855	0	0	0	0	0	19	0	0	0	11	0	0	0	0	0
Otu0002857	0	0	1	0	0	0	0	2	0	1	1	7	1	0	1
Otu0002864	0	0	1	0	0	0	0	0	0	0	0	0	0	0	0
Otu0002874	0	0	0	0	0	3	0	0	0	0	0	0	0	0	0
Otu0002875	0	0	0	0	0	0	0	4	0	0	0	0	0	0	0
Otu0002895	0	0	0	0	0	0	0	0	2	0	0	0	0	0	0
Otu0002902	0	0	0	0	0	0	1	0	0	0	0	0	0	0	0
Otu0002907	0	2	0	0	0	0	0	0	0	0	0	0	0	0	0
Otu0002915	0	0	2	0	0	0	0	0	1	0	1	2	0	0	3
Otu0002920	4	0	0	0	0	0	0	0	0	0	3	4	0	0	3
Otu0002922	0	1	0	0	0	0	0	0	0	0	0	1	0	0	3
Otu0002925	0	0	0	0	0	0	0	0	1	0	0	0	0	0	0
Otu0002930	0	0	0	0	0	0	0	0	0	0	0	0	0	1	0
Otu0002932	2	0	0	2	0	0	2	0	0	1	0	0	1	2	0
Otu0002937	0	0	0	1	0	3	1	0	1	0	0	0	0	0	0
Otu0002945	0	1	1	0	0	1	0	0	0	0	2	0	0	0	0
Otu0002949	0	0	0	0	0	2	0	0	0	0	0	0	0	0	0
Otu0002950	0	0	0	0	0	0	1	0	1	0	0	0	0	0	0
Otu0002952	0	2	1	0	0	0	0	0	0	0	0	0	0	0	0
Otu0002956	0	0	0	0	0	0	0	0	2	0	0	0	0	0	0
Otu0002959	0	0	0	0	0	0	0	0	3	0	0	0	0	0	0
Otu0002960	0	0	0	0	0	0	0	0	0	0	0	1	0	0	0
Otu0002963	3	0	0	3	0	3	1	1	1	0	0	2	1	0	1
Otu0002966	0	0	0	1	0	0	0	0	0	0	0	0	0	1	0
Otu0002973	0	0	0	0	0	0	0	0	1	0	0	0	0	0	0
Otu0002975	0	0	0	0	0	0	0	21	0	0	0	0	0	0	0
Otu0002981	0	0	0	0	0	0	0	0	0	0	0	0	1	0	0
Otu0002987	55	41	49	0	152	5	0	2	17	1	0	0	0	1	11
Otu0002990	0	0	0	0	0	0	0	7	0	0	0	0	0	0	0
Otu0002992	0	0	0	0	0	0	0	0	0	0	0	1	0	0	0
Otu0002995	0	0	0	0	0	0	0	1	0	0	0	0	0	0	0
Otu0003001	5	2	1	0	4	0	0	0	0	0	0	0	0	0	0
Otu0003002	0	0	0	0	0	0	0	0	0	1	0	0	0	0	0
Otu0003004	0	4	1	0	0	0	0	0	1	0	3	0	1	0	0
Otu0003005	0	0	0	0	0	0	0	0	1	1	0	0	0	0	0
Otu0003010	0	1	0	0	0	0	0	0	2	0	0	0	0	0	0
Otu0003013	0	0	0	0	0	3	0	0	1	0	0	0	0	0	0
Otu0003015	0	0	0	1	0	0	0	0	0	0	0	0	0	0	0
Otu0003017	2	0	0	0	0	0	0	0	1	1	0	0	2	0	0
Otu0003018	0	0	0	0	0	0	0	0	1	0	0	0	0	0	0
Otu0003020	0	0	0	0	2	0	0	0	2	5	0	0	0	0	0
Otu0003031	0	0	0	0	0	0	0	0	0	1	0	0	0	0	0
Otu0003034	2	0	0	0	1	0	0	0	2	2	0	0	0	0	0
Otu0003035	0	0	0	0	0	0	0	0	0	0	0	0	1	0	1
Otu0003059	0	0	0	1	0	0	0	0	0	0	0	1	0	0	0
Otu0003061	145	26	25	72	125	26	34	43	1	0	19	21	46	33	110
Otu0003070	0	11	0	0	0	0	0	0	2	0	0	0	0	0	1
Otu0003077	0	0	0	0	0	0	0	0	1	0	0	0	0	0	0
Otu0003094	0	0	0	0	0	0	0	0	0	0	5	0	0	0	3
Otu0003110	0	0	0	0	0	0	0	0	2	0	0	2	0	0	0
Otu0003113	0	0	0	0	0	1	0	0	0	0	0	0	0	0	0
Otu0003114	3	0	0	0	0	0	0	1	0	0	0	0	0	0	0
Otu0003125	2	0	0	1	5	8	0	4	27	1	0	1	3	1	0
Otu0003127	0	0	0	0	0	0	0	0	0	0	0	1	0	0	0
Otu0003130	0	1	0	0	0	0	0	0	0	0	0	0	0	0	0
Otu0003134	0	0	0	0	0	0	0	0	1	0	0	0	0	0	0
Otu0003135	0	0	0	0	1	0	0	0	0	0	0	0	0	0	0
Otu0003136	0	0	0	0	0	0	0	1	0	0	0	0	0	0	0
Otu0003138	0	0	0	0	0	0	0	1	0	0	0	0	0	0	0
Otu0003139	0	1	0	0	0	0	0	0	1	0	0	2	0	0	0
Otu0003140	0	0	0	0	0	0	0	1	0	0	0	0	0	0	0
Otu0003145	0	0	0	1	0	0	0	0	0	0	0	0	0	0	0
Otu0003152	0	1	0	0	0	0	0	0	16	0	0	0	0	0	0
Otu0003153	0	0	0	0	0	0	0	12	0	0	0	0	0	0	0
Otu0003158	0	0	0	0	0	0	0	0	0	0	1	0	0	0	0
Otu0003166	0	0	0	0	0	0	23	0	0	0	0	0	0	0	1
Otu0003170	0	0	0	0	0	0	0	0	1	0	0	0	0	0	0
Otu0003176	1	0	0	0	0	0	0	0	0	0	0	0	0	0	0
Otu0003178	0	0	1	0	0	0	0	1	1	0	0	0	0	0	0
Otu0003179	0	0	0	0	0	0	0	1	1	0	0	0	0	0	0
Otu0003186	1	0	0	0	0	0	0	0	0	0	0	0	0	0	0
Otu0003193	0	0	0	0	0	0	0	0	0	0	0	12	1	0	0
Otu0003198	0	0	0	0	0	1	0	0	0	0	0	0	0	0	1
Otu0003199	0	1	0	0	0	0	0	0	0	0	1	0	0	0	0
Otu0003200	1	0	1	0	0	0	0	0	0	0	0	5	1	0	2
Otu0003201	11	0	2	5	3	19	8	15	1	3	0	5	4	1	2
Otu0003219	0	0	0	0	0	0	0	0	0	0	0	1	0	0	0
Otu0003221	0	0	1	0	0	0	0	0	0	0	0	0	0	0	0
Otu0003222	0	0	0	0	0	0	0	2	0	0	0	0	0	0	0
Otu0003223	0	0	0	0	2	10	0	1	6	0	0	0	0	1	0
Otu0003230	0	13	0	0	0	0	0	0	0	0	2	0	0	0	0
Otu0003239	0	2	0	0	0	0	0	0	1	0	0	0	0	0	0
Otu0003240	0	0	0	0	0	0	0	0	0	1	0	0	0	0	0
Otu0003241	0	0	1	0	0	0	0	0	0	0	0	1	0	0	0
Otu0003247	0	0	0	0	0	228	0	11	0	0	0	0	0	0	0
Otu0003251	100	23	17	51	33	2	0	1	2	0	15	0	65	53	23
Otu0003258	0	0	0	0	0	0	0	0	2	0	1	0	0	0	0
Otu0003265	1	0	0	0	0	1	0	0	1	0	0	0	0	0	0
Otu0003267	0	1	0	0	0	0	0	0	0	0	0	0	0	0	0
Otu0003269	0	0	1	0	0	1	0	0	1	0	0	0	0	0	0
Otu0003272	0	0	0	0	1	0	0	0	0	0	0	0	0	0	0
Otu0003276	4	32	0	12	24	43	69	6	1	13	1	5	2	37	0
Otu0003287	0	1	0	1	0	0	0	0	3	1	1	1	0	0	0
Otu0003296	0	0	0	0	0	0	0	0	0	2	0	0	0	0	1
Otu0003304	0	2	1	0	0	0	0	0	0	0	2	0	0	0	0
Otu0003308	0	0	0	1	0	0	0	0	0	0	0	0	0	0	0
Otu0003310	1	0	0	0	0	0	0	0	0	0	0	0	1	0	0
Otu0003312	0	1	0	0	0	0	0	0	0	0	1	0	0	0	0
Otu0003317	0	0	0	0	0	0	0	1	0	0	0	0	0	0	0
Otu0003321	0	0	0	1	0	0	0	0	0	0	1	0	0	0	0
Otu0003326	1	1	0	0	0	0	0	0	0	0	0	0	0	0	0
Otu0003329	0	0	0	0	0	0	0	1	0	0	0	0	0	0	0
Otu0003335	1	0	0	0	0	1	0	0	2	0	0	2	0	0	1
Otu0003336	6	5	0	1	2	0	2	3	2	1	0	0	3	4	0
Otu0003337	0	1	0	0	0	0	0	0	26	1	0	0	0	0	0
Otu0003338	0	7	0	0	0	0	0	0	0	0	2	0	0	0	0
Otu0003340	0	0	0	0	0	0	0	0	0	0	0	0	2	0	1
Otu0003342	0	0	0	0	0	0	0	0	4	0	0	0	0	0	0
Otu0003347	0	0	0	0	0	0	0	0	0	0	6	1	0	0	0
Otu0003359	1	0	0	0	0	0	0	0	0	0	1	1	0	0	0
Otu0003360	0	1	0	0	0	0	0	0	1	0	0	2	2	0	1
Otu0003364	8	1	2	3	2	9	6	6	61	5	5	1	4	3	9
Otu0003369	0	0	0	0	0	0	0	0	1	0	1	0	0	0	0
Otu0003371	0	0	0	0	1	0	0	0	0	0	0	0	0	0	1
Otu0003373	0	0	0	0	0	0	0	0	0	0	1	0	0	0	0
Otu0003376	1	0	0	0	0	0	0	2	0	0	0	0	0	1	0
Otu0003381	0	0	0	0	0	0	0	0	0	0	0	3	0	0	1
Otu0003384	0	2	0	0	0	0	0	0	0	0	0	0	0	0	0
Otu0003386	2	0	0	0	0	0	0	0	0	0	0	0	0	0	0
Otu0003397	0	0	0	0	0	0	0	3	0	0	0	0	0	0	0
Otu0003402	0	1	0	0	0	0	0	0	1	0	0	0	0	0	0
Otu0003409	0	0	0	0	0	0	0	0	0	0	0	0	0	0	1
Otu0003410	0	0	0	0	0	0	0	0	0	0	0	1	0	0	0
Otu0003414	0	0	0	0	0	0	0	2	0	0	0	0	0	0	0
Otu0003415	18	75	74	3	0	0	1	1	20	0	1	118	70	3	41
Otu0003417	0	0	0	0	0	2	0	0	0	0	0	0	0	0	0
Otu0003425	0	0	0	0	0	0	0	0	0	0	1	0	0	0	0
Otu0003429	0	0	0	0	0	0	0	0	1	0	0	0	0	0	0
Otu0003435	0	0	2	0	0	0	0	0	0	0	0	0	0	0	0
Otu0003436	0	0	0	0	0	0	0	0	1	1	0	3	0	0	1
Otu0003442	0	0	0	0	0	0	0	0	1	0	0	0	0	0	0
Otu0003444	0	0	0	0	0	0	0	0	0	0	1	0	0	0	0
Otu0003446	0	0	0	0	0	0	0	1	0	0	0	1	0	0	0
Otu0003453	0	0	1	0	0	0	0	0	0	1	0	0	0	0	0
Otu0003461	104	27	25	55	8	60	36	42	40	74	14	15	43	69	52
Otu0003463	1	0	0	0	1	0	0	0	2	0	0	0	0	0	0
Otu0003465	0	0	0	0	0	0	0	0	2	1	0	0	0	0	0
Otu0003468	0	0	0	0	0	1	0	0	1	0	0	0	0	0	0
Otu0003472	0	0	0	0	0	1	0	0	0	0	0	0	0	0	0
Otu0003476	2	1	1	2	0	0	0	0	3	1	2	0	1	0	16
Otu0003480	0	2	0	1	2	0	0	0	0	0	0	0	0	1	0
Otu0003481	0	17	0	0	0	0	0	0	0	0	2	0	1	0	0
Otu0003486	0	3	0	0	0	0	0	0	0	0	0	0	3	0	0
Otu0003487	0	0	0	0	0	0	0	0	1	0	0	0	0	0	0
Otu0003500	10	0	0	0	0	1	0	3	2	1	1	0	1	2	3
Otu0003505	3	2	7	0	0	4	0	4	8	0	1	20	10	0	13
Otu0003511	27	35	16	44	25	298	10	51	58	15	23	17	25	35	53
Otu0003513	0	0	0	0	0	0	0	0	1	0	0	0	0	0	0
Otu0003514	0	0	0	0	0	0	0	0	1	0	0	0	0	0	0
Otu0003516	0	2	0	0	0	0	0	0	0	0	0	0	0	0	0
Otu0003525	0	0	0	0	0	1	0	1	1	0	0	2	0	0	0
Otu0003526	1	1	0	0	0	0	0	0	0	0	3	3	1	0	0
Otu0003527	0	1	0	0	0	0	0	0	0	0	0	0	0	0	0
Otu0003529	0	2	4	1	0	0	0	0	0	2	1	2	3	0	3
Otu0003531	0	0	0	0	0	0	0	0	0	0	1	0	0	0	0
Otu0003532	0	0	0	0	0	1	0	0	1	0	0	0	0	0	0
Otu0003537	0	6	2	0	0	0	0	0	3	0	0	2	3	0	0
Otu0003540	0	0	0	0	0	0	0	13	0	0	0	0	0	0	0
Otu0003541	0	0	0	0	0	0	0	0	0	0	0	0	1	0	2
Otu0003554	0	0	0	0	1	0	0	0	0	0	0	0	0	0	0
Otu0003555	1	0	0	0	0	0	0	0	0	0	0	0	0	0	0
Otu0003560	0	0	0	0	0	0	0	0	1	0	2	0	0	0	0
Otu0003570	0	0	0	0	0	1	0	1	0	0	0	0	0	0	0
Otu0003572	0	0	0	0	0	0	0	0	0	1	0	0	0	0	0
Otu0003573	0	12	0	0	0	0	0	0	0	0	4	0	0	0	0
Otu0003576	0	0	0	0	0	0	0	0	3	0	0	0	0	0	0
Otu0003577	1	0	0	0	0	0	0	0	0	0	0	0	0	0	0
Otu0003578	0	0	0	0	0	0	0	0	0	0	1	0	0	0	0
Otu0003581	0	0	0	0	0	1	0	0	0	0	0	0	0	0	0
Otu0003583	0	0	0	0	0	0	0	0	1	0	0	0	0	0	0
Otu0003584	0	0	2	0	0	0	0	0	2	0	0	0	2	0	6
Otu0003589	15	2	3	0	4	6	11	10	2	1	0	3	4	4	2
Otu0003605	0	0	0	0	0	1	0	0	0	0	0	0	0	0	0
Otu0003607	1	1	0	0	0	0	0	0	0	0	0	0	0	0	0
Otu0003609	0	0	0	1	0	0	0	1	1	1	0	0	0	0	0
Otu0003611	0	0	0	0	0	0	0	0	0	0	1	0	0	0	0
Otu0003613	0	0	0	0	0	0	0	0	1	0	0	0	0	0	0
Otu0003617	0	1	0	0	0	0	0	0	4	0	0	0	0	0	1
Otu0003621	6	157	0	36	7	5	183	0	29	5	50	55	323	217	3
Otu0003626	0	0	0	0	0	0	1	0	0	0	0	0	0	0	0
Otu0003629	0	0	0	0	0	0	0	0	1	0	0	0	0	0	0
Otu0003632	0	0	0	1	1	0	0	0	3	0	1	0	0	1	0
Otu0003633	0	0	0	0	0	0	0	0	3	0	0	0	0	0	0
Otu0003634	0	0	0	0	0	1	0	3	1	0	0	0	0	0	0
Otu0003637	0	0	0	0	0	3	0	0	0	0	0	0	0	0	0
Otu0003638	0	0	0	0	0	1	0	0	0	0	0	0	0	0	0
Otu0003640	0	1	0	0	0	0	0	0	0	0	0	0	0	0	0
Otu0003643	1	1	1	0	0	0	0	0	4	1	0	2	1	0	2
Otu0003649	0	0	0	0	0	0	0	0	0	0	0	1	0	0	0
Otu0003651	1	0	0	0	0	0	0	0	1	0	0	0	0	0	0
Otu0003657	0	0	0	0	1	0	0	0	8	0	0	0	0	0	0
Otu0003658	0	4	0	0	0	0	0	0	0	0	0	1	0	0	0
Otu0003661	0	0	0	0	0	8	0	0	0	0	0	0	1	0	0
Otu0003669	1	1	0	1	2	1	0	1	7	1	0	0	0	1	0
Otu0003670	0	1	0	0	0	0	0	1	1	0	0	0	0	0	1
Otu0003671	0	0	0	0	1	0	0	2	1	0	0	0	0	0	0
Otu0003673	0	0	0	0	0	0	0	11	0	0	0	0	0	0	0
Otu0003683	0	0	0	0	0	1	0	0	0	0	0	0	0	0	0
Otu0003686	48	2	1	19	5	0	5	0	0	0	3	5	14	4	4
Otu0003688	19	10	5	4	11	4	7	4	0	3	2	1	16	26	6
Otu0003689	0	25	0	0	0	0	0	0	0	0	0	0	0	0	0
Otu0003692	1	1	0	0	2	3	1	2	14	14	0	0	0	0	1
Otu0003697	0	1	0	0	0	2	0	0	0	0	0	1	0	0	0
Otu0003701	0	0	0	0	0	0	0	0	0	0	0	1	0	0	0
Otu0003709	0	0	0	0	0	0	0	0	0	0	0	1	0	0	0
Otu0003715	0	0	0	0	0	0	0	0	0	0	1	0	0	0	0
Otu0003718	0	0	0	0	0	1	0	0	0	0	0	0	0	0	0
Otu0003752	31	1	18	17	1	14	1	3	3	11	3	2	9	8	33
Otu0003754	0	0	0	0	0	0	0	0	2	0	0	0	0	0	0
Otu0003756	0	0	0	0	1	0	0	0	0	0	0	0	0	0	0
Otu0003757	6	1	0	0	0	0	0	2	0	0	2	0	3	0	7
Otu0003760	1	0	0	0	0	3	0	0	8	0	0	0	0	2	0
Otu0003761	0	0	0	0	0	0	0	0	1	0	0	0	0	0	0
Otu0003765	0	0	0	0	0	0	1	0	0	0	0	0	0	0	0
Otu0003767	0	0	0	0	0	0	0	0	0	0	18	0	0	0	0
Otu0003770	0	0	0	0	0	0	0	0	1	1	0	2	0	0	1
Otu0003774	1	0	0	0	0	0	0	0	3	0	0	0	0	0	1
Otu0003775	0	0	0	0	0	0	0	0	0	0	1	1	0	0	0
Otu0003781	2	0	0	0	1	0	0	0	37	0	0	0	0	0	1
Otu0003782	0	0	0	0	0	0	0	3	0	0	0	0	0	0	0
Otu0003785	0	0	0	1	0	1	0	1	0	0	0	0	0	0	0
Otu0003786	0	0	0	1	1	3	1	0	2	0	0	0	0	0	0
Otu0003789	0	1	3	0	0	0	0	1	5	1	0	1	0	0	3
Otu0003790	0	0	0	0	0	0	0	0	1	0	0	0	0	0	0
Otu0003791	0	0	0	0	0	0	0	0	1	0	0	0	0	0	0
Otu0003794	0	0	0	0	0	0	0	1	0	0	0	0	0	0	0
Otu0003801	0	0	0	0	0	0	0	0	1	0	0	0	0	0	0
Otu0003804	1	0	0	0	0	0	0	0	0	0	0	0	0	0	0
Otu0003805	0	2	0	0	0	0	0	0	0	0	0	0	0	0	0
Otu0003817	0	0	0	0	0	1	0	0	0	0	0	0	0	0	0
Otu0003830	1	1	0	0	0	3	0	2	0	0	0	0	1	0	0
Otu0003833	0	0	1	0	0	0	0	0	0	0	0	0	0	0	0
Otu0003849	0	1	0	0	0	0	0	1	2	0	17	1	0	0	1
Otu0003852	43	43	26	6	79	103	39	40	179	131	12	10	78	32	20
Otu0003857	0	0	0	0	1	0	0	0	0	0	0	0	0	0	0
Otu0003868	0	0	0	0	0	0	0	0	0	0	5	0	0	1	0
Otu0003874	0	0	0	0	0	0	0	1	0	0	0	0	0	0	1
Otu0003877	1	2	1	0	0	0	0	0	3	2	1	7	4	0	2
Otu0003879	0	0	0	1	0	0	0	0	0	0	0	0	0	1	0
Otu0003885	11	2	3	4	6	2	3	0	5	8	0	0	0	10	5
Otu0003886	29	4	7	8	13	11	5	13	20	6	8	1	20	7	19
Otu0003893	0	0	0	0	0	0	0	0	2	0	0	0	0	0	0
Otu0003904	1	0	1	0	2	2	0	0	1	0	1	0	1	2	0
Otu0003909	0	1	0	1	0	0	0	0	1	0	0	0	1	2	3
Otu0003910	0	0	2	0	0	0	0	3	2	0	0	0	0	0	0
Otu0003911	0	0	0	0	0	0	0	0	1	0	0	0	0	0	0
Otu0003914	0	0	1	0	0	2	0	0	0	2	0	0	2	3	1
Otu0003918	0	0	0	0	0	0	0	0	0	0	1	0	0	0	0
Otu0003919	0	124	0	19	0	0	116	0	1	0	38	42	192	133	1
Otu0003923	0	0	0	0	0	0	0	1	0	0	0	0	0	0	0
Otu0003931	0	0	3	0	0	0	0	0	0	0	1	0	0	0	0
Otu0003934	0	0	0	0	0	0	0	3	0	1	0	0	0	0	0
Otu0003939	0	0	0	0	1	0	0	0	0	0	0	0	0	0	0
Otu0003948	4	1	0	3	0	5	3	9	0	4	2	2	12	4	1
Otu0003952	0	0	0	1	0	0	0	0	2	0	0	0	1	0	0
Otu0003957	0	0	0	0	1	0	0	0	0	0	0	0	0	0	1
Otu0003960	0	0	0	0	0	0	0	3	0	0	0	0	0	0	0
Otu0003970	0	0	0	0	0	0	0	0	0	0	2	0	0	0	0
Otu0003972	137	26	54	82	135	41	57	80	0	0	24	20	85	47	39
Otu0003975	0	0	0	0	0	0	0	0	0	0	1	0	0	0	0
Otu0003984	0	0	0	0	0	0	0	0	1	1	0	0	0	0	0
Otu0003987	0	0	0	0	0	0	0	1	0	0	0	0	0	0	0
Otu0003993	1	0	0	0	0	0	0	0	0	0	0	0	0	0	0
Otu0004001	1	1	1	0	0	0	0	0	0	0	0	2	0	0	1
Otu0004009	0	0	0	0	0	0	0	1	0	0	0	0	0	0	0
Otu0004011	0	0	0	0	0	0	0	0	0	1	0	0	0	0	0
Otu0004012	34	5	3	37	3	10	8	15	0	4	4	3	29	24	15
Otu0004024	0	0	0	1	0	0	0	0	0	0	0	0	0	0	0
Otu0004032	1	0	0	0	1	0	0	0	0	0	1	0	0	0	0
Otu0004039	1	0	0	0	0	0	0	0	0	0	0	0	0	0	0
Otu0004045	0	0	0	0	0	0	0	0	0	0	0	3	0	0	3
Otu0004052	0	0	0	0	0	0	0	0	1	0	0	0	0	0	0
Otu0004059	0	0	0	0	0	0	0	1	0	0	0	0	0	0	0
Otu0004062	0	0	0	0	0	0	0	0	0	0	0	0	0	0	1
Otu0004064	0	0	0	0	0	0	0	0	1	0	0	0	0	0	0
Otu0004065	0	1	0	0	0	0	0	0	1	0	0	0	0	0	0
Otu0004066	0	1	0	0	0	0	0	0	1	0	1	0	0	0	0
Otu0004067	0	6	0	0	0	0	0	0	0	0	0	1	0	0	0
Otu0004068	1	0	0	3	0	0	0	0	0	0	0	0	0	0	0
Otu0004070	1	0	0	0	0	0	0	0	0	0	0	0	0	0	0
Otu0004075	16	0	2	0	5	3	7	7	89	5	0	1	1	2	0
Otu0004081	0	0	0	1	0	0	0	0	0	0	0	0	0	0	0
Otu0004084	0	1	8	0	0	0	0	2	2	0	0	31	9	0	9
Otu0004094	0	1	0	0	0	0	0	0	0	0	0	2	1	0	0
Otu0004103	0	5	2	0	0	0	0	1	10	0	2	2	0	0	0
Otu0004107	0	0	0	1	1	0	0	0	0	0	0	0	0	0	0
Otu0004121	0	0	0	0	0	0	0	0	1	0	0	0	0	0	0
Otu0004124	1	0	0	0	1	1	0	1	5	0	0	0	0	0	0
Otu0004126	0	0	0	0	0	0	0	1	0	0	0	0	0	0	0
Otu0004129	0	0	0	0	0	1	0	0	0	0	0	1	0	0	0
Otu0004131	0	0	0	1	0	0	0	0	1	0	0	0	0	0	0
Otu0004134	0	0	0	0	1	0	0	0	0	0	0	0	0	0	0
Otu0004140	0	0	0	0	0	0	0	0	1	0	0	0	0	0	0
Otu0004143	0	0	1	0	0	0	0	0	0	0	0	0	0	0	0
Otu0004146	1	0	0	0	0	0	0	1	2	0	0	0	0	0	0
Otu0004151	0	0	0	0	0	0	0	0	1	0	0	0	0	0	0
Otu0004152	0	0	0	0	0	0	0	2	0	0	0	0	0	0	0
Otu0004155	4	0	14	3	0	1	0	6	11	0	0	11	60	2	6
Otu0004158	0	0	0	0	1	0	0	0	2	0	0	0	0	0	0
Otu0004165	1	0	0	0	1	0	1	0	3	0	0	1	0	0	0
Otu0004167	0	0	3	0	1	1	0	0	3	1	5	2	4	0	2
Otu0004171	0	0	0	0	0	1	0	0	0	0	0	0	0	0	0
Otu0004181	1	0	0	0	0	3	0	0	1	0	0	0	0	0	0
Otu0004183	73	61	43	0	126	0	0	0	129	0	0	0	4	0	15
Otu0004187	0	0	0	0	0	0	0	0	1	0	0	0	0	0	0
Otu0004189	0	0	0	0	0	0	0	0	1	0	0	0	0	0	0
Otu0004191	0	0	0	0	0	0	0	0	1	0	0	0	0	0	0
Otu0004200	0	0	0	0	0	0	0	2	1	0	0	0	0	0	0
Otu0004213	0	1	0	0	0	1	0	0	4	2	0	2	0	0	0
Otu0004228	0	0	0	0	0	1	0	0	0	0	0	0	1	0	1
Otu0004230	0	0	1	0	0	0	0	0	0	0	0	0	0	0	0
Otu0004238	0	0	0	0	0	0	0	0	0	0	0	1	0	0	0
Otu0004242	0	0	1	0	0	0	0	0	0	0	0	1	0	0	0
Otu0004251	9	0	1	0	2	5	6	10	33	3	0	2	3	2	3
Otu0004258	0	0	0	0	0	0	0	0	0	0	0	0	1	0	0
Otu0004267	0	0	0	0	1	0	0	0	0	2	0	0	0	0	0
Otu0004272	0	3	0	0	0	0	0	0	0	0	0	1	0	0	0
Otu0004293	2	1	1	0	0	0	0	0	0	0	0	0	0	0	0
Otu0004294	0	0	0	0	0	0	0	1	0	0	0	0	0	0	0
Otu0004298	0	1	4	1	0	0	0	3	0	0	0	14	6	0	1
Otu0004301	0	0	0	0	0	0	0	0	0	0	0	0	0	0	1
Otu0004307	0	0	0	0	0	0	0	0	1	0	0	0	0	0	0
Otu0004311	11	3	2	3	0	2	5	1	1	0	4	0	7	1	3
Otu0004320	0	0	0	0	0	0	0	0	0	0	0	0	1	0	0
Otu0004321	2	14	4	0	0	0	0	0	5	0	1	1	1	1	1
Otu0004324	0	0	0	0	0	0	0	0	1	0	0	0	0	0	0
Otu0004325	0	0	0	0	0	0	0	0	0	1	0	0	0	0	0
Otu0004342	0	0	0	0	0	0	0	0	1	0	0	0	0	0	0
Otu0004351	0	14	0	0	0	0	0	0	0	0	0	0	0	0	0
Otu0004352	0	1	0	0	0	0	0	0	0	0	0	1	0	0	0
Otu0004357	0	0	0	0	0	0	0	0	3	0	0	0	0	0	0
Otu0004359	0	0	0	0	0	0	0	0	1	0	0	0	1	0	0
Otu0004367	0	0	0	0	0	0	0	0	1	0	0	0	0	0	0
Otu0004369	0	0	0	0	0	0	0	0	25	0	0	0	0	0	0
Otu0004378	3	0	0	1	0	1	0	0	10	1	2	0	0	1	0
Otu0004387	1	10	9	0	0	0	0	0	8	0	12	8	3	0	3
Otu0004389	0	0	0	0	1	0	0	0	0	0	0	0	0	0	0
Otu0004390	0	0	0	0	0	0	0	1	0	0	0	0	0	0	0
Otu0004394	0	0	0	0	0	0	0	0	3	1	0	0	0	0	0
Otu0004398	0	0	0	0	0	0	0	0	0	0	0	3	0	0	0
Otu0004400	0	0	0	1	0	1	0	1	0	0	0	0	0	0	0
Otu0004406	180	0	0	125	0	0	327	1	210	10	390	22	184	83	115
Otu0004416	0	0	0	0	0	0	0	0	1	0	0	0	0	0	0
Otu0004420	0	21	0	0	0	0	0	0	0	0	2	0	0	0	0
Otu0004421	0	0	0	0	0	0	0	0	0	0	1	0	0	0	0
Otu0004422	1	0	0	0	1	0	0	0	0	0	0	0	2	0	1
Otu0004436	1	0	0	0	0	0	0	0	0	0	0	0	0	1	0
Otu0004447	0	0	0	0	0	0	0	2	0	0	0	0	0	0	0
Otu0004450	0	0	0	0	0	0	0	0	1	0	0	0	0	0	0
Otu0004452	0	0	1	0	0	0	0	0	0	0	0	0	0	0	0
Otu0004467	0	0	0	0	0	0	0	0	0	1	0	0	0	0	0
Otu0004480	1	0	0	0	0	0	0	0	0	0	0	0	0	0	0
Otu0004481	0	0	0	0	0	0	0	0	0	0	0	0	0	0	1
Otu0004482	0	0	0	1	0	0	0	0	0	0	0	0	0	0	0
Otu0004486	0	0	0	0	0	0	1	0	2	4	0	0	0	0	0
Otu0004492	0	0	0	0	0	0	0	0	1	0	0	0	0	0	0
Otu0004496	0	4	0	0	0	0	0	0	0	1	3	0	0	0	0
Otu0004499	0	0	0	0	0	0	0	0	0	0	0	2	0	0	0
Otu0004500	0	0	0	0	0	0	0	0	2	0	0	0	0	0	0
Otu0004503	0	0	0	0	0	0	0	0	0	1	0	0	0	0	0
Otu0004509	32	21	11	34	22	25	9	29	78	7	14	16	46	39	23
Otu0004514	0	1	0	0	1	0	0	0	0	0	0	0	0	1	0
Otu0004516	0	0	0	0	0	0	0	0	0	0	0	1	0	0	0
Otu0004520	0	0	1	0	0	0	0	0	0	0	0	0	0	0	1
Otu0004523	0	0	0	0	0	0	0	1	0	0	0	0	0	0	0
Otu0004524	1	0	1	0	0	0	0	2	0	1	0	1	0	0	2
Otu0004526	0	0	5	3	0	2	0	1	9	0	0	3	1	0	3
Otu0004530	31	0	2	0	13	0	1	1	1	21	0	0	1	1	10
Otu0004534	0	0	0	0	0	0	0	1	2	0	0	0	0	0	0
Otu0004537	0	0	0	0	0	0	0	0	0	0	0	0	1	0	0
Otu0004541	0	0	0	0	0	0	0	0	1	0	2	0	0	0	0
Otu0004543	1	1	0	6	3	0	0	0	10	0	3	2	11	12	0
Otu0004547	0	0	0	0	0	0	0	0	0	0	2	0	0	0	0
Otu0004552	1	0	0	0	0	0	0	0	0	0	0	0	0	0	0
Otu0004555	1	0	0	0	0	0	0	0	1	0	0	0	0	0	0
Otu0004558	1	3	1	0	0	0	0	0	0	0	0	0	0	0	1
Otu0004560	0	0	1	0	0	0	0	0	0	0	0	0	0	0	0
Otu0004562	0	0	0	0	0	1	0	0	1	0	0	0	0	0	0
Otu0004568	0	0	0	0	0	0	1	0	1	0	0	0	0	0	0
Otu0004569	0	0	0	0	0	0	0	2	0	0	0	0	0	0	0
Otu0004570	0	0	0	0	0	1	0	0	0	0	0	0	0	0	0
Otu0004573	1	0	0	0	0	0	0	0	0	0	0	0	0	0	0
Otu0004576	0	0	0	0	0	0	0	0	1	0	0	0	0	0	0
Otu0004577	0	0	0	0	0	0	0	8	0	0	0	0	0	0	0
Otu0004585	0	1	0	1	0	0	0	0	2	0	0	0	0	0	2
Otu0004590	0	0	0	0	0	0	0	4	0	0	0	0	0	0	0
Otu0004598	0	0	0	0	0	0	0	0	0	0	0	1	0	1	0
Otu0004599	0	0	0	0	0	0	0	1	0	0	0	0	0	0	0
Otu0004602	0	0	0	0	0	1	0	0	1	0	0	0	0	0	0
Otu0004603	0	0	0	0	0	0	0	0	1	0	0	0	0	0	0
Otu0004605	0	0	0	0	0	0	0	1	0	0	0	0	0	0	0
Otu0004606	1	0	0	0	0	0	0	0	0	0	0	0	0	0	0
Otu0004608	96	19	1	4	30	42	23	38	359	48	6	10	43	14	38
Otu0004610	0	0	0	1	0	0	0	1	0	0	0	0	0	0	0
Otu0004614	1	0	0	1	0	4	0	1	0	0	0	1	2	2	0
Otu0004625	0	0	0	0	2	0	0	0	1	1	0	0	0	0	1
Otu0004631	0	0	0	0	0	0	0	0	0	0	4	0	0	0	0
Otu0004633	0	0	0	0	0	0	0	2	0	0	0	0	0	0	0
Otu0004635	0	1	0	0	0	0	0	0	1	0	0	0	0	0	0
Otu0004636	0	0	0	0	0	0	0	0	0	0	0	1	0	0	0
Otu0004640	0	0	0	0	0	0	1	142	0	0	6	0	1	5	1
Otu0004642	1	0	0	0	0	0	0	0	1	0	0	0	0	0	0
Otu0004643	0	0	0	0	0	0	0	0	0	1	0	0	0	0	0
Otu0004644	0	31	0	0	0	0	0	1	1	0	8	0	1	0	5
Otu0004647	0	3	0	0	0	0	0	0	1	0	0	0	0	0	0
Otu0004657	0	18	0	0	0	0	0	0	0	0	1	0	0	0	0
Otu0004662	0	0	0	0	0	0	1	0	0	0	0	0	0	0	0
Otu0004667	0	0	0	0	0	0	0	0	0	1	1	0	0	0	0
Otu0004674	0	0	0	0	0	0	0	0	2	0	0	0	0	0	1
Otu0004677	0	2	0	0	0	0	0	0	1	0	0	0	1	0	0
Otu0004679	0	0	0	0	0	0	0	0	0	0	0	1	0	0	0
Otu0004685	0	0	0	0	0	0	0	0	1	0	0	0	0	0	0
Otu0004693	0	0	0	0	0	1	0	0	1	1	0	0	0	0	0
Otu0004694	0	0	1	0	0	0	0	0	1	0	0	1	0	1	2
Otu0004698	0	0	0	0	0	0	0	0	0	0	0	0	2	0	0
Otu0004711	0	0	0	0	0	0	0	0	0	0	0	0	1	0	0
Otu0004727	0	0	0	0	0	1	0	0	0	0	0	0	0	0	0
Otu0004733	1	0	0	0	0	0	0	0	1	0	0	0	0	1	0
Otu0004750	0	0	1	1	0	0	0	0	0	0	0	0	1	0	1
Otu0004753	0	0	0	0	0	0	0	0	1	0	0	0	0	0	1
Otu0004759	0	0	0	0	0	1	0	0	1	0	0	0	0	0	0
Otu0004770	0	0	1	0	1	0	2	0	7	0	0	1	1	0	1
Otu0004771	0	0	0	0	1	0	1	0	0	0	0	0	0	1	0
Otu0004774	0	0	0	0	0	0	0	0	0	0	1	0	0	0	0
Otu0004776	0	0	0	0	0	0	0	1	0	0	0	0	0	0	0
Otu0004777	0	0	0	0	0	0	0	2	0	0	0	0	0	0	0
Otu0004785	0	0	0	1	0	1	0	1	0	0	0	11	0	0	3
Otu0004791	1	0	0	0	0	0	0	3	1	2	0	4	5	0	3
Otu0004799	0	0	0	0	0	0	0	0	3	0	0	0	0	0	0
Otu0004805	0	0	0	0	0	0	1	0	5	1	1	0	0	0	0
Otu0004809	2	0	0	1	0	1	0	0	3	0	0	0	0	1	0
Otu0004814	27	0	5	3	5	4	20	33	6	8	0	2	4	1	16
Otu0004820	0	0	0	0	0	0	0	3	0	0	0	0	0	0	0
Otu0004821	0	0	0	0	0	0	0	0	1	0	0	0	0	0	0
Otu0004829	0	0	0	0	0	1	0	0	0	0	0	0	0	0	0
Otu0004837	0	0	0	0	0	0	0	1	0	0	0	0	0	0	0
Otu0004839	0	0	0	0	0	0	0	0	0	0	0	0	0	0	1
Otu0004847	0	0	0	0	0	0	0	0	0	1	0	1	0	0	0
Otu0004848	1	0	0	0	0	1	0	0	0	0	0	0	0	0	0
Otu0004862	0	1	0	0	0	0	0	0	0	0	0	0	0	0	0
Otu0004864	1	0	0	0	0	0	0	0	0	0	0	0	0	0	0
Otu0004865	0	0	1	6	0	0	0	1	0	0	0	14	23	0	1
Otu0004874	1	0	0	1	0	2	0	0	1	0	0	0	0	0	0
Otu0004878	1	2	0	0	0	0	0	0	0	0	0	0	0	0	0
Otu0004881	0	0	0	0	0	0	0	0	1	0	0	0	0	0	0
Otu0004884	0	0	0	0	0	1	1	0	0	0	0	0	0	0	0
Otu0004889	0	0	0	0	0	0	0	0	1	0	0	0	0	0	0
Otu0004893	0	2	0	0	0	0	0	0	0	0	0	0	0	0	0
Otu0004900	1	0	0	0	0	0	0	0	0	0	0	5	1	0	2
Otu0004905	0	0	0	0	0	1	0	0	0	0	0	0	0	0	0
Otu0004911	24	13	5	7	4	19	5	0	91	10	2	9	22	2	20
Otu0004912	0	4	1	0	0	0	0	0	0	0	1	1	0	0	1
Otu0004919	0	1	0	0	0	0	0	0	1	0	0	0	0	0	0
Otu0004920	0	0	0	0	0	0	0	1	0	0	0	0	0	0	0
Otu0004926	0	0	0	0	0	1	0	0	0	0	0	0	0	0	0
Otu0004931	0	14	0	0	0	0	0	0	2	0	1	0	0	0	0
Otu0004938	0	0	0	0	0	0	0	0	1	1	0	0	0	0	0
Otu0004939	0	1	1	0	0	0	1	0	1	0	0	0	0	0	2
Otu0004946	6	0	0	0	0	0	0	0	0	0	0	6	2	0	0
Otu0004955	0	0	0	0	0	0	0	0	0	0	0	0	0	0	1
Otu0004957	0	0	0	1	0	0	0	0	3	0	0	0	0	0	0
Otu0004966	0	0	0	0	0	0	0	0	1	0	0	0	0	0	0
Otu0004969	0	0	0	0	0	0	0	0	26	0	0	0	0	0	0
Otu0004970	0	0	0	0	0	0	0	0	0	0	0	1	0	0	0
Otu0004975	0	0	0	0	2	0	0	0	0	0	0	0	0	0	0
Otu0004977	0	0	0	0	0	0	0	0	0	0	0	0	0	0	4
Otu0004979	0	0	0	0	0	0	0	1	0	0	0	0	0	0	0
Otu0004980	0	0	0	0	0	0	0	0	0	0	2	0	0	0	1
Otu0004983	2	0	0	0	0	1	0	0	0	1	0	0	0	0	0
Otu0004988	0	2	1	1	0	0	0	0	0	0	0	7	3	0	2
Otu0004997	0	0	0	0	0	0	1	0	0	0	0	0	0	0	0
Otu0005008	0	0	0	0	0	0	0	0	1	0	0	0	0	0	0
Otu0005016	0	3	0	0	0	0	0	0	0	0	2	0	0	0	0
Otu0005021	0	0	0	0	0	0	0	0	1	0	0	1	0	0	2
Otu0005022	0	0	0	0	0	0	0	0	1	0	0	0	0	0	0
Otu0005023	0	0	0	0	0	1	0	0	0	0	0	1	0	0	0
Otu0005029	0	0	0	0	0	0	0	2	0	0	0	0	0	0	0
Otu0005036	27	14	9	5	15	29	10	12	40	39	7	3	18	22	14
Otu0005044	3	0	0	0	0	1	0	0	3	1	0	1	3	1	5
Otu0005056	10	0	0	0	0	0	4	0	0	1	0	0	0	0	11
Otu0005064	0	0	1	0	0	0	0	0	0	0	1	0	1	0	0
Otu0005074	0	0	0	0	0	2	0	0	0	0	10	0	0	0	0
Otu0005076	1	0	0	0	0	0	0	0	0	0	0	0	0	0	0
Otu0005077	0	0	0	0	0	0	0	6	0	0	0	0	0	0	0
Otu0005078	0	0	0	0	0	0	0	0	1	0	0	0	0	0	0
Otu0005082	0	0	1	0	0	0	0	0	0	0	0	0	0	0	0
Otu0005089	2	5	2	0	0	0	0	1	0	0	0	6	1	0	2
Otu0005102	2	0	0	0	0	1	0	1	0	0	0	0	0	0	1
Otu0005103	0	3	0	0	2	15	6	4	2	24	1	1	2	2	0
Otu0005104	34	2	3	4	4	11	6	13	20	24	1	2	8	3	12
Otu0005106	28	3	2	13	6	14	9	7	0	14	3	1	35	14	9
Otu0005112	0	3	0	0	0	0	0	0	4	0	0	1	0	0	0
Otu0005117	0	1	2	0	0	0	0	0	0	0	0	0	0	0	0
Otu0005120	0	0	0	0	0	0	0	0	0	0	5	0	0	0	0
Otu0005126	1	0	0	0	0	0	0	0	0	0	0	0	0	0	0
Otu0005128	0	1	0	27	2	0	3	2	6	7	2	6	5	11	0
Otu0005129	0	0	0	0	0	0	0	0	1	0	0	0	0	0	0
Otu0005136	0	0	0	0	0	0	0	0	1	0	0	0	0	0	0
Otu0005137	0	0	0	0	0	0	0	0	1	0	1	2	0	0	0
Otu0005139	0	0	1	0	0	0	0	0	0	0	0	0	0	0	0
Otu0005145	33	8	7	35	4	17	20	18	65	19	4	3	12	18	28
Otu0005164	0	0	0	0	0	0	0	0	0	0	1	0	0	0	0
Otu0005170	0	0	0	0	1	0	0	0	0	1	0	0	0	0	0
Otu0005192	0	0	0	0	1	1	0	0	1	0	0	0	0	0	0
Otu0005198	1	0	0	0	0	0	0	0	0	0	0	0	0	0	0
Otu0005217	18	4	8	91	10	4	3	6	15	6	5	15	35	44	7
Otu0005227	0	0	0	0	0	1	0	0	1	0	0	0	0	0	0
Otu0005232	0	0	2	0	0	0	0	0	0	0	0	1	0	0	0
Otu0005235	6	0	1	0	1	1	0	0	7	0	0	0	0	1	0
Otu0005251	0	0	0	0	0	0	0	0	1	0	0	0	0	0	0
Otu0005253	0	0	0	0	0	0	0	1	1	0	0	0	0	0	0
Otu0005254	0	0	0	1	0	1	0	1	7	0	1	2	0	1	0
Otu0005258	0	1	0	0	0	0	0	0	2	0	0	2	0	0	0
Otu0005259	0	0	0	0	0	0	0	1	0	0	0	0	0	0	0
Otu0005261	0	1	2	0	0	0	0	0	1	0	1	0	0	0	0
Otu0005263	10	4	13	9	24	5	6	3	10	7	0	2	12	10	6
Otu0005268	0	0	0	0	0	0	0	0	0	1	0	0	0	0	0
Otu0005271	0	0	1	0	0	0	0	0	0	1	0	7	3	0	0
Otu0005274	1	0	0	0	0	0	0	0	1	0	0	0	0	0	0
Otu0005277	0	0	0	0	0	1	0	1	0	0	0	1	0	0	0
Otu0005279	0	0	0	1	0	0	0	0	0	0	0	0	0	0	0
Otu0005303	0	0	0	1	0	0	0	0	0	0	0	0	0	0	0
Otu0005310	0	0	1	0	0	0	0	0	0	0	0	0	0	0	0
Otu0005313	0	0	0	2	0	0	0	0	0	0	0	0	0	0	0
Otu0005316	0	0	0	0	0	0	0	0	0	0	1	0	0	0	0
Otu0005317	0	1	0	0	0	0	0	0	0	0	0	0	0	0	0
Otu0005327	57	18	43	6	116	1	16	0	26	0	12	7	33	32	21
Otu0005329	1	0	0	0	0	0	0	0	0	0	0	0	0	0	0
Otu0005336	0	0	0	0	0	0	0	0	0	1	0	0	0	0	0
Otu0005337	0	0	0	0	0	0	0	2	0	0	0	0	0	0	0
Otu0005346	1	0	0	0	0	0	0	0	0	2	0	0	0	0	0
Otu0005349	0	0	0	0	0	0	0	0	0	0	0	0	0	0	1
Otu0005356	0	0	0	3	0	4	5	8	0	22	0	0	2	1	0
Otu0005358	0	0	0	0	0	0	0	0	3	0	0	3	0	0	0
Otu0005359	1	5	15	1	0	0	0	0	2	0	0	10	7	0	1
Otu0005360	0	1	0	0	1	0	0	1	2	3	0	0	0	0	0
Otu0005364	0	0	0	0	0	1	0	0	1	0	0	0	0	0	0
Otu0005368	0	0	1	0	0	0	0	0	0	0	0	0	0	0	0
Otu0005396	0	0	0	0	1	0	0	0	0	0	0	0	0	0	0
Otu0005401	0	1	0	0	0	0	0	1	1	1	0	0	0	0	0
Otu0005408	0	0	0	0	0	0	0	0	0	0	0	1	0	0	0
Otu0005412	2	1	1	0	0	0	0	1	3	3	0	0	1	1	0
Otu0005415	0	0	0	0	0	0	0	1	0	0	0	0	0	0	0
Otu0005419	0	0	0	0	0	0	0	0	0	1	0	0	0	0	0
Otu0005436	0	0	0	0	0	0	0	1	0	1	0	0	0	0	0
Otu0005442	0	2	0	0	0	0	0	0	1	0	0	0	0	0	0
Otu0005444	1	0	0	0	0	0	0	0	0	0	0	0	0	0	0
Otu0005451	0	0	0	0	1	0	0	2	0	0	0	0	0	0	0
Otu0005454	0	1	0	0	0	0	0	0	0	0	0	0	0	0	0
Otu0005462	0	0	0	0	0	0	0	1	0	0	0	0	1	0	0
Otu0005463	1	0	0	0	0	0	0	0	0	0	0	0	0	0	0
Otu0005464	1	1	0	1	0	0	1	0	3	0	1	1	0	0	0
Otu0005467	1	0	0	0	0	0	0	0	0	0	0	0	0	0	0
Otu0005471	0	6	0	0	0	0	0	0	0	0	0	0	0	0	0
Otu0005472	0	0	2	0	0	0	0	0	0	0	4	0	0	0	0
Otu0005478	0	0	0	0	0	0	0	0	0	0	0	1	0	0	0
Otu0005479	0	0	1	0	0	0	0	0	0	0	0	0	0	0	1
Otu0005496	0	2	5	0	0	0	0	0	11	0	0	31	0	0	0
Otu0005498	0	0	0	0	0	0	0	0	1	0	0	0	0	0	0
Otu0005503	1	0	0	0	0	2	0	1	5	0	0	1	2	0	4
Otu0005522	0	0	0	0	0	0	0	0	0	0	0	1	1	0	0
Otu0005532	0	2	0	1	0	0	0	0	0	0	2	2	0	0	0
Otu0005535	0	0	0	0	0	0	0	22	2	0	0	0	0	0	0
Otu0005543	0	2	0	0	0	0	0	0	0	0	0	0	0	0	0
Otu0005562	1	1	0	0	0	0	0	0	1	0	0	0	1	0	0
Otu0005565	1	0	0	0	0	0	0	0	2	0	0	0	0	0	0
Otu0005567	0	0	0	0	0	0	0	0	0	0	0	1	0	0	0
Otu0005570	0	0	0	1	0	0	0	0	0	0	0	0	0	0	0
Otu0005574	0	0	0	0	0	0	0	0	0	3	0	0	0	0	0
Otu0005579	0	0	0	0	0	0	0	0	0	0	0	0	0	0	1
Otu0005588	0	0	0	0	0	0	0	0	0	0	0	0	1	0	0
Otu0005597	0	0	0	0	0	0	0	0	1	1	0	0	1	0	1
Otu0005599	0	0	1	0	0	21	0	3	27	0	0	0	0	0	0
Otu0005602	1	0	0	0	0	4	0	2	0	2	0	0	1	0	0
Otu0005605	0	0	0	0	0	0	0	3	0	0	0	1	0	0	0
Otu0005616	0	0	0	0	0	0	0	0	1	0	0	2	0	0	0
Otu0005618	0	0	0	0	0	0	0	0	1	0	0	0	0	0	0
Otu0005619	0	0	0	0	1	1	0	0	0	0	0	1	0	0	0
Otu0005624	3	0	0	0	0	0	0	0	1	0	0	1	1	0	0
Otu0005630	0	0	0	0	0	0	0	0	0	0	1	0	0	0	0
Otu0005635	0	0	0	0	0	1	0	6	0	0	0	0	0	0	0
Otu0005646	0	0	0	0	0	0	0	0	0	0	0	1	0	0	0
Otu0005649	7	0	0	0	0	0	3	12	1	0	0	0	0	0	4
Otu0005651	0	0	0	0	0	0	0	0	0	0	2	2	0	0	0
Otu0005653	5	0	1	0	0	0	0	0	0	0	0	0	0	0	1
Otu0005659	3	0	0	0	1	1	1	3	2	1	0	0	1	3	0
Otu0005660	0	0	0	0	0	0	0	0	1	0	10	0	0	0	0
Otu0005688	1	18	2	0	0	0	0	0	19	0	0	80	7	0	3
Otu0005692	4	3	1	1	3	2	3	1	0	5	2	0	3	5	3
Otu0005694	0	0	0	0	0	0	0	0	1	0	0	0	0	0	0
Otu0005699	1	0	0	0	0	0	0	0	0	1	0	0	0	0	0
Otu0005706	0	0	1	0	0	0	0	0	3	0	0	0	0	0	0
Otu0005712	0	1	0	0	0	0	0	0	0	0	0	0	0	0	2
Otu0005725	0	0	0	0	0	0	0	0	0	0	0	0	1	0	0
Otu0005732	0	0	0	0	0	0	0	0	0	0	0	2	0	0	0
Otu0005736	0	0	0	1	0	0	0	0	0	0	0	0	0	0	0
Otu0005745	0	0	0	0	0	0	0	0	0	0	6	0	0	0	0
Otu0005752	0	11	0	0	0	0	0	0	0	0	0	0	0	0	0
Otu0005755	5	2	3	2	13	9	4	0	19	13	2	2	3	4	1
Otu0005756	0	0	0	0	0	0	0	0	2	0	0	0	0	0	0
Otu0005757	0	0	0	1	0	0	0	0	0	0	0	0	1	0	0
Otu0005758	0	0	0	0	0	0	0	0	0	0	0	1	0	0	0
Otu0005765	6	2	1	0	3	7	6	1	2	2	0	3	1	1	1
Otu0005775	0	0	0	0	1	0	0	0	0	0	0	0	0	0	0
Otu0005776	0	1	0	0	0	0	0	0	2	0	0	1	0	0	0
Otu0005782	0	0	0	0	0	0	0	0	0	0	0	0	1	0	0
Otu0005784	0	2	6	2	0	0	0	1	1	1	0	4	2	0	2
Otu0005786	0	0	0	0	0	1	0	2	0	0	0	0	0	1	1
Otu0005803	1	0	0	0	0	0	0	0	0	0	0	1	3	0	1
Otu0005806	1	0	0	0	0	0	0	0	0	0	0	0	0	0	0
Otu0005807	0	0	0	0	0	0	0	1	0	0	0	0	0	0	0
Otu0005809	0	0	0	0	0	0	0	0	0	1	0	0	1	0	1
Otu0005813	0	1	0	0	0	0	0	0	0	0	0	3	0	0	0
Otu0005819	0	0	1	0	0	0	0	0	0	0	0	1	3	0	0
Otu0005821	0	2	0	0	0	0	0	0	0	0	0	0	0	0	0
Otu0005823	0	0	0	0	0	0	0	1	0	0	0	0	0	0	0
Otu0005824	0	0	1	0	0	0	0	0	0	0	0	0	0	0	0
Otu0005835	0	0	0	0	0	0	0	0	0	0	0	2	0	0	0
Otu0005837	0	0	0	0	0	0	0	1	0	0	0	0	0	0	0
Otu0005843	0	11	1	0	0	0	0	0	1	0	0	0	0	0	0
Otu0005853	0	0	0	0	0	0	0	1	0	0	0	0	0	0	0
Otu0005854	0	0	0	0	0	0	0	0	0	0	0	0	0	0	1
Otu0005860	0	0	0	0	0	0	0	0	0	0	0	0	0	0	1
Otu0005862	0	0	0	0	0	0	0	0	0	0	0	1	1	0	0
Otu0005863	0	0	0	0	1	1	0	0	1	0	0	0	0	0	0
Otu0005865	0	0	0	0	0	0	0	2	0	0	0	0	0	0	0
Otu0005868	0	0	0	0	0	0	0	0	0	0	0	3	0	0	0
Otu0005879	0	0	0	0	0	0	0	2	0	0	0	0	0	0	0
Otu0005880	1	0	1	0	0	0	0	0	5	1	0	0	0	0	0
Otu0005885	0	0	0	0	0	0	0	0	0	0	0	0	0	0	1
Otu0005892	0	0	0	0	1	1	0	0	0	1	0	0	0	0	0
Otu0005893	0	0	0	0	0	2	0	0	0	0	0	0	0	0	0
Otu0005895	0	0	0	0	0	0	0	0	1	0	0	0	0	0	0
Otu0005898	0	2	1	0	0	0	0	0	1	0	4	0	0	0	0
Otu0005900	0	0	0	0	0	0	0	0	2	0	0	0	0	0	0
Otu0005905	0	0	0	0	0	0	1	0	0	0	1	0	0	0	0
Otu0005912	0	0	0	0	0	0	0	0	0	0	3	0	0	0	0
Otu0005917	0	0	3	0	1	0	2	0	9	0	0	1	2	0	0
Otu0005920	0	0	0	0	0	0	1	1	2	0	0	0	0	0	0
Otu0005924	0	0	0	0	0	0	0	0	0	0	0	0	1	0	0
Otu0005929	0	0	0	0	0	0	0	0	0	0	0	1	0	0	0
Otu0005931	0	0	0	0	0	0	0	0	1	0	0	0	0	0	0
Otu0005932	0	0	0	0	0	0	0	1	0	1	0	0	0	0	0
Otu0005939	0	0	0	1	0	0	0	1	1	0	0	0	1	0	0
Otu0005940	0	0	0	0	0	0	0	0	0	0	1	0	0	0	0
Otu0005942	0	0	0	0	0	0	0	0	0	0	0	1	0	0	0
Otu0005954	0	0	0	0	0	2	0	0	0	0	0	0	0	0	0
Otu0005978	0	0	0	0	0	0	0	0	0	0	0	1	0	0	0
Otu0005981	0	0	0	0	0	0	0	0	0	0	0	2	0	0	0
Otu0005982	0	1	0	0	0	0	1	0	1	0	0	0	1	0	0
Otu0005985	0	0	0	0	0	0	0	0	0	0	0	0	1	0	0
Otu0005995	0	0	0	0	0	0	0	0	1	0	0	0	0	0	0
Otu0006002	0	0	0	0	0	0	0	0	0	0	0	0	0	0	1
Otu0006004	0	0	1	0	0	0	0	0	0	0	0	0	0	0	0
Otu0006010	0	0	0	0	0	0	0	0	0	0	0	1	0	0	0
Otu0006032	0	2	3	0	0	0	0	0	0	0	0	0	0	0	0
Otu0006039	1	0	1	0	0	0	0	0	5	0	0	0	0	1	1
Otu0006043	0	0	2	0	0	0	0	0	0	0	0	0	0	0	1
Otu0006045	0	1	0	0	0	0	0	0	0	0	0	0	0	0	0
Otu0006059	0	0	0	0	0	0	0	0	6	1	0	0	0	0	0
Otu0006060	1	1	0	0	0	0	0	0	0	0	0	1	0	0	0
Otu0006078	0	0	0	0	0	3	1	1	2	1	0	0	1	0	0
Otu0006094	0	2	0	0	0	0	0	0	0	0	3	0	0	0	0
Otu0006097	0	0	0	0	0	0	0	0	0	0	2	0	0	0	0
Otu0006108	0	0	0	0	0	0	0	0	1	1	0	0	0	0	0
Otu0006111	0	0	0	0	0	0	0	0	0	0	0	3	0	0	0
Otu0006124	0	0	0	0	0	0	0	0	0	1	0	0	0	0	0
Otu0006137	0	0	0	1	0	2	0	0	0	0	0	0	0	0	0
Otu0006149	0	2	0	0	0	0	0	0	0	0	0	0	0	0	0
Otu0006161	0	0	0	0	1	2	0	0	2	0	0	0	0	0	0
Otu0006163	0	0	0	0	0	0	0	0	22	0	0	0	0	0	0
Otu0006164	1	2	9	3	3	0	6	0	24	0	0	2	3	1	1
Otu0006166	0	0	0	0	1	0	0	0	0	0	0	0	0	2	0
Otu0006178	0	2	0	0	0	0	0	0	0	0	5	1	0	0	0
Otu0006181	0	0	0	0	0	0	0	0	1	0	0	0	0	0	0
Otu0006189	0	0	0	1	0	0	1	2	0	0	0	0	0	0	0
Otu0006190	0	0	0	0	0	0	0	0	0	1	0	0	0	0	0
Otu0006193	0	0	0	0	1	4	0	0	8	0	0	0	0	0	1
Otu0006199	0	0	1	0	0	0	0	0	0	0	0	0	0	0	0
Otu0006207	0	0	1	0	0	0	0	0	0	0	0	1	1	0	1
Otu0006208	0	0	0	0	0	0	0	1	2	0	0	0	0	0	0
Otu0006213	1	0	0	0	0	0	0	0	2	0	0	0	0	2	0
Otu0006216	0	0	0	0	0	0	0	0	1	0	0	0	0	0	0
Otu0006221	0	0	0	2	0	0	0	0	1	0	0	0	0	0	0
Otu0006224	2	0	0	2	0	2	0	0	0	1	0	0	0	0	0
Otu0006226	0	0	0	0	0	0	0	0	0	0	1	0	0	0	0
Otu0006228	0	1	0	0	0	0	0	0	0	0	0	0	0	0	0
Otu0006237	0	1	0	0	0	0	0	0	0	0	0	0	0	0	0
Otu0006245	0	0	0	0	0	0	0	3	0	0	0	0	0	0	0
Otu0006247	0	1	0	0	0	0	0	0	0	0	0	0	0	0	0
Otu0006259	0	0	0	0	0	0	0	0	1	0	0	0	0	0	0
Otu0006262	6	9	7	8	7	13	3	10	19	2	3	4	3	8	6
Otu0006264	0	0	1	0	0	0	0	0	0	0	0	1	0	0	0
Otu0006278	0	0	0	0	0	0	0	0	0	0	0	0	1	0	0
Otu0006284	0	0	0	0	0	0	0	0	0	0	2	0	0	0	0
Otu0006286	1	0	0	0	0	0	0	0	0	0	0	0	0	0	0
Otu0006292	0	0	0	0	0	0	0	1	0	0	0	0	0	0	0
Otu0006307	5	1	0	0	0	4	0	1	8	0	2	1	4	1	3
Otu0006309	0	0	0	0	0	0	0	0	1	0	0	0	0	0	0
Otu0006310	0	10	40	0	0	0	0	0	5	0	0	34	0	0	0
Otu0006312	0	0	1	0	0	0	0	0	0	0	0	0	0	0	0
Otu0006313	0	0	0	0	0	0	0	0	1	0	0	0	0	0	0
Otu0006314	2	0	3	0	6	3	12	7	27	2	0	0	2	3	3
Otu0006315	3	0	0	0	0	0	0	0	0	0	0	0	0	0	0
Otu0006318	0	0	0	0	0	2	0	0	1	0	0	0	0	0	0
Otu0006321	1	0	2	0	0	0	0	0	0	0	0	1	3	0	0
Otu0006326	2	1	0	0	6	0	1	2	15	4	0	2	0	0	0
Otu0006327	0	0	0	0	0	0	0	0	0	0	1	0	0	0	0
Otu0006342	0	0	0	0	0	1	0	0	0	0	0	0	0	0	0
Otu0006356	0	0	0	0	0	0	0	1	0	0	0	0	0	0	0
Otu0006359	0	0	0	0	0	0	0	1	0	0	0	0	0	0	0
Otu0006365	0	0	0	0	1	0	3	2	4	0	0	0	0	0	1
Otu0006366	0	0	0	0	0	0	0	11	0	0	0	0	0	0	0
Otu0006374	0	0	3	0	0	0	0	0	0	0	0	2	0	0	0
Otu0006381	1	1	0	0	2	3	0	4	3	0	0	0	1	0	0
Otu0006387	0	0	0	0	0	0	0	0	0	0	0	3	0	0	0
Otu0006390	0	0	0	0	0	0	0	6	0	0	0	0	0	0	0
Otu0006404	0	4	0	0	0	0	0	0	0	0	0	0	0	0	0
Otu0006406	0	0	0	0	0	0	0	0	12	0	0	0	0	1	0
Otu0006410	0	0	0	0	0	0	0	0	0	0	62	1	4	0	0
Otu0006415	0	1	0	0	0	0	0	0	0	0	0	0	0	0	0
Otu0006416	0	0	0	0	0	0	0	0	0	0	0	0	1	0	0
Otu0006424	0	0	0	0	0	0	0	1	0	0	0	0	0	0	0
Otu0006425	0	0	0	0	0	0	0	0	0	0	0	0	0	0	1
Otu0006426	0	0	1	0	0	0	0	0	0	0	0	0	0	0	0
Otu0006434	0	0	0	0	0	0	0	1	0	0	0	0	0	0	0
Otu0006435	0	2	0	0	0	0	0	0	0	1	0	0	0	0	0
Otu0006440	0	1	0	0	0	0	0	0	0	0	0	0	0	0	0
Otu0006441	0	0	0	0	0	0	0	2	0	0	0	0	0	0	0
Otu0006442	0	0	0	1	0	0	0	0	0	0	0	0	0	0	0
Otu0006468	1	1	1	1	0	3	0	0	0	2	0	0	1	2	0
Otu0006480	6	2	2	23	14	7	6	5	16	0	5	12	17	9	1
Otu0006488	0	1	1	0	0	0	0	0	1	0	0	0	0	0	0
Otu0006491	0	0	0	0	0	0	0	0	0	0	0	0	1	0	1
Otu0006499	0	5	0	0	0	0	0	0	0	0	0	1	0	0	0
Otu0006506	0	0	0	0	0	0	0	0	0	1	0	0	0	0	0
Otu0006510	1	0	0	0	0	0	0	0	0	1	0	2	0	0	1
Otu0006515	0	0	0	0	0	0	0	0	1	0	0	0	0	0	0
Otu0006517	2	0	0	1	4	0	0	3	4	4	2	0	0	1	0
Otu0006519	0	0	0	0	0	0	0	0	0	0	1	0	0	0	0
Otu0006521	0	0	0	0	0	0	0	1	0	0	0	0	0	0	0
Otu0006528	0	0	4	0	0	0	0	0	0	0	0	0	0	0	0
Otu0006533	1	0	0	0	1	0	1	1	0	0	0	0	2	0	0
Otu0006534	0	0	0	0	0	0	0	1	0	1	0	0	0	0	0
Otu0006542	4	4	1	1	2	8	1	2	0	2	1	0	0	2	1
Otu0006544	0	0	0	0	0	0	0	0	1	2	0	0	0	0	0
Otu0006545	0	0	0	1	0	0	0	0	0	0	0	0	0	0	0
Otu0006546	0	0	0	0	0	0	0	0	1	0	0	0	0	0	0
Otu0006549	18	5	1	0	6	11	3	8	18	22	0	1	0	3	6
Otu0006550	0	0	0	0	0	0	0	1	0	0	0	0	0	0	0
Otu0006555	0	0	0	0	0	0	0	1	0	0	0	0	0	0	0
Otu0006566	0	0	0	0	0	0	0	0	0	0	0	0	0	0	1
Otu0006575	0	0	0	0	0	0	0	0	0	0	0	1	0	0	0
Otu0006578	0	0	0	0	1	2	0	0	1	0	0	0	0	0	0
Otu0006579	0	1	0	0	0	0	0	0	0	0	0	0	0	0	0
Otu0006580	0	1	0	0	0	0	0	0	0	0	0	0	0	0	0
Otu0006595	0	0	0	0	0	0	0	0	0	0	0	1	0	0	0
Otu0006596	0	0	0	0	0	0	0	0	0	0	2	0	0	0	1
Otu0006597	0	0	0	0	0	0	0	0	1	0	0	0	0	0	0
Otu0006606	0	0	0	0	0	0	0	1	0	0	0	0	0	0	0
Otu0006609	1	4	1	0	0	0	0	2	1	0	0	2	1	0	3
Otu0006611	1	0	0	0	0	0	0	0	0	0	0	0	0	0	0
Otu0006613	0	0	0	0	0	0	0	0	1	0	0	0	0	0	0
Otu0006617	0	0	0	0	0	0	0	0	1	0	0	0	0	0	0
Otu0006618	0	0	0	0	0	0	0	1	0	0	0	0	0	0	0
Otu0006631	1	0	0	0	0	0	0	0	0	0	0	0	0	0	0
Otu0006633	0	0	0	0	0	0	0	0	0	0	0	1	0	0	0
Otu0006638	0	0	1	0	0	0	0	0	0	0	0	0	0	0	0
Otu0006643	3	0	0	0	0	7	4	11	5	1	0	2	1	1	10
Otu0006654	0	0	0	0	0	0	0	6	0	0	0	0	0	0	0
Otu0006655	1	0	0	0	0	0	0	0	0	0	0	0	0	1	0
Otu0006657	0	0	0	0	0	0	0	0	1	0	0	0	0	0	0
Otu0006659	4	5	4	1	12	2	2	0	5	5	3	0	1	2	3
Otu0006667	0	0	0	0	0	0	0	0	2	1	0	0	0	0	0
Otu0006672	1	0	0	0	0	0	0	0	0	0	0	0	0	0	0
Otu0006678	3	5	7	0	10	2	1	2	192	3	0	0	1	1	0
Otu0006679	0	0	1	0	0	0	0	0	0	0	0	0	0	0	0
Otu0006683	0	0	0	0	0	0	0	0	0	0	0	1	0	0	0
Otu0006684	1	0	0	0	0	0	0	0	0	0	0	0	0	0	0
Otu0006701	1	0	0	0	0	0	0	0	0	0	0	0	0	0	0
Otu0006716	0	0	0	0	0	0	0	1	0	0	0	0	0	0	0
Otu0006728	3	1	0	1	1	2	0	1	8	6	0	0	0	0	2
Otu0006729	0	0	0	0	0	0	0	0	0	0	0	1	0	0	0
Otu0006731	0	0	0	0	0	1	0	0	6	0	0	0	0	0	0
Otu0006734	0	1	1	0	0	0	0	0	1	0	12	0	1	0	0
Otu0006740	0	0	0	0	0	1	0	0	0	0	0	0	0	0	0
Otu0006741	0	0	0	0	1	3	0	0	0	0	0	0	1	0	0
Otu0006742	0	0	0	0	0	0	0	0	0	0	0	0	1	0	0
Otu0006743	1	0	1	0	0	0	0	1	1	1	0	1	0	1	3
Otu0006749	0	0	0	0	0	0	0	0	0	0	0	0	1	0	0
Otu0006754	0	2	0	0	0	0	0	0	0	0	0	0	0	0	0
Otu0006765	2	0	0	1	0	0	0	0	0	0	0	0	0	0	0
Otu0006782	0	0	0	0	0	0	0	0	1	0	0	1	0	0	0
Otu0006787	0	0	0	0	0	4	0	0	0	0	0	0	0	0	0
Otu0006796	0	0	0	0	0	0	0	1	0	0	0	0	0	0	0
Otu0006797	0	0	0	0	0	1	0	0	0	0	0	0	0	0	0
Otu0006798	1	0	0	0	0	1	0	1	2	0	0	0	0	0	0
Otu0006799	0	0	0	0	0	0	0	1	0	0	0	0	0	0	0
Otu0006811	0	0	0	0	0	0	0	0	2	3	0	0	0	0	0
Otu0006812	0	0	0	0	0	0	0	0	0	0	0	0	0	1	0
Otu0006817	0	0	1	0	1	0	0	0	0	0	0	0	0	0	0
Otu0006818	0	1	0	0	0	0	0	0	0	0	0	1	0	0	0
Otu0006821	0	0	0	0	0	0	0	0	1	0	0	0	0	0	0
Otu0006832	2	0	0	1	0	0	0	0	0	0	0	0	0	0	0
Otu0006833	35	19	31	0	30	0	1	1	9	2	1	0	1	0	6
Otu0006841	0	3	0	0	0	0	0	0	0	0	0	0	0	0	0
Otu0006844	0	0	1	0	0	0	0	0	0	0	0	0	0	0	0
Otu0006846	4	0	0	0	2	0	0	4	6	9	1	1	0	0	0
Otu0006848	0	0	0	0	0	1	0	0	0	0	0	0	0	0	0
Otu0006850	0	0	0	0	0	0	0	2	0	0	0	0	0	0	0
Otu0006855	2	1	0	0	3	0	0	0	4	1	0	0	0	0	1
Otu0006867	0	0	0	0	0	0	0	1	1	0	0	0	0	0	0
Otu0006881	29	8	2	10	22	6	5	4	0	0	8	5	5	7	25
Otu0006887	0	0	0	0	0	0	0	0	0	0	0	1	0	0	0
Otu0006889	0	0	0	0	0	4	0	0	0	0	0	0	1	0	0
Otu0006890	3	0	1	1	1	0	0	0	0	1	0	0	0	2	1
Otu0006908	0	0	0	0	0	0	0	0	1	0	0	0	0	0	0
Otu0006909	0	0	0	0	0	1	0	0	0	0	0	0	0	0	0
Otu0006915	4	0	0	1	1	0	0	2	0	0	1	0	0	1	0
Otu0006921	0	1	0	0	0	0	0	0	0	0	0	1	0	0	0
Otu0006924	0	0	2	0	0	0	0	0	0	0	0	0	2	0	0
Otu0006928	34	10	9	20	35	5	34	23	0	0	8	10	22	7	32
Otu0006945	0	0	0	0	0	0	0	0	1	0	0	0	0	0	0
Otu0006947	0	1	0	0	0	0	0	0	0	0	0	0	0	0	0
Otu0006948	0	1	2	0	0	0	0	0	2	0	0	5	4	0	1
Otu0006956	0	2	0	0	0	0	0	0	0	0	0	0	0	0	0
Otu0006971	0	0	0	0	1	0	1	0	0	0	0	1	0	0	0
Otu0006973	0	0	1	0	0	0	0	0	0	0	0	0	0	2	0
Otu0006979	0	0	0	0	0	0	1	0	0	0	0	0	0	0	0
Otu0006985	0	0	0	0	0	0	0	0	2	0	0	0	0	0	0
Otu0006987	0	1	0	0	0	0	0	0	0	0	0	0	0	0	0
Otu0006996	0	0	0	0	0	0	0	0	0	0	1	0	0	0	0
Otu0007013	0	0	0	1	0	0	0	0	0	0	0	1	0	0	1
Otu0007035	0	2	1	0	0	0	0	0	0	0	0	0	0	0	0
Otu0007040	0	2	0	0	0	1	1	1	0	0	0	2	0	0	2
Otu0007043	0	4	0	0	0	0	0	0	0	0	0	0	0	0	0
Otu0007052	0	13	3	0	0	0	0	0	0	0	0	1	0	0	1
Otu0007053	0	0	0	0	0	0	0	0	1	0	0	0	0	0	0
Otu0007059	0	2	0	0	0	0	0	0	0	0	0	0	0	0	0
Otu0007063	0	0	0	0	0	0	0	0	1	0	0	0	0	0	0
Otu0007064	0	0	0	0	1	0	0	1	0	1	0	0	0	0	0
Otu0007070	0	1	0	0	0	0	0	0	0	0	0	0	0	0	0
Otu0007078	0	0	0	0	0	1	0	0	1	2	0	0	0	0	0
Otu0007086	0	0	0	0	1	0	0	0	0	0	0	0	0	0	0
Otu0007090	90	6	15	22	31	45	48	56	10	3	16	22	36	8	3
Otu0007100	0	3	1	1	0	0	0	0	0	0	0	1	0	0	1
Otu0007102	0	0	0	0	0	0	0	0	2	0	0	0	0	0	0
Otu0007105	0	1	0	0	0	0	0	0	2	0	0	0	0	0	0
Otu0007118	0	0	0	0	0	0	0	1	0	0	0	0	0	0	0
Otu0007125	0	0	0	0	0	0	0	0	0	0	1	0	0	0	0
Otu0007126	0	0	0	0	0	0	0	1	0	0	0	0	0	0	0
Otu0007129	0	2	0	0	0	0	0	0	0	0	0	0	0	0	0
Otu0007132	0	0	0	0	0	0	0	1	1	1	1	0	0	1	0
Otu0007133	0	0	0	0	0	0	0	0	0	0	0	1	0	0	1
Otu0007135	0	1	0	0	0	0	0	0	0	0	0	0	0	1	0
Otu0007142	0	0	0	0	0	2	0	0	0	0	0	0	0	0	0
Otu0007146	0	0	0	0	0	0	0	0	0	0	1	0	0	0	0
Otu0007156	0	0	0	0	0	0	0	0	1	0	0	0	0	0	0
Otu0007162	0	0	0	0	0	0	0	0	0	0	0	0	0	0	1
Otu0007170	0	1	0	0	0	0	0	1	0	0	0	0	0	0	0
Otu0007178	0	0	0	0	0	0	0	0	0	0	0	1	0	0	1
Otu0007183	0	0	0	0	0	1	0	0	0	0	0	0	0	0	0
Otu0007184	0	214	84	0	0	0	0	0	10	0	31	25	1	0	0
Otu0007185	48	1	2	26	28	0	10	2	1	1	12	3	1	9	22
Otu0007186	0	0	0	0	0	1	0	0	0	0	0	0	0	0	0
Otu0007191	0	9	0	0	0	0	0	0	0	0	0	0	0	0	0
Otu0007195	0	0	0	3	0	0	0	0	1	0	1	1	1	0	0
Otu0007205	3	1	0	1	1	5	0	0	12	2	0	0	1	0	1
Otu0007209	4	1	0	1	2	1	0	5	1	2	0	0	1	2	1
Otu0007219	1	0	0	0	0	0	1	1	0	0	1	0	0	0	0
Otu0007235	0	1	0	0	0	0	0	0	0	0	0	0	0	0	0
Otu0007238	2	0	0	2	0	0	0	0	0	0	1	1	2	1	0
Otu0007243	0	0	0	0	0	0	0	0	0	0	0	1	0	0	0
Otu0007245	0	0	0	0	0	0	0	0	36	0	0	0	0	0	0
Otu0007247	0	0	0	0	0	0	0	0	0	0	0	0	1	0	0
Otu0007258	0	0	0	0	0	0	0	0	0	0	0	0	1	0	0
Otu0007267	0	0	0	0	0	0	0	3	0	0	0	0	0	0	0
Otu0007284	3	0	0	0	0	1	0	0	1	0	0	0	0	0	2
Otu0007287	0	0	0	0	0	0	0	0	0	0	0	1	0	0	0
Otu0007288	0	0	0	0	0	0	0	0	0	0	1	0	0	0	0
Otu0007291	0	0	0	0	0	0	0	1	0	0	0	0	0	0	0
Otu0007297	0	0	0	0	0	0	0	5	0	0	0	0	0	0	0
Otu0007304	0	0	0	0	0	0	0	0	1	0	0	0	0	0	0
Otu0007305	0	1	0	0	0	0	0	0	0	0	0	0	0	0	0
Otu0007322	0	0	0	0	0	0	0	9	0	0	0	0	0	0	0
Otu0007326	0	0	0	0	0	0	0	0	1	0	0	0	0	0	0
Otu0007331	0	0	0	0	0	0	0	1	1	0	0	0	0	0	0
Otu0007336	0	0	0	0	0	0	0	0	1	0	0	1	0	0	0
Otu0007360	0	0	0	0	0	0	0	2	1	0	0	1	0	0	0
Otu0007363	0	1	0	0	0	0	0	0	0	0	0	0	0	0	0
Otu0007375	0	0	0	0	0	0	0	0	4	0	0	0	0	0	0
Otu0007391	0	0	1	0	0	0	0	0	0	0	4	0	0	0	0
Otu0007400	0	0	0	0	0	0	0	0	0	0	1	0	0	0	0
Otu0007401	0	11	0	1	0	0	0	0	0	0	0	0	1	0	0
Otu0007423	0	0	0	0	0	1	0	0	1	0	0	0	0	0	0
Otu0007425	2	0	0	0	2	1	1	0	4	2	1	0	0	1	1
Otu0007427	0	0	0	0	0	0	0	2	0	0	0	0	0	0	0
Otu0007436	0	9	0	9	43	0	0	0	0	6	5	9	17	8	0
Otu0007441	0	0	0	0	0	0	0	0	1	0	0	0	0	0	0
Otu0007443	0	0	1	0	0	0	2	0	5	0	0	1	1	0	0
Otu0007454	0	0	0	0	0	0	0	2	0	0	0	0	0	0	0
Otu0007455	10	4	0	1	4	6	0	4	0	0	0	0	1	3	2
Otu0007458	1	0	1	1	0	0	3	3	0	3	0	0	2	0	2
Otu0007460	0	0	0	0	0	1	0	0	0	0	0	0	0	0	0
Otu0007464	1	0	0	0	0	0	0	0	0	0	0	0	0	0	0
Otu0007469	0	0	0	0	0	0	0	0	1	0	0	0	0	0	0
Otu0007471	0	0	0	0	0	0	0	0	0	0	0	1	0	0	0
Otu0007474	0	1	0	0	0	0	0	0	0	0	0	0	0	0	0
Otu0007476	0	0	0	0	0	0	0	0	1	0	0	0	0	0	0
Otu0007478	0	0	0	0	0	0	0	0	2	0	0	0	0	0	0
Otu0007480	0	0	1	0	0	0	0	0	0	0	0	0	0	0	0
Otu0007492	0	3	0	0	0	0	0	0	0	0	0	0	0	0	2
Otu0007493	0	1	0	0	0	0	0	0	0	0	0	0	0	0	0
Otu0007494	1	0	0	0	0	0	0	0	0	0	0	0	0	0	0
Otu0007496	0	2	1	0	0	0	0	0	0	0	0	0	0	0	0
Otu0007505	0	0	1	0	0	0	0	0	4	0	0	2	2	0	3
Otu0007514	0	0	0	0	0	1	0	0	1	0	0	0	0	0	6
Otu0007515	34	16	5	26	11	61	30	25	219	25	4	9	69	19	16
Otu0007541	0	0	0	0	0	0	0	0	1	0	0	0	0	0	0
Otu0007542	0	0	0	0	0	0	0	0	0	0	0	1	0	0	0
Otu0007543	0	0	0	0	0	0	0	2	1	0	0	0	0	0	0
Otu0007547	0	0	0	0	0	0	1	0	73	1	4	0	1	0	0
Otu0007553	3	3	2	5	0	4	1	2	0	3	6	0	5	10	2
Otu0007555	0	0	0	0	0	0	0	0	2	0	0	0	0	0	0
Otu0007556	0	0	0	0	0	0	0	0	1	1	0	0	0	0	0
Otu0007558	0	8	0	0	0	0	0	0	0	0	0	3	0	0	0
Otu0007563	1	0	0	0	0	0	0	0	0	0	3	0	0	0	0
Otu0007570	3	4	3	0	4	1	0	1	0	0	0	1	0	1	1
Otu0007574	1	0	2	0	7	111	0	1	102	3	0	5	0	0	0
Otu0007575	12	4	1	12	1	13	3	7	0	5	2	3	9	12	4
Otu0007579	0	0	0	0	0	0	0	0	1	0	0	1	0	0	2
Otu0007589	0	0	0	0	0	0	0	0	8	0	0	0	0	1	0
Otu0007607	7	2	3	1	0	8	1	2	0	1	0	0	4	3	3
Otu0007608	0	0	1	0	0	0	0	0	0	0	0	0	0	0	0
Otu0007618	1	0	0	0	0	0	0	0	0	0	0	0	0	0	0
Otu0007619	0	0	0	0	0	0	0	0	1	0	0	0	0	0	0
Otu0007626	1	0	0	0	0	0	0	0	0	0	0	0	0	0	0
Otu0007627	0	0	0	0	0	0	0	0	2	0	0	1	0	0	0
Otu0007637	0	0	0	0	0	0	0	0	1	0	0	0	0	0	0
Otu0007644	0	0	0	0	0	0	0	0	0	0	0	0	1	0	0
Otu0007649	0	0	0	0	0	0	0	1	0	0	0	0	0	0	0
Otu0007650	0	0	0	0	0	0	0	22	0	0	0	0	0	0	0
Otu0007668	0	0	0	0	0	0	0	7	0	0	0	0	0	0	0
Otu0007670	0	0	0	0	0	0	0	3	0	1	0	0	0	0	0
Otu0007675	0	0	0	0	1	1	0	0	1	0	0	0	0	0	0
Otu0007681	0	0	0	0	8	0	1	0	0	0	0	0	0	1	1
Otu0007691	0	0	0	0	0	0	0	0	3	0	0	0	0	0	0
Otu0007693	0	0	0	0	0	0	0	0	1	0	0	0	0	0	0
Otu0007695	0	0	0	0	0	4	0	0	0	0	0	0	0	0	0
Otu0007696	0	1	0	0	0	0	0	0	0	0	0	0	0	0	0
Otu0007697	28	15	7	11	7	9	13	11	14	10	2	1	14	27	20
Otu0007700	0	0	0	0	1	0	0	0	0	0	0	0	0	0	0
Otu0007709	0	1	0	0	0	0	0	0	0	0	0	0	0	0	0
Otu0007714	0	0	0	0	0	0	0	0	0	0	0	0	0	1	0
Otu0007715	0	0	0	0	0	0	0	0	0	0	0	1	1	0	0
Otu0007717	3	1	1	0	2	0	0	1	0	2	1	0	0	0	0
Otu0007720	0	0	0	0	0	0	0	0	2	0	0	0	0	0	0
Otu0007725	0	0	1	0	0	0	0	0	0	1	0	0	0	0	0
Otu0007731	0	0	0	0	0	0	0	0	1	0	0	0	0	0	0
Otu0007733	0	0	0	0	0	0	0	1	0	0	0	0	0	0	0
Otu0007737	0	9	1	0	0	0	0	0	0	0	0	0	0	0	0
Otu0007741	0	0	0	0	0	1	0	0	0	0	0	0	0	0	0
Otu0007752	0	2	0	0	0	0	0	0	0	0	0	0	0	0	0
Otu0007759	2	1	1	0	1	3	1	0	0	0	0	0	0	0	1
Otu0007760	1	0	0	0	0	0	0	0	1	0	0	0	0	0	0
Otu0007773	1	0	0	0	0	0	0	0	0	0	0	0	0	0	0
Otu0007780	1	0	0	0	0	0	0	0	0	0	0	0	0	0	0
Otu0007781	0	0	0	0	0	0	0	5	0	0	0	0	0	0	0
Otu0007794	1	0	0	0	0	1	0	0	1	1	0	0	0	0	0
Otu0007814	0	0	0	0	0	0	0	1	0	0	0	0	0	0	0
Otu0007821	1	0	0	0	0	0	0	0	0	0	0	0	0	0	0
Otu0007825	0	0	1	0	0	0	0	0	0	1	0	0	0	0	1
Otu0007829	12	0	11	3	4	4	4	3	32	3	0	2	2	1	2
Otu0007833	0	0	0	0	0	0	0	0	0	0	1	0	0	0	0
Otu0007842	0	0	0	0	0	0	0	0	1	0	0	0	0	0	0
Otu0007851	0	0	0	0	0	1	0	0	0	0	0	0	0	0	0
Otu0007854	0	0	0	0	0	0	0	0	0	0	1	0	0	0	0
Otu0007855	0	0	0	0	0	0	0	0	0	1	0	0	0	0	0
Otu0007860	0	0	0	0	0	0	0	0	4	0	0	0	0	0	0
Otu0007863	0	1	0	0	0	0	1	3	0	1	0	2	3	1	0
Otu0007872	0	0	0	0	0	0	0	0	1	0	0	0	0	0	0
Otu0007874	0	0	1	0	0	0	0	0	0	0	0	0	0	0	0
Otu0007875	1	6	0	4	0	0	9	0	0	0	2	2	33	28	0
Otu0007877	0	0	1	0	0	0	0	0	0	0	0	0	0	0	0
Otu0007884	0	0	1	0	0	0	0	0	1	0	0	0	0	0	0
Otu0007890	0	0	0	0	0	0	0	0	1	0	0	0	0	0	0
Otu0007895	0	0	4	2	1	0	7	0	25	0	0	2	4	1	2
Otu0007910	0	0	0	0	0	0	1	0	0	0	0	0	0	0	0
Otu0007911	0	0	0	0	0	0	0	0	1	0	2	0	0	0	0
Otu0007916	0	0	0	0	0	0	0	0	1	0	0	0	0	0	0
Otu0007917	0	11	0	0	0	0	0	0	1	0	1	0	0	0	1
Otu0007922	0	0	0	0	0	1	0	0	0	0	0	0	0	0	0
Otu0007924	1	0	0	1	0	0	0	1	0	0	0	1	0	0	0
Otu0007928	1	1	2	0	0	0	0	0	1	0	0	0	0	0	0
Otu0007929	0	0	0	0	1	0	1	1	14	0	0	0	0	0	0
Otu0007931	0	0	0	0	1	1	0	0	0	0	0	1	0	0	0
Otu0007942	0	4	0	0	0	0	0	0	1	0	0	1	0	0	0
Otu0007947	0	0	0	0	0	0	0	2	0	0	0	0	0	0	0
Otu0007948	0	1	0	0	0	0	0	0	0	0	15	0	0	0	0
Otu0007953	1	14	74	0	0	0	0	0	3	0	0	26	3	0	0
Otu0007956	0	0	2	0	0	0	0	0	0	0	0	1	1	0	0
Otu0007958	0	0	0	0	0	0	0	1	0	0	0	0	0	0	0
Otu0007969	0	0	0	0	0	0	0	0	1	0	0	0	0	0	0
Otu0007978	0	0	0	0	0	0	0	0	0	0	0	0	0	0	1
Otu0007989	0	0	0	0	0	0	0	0	0	0	0	5	3	0	0
Otu0008000	11	1	11	29	3	19	5	8	20	4	3	11	28	29	16
Otu0008004	0	0	0	0	0	0	0	0	0	0	1	0	1	0	0
Otu0008010	0	0	0	0	0	0	0	1	0	0	0	0	0	0	0
Otu0008014	0	1	3	0	0	0	0	0	1	0	0	0	1	0	1
Otu0008018	0	15	0	0	0	0	0	0	0	0	0	0	0	0	0
Otu0008019	0	0	0	0	0	0	0	0	0	0	0	0	1	0	0
Otu0008037	0	0	0	0	0	0	0	0	0	0	0	1	1	0	0
Otu0008040	0	1	1	0	0	0	0	0	0	0	2	0	0	0	0
Otu0008041	2	0	1	2	0	0	1	1	0	0	0	1	0	0	1
Otu0008050	0	0	0	0	0	1	0	0	0	0	0	0	0	0	0
Otu0008051	1	0	0	1	2	10	0	0	5	0	0	0	0	0	0
Otu0008061	2	0	2	0	0	8	3	0	5	0	0	0	0	0	0
Otu0008062	0	0	0	0	0	0	0	0	1	0	0	0	0	0	0
Otu0008068	0	0	0	0	0	0	0	0	0	0	0	0	1	0	0
Otu0008071	1	0	0	0	0	0	0	0	0	0	0	1	0	0	0
Otu0008074	0	0	0	0	1	0	0	0	0	0	0	1	1	0	0
Otu0008075	0	0	0	0	1	0	0	0	0	0	0	0	0	0	0
Otu0008078	0	0	0	0	0	0	0	0	0	0	0	1	0	0	0
Otu0008090	0	0	0	0	0	0	0	0	1	0	0	0	0	0	0
Otu0008092	1	0	0	0	0	0	0	2	1	1	0	0	0	0	0
Otu0008093	0	0	0	0	0	0	0	0	0	0	1	0	0	0	0
Otu0008108	0	0	0	1	0	0	0	1	0	0	0	0	0	0	0
Otu0008135	0	0	0	0	0	0	0	0	0	0	0	0	0	1	0
Otu0008137	0	0	0	0	0	0	0	0	0	1	0	0	0	0	0
Otu0008140	0	0	0	0	0	0	0	0	1	0	0	0	0	0	0
Otu0008152	2	2	0	1	1	5	2	9	0	1	0	1	2	1	0
Otu0008153	0	0	1	0	0	0	0	0	0	0	0	0	0	0	0
Otu0008154	0	1	0	0	0	0	0	0	0	0	0	0	0	0	0
Otu0008156	5	8	5	0	11	4	0	1	2	3	1	1	4	3	1
Otu0008168	0	0	0	0	0	0	0	0	1	0	0	0	0	0	0
Otu0008173	0	0	0	0	0	0	0	0	0	0	0	0	0	0	1
Otu0008180	0	0	0	0	0	0	0	0	1	0	0	0	0	0	0
Otu0008183	0	0	0	0	0	0	0	1	0	0	0	0	0	0	0
Otu0008187	10	6	5	4	11	1	0	3	14	3	0	1	3	3	5
Otu0008193	0	0	0	0	1	0	0	0	0	0	0	0	0	0	0
Otu0008200	1	0	0	1	2	3	0	1	12	0	0	1	0	3	0
Otu0008204	0	0	0	0	0	0	0	2	0	0	0	0	0	0	0
Otu0008205	0	0	0	0	0	1	0	0	0	0	0	0	0	0	0
Otu0008211	0	3	2	0	0	0	0	0	0	0	1	0	1	0	0
Otu0008215	0	0	0	0	0	0	0	0	0	0	0	0	0	1	0
Otu0008218	0	0	0	0	0	0	0	2	0	0	0	0	0	0	0
Otu0008220	0	0	0	0	0	0	0	0	0	0	5	0	0	0	0
Otu0008223	0	0	5	0	0	0	0	0	0	0	5	2	1	0	1
Otu0008230	0	0	0	0	0	0	1	1	0	0	0	1	1	2	0
Otu0008236	2	0	0	0	0	0	0	0	0	0	0	0	0	0	0
Otu0008241	0	0	0	0	1	0	0	1	4	1	0	0	0	0	0
Otu0008251	0	0	0	0	0	0	0	0	13	0	0	0	0	0	0
Otu0008255	0	0	0	0	0	1	0	0	0	0	0	0	0	0	0
Otu0008262	0	0	0	0	0	0	0	0	1	0	0	1	2	0	0
Otu0008268	0	0	0	0	0	0	0	0	7	0	0	0	0	0	0
Otu0008274	0	0	0	0	0	0	0	0	1	0	0	0	0	0	0
Otu0008283	0	0	0	0	0	0	0	0	1	0	0	0	0	0	0
Otu0008285	0	1	0	0	0	0	0	0	0	0	1	0	0	0	1
Otu0008289	0	0	0	0	0	0	0	0	0	0	0	0	0	0	1
Otu0008291	0	0	0	0	0	0	0	0	1	0	0	0	0	0	0
Otu0008292	0	0	0	0	0	0	0	0	0	0	1	0	0	0	0
Otu0008293	0	0	0	0	0	0	0	0	2	0	0	0	0	0	0
Otu0008299	0	0	0	0	0	0	0	0	1	0	0	0	0	0	0
Otu0008320	21	6	4	18	21	6	12	11	0	0	7	3	6	8	17
Otu0008328	0	0	1	0	0	0	0	0	0	0	0	0	0	0	0
Otu0008331	1	0	0	0	0	0	0	0	0	0	0	0	0	0	0
Otu0008332	0	1	0	0	0	0	0	0	0	0	0	0	0	0	0
Otu0008333	3	1	0	0	1	1	0	1	0	0	0	0	1	0	1
Otu0008336	0	0	0	0	0	0	0	0	0	0	0	0	0	0	1
Otu0008348	6	0	0	0	3	0	0	0	0	0	0	0	2	1	4
Otu0008354	1	0	0	0	0	1	0	0	0	0	0	0	0	0	0
Otu0008355	0	13	0	2	4	40	18	7	1	43	1	10	7	4	0
Otu0008371	0	1	1	0	0	0	0	0	2	0	0	0	0	0	0
Otu0008380	0	0	0	0	0	0	0	0	0	1	1	0	0	0	0
Otu0008390	0	1	0	0	0	0	0	0	0	0	1	0	0	0	0
Otu0008406	5	3	1	0	5	3	1	2	0	0	1	0	0	7	3
Otu0008414	0	0	0	0	0	0	0	0	1	0	0	0	0	0	0
Otu0008422	0	1	0	0	0	0	0	0	0	0	0	0	0	0	0
Otu0008432	1	0	0	0	0	0	0	1	0	0	0	0	0	0	0
Otu0008434	0	0	1	0	0	0	0	0	0	0	0	0	0	0	0
Otu0008436	0	1	0	0	0	0	0	0	1	0	0	0	0	1	0
Otu0008443	0	2	0	0	0	0	0	0	0	1	0	0	0	0	0
Otu0008456	0	0	0	0	0	0	0	0	3	0	0	0	0	0	0
Otu0008460	0	5	0	5	1	18	1	3	3	0	0	0	2	2	4
Otu0008475	0	0	0	0	1	0	0	0	0	0	0	0	0	0	0
Otu0008476	2	3	5	4	3	18	1	3	3	1	1	0	1	0	5
Otu0008502	0	0	0	0	0	0	0	0	1	0	0	0	0	0	0
Otu0008507	0	0	0	0	0	2	0	0	1	0	0	0	0	0	0
Otu0008509	0	0	0	0	0	0	0	0	0	1	0	0	0	0	1
Otu0008511	0	0	0	0	0	0	0	0	0	0	0	0	0	1	0
Otu0008513	1	0	0	0	0	0	0	0	0	0	0	0	0	0	0
Otu0008520	0	0	0	0	0	2	0	0	0	0	0	0	0	0	0
Otu0008529	0	0	0	0	0	0	0	0	0	0	0	0	1	1	0
Otu0008530	0	0	1	0	0	0	0	0	0	0	0	0	0	0	27
Otu0008534	0	0	0	1	0	0	0	0	0	0	0	0	0	0	0
Otu0008541	0	0	0	0	0	0	1	0	0	0	0	0	0	0	0
Otu0008558	0	0	0	0	0	0	0	0	2	0	0	0	0	0	0
Otu0008565	6	3	2	2	6	4	0	2	0	1	2	0	0	0	2
Otu0008574	22	7	1	4	8	7	16	7	11	5	2	0	2	7	10
Otu0008576	3	1	0	4	5	0	9	2	0	4	0	4	5	0	1
Otu0008589	0	0	0	0	0	0	0	0	1	0	0	0	0	0	0
Otu0008605	0	0	0	0	0	0	0	0	0	0	0	0	1	0	0
Otu0008608	0	0	1	0	0	1	0	0	0	0	0	0	0	0	0
Otu0008613	2	0	2	1	8	2	1	0	2	5	1	0	0	2	1
Otu0008638	0	0	0	0	0	0	0	0	0	0	1	0	0	0	0
Otu0008642	33	0	0	18	0	0	29	0	0	0	5	3	1	9	3
Otu0008656	1	0	0	0	0	0	0	0	189	2	0	0	0	0	0
Otu0008658	0	0	0	0	0	0	0	0	1	0	0	0	0	0	0
Otu0008660	7	2	1	1	6	1	0	1	10	7	1	1	0	2	0
[truncated: 6,629 more rows]

## Sheet: cfoli_fantome_island
otu_id	Webster.3.D11.235.1181352	Webster.3.D12.236.1181223	Webster.3.D7.231.1182068	Webster.3.D8.232.1182268	Webster.3.D9.233.1181235	Webster.3.E1.237.1181633	Webster.3.E2.238.1182026	Webster.3.E3.239.1181139	Webster.3.E4.240.1181040	Webster.3.E5.241.1181924	Webster.3.E6.242.1181596	Webster.3.E7.243.1181357	Webster.3.E8.244.1181761	Webster.3.E9.245.1181500
Otu0000001	5	3	8	10	12	6	3	4	0	5	4	1	1	10
Otu0000002	90	45	50	315	151	44	168	41	125	156	84	39	59	136
Otu0000003	3	2	3	4	2	249	2	0	92	0	0	0	3	9
Otu0000005	3	0	0	1	2	5	0	0	3	1	3	0	28	5
Otu0000006	1097	1504	1845	4331	2459	1434	1378	1310	568	1684	528	1053	892	4905
Otu0000007	23	6	23	24	13	10	18	10	15	24	21	12	20	45
Otu0000008	18	28	75	56	53	20	20	58	17	152	32	19	23	161
Otu0000010	0	0	0	0	0	1	0	0	0	0	0	0	0	0
Otu0000012	0	0	0	0	0	1	2	0	0	3	1	1	1	1
Otu0000013	8669	4895	10824	12103	10496	12981	9345	7460	9485	9145	12547	8109	13292	25666
Otu0000014	0	0	0	0	0	1	0	0	0	4	0	0	0	1
Otu0000015	61	11	21	163	37	34	37	14	37	31	42	25	34	88
Otu0000016	186	0	44	459	243	69	0	42	0	232	233	45	360	0
Otu0000017	11	26	28	42	37	24	20	17	19	29	11	17	15	51
Otu0000019	0	0	0	0	0	1	0	0	0	0	0	0	0	0
Otu0000020	0	0	0	1	0	0	0	0	0	0	0	0	0	0
Otu0000024	2386	4100	4330	6575	5100	4352	4359	4471	3977	6346	2969	3639	2061	8197
Otu0000026	0	0	0	0	0	0	0	0	0	3	0	0	0	0
Otu0000027	4	1	3	17	7	4	5	2	3	3	3	4	8	10
Otu0000028	0	3	36	2	3	0	0	0	0	8	0	1	3	6
Otu0000030	0	0	0	1	0	0	1	0	0	3	0	0	0	1
Otu0000031	0	1	201	2	9	0	1	1	0	1	1	14	36	5
Otu0000032	0	0	0	1	0	1	0	1	0	0	0	1	0	1
Otu0000034	0	0	0	0	0	0	0	0	0	2	0	0	0	0
Otu0000035	7	3	3	7	0	4	3	3	4	3	2	0	0	4
Otu0000036	0	0	0	0	0	0	0	0	0	1	0	0	0	0
Otu0000038	0	0	0	0	0	0	0	0	0	0	0	0	0	1
Otu0000039	0	0	0	0	0	1	0	0	0	0	0	0	0	2
Otu0000041	5	0	2	11	5	1	1	2	3	2	2	2	5	7
Otu0000044	0	0	0	0	0	2	0	0	0	0	0	0	0	0
Otu0000045	7	5	9	9	4	10	11	7	1	3	3	7	6	17
Otu0000046	207	752	608	908	439	650	459	752	198	718	356	267	335	746
Otu0000047	0	0	0	0	1	0	0	0	0	1	1	0	0	1
Otu0000049	0	0	0	1	0	0	0	0	0	0	0	1	0	0
Otu0000050	0	0	0	9	0	2	0	0	0	0	0	0	0	0
Otu0000051	2	1	0	7	1	0	3	1	1	2	0	2	4	6
Otu0000053	0	0	0	0	0	1	0	0	0	0	0	0	0	0
Otu0000054	0	0	0	0	0	0	0	0	0	0	1	0	0	0
Otu0000055	0	0	1	9	1	0	1	1	0	1	2	1	1	2
Otu0000056	16	5	14	72	18	16	21	0	22	26	14	17	17	58
Otu0000057	64	76	113	197	204	84	52	89	64	59	64	52	134	157
Otu0000059	1	0	0	0	0	1	0	0	0	0	0	0	0	0
Otu0000060	5	97	14	11	59	4	0	15	15	17	15	6	10	8
Otu0000061	0	0	0	0	0	0	0	0	1	1	0	0	0	1
Otu0000062	0	0	0	0	0	0	0	0	0	1	0	0	0	0
Otu0000064	0	0	0	0	0	1	0	0	0	0	0	0	1	0
Otu0000065	0	0	0	0	0	0	0	0	1	0	1	0	0	0
Otu0000067	0	0	0	0	0	0	0	0	0	1	1	0	1	0
Otu0000068	9	14	8	18	9	13	8	14	15	2	7	20	1	42
Otu0000069	0	0	0	0	0	1	0	0	0	0	0	0	0	0
Otu0000070	0	1	0	2	2	0	3	0	2	2	0	0	1	1
Otu0000071	2	2	6	4	2	2	2	1	3	3	1	2	6	2
Otu0000073	0	0	0	0	0	1	0	0	0	0	1	0	0	0
Otu0000075	2	0	0	1	1	0	0	0	1	0	1	0	2	1
Otu0000076	1353	573	2364	7932	2914	1657	2060	2693	1782	4370	1263	1094	2406	8529
Otu0000077	0	0	0	0	0	0	0	0	0	0	0	0	1	0
Otu0000078	1262	91	625	751	1045	1119	825	324	653	861	837	826	1167	1986
Otu0000081	1055	1126	1509	3244	2898	2299	920	1230	2606	1613	1497	957	1023	6769
Otu0000086	0	0	0	0	0	0	0	1	0	0	0	0	0	0
Otu0000089	200	342	896	858	1743	897	302	458	500	536	207	684	452	439
Otu0000090	0	0	1	2	0	11	2	0	0	2	0	2	3	1
Otu0000092	0	0	2	9	3	0	2	1	0	4	2	3	6	4
Otu0000096	2200	2444	2828	4177	3167	1796	2317	1735	2037	3964	1600	965	2052	6650
Otu0000099	0	0	0	0	0	1	0	0	1	1	0	0	0	0
Otu0000101	0	0	0	0	0	0	0	0	1	0	7	0	0	0
Otu0000104	17	10	3	39	34	14	14	10	14	33	15	7	8	16
Otu0000106	0	0	0	0	0	0	0	0	0	0	0	1	0	1
Otu0000108	0	0	0	0	0	0	0	0	0	0	1	0	0	1
Otu0000110	0	1	3	9	0	0	0	1	2	1	2	0	0	4
Otu0000112	0	0	0	0	1	0	0	0	0	0	0	0	0	1
Otu0000113	0	0	0	0	0	1	0	0	0	0	0	0	0	0
Otu0000114	0	3	2	1	1	1	0	0	0	0	3	0	1	13
Otu0000116	0	0	0	0	0	0	1	0	0	0	0	0	0	0
Otu0000117	5	2	7	12	8	2	4	2	7	4	1	1	3	5
Otu0000118	5	5	2	19	18	2	8	0	10	16	8	6	3	10
Otu0000120	0	0	0	0	0	1	1	0	0	0	0	0	0	0
Otu0000122	3	0	6	5	8	1	0	0	2	1	1	0	0	3
Otu0000123	0	0	0	1	0	0	0	0	0	0	0	0	0	0
Otu0000124	0	0	0	1	0	0	0	0	0	0	0	0	0	0
Otu0000126	136	143	129	871	63	258	91	68	399	143	379	82	152	600
Otu0000127	3	0	0	4	1	0	3	0	0	1	1	2	1	1
Otu0000130	3	2	4	8	1	1	2	0	2	2	0	0	0	3
Otu0000131	0	0	0	0	0	1	0	0	0	1	0	0	0	0
Otu0000132	0	1	0	0	0	0	0	0	1	0	0	0	0	1
Otu0000133	0	0	0	0	0	0	0	1	0	0	0	0	0	0
Otu0000134	0	0	0	0	0	0	0	0	0	1	0	0	0	0
Otu0000136	2	0	1	3	1	0	3	3	2	1	0	0	1	2
Otu0000137	0	0	0	0	0	0	0	0	1	0	0	1	0	1
Otu0000142	2	0	54	3	35	1	4	1	4	5	0	7	0	25
Otu0000143	0	0	0	0	0	1	0	0	0	0	0	0	0	0
Otu0000144	5	1	5	4	3	5	2	0	2	3	1	4	2	11
Otu0000145	241	211	514	1701	189	407	93	348	626	701	458	124	190	922
Otu0000146	1	0	7	3	0	6	1	0	2	1	0	0	2	4
Otu0000148	0	0	0	0	0	0	0	0	0	0	0	0	0	1
Otu0000152	0	0	0	0	0	1	0	0	0	0	0	0	0	0
Otu0000153	19	21	28	77	73	26	18	22	13	14	35	48	39	63
Otu0000154	1	0	0	0	0	0	0	0	0	0	0	0	0	0
Otu0000155	0	1	0	0	0	0	1	0	0	0	0	0	0	0
Otu0000156	0	0	0	1	0	0	0	0	0	0	0	0	0	0
Otu0000158	0	0	2	0	0	0	1	0	0	1	0	0	0	0
Otu0000159	2	6	2	2	5	7	2	2	2	1	6	2	0	3
Otu0000160	0	0	3	1	1	0	0	0	2	1	0	1	1	1
Otu0000161	0	0	0	0	0	0	0	0	0	0	1	0	0	0
Otu0000163	0	0	0	0	1	0	0	1	0	0	0	0	0	0
Otu0000165	0	0	0	0	0	0	0	0	0	0	0	0	0	2
Otu0000167	0	0	0	0	0	0	0	0	0	0	0	0	3	0
Otu0000171	1	0	3	0	1	0	1	0	3	0	0	0	0	0
Otu0000173	2	0	17	4	36	1	31	4	21	13	0	0	37	4
Otu0000174	1	0	0	2	0	0	2	0	1	1	0	0	0	2
Otu0000176	2	1	6	9	7	3	15	6	3	11	8	4	5	9
Otu0000179	245	152	571	499	491	412	622	412	213	348	148	341	307	641
Otu0000182	5	0	1	8	2	1	1	1	1	1	3	1	2	4
Otu0000183	1	0	2	2	0	4	0	0	1	0	0	0	0	2
Otu0000186	0	0	0	0	0	0	0	0	0	0	1	0	0	0
Otu0000187	2	3	3	10	4	1	6	0	4	4	4	2	2	8
Otu0000188	0	0	1	0	1	0	0	0	0	0	0	0	1	0
Otu0000189	2	0	1	8	5	1	3	3	1	4	1	1	2	9
Otu0000198	0	0	0	0	0	0	0	0	0	0	0	0	0	1
Otu0000202	0	0	0	0	0	1	0	0	0	0	0	0	0	0
Otu0000212	12	2	1	13	3	5	2	0	3	6	5	5	7	17
Otu0000213	1	1	3	2	1	5	3	0	1	3	4	0	7	4
Otu0000218	21	69	50	94	53	66	30	44	29	74	18	32	27	69
Otu0000219	2	0	2	4	3	0	4	2	5	3	2	0	0	1
Otu0000220	0	0	0	0	0	0	0	0	0	1	0	0	0	0
Otu0000221	0	0	0	0	0	1	0	0	0	0	0	0	0	0
Otu0000223	0	0	0	0	0	0	0	0	0	0	1	0	0	0
Otu0000231	0	0	1	0	0	0	0	0	0	0	1	33	3	0
Otu0000235	1	1	0	9	3	0	3	2	2	0	1	1	4	4
Otu0000236	1	0	0	0	1	0	0	0	0	0	0	0	0	0
Otu0000242	0	0	0	0	0	0	0	0	0	0	0	0	0	1
Otu0000255	1	0	4	13	8	3	5	3	2	6	2	3	8	9
Otu0000258	0	0	0	0	0	1	0	0	0	0	1	0	0	0
Otu0000261	0	0	0	0	1	0	0	0	0	0	0	0	0	0
Otu0000263	0	19	235	1	0	0	1	0	1	0	0	20	21	0
Otu0000264	1	0	1	2	2	2	1	1	1	1	0	0	0	4
Otu0000269	0	0	0	0	1	0	0	0	0	0	0	0	0	0
Otu0000271	1	0	1	5	4	0	0	1	0	3	4	0	1	0
Otu0000272	0	0	0	0	0	26	0	0	1	0	1	0	0	3
Otu0000283	491	300	623	2152	1768	472	746	489	1057	837	164	607	409	1124
Otu0000285	0	0	0	1	0	1	0	0	0	0	0	0	2	1
Otu0000287	811	897	1270	3633	816	1047	215	680	546	740	880	872	498	1778
Otu0000292	1	0	54	6	130	8	2	0	107	1	0	1	3	11
Otu0000297	0	0	0	0	0	1	0	0	0	1	0	0	0	0
Otu0000300	0	0	1	0	0	1	1	0	1	0	0	0	0	1
Otu0000302	0	0	0	0	0	0	0	0	0	0	1	0	0	0
Otu0000305	0	1	3	1	4	0	1	1	2	0	2	1	0	1
Otu0000309	0	0	0	0	0	0	0	0	1	0	0	0	0	0
Otu0000310	573	736	908	1036	963	1031	293	538	919	443	282	4192	277	1263
Otu0000313	0	0	0	0	0	0	0	0	0	1	0	0	0	1
Otu0000314	1	0	0	3	0	1	0	1	2	0	1	1	0	1
Otu0000319	25	68	66	105	46	14	18	26	28	64	29	24	16	152
Otu0000324	0	0	0	1	0	0	0	1	2	1	0	0	0	0
Otu0000326	0	0	0	0	0	0	0	0	0	1	0	0	0	0
Otu0000327	6	1	3	7	0	0	2	0	2	2	1	0	2	3
Otu0000332	0	0	0	1	0	1	0	1	0	0	0	0	0	0
Otu0000338	4	1	2	10	1	2	2	0	1	2	3	3	2	7
Otu0000341	0	0	0	0	0	0	0	1	0	0	0	0	0	1
Otu0000343	0	0	0	0	0	5	0	1	0	0	0	0	0	0
Otu0000346	2	0	1	9	7	2	7	2	6	4	1	0	2	1
Otu0000347	0	0	0	7	0	2	2	0	1	6	0	1	0	1
Otu0000349	0	0	0	1	0	0	0	0	0	0	0	0	0	0
Otu0000350	0	0	0	0	0	1	0	0	0	0	0	0	0	1
Otu0000353	0	1	3	0	3	0	1	0	0	0	0	0	0	0
Otu0000358	0	0	0	0	0	3	0	0	0	0	0	0	0	0
Otu0000360	337	0	535	2032	256	319	227	152	539	362	114	891	318	1681
Otu0000362	1	1	0	1	0	0	0	0	0	0	0	2	1	0
Otu0000365	0	0	0	0	0	0	1	0	0	0	0	0	0	1
Otu0000370	0	0	0	0	0	1	0	0	0	0	0	0	0	0
Otu0000371	135	725	360	339	236	310	403	228	234	354	219	395	271	1349
Otu0000376	330	599	300	430	441	462	1757	449	504	223	242	98	186	457
Otu0000382	0	1	2	1	2	0	0	0	1	1	1	0	3	0
Otu0000383	588	84	1370	2440	836	578	993	421	1039	626	347	386	435	1058
Otu0000386	0	0	0	0	0	0	0	0	0	1	0	0	0	0
Otu0000391	617	833	895	1366	624	217	288	283	502	1044	456	416	514	1637
Otu0000393	0	0	0	0	0	0	0	0	0	0	0	0	2	1
Otu0000395	2	3	0	9	6	5	1	5	4	3	2	0	2	4
Otu0000396	1	0	2	1	0	0	1	0	1	2	0	0	0	4
Otu0000399	1	0	1	0	0	4	0	0	1	0	0	0	1	0
Otu0000407	0	0	0	0	0	30	0	0	0	1	0	0	0	5
Otu0000409	1	0	1	2	0	7	1	0	0	0	0	0	0	2
Otu0000411	2	2	1	7	1	1	0	0	3	1	1	1	2	4
Otu0000412	0	0	2	2	0	0	1	0	0	0	1	0	0	0
Otu0000413	0	0	2	1	2	1	0	1	1	0	3	0	0	3
Otu0000414	1	0	0	4	0	0	0	2	1	3	0	1	0	2
Otu0000417	622	691	2169	1874	1171	599	627	1066	664	2216	731	729	883	5498
Otu0000421	0	1	1	0	5	1	0	2	0	1	1	0	0	0
Otu0000422	0	0	0	0	0	0	0	0	0	0	0	0	0	1
Otu0000427	0	0	0	0	1	0	0	0	0	0	0	0	0	0
Otu0000428	1	0	1	7	5	7	1	0	2	4	0	0	8	5
Otu0000429	0	0	0	1	0	0	0	0	1	0	0	0	0	0
Otu0000434	1	0	2	6	1	0	0	0	2	1	0	1	1	1
Otu0000436	0	0	1	1	0	5	1	0	0	0	0	0	0	3
Otu0000440	0	0	0	4	0	0	0	0	1	0	0	0	0	0
Otu0000445	0	0	2	0	0	0	0	0	0	0	0	0	0	0
Otu0000451	0	1	4	4	0	0	1	0	2	0	0	0	2	13
Otu0000453	0	2	0	3	2	1	2	2	2	4	2	2	2	2
Otu0000455	0	0	0	0	0	0	0	0	0	0	1	0	0	0
Otu0000456	0	1	0	1	0	1	1	0	1	0	0	0	1	2
Otu0000457	2	1	2	8	1	8	1	1	0	6	0	3	3	4
Otu0000465	0	0	1	1	1	0	1	0	0	1	0	0	0	0
Otu0000466	0	0	0	0	0	0	1	0	0	0	0	0	0	0
Otu0000470	0	0	0	1	0	0	0	0	0	0	0	0	0	0
Otu0000473	4	1	1	5	7	3	3	1	1	9	0	3	2	8
Otu0000478	0	1	0	2	0	0	1	0	1	0	1	0	0	2
Otu0000479	0	0	0	0	0	0	0	0	0	0	1	0	0	0
Otu0000481	0	0	0	1	0	0	0	0	0	0	0	1	0	0
Otu0000482	0	0	0	0	0	2	0	0	0	0	0	0	0	0
Otu0000493	0	0	0	0	0	0	0	0	0	2	0	0	0	1
Otu0000496	0	0	0	0	8	0	0	0	0	0	0	0	0	0
Otu0000499	0	0	0	1	0	2	0	0	0	0	0	0	0	0
Otu0000500	0	0	0	0	0	0	0	0	0	0	1	0	0	0
Otu0000507	0	0	0	0	7	0	0	0	0	0	0	0	0	0
Otu0000515	0	0	0	0	0	16	0	0	0	0	0	0	0	4
Otu0000521	0	0	6	5	4	22	3	0	0	4	1	2	2	9
Otu0000529	0	0	0	0	0	0	1	0	0	0	0	0	0	0
Otu0000533	0	0	0	0	1	0	0	0	0	0	0	0	0	1
Otu0000536	1	0	1	1	3	2	1	0	0	2	1	0	0	1
Otu0000538	0	0	0	0	0	1	0	0	0	0	0	0	0	0
Otu0000541	0	0	1	3	0	0	0	0	1	0	0	0	0	2
Otu0000543	0	0	0	0	0	0	0	0	0	0	0	0	0	1
Otu0000549	225	362	606	739	540	431	401	623	446	1414	392	406	327	2370
Otu0000554	0	0	0	0	0	0	0	0	1	0	1	0	0	2
Otu0000555	0	1	6	2	7	1	0	4	1	3	2	2	1	6
Otu0000556	0	0	0	0	0	3	0	0	0	0	0	0	0	0
Otu0000564	0	0	0	0	0	3	0	0	0	0	0	0	0	0
Otu0000565	0	0	0	2	0	0	3	0	0	1	0	0	0	1
Otu0000568	0	0	0	1	1	0	0	0	0	0	0	0	0	0
Otu0000578	0	0	0	0	0	1	0	0	0	0	0	0	0	2
Otu0000580	0	0	0	1	0	1	0	0	0	0	0	0	0	0
Otu0000596	0	0	0	0	0	0	0	0	0	1	0	0	0	0
Otu0000602	0	0	0	0	0	0	0	0	5	0	0	0	1	0
Otu0000606	0	0	0	1	0	0	0	0	0	0	0	0	0	0
Otu0000608	0	0	0	0	0	1	0	0	0	0	0	0	0	0
Otu0000609	0	0	0	23	3	0	0	0	0	0	0	0	0	0
Otu0000614	1	0	1	7	0	1	0	2	4	2	0	0	1	4
Otu0000615	0	0	2	0	0	1	0	0	0	0	0	0	0	0
Otu0000617	8	2	7	10	6	10	13	4	6	7	8	5	7	25
Otu0000619	0	0	0	0	1	0	0	0	0	0	0	0	0	0
Otu0000630	5	0	8	22	11	23	21	2	3	38	4	3	5	18
Otu0000631	0	0	0	0	0	15	0	0	0	0	0	0	0	1
Otu0000640	0	0	1	0	0	0	0	0	0	0	1	0	0	0
Otu0000655	0	0	1	0	0	1	0	0	0	0	0	0	0	0
Otu0000661	1	1	3	2	0	0	1	0	2	5	1	0	3	2
Otu0000662	1	0	0	0	0	0	0	0	0	0	0	0	0	0
Otu0000666	1	2	0	0	0	0	1	0	0	0	0	0	0	1
Otu0000670	0	0	3	2	2	1	3	0	1	2	0	0	1	5
Otu0000673	1	0	1	0	0	5	0	0	1	1	1	1	0	1
Otu0000676	0	0	0	0	0	3	0	0	0	7	0	0	0	0
Otu0000680	0	1	0	0	0	0	0	0	0	0	0	0	0	0
Otu0000681	0	0	0	0	0	0	0	0	0	0	1	0	0	0
Otu0000684	0	0	0	0	0	3	0	0	0	0	0	0	0	0
Otu0000694	0	0	1	0	2	16	0	0	1	0	0	1	1	6
Otu0000696	0	0	1	0	1	0	0	0	0	1	0	0	0	0
Otu0000697	0	0	0	0	0	0	0	1	0	0	0	0	0	1
Otu0000704	0	1	1	0	0	0	0	1	1	0	0	0	1	1
Otu0000711	13	35	55	151	78	42	55	42	16	56	16	21	17	165
Otu0000712	0	3	4	6	7	4	1	3	3	0	2	0	1	12
Otu0000716	1	0	0	5	0	0	1	0	0	0	1	0	1	4
Otu0000721	0	0	0	1	0	0	0	0	0	0	0	0	0	0
Otu0000724	0	0	0	2	0	0	0	0	0	0	0	0	0	0
Otu0000727	0	0	0	3	1	4	2	0	2	0	0	2	1	1
Otu0000729	1	0	2	1	1	0	0	0	0	1	1	0	0	1
Otu0000730	0	0	0	0	0	0	0	0	0	0	0	0	0	1
Otu0000735	0	0	1	2	0	0	0	0	0	0	0	0	0	0
Otu0000740	0	0	0	2	0	1	1	0	0	0	0	0	1	1
Otu0000749	0	0	0	1	2	2	0	0	0	1	0	0	1	1
Otu0000750	0	1	0	3	1	0	0	1	0	0	3	0	0	1
Otu0000758	0	0	1	0	1	0	0	0	0	1	0	0	0	1
Otu0000759	0	0	0	0	0	0	0	0	0	0	0	0	0	1
Otu0000761	0	0	3	0	0	4	0	1	0	0	0	1	0	0
Otu0000763	0	0	0	0	0	3	0	0	1	0	1	0	2	4
Otu0000764	0	0	1	6	0	0	0	0	0	1	0	0	0	0
Otu0000768	0	0	0	0	0	1	0	0	0	1	0	0	0	0
Otu0000772	50	55	55	130	142	58	67	69	52	64	45	61	61	201
Otu0000773	0	0	0	0	1	1	0	0	0	0	0	1	0	0
Otu0000775	0	0	0	0	0	1	0	0	3	0	0	1	0	0
Otu0000776	0	0	0	0	0	1	0	0	0	0	0	0	0	0
Otu0000777	0	0	0	0	0	0	0	4	0	0	0	0	0	0
Otu0000784	0	0	0	0	0	2	0	0	0	1	0	0	0	0
Otu0000790	0	0	0	1	0	0	0	0	0	0	0	0	0	0
Otu0000792	0	0	4	0	0	12	0	1	11	3	0	0	0	2
Otu0000794	0	0	0	0	1	0	0	0	0	0	0	0	0	0
Otu0000795	0	0	0	1	0	0	1	0	0	0	0	0	0	0
Otu0000799	0	0	2	3	4	14	1	1	0	2	0	1	0	2
Otu0000803	0	0	0	0	0	1	0	0	0	0	0	0	0	0
Otu0000806	2	0	0	0	0	0	0	0	0	0	0	7	2	0
Otu0000815	1	0	0	0	0	0	0	0	0	0	0	0	0	0
Otu0000818	0	0	0	3	2	0	1	1	0	2	0	1	0	3
Otu0000826	0	0	0	0	0	2	0	0	0	0	0	0	0	0
Otu0000830	1	61	803	0	1	0	1	1	0	154	0	97	133	7
Otu0000835	0	0	0	0	0	1	1	0	0	0	0	0	1	0
Otu0000848	349	186	1507	941	2123	283	2776	325	1223	1747	838	98	862	4512
Otu0000851	38	0	87	12	297	7	12	32	37	1	3	35	7	7
Otu0000856	0	0	0	0	0	0	0	0	0	1	0	0	0	0
Otu0000857	0	0	2	0	0	10	1	0	0	0	0	0	0	3
Otu0000861	0	1	0	1	0	0	0	0	0	2	0	0	0	1
Otu0000874	0	0	0	0	3	0	0	0	0	0	0	0	0	0
Otu0000877	0	0	0	1	0	0	0	1	0	2	0	0	0	0
Otu0000878	0	0	3	2	1	10	1	0	1	2	0	0	1	3
Otu0000880	0	0	2	0	1	2	0	0	0	0	0	0	0	1
Otu0000890	0	0	0	0	0	1	0	0	0	0	0	0	0	0
Otu0000891	0	0	0	0	2	0	0	0	0	0	0	0	0	0
Otu0000893	0	0	0	1	0	0	0	0	0	0	0	0	0	0
Otu0000897	0	1	2	0	2	0	3	1	0	0	0	0	1	0
Otu0000903	0	0	0	0	1	0	0	0	0	0	0	0	0	0
Otu0000913	1	1	3	3	1	4	0	0	1	0	1	2	3	0
Otu0000914	1	1	0	0	0	1	0	0	1	1	0	0	0	0
Otu0000919	0	0	0	2	1	0	0	0	0	0	0	0	0	0
Otu0000923	2	0	7	8	4	0	1	0	3	5	4	3	1	12
Otu0000931	0	0	0	0	0	1	0	0	0	0	0	0	1	0
Otu0000937	0	0	0	0	1	0	1	0	1	0	0	0	1	0
Otu0000941	1	3	0	1	1	1	5	0	9	0	1	1	2	2
Otu0000943	0	0	0	0	0	0	0	0	1	0	0	0	0	0
Otu0000946	0	1	1	2	0	1	2	0	0	0	0	0	0	1
Otu0000947	0	2	0	0	0	0	1	0	0	0	0	0	1	2
Otu0000953	0	0	0	0	0	1	0	0	0	0	0	1	0	0
Otu0000954	0	0	1	3	4	0	3	0	0	2	2	0	0	2
Otu0000955	0	0	0	0	0	0	0	0	1	0	0	1	0	2
Otu0000959	0	0	0	0	0	0	0	0	0	0	0	0	0	1
Otu0000961	0	2	1	0	0	0	0	0	0	0	0	0	0	2
Otu0000968	1	1	3	2	1	0	2	0	0	0	1	0	2	4
Otu0000970	0	0	0	1	0	0	0	0	0	0	0	0	0	0
Otu0000971	0	0	0	0	1	0	0	0	0	0	0	0	0	0
Otu0000975	2	0	0	10	0	0	0	10	0	0	0	0	0	0
Otu0000976	1	0	2	0	1	0	1	1	0	0	2	0	0	3
Otu0000978	0	0	0	0	0	0	0	0	0	17	0	0	0	0
Otu0000985	0	0	0	0	0	0	0	0	1	0	0	0	1	0
Otu0000987	0	0	0	0	0	0	1	0	0	0	0	0	0	0
Otu0000992	0	0	0	0	0	0	1	0	0	0	0	0	0	0
Otu0000994	0	0	1	1	0	0	1	1	0	1	0	0	0	0
Otu0000995	0	0	1	0	0	0	0	0	0	0	0	0	0	0
Otu0000996	0	0	0	0	0	0	0	0	0	1	0	0	0	0
Otu0000997	0	0	0	0	0	0	0	0	1	0	0	0	0	0
Otu0001001	0	0	0	1	2	0	0	0	0	0	0	0	1	1
Otu0001004	0	0	0	0	0	0	0	0	0	0	0	0	0	1
Otu0001009	0	0	3	2	0	0	0	0	0	0	0	0	1	0
Otu0001010	0	0	1	0	0	5	0	0	0	1	0	0	0	1
Otu0001017	0	0	0	0	4	0	0	0	0	0	0	0	0	0
Otu0001020	0	0	0	1	0	0	0	0	0	0	0	0	0	0
Otu0001022	0	0	0	1	1	0	1	0	0	0	0	0	0	0
Otu0001027	0	0	0	1	0	0	0	0	0	1	0	0	0	0
Otu0001028	1	0	0	2	2	0	0	0	1	0	1	0	0	0
Otu0001033	0	0	0	1	0	0	1	0	0	0	0	1	0	2
Otu0001035	0	0	0	0	0	0	0	0	1	0	0	0	0	0
Otu0001037	0	0	0	0	0	1	0	0	0	0	0	0	1	0
Otu0001039	0	0	0	0	0	0	0	0	1	0	0	0	0	0
Otu0001040	0	0	1	0	0	0	0	0	0	0	0	0	0	0
Otu0001042	2	0	1	5	2	0	2	1	0	0	1	1	3	2
Otu0001047	0	0	0	0	3	0	0	0	0	0	0	0	0	0
Otu0001051	0	0	1	0	0	0	0	0	0	0	0	0	0	0
Otu0001054	4	75	12	92	121	1	8	5	174	29	23	17	0	28
Otu0001056	0	0	3	0	0	0	0	0	0	0	0	0	0	0
Otu0001058	0	1	0	3	0	1	0	0	0	0	0	0	0	2
Otu0001061	1	0	0	1	1	1	0	0	2	0	0	0	2	1
Otu0001066	0	1	0	1	0	0	0	0	0	2	0	1	0	1
Otu0001069	0	0	0	0	0	4	0	0	0	0	0	0	0	1
Otu0001076	0	0	0	0	1	0	0	0	0	0	0	0	0	0
Otu0001079	0	1	1	2	2	0	0	0	0	0	0	0	0	1
Otu0001080	0	1	0	0	0	1	0	0	0	0	0	0	0	1
Otu0001081	1	0	1	0	0	2	1	0	0	3	0	0	1	5
Otu0001088	0	0	0	1	0	0	0	0	1	1	1	0	1	1
Otu0001090	0	0	2	0	0	0	0	0	0	2	0	0	0	2
Otu0001091	0	0	0	0	0	0	0	0	0	0	0	0	0	1
Otu0001101	0	0	1	3	0	0	0	0	0	0	0	2	1	0
Otu0001109	0	0	0	0	0	0	0	0	0	1	0	0	0	0
Otu0001111	0	0	0	0	0	12	0	0	0	0	0	0	0	1
Otu0001112	40	120	97	154	74	104	72	97	42	149	47	29	48	129
Otu0001113	0	0	1	9	0	0	1	0	3	0	0	0	0	0
Otu0001119	0	0	0	0	3	0	0	0	0	0	0	0	0	0
Otu0001126	1	0	0	0	0	32	0	0	0	2	0	1	0	2
Otu0001128	0	1	0	0	0	0	0	0	0	0	0	0	0	0
Otu0001137	0	0	0	1	0	0	0	0	0	0	0	1	0	0
Otu0001138	3	0	0	0	1	2	1	1	0	0	0	0	0	0
Otu0001140	0	0	0	1	0	0	0	0	0	1	2	0	2	2
Otu0001142	1	0	1	0	0	1	1	0	0	1	1	0	0	0
Otu0001145	0	0	0	0	0	0	0	0	0	0	0	0	1	0
Otu0001147	0	1	0	0	0	0	0	0	0	0	0	0	0	0
Otu0001151	0	0	0	0	0	26	0	0	0	2	0	0	0	6
Otu0001161	0	0	0	1	0	0	0	0	0	1	0	0	0	0
Otu0001164	0	0	1	0	0	0	0	0	0	0	0	0	0	0
Otu0001168	0	0	1	4	1	0	0	0	0	0	0	0	0	0
Otu0001169	23	111	70	94	71	95	37	60	43	89	28	40	21	334
Otu0001173	0	0	0	0	0	3	0	0	2	0	1	0	1	2
Otu0001174	15	0	10	48	20	5	0	4	0	29	41	7	43	0
Otu0001184	0	0	0	0	0	0	0	0	0	1	0	0	0	0
Otu0001187	0	0	0	0	0	0	0	0	0	1	0	0	0	0
Otu0001188	0	0	2	0	0	0	2	0	0	1	0	0	0	1
Otu0001192	1	0	0	0	0	0	0	0	2	0	0	0	0	0
Otu0001197	0	0	0	1	0	0	0	0	0	0	0	0	0	0
Otu0001198	0	2	1	0	3	0	0	0	0	1	0	2	1	2
Otu0001199	0	0	0	1	0	0	1	0	0	0	0	0	2	0
Otu0001202	0	0	12	2	0	0	0	0	0	0	0	1	3	1
Otu0001205	0	0	0	1	1	0	0	0	1	2	0	0	0	0
Otu0001208	0	0	0	0	0	0	0	0	0	0	0	2	0	0
Otu0001209	0	2	0	1	0	5	0	0	0	0	0	0	0	2
Otu0001212	0	0	0	0	2	0	0	0	0	0	0	0	0	0
Otu0001213	1	0	2	0	0	0	0	0	0	0	0	1	1	3
Otu0001216	1	0	0	0	0	0	0	2	0	0	0	0	0	2
Otu0001218	0	0	0	3	0	0	0	0	1	0	0	0	0	0
Otu0001221	0	0	1	2	0	0	0	0	0	0	0	0	2	0
Otu0001222	0	0	0	1	0	0	0	0	0	0	0	0	0	0
Otu0001226	1	3	2	13	2	1	1	5	6	1	1	3	3	7
Otu0001232	0	0	0	0	13	0	0	0	0	0	0	0	0	0
Otu0001236	0	1	11	1	9	0	0	0	1	0	0	0	0	4
Otu0001241	0	0	0	0	0	1	0	1	0	0	0	0	0	0
Otu0001243	0	0	0	0	0	0	0	0	0	1	0	0	0	0
Otu0001249	1	0	0	0	0	1	0	1	0	2	0	0	0	2
Otu0001252	0	0	0	0	0	0	0	0	1	0	0	0	0	0
Otu0001253	0	0	0	0	0	0	0	0	0	0	0	0	1	0
Otu0001257	2	1	2	12	0	7	0	0	0	0	2	7	1	1
Otu0001259	0	0	0	0	0	0	0	0	0	0	0	0	0	1
Otu0001260	0	0	0	0	0	0	0	0	0	0	0	0	0	1
Otu0001262	0	0	0	1	0	0	0	0	0	0	0	0	0	0
Otu0001267	1	0	1	0	0	0	0	0	0	0	0	1	0	1
Otu0001270	0	1	0	0	1	6	0	1	0	0	0	0	1	0
Otu0001275	0	0	0	0	0	0	0	0	0	0	0	0	1	0
Otu0001279	0	1	1	0	0	2	0	0	0	0	2	1	1	1
Otu0001283	0	1	0	2	0	0	0	0	0	0	0	0	0	0
Otu0001296	0	0	1	3	1	3	0	0	0	0	0	0	2	1
Otu0001298	0	0	0	0	1	0	0	0	0	0	0	0	0	0
Otu0001305	0	0	0	0	0	0	0	0	1	0	0	1	1	0
Otu0001309	0	0	0	0	0	1	0	0	0	0	0	0	0	0
Otu0001311	0	0	0	0	0	0	0	0	0	0	0	0	0	1
Otu0001315	21	14	769	32	560	3	15	33	55	8	3	31	36	179
Otu0001316	0	0	0	12	0	0	0	0	0	0	0	0	0	0
Otu0001325	0	0	0	1	0	0	0	0	0	0	0	0	0	0
Otu0001328	53	38	33	84	40	23	20	48	16	45	31	36	32	94
Otu0001329	0	0	0	0	0	0	0	0	0	0	0	0	0	1
Otu0001332	0	0	0	2	1	2	0	0	0	0	0	0	0	0
Otu0001338	0	0	0	0	0	1	0	0	0	0	0	0	0	0
Otu0001349	0	0	0	1	1	1	0	0	0	0	0	0	0	2
Otu0001352	0	0	0	0	0	0	1	0	0	0	0	0	0	1
Otu0001354	0	0	0	0	0	1	0	0	0	0	0	0	1	0
Otu0001362	0	0	0	0	1	0	0	0	0	0	0	0	0	0
Otu0001363	4	0	5	1	3	1	0	0	0	4	0	1	15	3
Otu0001366	0	0	0	1	0	0	1	0	0	0	0	0	0	0
Otu0001367	0	0	0	0	0	0	0	0	0	1	0	1	0	0
Otu0001371	0	0	0	0	0	0	1	0	0	0	0	0	0	0
Otu0001372	0	0	1	0	0	0	0	0	0	0	0	0	0	0
Otu0001373	0	0	0	0	0	0	0	0	0	0	0	1	0	0
Otu0001375	0	0	0	0	1	1	0	1	0	0	0	0	0	0
Otu0001377	0	0	1	0	0	0	0	0	0	0	0	0	0	0
Otu0001378	1	0	2	3	2	5	1	0	0	4	0	1	1	4
Otu0001380	0	0	0	0	0	1	1	0	0	0	0	0	0	1
Otu0001381	1	1	0	0	0	1	0	0	0	1	1	0	0	0
Otu0001388	0	0	0	1	0	0	0	0	0	0	0	0	0	0
Otu0001394	0	0	0	0	0	0	0	0	0	0	0	0	0	1
Otu0001395	75	52	25	136	37	45	81	27	46	105	95	30	38	138
Otu0001398	0	1	0	0	0	0	0	0	0	0	0	0	0	0
Otu0001400	0	0	0	0	1	0	0	0	0	0	0	0	0	0
Otu0001405	0	0	0	1	1	0	0	0	0	1	0	0	0	0
Otu0001407	0	0	0	2	0	0	0	1	0	0	0	0	0	1
Otu0001409	0	0	0	1	0	0	0	1	0	0	0	0	0	0
Otu0001411	0	0	0	0	0	1	0	0	0	0	0	0	0	0
Otu0001412	0	0	0	0	1	0	0	0	0	0	0	0	0	0
Otu0001413	0	0	0	0	0	1	0	0	0	0	0	0	0	0
Otu0001415	1	0	3	4	3	1	3	1	0	0	0	1	0	2
Otu0001422	0	0	0	0	1	0	0	0	0	0	0	0	0	0
Otu0001423	0	0	0	0	0	3	0	0	0	0	0	0	0	1
Otu0001428	1	0	0	0	0	0	1	0	0	0	0	0	0	0
Otu0001438	0	0	0	0	0	0	0	0	0	0	1	0	0	0
Otu0001440	0	0	0	0	0	0	0	1	0	0	0	0	1	1
Otu0001449	0	0	0	0	0	0	0	0	0	0	0	0	0	2
Otu0001451	1	0	0	0	0	0	0	0	2	0	0	0	0	0
Otu0001453	0	0	1	1	1	0	0	0	0	1	0	1	0	0
Otu0001455	0	0	0	0	0	1	0	0	0	0	0	0	0	0
Otu0001458	0	0	0	0	0	2	0	0	0	1	0	0	0	0
Otu0001463	0	0	0	1	0	0	0	0	0	0	0	0	1	0
Otu0001465	0	0	0	0	0	0	1	0	0	0	0	1	0	1
Otu0001466	0	0	4	1	0	7	0	0	0	0	0	1	0	0
Otu0001468	0	0	0	0	1	0	1	0	0	0	0	0	0	0
Otu0001482	2	0	1	0	0	0	0	0	0	0	1	0	0	0
Otu0001485	0	0	0	0	1	0	0	0	0	0	0	0	0	0
Otu0001487	0	0	0	0	0	0	0	0	0	0	0	0	0	3
Otu0001503	0	0	0	0	1	0	0	0	0	0	0	0	0	2
Otu0001506	0	1	1	1	0	0	0	0	2	0	1	1	0	4
Otu0001514	0	0	0	0	0	1	0	0	0	0	0	0	0	0
Otu0001528	0	0	0	1	0	0	0	0	0	0	0	0	0	0
Otu0001533	0	0	0	2	0	1	0	0	0	0	0	0	1	1
Otu0001535	0	0	0	3	0	0	0	0	0	0	0	0	1	0
Otu0001537	1	0	0	0	1	0	0	0	0	0	0	0	0	0
Otu0001543	0	0	0	0	0	1	0	0	0	0	0	0	0	0
Otu0001544	0	1	6	16	3	8	11	3	2	6	3	1	0	10
Otu0001545	6	8	14	11	17	26	4	10	11	4	3	24	3	19
Otu0001547	0	0	0	44	0	2	0	0	23	0	0	0	0	0
Otu0001553	14	2	5	6	15	14	13	5	3	15	14	5	8	22
Otu0001555	0	0	0	0	1	0	0	0	0	2	0	0	0	0
Otu0001560	0	0	0	0	0	0	0	0	0	0	0	1	0	0
Otu0001566	0	0	1	1	0	0	0	0	0	1	0	0	0	0
Otu0001576	0	1	0	0	2	0	2	0	0	0	0	0	0	0
Otu0001577	1	1	3	6	6	2	3	1	1	1	2	1	3	8
Otu0001582	0	0	0	0	0	6	0	0	0	0	0	0	0	0
Otu0001597	0	0	1	0	0	0	2	0	0	0	0	0	1	0
Otu0001601	0	1	0	0	0	1	0	0	0	0	0	0	0	0
Otu0001607	0	0	0	2	1	0	0	1	0	0	0	0	0	1
Otu0001609	0	0	1	3	1	0	2	0	1	2	1	1	0	4
Otu0001612	1	0	0	1	0	0	0	0	0	0	0	0	0	1
Otu0001614	0	0	0	0	0	0	0	0	0	0	1	0	0	0
Otu0001617	0	0	10	0	0	0	0	0	0	0	0	1	1	0
Otu0001619	0	0	1	0	0	0	0	0	0	0	0	0	0	1
Otu0001633	0	0	1	0	0	2	0	0	0	0	0	0	0	0
Otu0001639	0	0	0	0	0	0	0	0	2	0	0	0	0	0
Otu0001640	0	0	0	1	0	0	0	0	0	1	0	1	1	1
Otu0001641	0	0	0	0	0	0	0	0	1	1	0	0	1	0
Otu0001648	0	0	0	1	0	1	0	0	0	0	0	0	0	0
Otu0001649	0	0	0	0	0	0	0	0	0	1	0	0	0	0
Otu0001652	0	0	0	0	0	2	0	0	0	0	0	0	1	0
Otu0001653	0	0	2	0	0	1	0	0	0	1	2	0	0	5
Otu0001656	0	0	0	3	0	0	0	0	0	1	0	0	0	0
Otu0001659	0	0	1	0	1	0	0	0	0	0	2	0	0	2
Otu0001661	0	0	0	0	0	0	0	0	1	0	0	0	0	1
Otu0001662	0	1	0	0	0	0	0	0	0	0	0	0	0	0
Otu0001664	0	0	0	0	1	0	0	0	0	0	0	0	0	0
Otu0001667	0	0	0	0	0	0	0	0	0	0	0	0	0	1
Otu0001669	1	1	2	0	0	0	0	0	0	0	0	0	0	0
Otu0001675	0	0	0	0	2	0	0	0	0	0	0	0	0	0
Otu0001678	0	0	0	0	0	1	0	0	1	0	0	0	0	0
Otu0001680	0	0	0	0	0	1	0	0	0	0	0	0	0	0
Otu0001683	0	0	0	0	2	0	0	0	0	0	0	0	0	0
Otu0001697	0	0	0	3	1	0	0	0	0	4	0	2	1	2
Otu0001699	0	0	0	0	0	0	1	0	0	0	0	0	0	0
Otu0001700	0	0	0	1	0	0	0	0	0	0	0	0	0	0
Otu0001708	0	0	0	1	0	1	0	0	0	0	0	0	0	0
Otu0001716	0	0	0	0	0	3	0	1	0	0	0	0	0	0
Otu0001718	0	0	0	0	0	0	0	0	1	0	0	0	0	0
Otu0001720	0	0	5	0	0	0	0	0	0	0	0	1	1	0
Otu0001724	51	41	50	119	204	60	34	37	39	106	48	39	47	53
Otu0001725	0	0	0	0	1	0	0	1	0	1	0	0	0	1
Otu0001726	0	0	0	0	0	7	0	1	0	0	1	0	0	0
Otu0001727	0	0	0	1	0	0	0	0	0	1	0	0	0	0
Otu0001732	2	0	2	2	1	0	1	0	0	3	0	1	3	0
Otu0001734	0	0	1	2	1	13	0	0	4	2	0	0	0	0
Otu0001739	0	0	0	0	0	0	0	0	0	0	0	0	0	2
Otu0001741	0	0	0	0	0	0	0	0	0	0	0	1	0	0
Otu0001752	0	1	0	1	0	0	0	0	0	0	0	0	0	1
Otu0001754	0	0	0	1	0	0	0	0	1	0	0	0	0	0
Otu0001759	0	0	1	3	1	1	0	0	0	0	0	1	0	0
Otu0001761	0	0	0	1	0	0	1	0	0	0	0	0	0	0
Otu0001762	0	0	0	0	0	0	0	0	0	1	0	0	0	0
Otu0001766	0	0	3	1	1	4	0	0	1	0	0	0	1	3
Otu0001767	9	3	14	6	13	5	2	0	1	7	1	5	4	8
Otu0001771	0	0	0	0	1	0	0	0	0	1	0	0	2	3
Otu0001773	0	0	0	0	3	0	0	0	0	0	0	0	0	0
Otu0001785	79	192	283	316	320	267	176	208	150	269	101	173	113	528
Otu0001788	0	0	0	3	0	0	0	0	1	0	0	0	1	0
Otu0001789	6	0	4	16	5	0	0	1	0	9	11	2	8	0
Otu0001792	0	0	2	0	0	1	0	0	0	0	0	0	0	1
Otu0001793	0	1	2	2	1	10	1	0	1	4	1	1	1	6
Otu0001800	0	0	0	0	0	0	1	0	0	0	0	0	0	0
Otu0001802	2	0	0	1	2	1	1	1	3	3	0	0	1	7
Otu0001810	0	0	0	1	0	1	0	0	0	0	1	0	0	1
Otu0001811	0	0	0	0	0	2	0	0	0	0	0	0	0	0
Otu0001813	0	1	1	2	1	0	0	0	0	2	0	0	0	0
Otu0001816	0	0	0	0	0	2	0	0	0	0	0	0	0	1
Otu0001819	1	0	0	2	0	1	0	0	0	2	0	0	1	0
Otu0001828	0	0	0	0	0	2	0	0	0	0	0	0	0	1
Otu0001832	0	0	0	0	0	1	0	0	0	1	0	0	1	1
Otu0001837	0	0	7	1	8	1	5	0	1	2	3	0	0	15
Otu0001852	0	0	0	2	0	1	0	0	1	0	0	0	0	0
Otu0001856	0	0	0	0	0	0	0	0	0	1	0	0	0	3
Otu0001859	0	0	1	1	0	0	0	0	0	1	0	1	0	0
Otu0001866	1	0	0	1	0	0	0	0	0	0	0	0	0	0
Otu0001873	0	0	0	0	1	0	0	0	0	0	0	0	3	0
Otu0001874	0	0	1	1	0	0	0	0	0	0	0	0	1	0
Otu0001875	0	0	0	1	3	1	0	1	0	0	0	0	0	1
Otu0001876	0	0	0	0	0	1	0	0	0	0	0	0	0	0
Otu0001877	60	52	74	204	124	64	29	86	96	321	169	79	105	354
Otu0001879	0	0	0	0	1	0	0	0	0	0	0	0	0	0
Otu0001886	1	1	3	3	0	0	0	0	0	0	0	0	1	2
Otu0001887	0	0	0	0	0	0	0	0	0	0	0	0	1	0
Otu0001888	0	0	0	0	0	0	0	0	0	0	0	0	1	0
Otu0001896	0	0	0	0	0	1	0	0	0	0	0	0	0	0
Otu0001897	0	0	0	5	0	0	0	0	0	2	1	0	2	0
Otu0001901	0	0	6	3	1	2	3	0	0	1	0	0	2	2
Otu0001905	0	0	0	0	0	4	0	0	0	0	0	0	0	0
Otu0001907	1	0	0	0	0	2	0	0	0	0	2	0	0	0
Otu0001914	0	0	0	1	1	0	0	0	0	1	0	0	0	0
Otu0001915	0	0	0	0	0	1	0	0	1	0	0	0	0	0
Otu0001919	0	0	2	1	3	0	1	0	0	0	0	1	2	0
Otu0001923	0	1	0	0	0	0	1	0	0	1	0	0	0	1
Otu0001924	1	0	3	1	1	1	1	0	1	2	0	0	0	2
Otu0001928	0	0	0	0	0	1	0	0	0	1	0	0	0	0
Otu0001929	12	21	159	86	207	42	95	42	38	92	49	28	30	292
Otu0001933	0	40	41	0	0	43	0	28	11	38	6	0	20	0
Otu0001940	0	0	2	2	0	1	1	0	0	1	0	0	1	0
Otu0001949	0	0	3	0	0	22	1	1	0	2	0	0	0	5
Otu0001952	0	0	1	0	0	0	0	0	0	0	0	0	1	0
Otu0001955	3	0	16	2	15	11	0	1	2	1	7	0	23	1
Otu0001964	0	0	1	0	0	0	0	0	0	0	0	0	0	0
Otu0001969	1	0	5	4	1	3	4	0	3	1	0	1	1	8
Otu0001977	1	0	0	0	0	1	0	0	0	0	0	0	0	0
Otu0001986	0	0	2	1	0	0	0	0	0	0	0	0	0	0
Otu0001994	0	0	1	0	1	0	0	0	0	1	0	0	0	0
Otu0001995	0	2	2	1	1	1	1	0	0	1	0	1	0	3
Otu0002000	0	0	0	1	1	0	0	0	1	0	0	0	0	0
Otu0002001	2	1	0	2	0	0	1	0	1	0	1	0	0	0
Otu0002006	0	0	0	0	0	0	0	1	0	0	0	0	0	0
Otu0002012	0	0	1	2	0	0	1	0	0	0	0	3	0	1
Otu0002019	2	4	5	2	1	5	1	0	4	1	6	4	4	10
Otu0002022	0	4	3	14	9	3	2	4	3	1	4	1	1	14
Otu0002023	0	3	3	11	14	1	4	4	4	3	1	1	5	8
Otu0002024	2	0	0	1	0	0	2	0	0	0	0	0	0	0
Otu0002026	0	0	0	0	0	0	0	0	0	0	0	0	0	1
Otu0002028	0	0	0	1	1	0	0	0	0	0	1	0	0	0
Otu0002030	0	0	1	0	0	0	0	0	0	0	0	0	0	0
Otu0002036	3	0	0	0	0	0	0	5	0	0	0	0	0	0
Otu0002041	9	17	30	89	9	20	3	12	12	27	19	6	3	61
Otu0002044	1	0	0	0	0	0	0	0	0	0	0	0	0	0
Otu0002047	0	1	0	2	0	1	0	0	1	1	0	0	0	6
Otu0002048	1	0	1	0	0	0	0	0	0	0	0	0	0	1
Otu0002060	0	0	1	0	0	0	0	0	0	0	0	0	0	0
Otu0002061	0	0	0	2	0	0	1	0	0	1	0	0	0	1
Otu0002069	0	0	1	0	0	0	0	0	0	0	0	0	0	0
Otu0002079	0	0	1	0	0	0	0	0	0	0	0	0	0	0
Otu0002089	0	0	0	0	0	0	0	0	0	1	0	0	0	0
Otu0002090	0	0	0	0	0	3	0	0	0	0	0	0	0	0
Otu0002093	0	0	0	0	0	0	0	0	0	0	0	0	0	1
Otu0002095	0	0	0	0	0	2	1	0	0	0	0	0	0	1
Otu0002096	0	0	0	2	0	3	0	0	6	0	0	1	3	2
Otu0002109	0	0	4	2	0	0	0	0	0	2	0	0	1	2
Otu0002110	0	1	2	1	0	1	2	0	0	0	0	0	0	1
Otu0002114	0	0	0	0	0	0	0	0	1	0	0	0	0	0
Otu0002117	12	42	43	58	35	31	29	35	11	25	22	8	13	62
Otu0002121	0	0	0	0	0	3	0	0	0	1	0	0	0	0
Otu0002123	0	0	0	1	0	0	0	0	0	0	0	0	0	0
Otu0002130	0	0	0	0	0	2	0	0	0	0	0	0	0	0
Otu0002133	0	0	2	2	0	1	1	4	2	0	0	2	0	17
Otu0002134	43	50	75	90	104	77	20	31	88	28	17	198	17	116
Otu0002135	0	0	0	0	0	1	0	0	0	1	0	0	0	0
Otu0002136	1	2	0	1	2	0	0	4	2	7	0	0	0	4
Otu0002139	0	0	0	0	0	0	0	1	0	0	0	0	0	0
Otu0002145	0	1	0	0	0	0	0	0	0	0	0	0	0	0
Otu0002149	0	0	0	1	0	0	0	0	0	0	0	0	0	0
Otu0002151	0	0	0	0	0	32	0	1	0	0	0	0	0	3
Otu0002156	154	18	185	431	322	102	48	35	77	30	24	106	494	176
Otu0002166	0	0	1	1	0	0	0	0	0	0	0	0	0	0
Otu0002168	0	0	0	0	0	2	0	0	0	0	0	0	0	0
Otu0002171	0	0	0	0	1	0	0	0	0	0	0	0	0	0
Otu0002172	0	0	0	0	0	0	0	1	0	1	0	0	0	0
Otu0002173	0	0	0	0	0	1	0	1	0	0	0	0	0	0
Otu0002178	0	2	0	1	0	0	1	0	0	1	1	0	0	0
Otu0002181	0	0	0	0	0	0	0	1	0	0	0	0	0	1
Otu0002186	0	0	0	0	0	0	0	0	0	0	0	0	0	1
Otu0002188	0	0	0	0	0	0	0	0	0	0	0	0	1	1
Otu0002190	0	1	0	2	1	0	0	0	0	0	0	0	0	0
Otu0002191	0	0	0	0	0	6	0	0	0	0	0	0	0	0
Otu0002192	0	0	0	0	1	0	0	0	0	0	0	0	0	0
Otu0002194	1	0	0	0	0	0	0	0	0	0	0	0	0	0
Otu0002198	5	4	5	36	8	9	6	7	6	4	2	4	3	15
Otu0002199	0	0	0	1	0	1	0	0	0	1	0	0	0	1
Otu0002200	0	1	0	0	0	0	0	0	1	1	0	0	0	0
Otu0002204	0	0	0	0	0	1	0	0	0	0	0	0	0	3
Otu0002206	1	0	1	1	2	1	0	0	0	0	0	0	0	0
Otu0002208	0	1	0	0	0	0	0	0	0	0	0	0	0	0
Otu0002216	4	15	11	34	15	9	8	13	1	14	4	2	4	20
Otu0002218	1	0	1	0	1	0	0	0	1	0	0	1	0	0
Otu0002221	0	0	0	0	0	0	1	0	0	0	0	0	0	0
Otu0002227	0	0	0	0	0	0	0	1	0	0	0	0	0	1
Otu0002230	1	1	0	0	0	0	0	0	3	0	0	0	0	0
Otu0002233	0	1	0	0	0	0	0	0	1	2	0	1	0	5
Otu0002241	0	0	0	2	0	0	0	0	0	0	1	0	0	2
Otu0002246	0	2	2	0	1	1	1	0	1	2	2	0	0	3
Otu0002250	0	0	1	0	0	0	0	0	0	0	0	0	0	1
Otu0002252	0	0	0	0	0	0	0	0	0	0	0	0	0	1
Otu0002253	0	0	0	0	0	0	0	0	0	0	0	1	0	0
Otu0002254	0	0	0	0	0	0	0	0	0	0	0	0	0	1
Otu0002260	0	0	0	0	0	1	0	0	0	0	0	0	0	1
Otu0002261	10	40	20	33	21	28	9	9	6	8	0	6	5	36
Otu0002274	0	0	0	0	2	0	0	0	0	0	0	0	0	0
Otu0002275	0	0	1	0	0	0	0	0	0	0	0	0	1	0
Otu0002276	1	0	0	0	0	0	0	0	0	1	0	0	1	1
Otu0002282	0	0	0	0	0	0	0	0	0	0	0	0	0	1
Otu0002287	0	0	0	0	2	0	0	0	0	0	0	0	0	2
Otu0002288	0	0	1	0	0	0	0	0	0	0	0	0	0	1
Otu0002299	0	0	0	0	0	0	0	0	0	0	0	0	1	0
Otu0002303	0	0	0	0	0	0	0	0	0	0	0	0	1	0
Otu0002310	0	0	0	0	0	0	1	0	0	0	0	0	0	0
Otu0002315	1	0	0	0	0	0	0	0	0	0	1	0	0	1
Otu0002338	1	0	1	2	3	2	0	0	0	0	0	1	3	3
Otu0002339	0	0	0	0	0	1	0	0	0	0	0	0	0	0
Otu0002341	0	0	2	0	0	0	0	0	0	0	0	0	0	0
Otu0002342	0	0	0	0	0	0	0	0	0	0	0	0	0	1
Otu0002345	0	0	1	1	0	1	0	0	0	0	0	0	0	0
Otu0002348	4	5	9	10	9	3	4	8	3	5	3	1	4	8
Otu0002358	0	0	0	0	1	0	0	0	0	0	0	0	0	0
Otu0002362	0	0	0	0	1	0	0	0	0	0	0	0	0	0
Otu0002363	0	0	1	0	0	0	0	0	0	1	0	0	0	0
Otu0002364	0	0	1	0	0	0	0	0	0	0	1	0	0	0
Otu0002367	0	0	1	1	0	0	0	0	0	0	0	0	0	3
Otu0002372	0	0	0	0	0	2	0	0	0	0	0	0	1	0
Otu0002375	0	0	0	0	0	0	0	0	0	0	0	0	0	1
Otu0002376	0	0	1	2	1	0	0	0	0	0	0	0	0	2
Otu0002378	0	0	0	0	0	3	0	0	0	0	0	0	0	0
Otu0002381	1	0	2	2	3	3	1	0	1	1	0	2	5	1
Otu0002391	0	0	6	0	13	1	0	0	1	0	0	0	0	0
Otu0002393	0	0	0	0	1	0	0	0	0	0	0	0	0	0
Otu0002399	0	0	0	1	0	0	0	0	1	0	0	0	0	1
Otu0002407	0	0	0	1	0	0	0	0	0	2	0	0	0	0
Otu0002416	0	0	1	0	3	0	5	0	2	1	0	0	6	0
Otu0002420	0	0	0	0	0	0	1	0	0	0	0	0	0	0
Otu0002425	0	0	0	0	0	0	0	0	0	1	0	0	0	3
Otu0002426	0	0	0	4	0	1	4	0	2	0	0	1	0	1
Otu0002430	0	0	0	1	0	0	0	0	0	0	0	0	0	0
Otu0002431	0	0	0	0	0	1	0	1	0	0	0	0	0	2
Otu0002435	0	0	0	0	0	3	0	0	0	0	1	0	0	0
Otu0002439	0	0	3	0	3	0	0	0	0	0	0	0	0	0
Otu0002442	0	0	0	0	1	0	0	0	0	0	0	0	0	0
Otu0002446	0	0	0	0	0	0	0	0	0	0	0	0	2	0
Otu0002447	0	0	0	0	0	0	1	0	0	0	0	0	0	1
Otu0002449	0	0	0	0	0	0	0	0	0	0	0	0	0	2
Otu0002459	0	0	0	0	0	0	0	0	0	0	0	0	0	2
Otu0002463	45	47	78	69	77	71	56	52	55	67	42	64	60	124
Otu0002464	1	1	3	4	6	3	2	0	1	2	0	1	2	4
Otu0002465	0	0	0	1	0	0	0	0	0	0	0	0	0	0
Otu0002475	0	0	0	4	1	0	0	0	0	2	0	1	0	0
Otu0002477	2	0	0	1	1	2	0	0	0	1	0	1	0	4
Otu0002478	0	0	1	1	0	4	0	0	0	0	0	0	0	0
Otu0002488	0	0	0	0	0	0	1	0	0	0	0	0	0	1
Otu0002490	0	0	0	1	0	0	0	0	1	0	1	0	0	0
Otu0002503	0	0	1	0	0	0	0	0	0	0	0	0	0	0
Otu0002506	0	0	0	0	0	0	0	0	1	0	0	0	0	0
Otu0002509	0	0	23	71	5	0	0	44	14	19	0	0	1	0
Otu0002516	0	0	0	0	0	2	0	0	0	1	0	0	0	0
Otu0002521	0	0	2	0	0	0	0	0	1	0	0	0	0	0
Otu0002522	2	1	1	0	0	0	0	0	0	0	0	0	1	0
Otu0002526	1	0	0	0	0	0	0	0	0	1	0	0	0	2
Otu0002532	0	0	0	0	0	0	0	0	2	0	0	0	0	0
Otu0002537	0	1	0	0	0	0	0	0	0	0	0	0	0	0
Otu0002539	0	0	0	0	0	0	0	0	0	0	0	0	0	1
Otu0002546	0	0	0	0	0	19	0	0	0	0	0	0	0	0
Otu0002547	0	0	0	0	0	0	0	1	0	0	0	0	0	0
Otu0002552	0	0	0	0	0	0	0	0	0	1	0	0	0	0
Otu0002566	2	9	51	46	50	6	32	29	14	53	27	14	15	133
Otu0002574	0	0	0	0	0	3	0	0	0	0	0	0	0	0
Otu0002578	2	0	0	0	0	1	0	0	0	1	0	0	0	2
Otu0002579	21	64	161	126	241	118	51	61	77	76	33	97	52	70
Otu0002580	1	0	0	1	0	0	1	0	0	0	0	0	0	0
Otu0002583	0	0	1	0	0	13	0	0	0	0	0	0	1	3
Otu0002590	0	0	0	0	1	0	0	0	0	0	0	0	0	1
Otu0002593	0	0	0	0	0	0	1	1	0	1	0	0	0	1
Otu0002594	1	2	3	1	0	2	0	1	1	2	0	1	0	2
Otu0002596	0	0	0	1	1	1	0	0	0	0	0	1	0	1
Otu0002602	0	1	1	5	1	0	3	0	0	1	0	0	1	0
Otu0002604	0	0	0	0	1	0	0	0	0	0	0	0	1	0
Otu0002606	1	0	1	0	1	0	0	0	8	1	0	0	0	0
Otu0002607	0	0	1	0	0	0	0	0	0	0	0	0	0	0
Otu0002610	21	397	37	186	89	73	35	36	12	31	51	13	200	1786
Otu0002615	0	0	0	0	0	19	0	0	0	1	0	0	1	1
Otu0002619	0	0	0	0	0	1	0	0	0	0	0	0	0	0
Otu0002622	0	0	1	0	0	0	0	0	0	0	0	0	0	0
Otu0002624	0	0	0	0	0	0	0	0	1	0	0	0	0	0
Otu0002634	27	71	87	86	69	25	54	43	48	81	27	45	45	150
Otu0002637	0	0	0	1	0	0	0	0	0	0	0	0	0	0
Otu0002638	0	0	0	0	0	0	0	0	0	0	0	0	0	1
Otu0002641	0	0	0	0	1	15	0	0	0	0	0	0	0	1
Otu0002645	0	0	0	0	1	0	0	1	0	0	0	0	0	0
Otu0002650	0	0	1	0	0	2	0	0	1	1	0	0	0	1
Otu0002656	0	0	0	0	0	0	0	0	0	1	1	0	0	2
Otu0002660	0	0	0	1	0	0	0	0	0	0	0	0	0	0
Otu0002663	0	0	1	0	0	0	0	0	0	0	0	0	0	0
Otu0002670	28	67	158	148	352	128	66	75	88	87	39	100	58	74
Otu0002672	0	0	0	0	0	0	1	0	0	2	0	0	0	0
Otu0002676	0	0	2	0	0	0	0	0	1	0	0	0	0	1
Otu0002682	0	0	0	0	0	0	0	0	0	0	0	0	0	1
Otu0002684	0	0	1	0	0	3	1	0	0	0	0	0	0	0
Otu0002687	0	0	1	6	0	0	0	0	0	0	0	0	0	0
Otu0002688	0	0	0	1	0	0	0	0	1	0	0	0	0	2
Otu0002692	83	40	94	113	94	119	63	56	78	89	120	80	123	215
Otu0002707	0	0	0	0	0	0	0	0	0	2	0	0	0	0
Otu0002708	1	2	0	5	3	0	3	1	1	0	2	0	1	0
Otu0002709	0	0	0	0	0	1	0	0	0	0	0	0	0	0
Otu0002714	0	0	1	1	0	0	0	0	0	0	0	0	0	0
Otu0002725	0	0	1	1	0	0	0	0	0	0	0	0	0	0
Otu0002728	2	3	2	3	1	0	2	0	0	0	0	0	1	2
Otu0002731	0	0	0	0	1	0	0	0	0	0	0	0	0	0
Otu0002732	0	0	0	1	0	0	0	0	1	0	0	0	0	1
Otu0002740	0	1	4	3	0	1	0	0	0	0	1	0	0	2
Otu0002745	0	0	0	0	0	1	0	1	0	0	1	0	0	0
Otu0002746	0	0	0	2	0	0	0	0	0	0	0	0	0	1
Otu0002753	0	0	0	0	0	0	0	0	0	0	0	0	0	1
Otu0002755	0	0	0	0	0	0	0	0	0	0	0	1	0	0
Otu0002761	0	0	1	5	2	1	0	0	0	1	2	0	0	0
Otu0002773	0	0	0	0	0	0	0	0	0	0	2	0	0	0
Otu0002774	0	0	1	0	0	0	0	0	0	0	0	0	0	0
Otu0002775	0	0	1	0	0	0	0	0	0	0	0	0	0	0
Otu0002776	0	0	0	0	0	0	0	0	0	0	1	0	0	0
Otu0002777	0	0	0	0	0	1	0	0	0	0	0	0	0	1
Otu0002778	0	0	1	1	0	0	1	0	2	0	0	0	1	2
Otu0002784	1	2	6	7	3	9	2	0	1	4	4	8	3	13
Otu0002786	0	0	0	0	0	0	0	1	0	0	0	0	1	0
Otu0002788	0	0	0	1	0	0	0	0	0	1	0	0	0	1
Otu0002792	0	0	0	0	0	0	0	0	0	1	0	0	0	0
Otu0002809	0	0	1	0	0	0	0	0	0	0	0	0	1	1
Otu0002813	19	16	40	146	30	16	29	18	11	24	6	12	9	73
Otu0002814	1	0	0	0	0	0	0	0	0	0	0	2	0	0
Otu0002836	0	0	0	1	0	0	0	0	0	0	0	0	0	0
Otu0002841	0	0	2	0	0	0	0	0	0	0	0	0	1	0
Otu0002844	0	2	0	0	0	0	0	0	0	0	0	0	0	0
Otu0002852	0	0	0	0	0	0	1	0	1	0	0	0	1	0
Otu0002855	4	15	10	7	12	5	14	13	9	4	4	2	1	15
Otu0002857	0	0	0	1	0	0	1	1	10	0	0	0	0	2
Otu0002878	0	0	17	2	15	0	1	0	1	0	0	1	1	5
Otu0002882	0	0	0	0	0	1	0	0	0	0	0	0	0	0
Otu0002886	0	0	0	0	0	0	0	0	0	1	0	0	0	0
Otu0002890	0	0	0	2	0	0	0	0	0	0	0	0	2	2
Otu0002902	0	0	0	0	0	0	0	0	0	0	0	0	1	2
Otu0002904	0	0	0	0	0	0	1	0	0	0	0	0	0	0
Otu0002920	0	0	2	0	2	3	0	1	1	1	0	0	1	4
Otu0002922	0	0	0	0	0	0	0	1	0	0	0	0	0	0
Otu0002932	0	0	0	0	0	0	0	0	0	2	0	0	0	0
Otu0002937	0	0	0	0	0	0	0	3	0	0	0	0	0	1
Otu0002945	0	0	0	0	0	0	1	0	0	0	0	0	0	0
Otu0002950	0	0	0	1	0	0	0	0	0	1	0	0	0	0
Otu0002956	0	0	0	0	0	0	0	0	0	0	0	0	0	1
Otu0002959	0	1	0	1	1	0	0	0	0	0	0	0	3	0
Otu0002960	0	0	1	1	0	1	0	0	0	0	0	0	0	0
Otu0002963	0	0	0	1	0	0	0	0	0	0	0	0	1	1
Otu0002966	0	1	0	0	0	0	0	0	0	0	0	0	0	0
Otu0002978	0	0	0	0	0	0	0	0	0	0	1	0	0	0
Otu0002983	0	0	0	1	0	0	0	0	0	0	0	0	0	0
Otu0003004	0	0	0	0	0	0	0	0	2	0	0	0	0	1
Otu0003009	0	0	0	0	2	0	0	0	0	0	1	1	1	0
Otu0003010	0	0	0	0	0	0	0	0	1	2	0	0	0	0
Otu0003011	0	0	1	0	1	2	0	1	0	0	0	0	0	0
Otu0003013	0	0	0	0	0	1	0	0	1	0	0	0	0	0
Otu0003015	0	0	0	0	0	2	0	0	0	0	0	0	0	0
Otu0003020	0	0	0	0	2	0	0	0	1	1	0	0	0	0
Otu0003034	0	1	0	0	0	0	0	0	0	1	0	1	0	1
Otu0003035	0	0	0	0	1	0	0	0	0	0	0	0	0	0
Otu0003046	0	0	0	1	0	0	1	0	1	0	0	0	0	2
Otu0003051	0	0	0	0	0	0	1	0	0	0	0	0	0	0
Otu0003059	0	0	0	1	0	0	2	0	0	0	0	0	0	0
Otu0003061	22	5	32	171	88	44	32	51	38	71	26	14	30	230
Otu0003063	0	0	0	0	0	1	0	0	0	0	0	0	0	0
Otu0003070	0	0	0	7	0	2	0	0	2	0	0	0	0	0
Otu0003074	0	0	1	0	0	0	0	0	0	0	0	0	0	0
Otu0003077	0	0	1	1	0	0	1	1	0	0	0	0	0	0
Otu0003091	0	0	0	0	1	1	0	0	0	0	0	0	0	0
Otu0003094	0	0	0	0	0	0	1	0	0	0	0	0	0	0
Otu0003098	0	0	0	0	0	1	0	0	0	0	0	0	0	0
Otu0003105	0	1	1	0	1	0	0	0	0	0	0	0	0	0
Otu0003113	0	0	1	3	0	2	0	0	0	0	0	0	0	0
Otu0003114	0	0	0	0	0	1	0	0	0	1	0	0	0	0
Otu0003118	0	0	0	1	0	1	1	0	0	0	0	1	0	0
Otu0003124	0	0	0	1	0	0	0	0	0	0	0	0	0	0
Otu0003130	0	0	0	0	0	9	0	0	0	0	0	0	0	1
Otu0003132	0	0	0	6	0	0	0	0	0	0	0	0	0	0
Otu0003135	0	0	0	0	0	0	0	0	0	1	0	0	0	0
Otu0003136	0	0	0	1	0	0	0	0	0	0	0	0	0	0
Otu0003145	0	1	0	3	0	0	0	0	0	0	0	1	0	1
Otu0003162	0	0	0	0	1	0	0	0	0	1	0	0	0	0
Otu0003163	0	0	0	0	0	0	0	0	0	0	0	0	1	0
Otu0003166	0	0	0	562	1	68	1	0	0	0	29	6	0	3
Otu0003176	0	0	0	0	0	0	0	0	0	0	0	0	0	1
Otu0003177	0	0	0	0	0	2	0	0	0	0	0	0	0	0
Otu0003178	0	0	0	1	0	0	1	0	0	0	2	0	0	0
Otu0003179	0	0	0	1	0	0	0	0	0	0	0	0	1	0
Otu0003186	0	0	0	1	0	0	0	0	0	0	0	0	0	0
Otu0003198	0	0	0	1	0	0	0	0	0	0	0	1	0	0
Otu0003199	0	0	0	0	0	1	0	0	1	0	0	0	0	1
Otu0003200	0	0	1	0	2	2	0	0	0	1	0	0	0	2
Otu0003201	14	17	23	103	10	27	6	3	57	16	35	9	12	65
Otu0003211	0	0	0	0	0	0	0	0	0	0	0	12	0	0
Otu0003212	0	0	0	0	0	1	0	0	0	0	0	0	0	0
Otu0003216	0	0	0	1	0	0	0	0	0	0	0	0	0	0
Otu0003220	0	0	0	0	0	1	0	0	0	0	0	0	0	0
Otu0003227	0	0	0	0	0	1	1	0	0	0	0	0	0	0
Otu0003239	0	0	0	0	0	0	0	0	0	0	0	0	1	0
Otu0003240	0	0	0	0	0	0	0	0	0	0	0	0	1	0
Otu0003241	0	0	0	0	0	1	0	0	0	0	0	0	0	0
Otu0003247	198	21	85	76	128	534	3	24	258	75	52	105	83	366
Otu0003251	0	1	4	13	0	2	5	13	0	0	3	0	0	51
Otu0003258	0	0	1	0	0	0	0	0	0	0	0	0	0	0
Otu0003264	0	0	0	0	0	1	0	0	0	0	0	0	0	0
Otu0003272	0	0	0	0	0	0	0	0	0	0	0	0	0	1
Otu0003276	21	62	18	19	31	22	50	27	23	25	8	40	14	95
Otu0003287	0	0	0	1	0	1	0	0	0	1	0	0	0	0
Otu0003288	0	0	0	1	0	0	0	0	0	0	0	0	0	0
Otu0003290	0	0	0	0	0	2	0	0	0	0	0	0	0	0
Otu0003297	0	0	0	0	0	0	1	0	0	0	0	0	0	0
Otu0003304	0	0	0	1	0	0	0	0	0	0	0	0	0	0
Otu0003307	0	0	0	0	0	1	0	0	0	0	0	0	1	0
Otu0003308	0	0	0	0	0	0	1	0	0	0	0	0	0	0
Otu0003310	0	0	1	0	0	0	0	0	0	0	0	0	0	0
Otu0003312	0	0	0	0	0	0	1	0	0	0	0	0	0	0
Otu0003316	0	0	0	1	0	0	0	0	0	0	0	0	0	0
Otu0003319	1	0	3	2	1	0	1	0	0	1	0	1	0	1
Otu0003323	0	0	0	0	0	1	0	0	0	0	0	0	0	0
Otu0003324	0	0	0	0	0	0	0	0	0	0	0	0	0	1
Otu0003325	1	1	0	0	0	0	0	0	1	0	0	1	0	0
Otu0003326	0	0	0	0	0	3	0	0	0	0	0	0	0	0
Otu0003328	0	0	1	0	0	0	0	0	0	0	0	0	0	0
Otu0003329	2	1	1	7	1	0	1	0	0	2	0	2	0	2
Otu0003335	0	0	0	0	1	0	0	0	0	1	0	0	0	0
Otu0003336	0	0	0	0	1	0	2	0	0	2	0	0	0	1
Otu0003339	0	0	0	0	0	0	0	0	0	0	0	0	0	1
Otu0003346	0	0	0	11	0	0	0	0	0	0	0	0	0	0
Otu0003347	0	0	1	0	0	0	0	0	0	0	0	0	0	0
Otu0003351	0	0	0	0	0	2	0	0	2	0	0	0	0	0
Otu0003364	4	13	12	23	17	16	5	12	22	18	8	11	6	59
Otu0003372	0	0	0	0	0	0	0	0	0	0	1	0	0	0
Otu0003381	0	0	2	2	2	1	1	0	2	7	2	1	3	4
Otu0003384	0	0	0	0	0	9	0	0	0	0	0	0	0	1
Otu0003386	1	0	0	0	1	0	0	0	1	0	0	0	0	0
Otu0003391	0	0	0	1	0	0	0	0	0	0	0	0	0	1
Otu0003395	0	0	0	1	0	0	0	0	0	1	0	0	0	0
Otu0003399	0	0	0	0	0	0	0	0	0	0	0	0	1	1
Otu0003403	0	0	0	0	0	0	0	0	0	0	0	0	0	1
Otu0003404	0	0	1	3	0	1	0	1	1	1	1	0	0	1
Otu0003415	1	0	2	0	0	0	0	0	0	0	1	0	2	0
Otu0003421	0	0	0	3	0	1	0	0	0	0	0	0	0	0
Otu0003423	0	0	0	0	0	2	0	0	0	0	0	0	0	0
Otu0003425	0	0	0	0	0	2	0	0	1	0	0	0	0	0
Otu0003427	0	0	0	0	1	0	0	0	0	0	0	0	0	0
Otu0003436	0	0	0	1	0	0	0	0	0	0	0	0	0	1
Otu0003442	0	0	0	0	0	4	0	0	0	1	0	0	0	1
Otu0003445	0	0	0	0	0	5	0	0	0	0	0	0	0	0
Otu0003446	0	0	1	1	0	0	0	0	1	0	0	0	0	0
Otu0003455	1	0	0	0	0	0	0	0	0	0	0	0	0	0
Otu0003460	0	0	0	0	0	0	0	0	0	1	0	0	0	0
Otu0003461	23	26	53	61	84	28	51	25	24	62	30	23	25	141
Otu0003463	0	0	1	0	0	0	0	1	0	0	0	0	0	0
Otu0003467	2	0	0	1	0	0	1	0	0	0	0	1	0	0
Otu0003468	0	0	0	0	1	0	0	0	0	1	0	0	0	1
Otu0003472	0	0	0	0	0	0	0	0	0	0	0	0	0	2
Otu0003474	0	1	0	0	0	0	0	0	0	0	0	0	0	0
Otu0003475	0	0	1	0	0	0	0	0	0	0	0	0	0	0
Otu0003476	0	0	0	2	0	3	1	0	0	1	0	2	1	3
Otu0003486	0	0	0	0	1	0	0	0	0	0	0	0	0	2
Otu0003487	0	0	0	0	0	1	0	0	0	0	0	0	0	2
Otu0003488	0	0	0	0	0	0	0	0	0	0	1	0	0	0
Otu0003500	1	0	0	1	0	0	0	1	0	1	0	0	0	0
Otu0003505	0	0	0	0	0	0	0	0	0	0	2	0	0	0
Otu0003511	50	24	69	88	87	87	58	42	76	66	81	54	99	187
Otu0003516	0	0	0	0	0	1	0	0	0	0	0	0	0	0
Otu0003521	0	1	0	1	0	0	0	0	0	1	0	0	0	0
Otu0003526	0	0	0	0	0	0	0	0	0	0	0	0	0	1
Otu0003529	0	0	1	0	2	0	1	1	0	0	0	0	0	1
Otu0003537	0	0	0	0	1	0	0	0	0	0	0	0	0	0
Otu0003541	1	0	0	0	0	0	0	0	0	0	0	0	0	0
Otu0003544	0	0	0	0	0	1	0	0	0	0	0	0	0	0
Otu0003545	0	0	0	0	0	1	0	0	0	0	0	0	0	0
Otu0003547	0	0	0	0	0	0	0	0	1	0	0	0	0	0
Otu0003552	0	0	0	0	0	0	0	0	0	0	0	1	0	0
Otu0003557	0	0	0	0	0	0	0	0	0	1	0	0	0	0
Otu0003560	1	0	0	0	0	0	0	0	0	0	0	0	0	0
Otu0003567	0	0	0	1	0	1	0	0	0	0	0	0	0	0
Otu0003569	0	0	0	0	0	0	0	0	0	0	0	0	1	0
Otu0003570	1	1	0	7	4	2	2	0	1	6	2	1	1	6
Otu0003573	0	0	0	0	0	0	0	0	0	1	0	0	0	0
Otu0003578	0	0	0	0	1	0	0	0	0	0	0	0	0	0
Otu0003581	0	0	0	0	0	1	0	0	0	0	0	0	0	0
Otu0003583	0	0	0	0	0	7	0	0	0	0	0	0	0	1
Otu0003584	3	1	4	2	0	1	1	0	3	4	0	2	1	1
Otu0003589	0	0	2	0	0	0	0	0	0	0	0	0	0	1
Otu0003592	1	0	0	0	1	0	0	0	0	0	0	0	0	0
Otu0003603	0	1	0	1	0	0	0	0	0	1	0	0	0	0
Otu0003607	0	0	0	0	0	0	0	0	0	0	0	0	1	0
Otu0003611	0	1	0	0	0	0	0	0	0	0	0	0	0	0
Otu0003617	0	0	0	1	0	0	1	0	1	0	1	0	0	0
Otu0003621	0	1	1	5	0	1	1	1	2	4	0	0	0	0
Otu0003623	0	0	0	1	0	0	0	0	0	0	0	0	0	0
Otu0003626	0	0	0	0	0	0	0	0	0	0	0	0	0	1
Otu0003627	0	0	0	0	0	0	1	0	0	0	0	0	0	1
Otu0003630	0	0	0	1	0	0	0	0	0	0	0	0	0	0
Otu0003631	0	2	0	0	2	1	0	0	0	2	0	0	0	1
Otu0003632	0	0	0	0	0	0	0	0	0	0	0	0	0	2
Otu0003633	0	0	0	0	0	0	0	0	0	0	0	0	0	1
Otu0003634	0	2	4	2	3	0	0	0	0	0	0	1	2	0
Otu0003638	0	0	0	0	0	0	0	0	0	0	0	0	1	0
Otu0003643	0	0	0	1	0	0	0	0	0	1	0	0	0	3
Otu0003649	0	0	1	0	0	0	0	0	0	0	0	0	0	0
Otu0003653	0	0	0	0	0	4	0	0	1	0	0	0	0	0
Otu0003655	0	0	0	0	0	0	0	0	0	0	0	0	1	0
Otu0003657	0	0	0	0	0	0	0	0	0	0	0	0	1	0
Otu0003661	1	0	3	11	2	0	0	1	0	3	7	0	5	0
Otu0003669	2	4	1	6	2	1	2	1	0	1	0	0	1	4
Otu0003670	0	0	0	1	1	0	0	0	0	0	0	0	1	1
Otu0003671	0	0	0	0	1	1	0	0	0	0	0	0	0	0
Otu0003672	0	0	0	1	0	0	0	0	0	0	0	0	0	0
Otu0003683	0	0	1	0	0	1	0	0	0	0	0	0	0	0
Otu0003686	12	0	7	51	65	12	18	11	40	9	14	9	23	197
Otu0003688	0	0	0	0	0	0	0	0	0	0	0	0	0	1
Otu0003692	2	0	1	5	1	0	6	1	0	1	0	1	3	4
Otu0003693	0	0	0	0	0	0	0	0	1	0	0	0	1	0
Otu0003697	0	0	0	1	0	0	0	0	0	0	0	0	0	1
Otu0003698	0	0	0	0	0	0	0	0	0	0	1	0	0	0
Otu0003701	0	0	0	1	0	0	0	0	0	0	0	0	1	0
Otu0003723	0	0	0	0	0	0	0	0	0	1	0	0	0	0
Otu0003726	0	0	0	0	0	0	0	0	0	0	1	0	4	0
Otu0003727	0	0	0	0	0	0	0	0	0	0	0	0	1	0
Otu0003741	0	0	0	1	0	0	0	0	0	0	0	0	0	0
Otu0003745	0	0	0	1	0	0	0	0	0	0	0	0	0	0
Otu0003749	6	0	19	40	8	26	13	0	35	9	2	50	0	7
Otu0003752	7	12	28	29	32	18	15	10	19	17	9	9	11	57
Otu0003757	1	0	1	0	0	1	0	0	1	1	0	0	0	0
Otu0003760	1	0	1	3	0	0	0	0	0	0	0	0	2	1
Otu0003761	0	0	0	0	0	4	0	0	0	0	0	0	0	0
Otu0003769	0	0	0	0	1	0	0	0	0	0	0	0	0	0
Otu0003770	0	0	2	0	0	0	0	1	0	0	0	0	0	1
Otu0003774	0	0	0	0	0	0	0	0	0	0	0	0	0	1
Otu0003775	1	0	0	0	0	0	0	0	0	0	0	0	0	0
Otu0003781	0	0	0	0	0	0	0	0	1	0	0	0	0	0
Otu0003786	0	0	0	0	0	0	0	0	0	0	0	0	0	1
Otu0003788	0	0	1	0	0	0	0	0	0	0	0	0	0	1
Otu0003789	0	0	0	1	0	0	0	0	0	0	0	0	0	0
Otu0003814	0	0	0	0	0	0	0	0	0	1	0	0	0	0
Otu0003816	0	0	0	0	0	0	1	0	0	0	0	0	0	0
Otu0003819	0	0	1	0	0	0	0	0	0	0	0	0	0	0
Otu0003833	0	0	0	0	0	0	0	0	0	0	0	1	0	0
Otu0003842	0	0	0	1	0	0	0	0	0	0	0	0	0	0
Otu0003844	0	0	0	0	1	0	0	0	0	0	0	0	0	0
Otu0003849	0	0	1	0	0	0	0	0	0	0	0	0	0	0
Otu0003852	20	3	76	123	35	29	53	21	22	25	10	19	2	75
Otu0003855	0	0	0	0	1	0	0	0	0	0	0	0	0	0
Otu0003877	0	0	0	1	0	0	0	0	0	0	0	0	0	0
Otu0003883	0	0	0	1	0	0	0	0	0	0	0	0	0	0
Otu0003885	0	0	1	3	3	2	0	4	1	4	0	0	1	3
Otu0003886	21	26	40	64	40	40	21	19	38	33	26	26	18	173
Otu0003889	0	0	0	0	0	0	0	1	0	0	0	0	0	0
Otu0003904	0	0	0	0	0	0	0	0	0	0	0	0	0	3
Otu0003906	0	0	0	0	0	0	0	0	0	0	0	0	1	2
Otu0003907	0	0	0	0	0	0	0	0	0	0	0	0	1	0
Otu0003910	0	0	0	0	0	0	0	0	0	1	0	0	0	0
Otu0003914	0	0	1	0	0	0	1	0	0	0	0	0	0	0
Otu0003919	0	0	0	0	0	0	0	0	1	0	0	0	0	1
Otu0003931	0	0	0	0	0	1	0	0	0	0	0	0	0	0
Otu0003933	0	0	2	1	1	0	0	0	1	0	0	0	0	0
Otu0003934	0	0	0	2	0	1	0	0	0	0	1	0	0	5
Otu0003947	0	0	0	2	1	0	0	0	0	1	0	1	0	0
Otu0003948	4	2	15	17	4	4	3	1	6	7	3	1	4	46
Otu0003953	0	1	0	0	0	0	0	0	0	0	0	0	0	0
Otu0003954	0	0	0	0	0	1	0	0	0	0	0	0	1	0
Otu0003957	0	0	0	0	1	1	0	0	0	1	0	0	0	1
Otu0003970	0	0	0	0	0	7	0	0	0	0	0	0	0	0
Otu0003972	5	12	36	66	31	13	24	22	13	51	8	5	22	114
Otu0003982	0	0	1	0	1	0	0	0	0	0	0	1	0	0
Otu0004004	0	0	1	0	0	0	0	0	0	0	0	0	0	0
Otu0004012	2	2	4	5	5	3	4	3	2	4	1	4	1	18
Otu0004027	0	0	0	0	1	2	0	0	0	1	0	0	0	0
Otu0004037	0	0	0	0	0	1	0	0	0	0	0	0	0	0
Otu0004052	0	0	0	1	0	0	0	0	0	0	0	0	0	1
Otu0004055	0	0	0	0	1	0	0	0	0	0	0	1	0	0
Otu0004062	0	0	0	1	0	0	0	0	0	0	0	0	0	0
Otu0004067	0	0	0	0	0	1	0	0	0	0	0	0	0	0
Otu0004068	0	0	0	1	0	0	0	0	0	0	0	0	0	0
Otu0004070	0	0	0	0	0	2	0	0	0	0	0	0	0	0
Otu0004071	0	0	0	0	0	1	0	0	0	0	0	0	0	0
Otu0004075	0	1	4	4	4	1	0	0	1	0	1	0	0	6
Otu0004077	0	0	0	0	0	0	0	0	1	0	0	0	0	0
Otu0004081	0	0	0	0	0	0	0	0	1	0	0	0	0	0
Otu0004084	0	0	2	0	2	0	1	0	1	4	0	1	3	2
Otu0004094	0	0	0	1	0	0	0	0	0	0	0	0	0	0
Otu0004103	0	0	0	0	0	0	0	0	0	0	1	0	0	0
Otu0004111	0	0	0	0	1	0	0	0	0	0	0	0	0	0
Otu0004119	0	0	0	0	0	0	0	0	0	0	1	0	0	0
Otu0004123	0	0	0	0	0	0	0	0	0	0	0	0	0	1
Otu0004124	1	0	0	0	0	0	0	0	1	0	0	0	0	0
Otu0004129	0	0	0	2	0	0	0	0	0	0	0	0	0	1
Otu0004130	0	0	0	0	0	1	0	0	0	0	0	0	0	0
Otu0004134	0	0	2	0	0	0	0	0	0	0	0	0	1	0
Otu0004140	0	0	0	0	0	3	0	0	2	0	0	0	0	0
Otu0004151	0	0	0	0	0	0	0	0	0	0	0	0	1	0
Otu0004155	0	0	1	0	2	5	2	0	0	0	0	1	2	4
Otu0004157	0	0	6	2	0	0	0	0	0	0	0	0	0	1
Otu0004158	0	0	0	2	0	0	0	0	0	1	0	1	0	0
Otu0004161	0	0	0	0	0	1	0	0	0	0	0	0	1	0
Otu0004165	1	0	0	1	0	0	0	0	0	0	0	0	2	2
Otu0004167	0	0	0	1	0	1	0	0	0	1	0	0	0	0
Otu0004181	1	0	0	1	1	1	0	0	0	0	0	0	0	0
Otu0004182	0	0	0	0	0	0	0	0	0	0	0	0	0	1
Otu0004190	0	0	0	0	0	0	0	0	1	0	0	0	0	0
Otu0004206	0	0	0	0	0	2	0	0	0	0	0	1	0	0
Otu0004209	0	0	0	0	0	0	0	0	0	0	0	1	0	0
Otu0004212	0	0	0	0	0	0	0	0	0	1	0	0	0	0
Otu0004213	0	0	0	0	1	0	0	0	0	0	0	0	0	0
Otu0004221	0	0	0	0	0	0	0	1	0	0	0	0	0	0
Otu0004224	0	0	0	1	0	15	0	1	0	0	0	0	0	0
Otu0004228	0	0	0	0	0	0	0	0	0	0	0	0	1	0
Otu0004234	0	0	0	1	0	0	0	0	0	0	0	0	0	0
Otu0004238	0	1	2	4	4	1	0	1	4	0	0	1	0	4
Otu0004251	1	0	0	1	3	1	0	1	0	1	0	0	0	6
Otu0004262	0	1	0	0	0	0	0	0	0	0	0	0	0	0
Otu0004267	0	0	0	0	0	5	0	0	0	0	0	0	0	0
Otu0004280	0	0	0	0	1	0	0	0	0	0	0	0	0	0
Otu0004293	0	1	0	0	0	0	0	0	0	0	0	0	1	0
Otu0004294	0	0	0	4	0	0	0	0	0	0	0	0	0	0
Otu0004298	0	0	3	1	0	1	0	0	0	1	0	0	1	0
Otu0004301	0	1	1	1	0	1	0	0	1	2	0	0	0	2
Otu0004311	0	0	0	0	1	0	0	0	0	0	0	0	0	0
Otu0004321	0	0	3	2	0	0	0	0	8	0	0	2	0	0
Otu0004324	0	0	0	0	0	1	0	0	0	0	1	0	0	0
Otu0004325	0	0	0	0	0	0	0	0	1	0	0	0	0	0
Otu0004335	0	0	0	0	0	1	0	0	0	0	0	0	0	0
Otu0004342	0	0	1	0	0	0	0	0	0	2	1	0	0	0
Otu0004347	0	0	0	0	0	0	0	0	0	1	0	0	0	0
Otu0004349	0	0	0	1	0	0	0	0	0	0	0	0	0	0
Otu0004357	0	0	0	1	0	0	1	0	0	0	0	0	0	0
Otu0004362	0	0	0	0	0	2	0	0	0	0	0	0	0	0
Otu0004368	0	0	0	0	0	2	0	0	0	0	0	0	0	0
Otu0004369	0	0	1	0	1	0	0	2	1	1	1	0	0	2
Otu0004372	0	0	0	0	0	0	0	0	0	2	0	0	0	0
Otu0004378	0	0	1	1	0	0	1	0	0	1	0	0	1	0
Otu0004381	1	0	0	0	0	0	0	0	0	0	0	0	0	0
Otu0004387	0	0	0	0	0	1	0	0	0	0	0	0	0	0
Otu0004390	0	0	1	0	0	0	0	0	0	0	0	0	0	0
Otu0004392	0	0	0	0	0	1	0	0	0	0	0	0	0	0
Otu0004394	0	0	0	1	0	0	0	0	0	1	0	0	1	0
Otu0004396	0	0	0	0	0	1	0	0	0	0	0	0	0	1
Otu0004399	1	0	0	0	0	0	0	0	0	0	0	0	0	0
Otu0004400	0	1	2	0	0	0	0	0	0	0	0	0	0	0
Otu0004401	0	0	2	0	0	0	0	0	0	0	0	0	1	1
Otu0004406	2	0	0	43	20	49	0	12	0	0	12	0	2	4
Otu0004408	0	0	0	0	0	0	0	0	0	1	0	0	0	0
Otu0004410	0	0	0	0	1	0	0	0	0	0	0	0	0	0
Otu0004441	0	1	0	0	0	0	0	0	0	0	0	0	0	0
Otu0004443	0	0	0	0	0	0	1	0	0	0	0	0	0	0
Otu0004456	0	0	0	0	0	1	0	0	0	0	0	0	0	0
Otu0004477	0	0	1	0	0	0	0	0	0	0	0	0	0	0
Otu0004481	1	0	0	0	0	0	1	0	0	0	0	0	0	0
Otu0004486	1	0	1	1	1	0	2	1	1	1	0	1	0	2
Otu0004496	0	1	0	0	0	1	0	0	0	0	0	0	0	0
Otu0004498	0	0	0	0	0	3	0	0	0	0	0	0	0	5
Otu0004499	0	0	0	0	0	0	0	0	0	0	0	0	1	0
Otu0004502	0	0	0	2	0	3	0	0	0	0	0	0	0	0
Otu0004503	0	0	0	0	0	1	0	0	0	0	0	0	0	0
Otu0004507	0	0	0	0	0	0	0	0	1	0	0	0	0	0
Otu0004509	19	6	37	38	48	18	26	11	43	16	17	9	30	75
Otu0004515	0	0	0	1	0	0	0	0	0	0	0	0	0	0
Otu0004526	3	0	0	0	0	1	0	1	1	0	0	0	2	2
Otu0004528	0	0	0	0	0	1	0	0	0	0	0	0	0	0
Otu0004530	0	5	0	1	19	6	1	8	0	0	4	16	0	2
Otu0004532	0	0	0	0	0	1	0	0	0	0	0	0	0	0
Otu0004541	0	0	0	0	1	1	0	0	0	0	0	0	0	0
Otu0004552	0	0	1	1	0	1	0	0	0	0	0	0	0	2
Otu0004556	0	0	0	1	0	0	0	0	0	0	0	0	0	0
Otu0004558	4	0	0	0	0	0	0	0	0	0	0	0	0	0
Otu0004560	0	0	0	0	1	1	0	0	0	0	0	0	0	0
Otu0004562	0	0	0	0	0	0	0	0	1	0	0	0	0	0
Otu0004568	1	0	0	0	0	0	0	0	0	0	0	1	0	1
Otu0004570	0	0	1	1	0	0	0	0	0	0	0	1	1	0
Otu0004572	0	0	0	0	0	0	0	0	0	0	0	0	0	1
Otu0004582	0	0	0	0	0	0	0	0	0	0	0	0	0	1
Otu0004590	0	0	0	0	1	0	0	0	0	1	1	0	0	2
Otu0004598	0	0	1	1	0	0	0	0	0	0	0	0	0	0
Otu0004602	0	0	0	1	0	0	0	0	0	0	0	0	0	0
Otu0004605	0	0	0	0	0	0	0	0	0	1	0	0	0	0
Otu0004608	5	3	7	38	1	10	2	3	8	10	5	0	2	18
Otu0004625	0	4	0	0	0	0	2	0	0	0	1	0	0	2
Otu0004631	0	0	1	0	0	16	0	0	1	2	0	0	0	4
Otu0004638	0	0	0	0	0	0	0	0	0	0	1	0	0	0
Otu0004640	67	247	62	128	50	12	83	16	19	77	13	37	79	17
Otu0004642	0	0	0	0	0	0	0	0	0	0	0	1	0	0
Otu0004644	0	0	0	0	0	1	0	0	0	0	0	0	0	0
Otu0004657	0	0	0	0	0	2	0	0	0	0	0	0	0	0
Otu0004667	0	0	0	0	0	0	0	0	0	0	0	0	0	1
Otu0004670	0	0	0	1	0	0	0	0	0	0	0	0	0	0
Otu0004677	0	0	0	0	0	3	0	0	0	0	0	0	1	1
Otu0004693	1	0	0	0	0	0	0	0	0	0	0	0	0	0
Otu0004698	0	0	1	0	1	1	0	0	0	0	0	1	0	0
Otu0004710	0	0	1	0	0	0	0	0	0	0	0	0	0	0
Otu0004711	0	0	0	0	0	0	0	0	0	1	0	0	0	0
Otu0004733	0	0	0	1	1	0	0	0	0	1	0	0	0	0
Otu0004734	1	0	0	0	0	0	0	0	0	0	0	0	0	0
Otu0004739	0	0	0	1	0	0	0	0	0	0	0	0	0	0
Otu0004743	0	0	0	0	0	0	0	0	0	0	0	0	0	2
Otu0004750	0	0	0	0	0	0	0	0	0	0	0	1	0	1
Otu0004753	0	0	0	0	0	0	0	1	0	0	0	0	0	1
Otu0004771	0	0	0	1	0	0	0	0	0	0	0	0	0	1
Otu0004773	0	0	0	0	0	1	0	0	0	0	0	0	0	0
Otu0004774	0	0	0	0	0	0	0	0	0	0	0	1	0	0
Otu0004776	0	0	0	0	0	0	1	0	0	0	0	0	0	0
Otu0004777	0	0	0	0	0	1	0	0	0	0	0	0	0	1
Otu0004779	0	0	0	0	0	1	0	0	0	0	0	0	0	0
Otu0004785	0	0	2	1	0	0	0	0	1	0	0	1	0	0
Otu0004789	0	0	0	0	0	11	0	0	1	0	0	0	0	1
Otu0004790	0	0	0	1	0	0	0	0	0	0	0	0	0	2
Otu0004791	0	0	2	1	0	0	0	0	0	2	0	2	0	2
Otu0004798	0	0	1	2	0	1	0	0	1	0	0	0	0	0
Otu0004799	0	0	0	0	0	1	0	0	0	0	0	0	0	0
Otu0004800	0	0	0	0	0	0	0	0	0	0	0	0	0	1
Otu0004809	0	0	0	1	0	0	0	0	0	0	0	0	0	2
Otu0004814	10	24	29	45	34	27	33	29	29	30	20	34	5	81
Otu0004845	0	0	0	0	0	0	0	0	0	0	1	0	0	0
Otu0004847	0	0	0	0	0	0	0	1	0	0	0	0	0	0
Otu0004848	0	0	0	0	0	1	0	0	0	0	0	1	1	1
Otu0004854	0	0	0	0	0	2	0	0	0	0	0	0	0	0
Otu0004862	0	0	0	0	1	0	0	0	0	0	0	0	0	1
Otu0004865	0	0	0	0	0	0	0	0	4	0	0	0	0	0
Otu0004869	0	0	0	0	0	0	0	0	0	0	2	0	0	0
Otu0004874	1	0	0	0	0	0	0	0	0	0	0	0	0	0
Otu0004877	0	1	0	0	0	1	0	0	0	0	0	0	0	0
Otu0004878	0	0	0	0	0	1	0	0	0	0	0	0	0	0
Otu0004884	0	0	0	0	0	0	1	0	0	0	0	0	0	0
Otu0004888	0	0	0	0	0	1	0	0	0	0	0	0	0	0
Otu0004893	0	0	0	1	1	0	0	0	0	0	1	0	0	0
Otu0004897	0	0	0	0	0	0	0	0	0	0	0	0	0	1
Otu0004911	16	17	8	40	15	14	10	0	10	18	4	11	13	47
Otu0004915	0	0	0	0	0	14	0	0	0	1	1	0	0	2
Otu0004923	0	0	0	0	1	0	0	0	0	0	0	0	0	0
Otu0004926	0	0	0	0	1	0	0	0	0	0	0	0	0	0
Otu0004931	0	0	0	0	1	0	0	0	0	0	0	0	0	0
Otu0004938	0	0	0	1	0	0	0	0	0	0	0	0	1	0
Otu0004939	0	0	0	0	0	0	0	0	0	0	0	0	0	2
Otu0004951	0	0	0	0	0	1	0	0	0	0	0	0	0	0
Otu0004957	0	1	0	0	0	0	0	0	0	0	0	1	0	0
Otu0004966	0	0	0	0	0	0	0	0	1	0	0	0	0	0
Otu0004975	0	0	0	0	0	0	1	0	0	0	0	0	0	0
Otu0004977	1	5	4	1	1	0	3	0	1	0	1	4	1	4
Otu0004978	0	0	0	0	0	0	0	0	0	0	0	1	0	1
Otu0004998	0	0	1	0	0	0	0	0	0	0	0	1	1	1
Otu0004999	0	0	0	0	1	0	0	0	0	0	0	0	0	0
Otu0005017	0	0	0	0	0	0	0	0	0	1	0	0	0	0
Otu0005018	0	0	0	0	0	0	0	0	1	0	0	0	0	0
Otu0005020	0	0	0	0	0	1	0	0	0	0	0	0	0	0
Otu0005021	0	0	0	2	0	0	0	0	0	0	0	0	1	0
Otu0005022	0	0	2	2	5	2	1	2	0	0	0	1	0	7
Otu0005023	0	0	0	1	0	0	0	0	0	0	0	0	0	0
Otu0005031	0	0	0	0	0	0	0	0	0	0	1	0	0	0
Otu0005036	16	36	47	46	34	12	14	21	12	40	13	10	13	100
Otu0005044	0	0	0	2	0	0	0	0	0	1	0	1	1	2
Otu0005049	0	0	0	0	0	1	0	0	0	0	0	0	1	0
Otu0005080	0	0	0	0	0	0	0	0	0	0	0	0	1	0
Otu0005081	0	0	0	0	0	0	0	0	0	0	0	1	0	0
Otu0005082	0	0	0	0	0	0	0	0	0	0	0	0	1	0
Otu0005089	0	0	0	0	0	1	0	0	0	0	0	0	1	1
Otu0005102	0	0	0	0	0	1	0	1	0	0	0	1	0	1
Otu0005103	1	1	2	6	3	2	2	2	4	5	2	1	0	1
Otu0005104	4	7	19	35	22	11	15	12	9	16	11	11	9	36
Otu0005106	1	1	0	0	0	0	0	0	0	0	0	0	0	1
Otu0005112	0	0	0	1	0	0	0	0	0	0	0	1	0	0
Otu0005120	0	0	0	1	0	0	0	0	0	0	0	0	0	0
Otu0005126	0	0	0	0	0	0	0	0	0	1	0	0	0	0
Otu0005128	0	0	0	0	0	4	0	0	0	0	0	0	0	1
Otu0005131	0	0	0	0	1	0	0	0	0	0	0	0	0	0
Otu0005136	0	0	0	0	0	0	0	0	1	0	0	0	0	0
Otu0005140	0	0	0	0	0	0	0	0	0	0	0	1	0	0
Otu0005145	5	5	24	20	25	7	21	4	18	18	15	4	9	52
Otu0005155	0	0	0	0	0	1	0	0	0	0	0	0	0	0
Otu0005156	0	0	0	0	0	0	0	0	0	1	0	0	0	0
Otu0005191	1	0	0	0	1	1	0	1	0	0	0	0	0	0
Otu0005192	1	0	0	1	0	0	0	0	1	0	0	0	0	0
Otu0005207	0	0	0	1	0	0	0	0	0	0	0	0	0	0
Otu0005217	1	0	0	4	4	3	1	0	0	0	1	0	0	2
Otu0005226	0	0	0	0	0	0	0	0	0	0	0	0	2	0
Otu0005227	1	0	1	1	0	0	0	0	0	0	0	0	0	0
Otu0005228	0	0	0	0	1	0	0	0	0	0	0	0	0	0
Otu0005235	0	0	0	1	0	0	0	0	0	0	0	0	0	0
Otu0005241	0	0	0	0	0	0	0	0	1	0	0	0	0	0
Otu0005243	0	1	0	0	0	0	0	0	0	0	0	0	0	0
Otu0005250	0	0	0	0	0	9	0	0	0	0	0	0	0	1
Otu0005254	0	0	2	1	2	1	0	3	0	1	0	0	0	4
Otu0005255	0	0	0	0	1	0	0	0	0	0	0	0	0	0
Otu0005258	0	0	0	0	1	0	0	0	0	0	0	0	0	0
Otu0005263	1	0	3	3	4	1	5	4	1	2	1	1	2	3
Otu0005266	0	0	2	0	0	0	0	0	0	0	0	0	0	0
Otu0005270	0	0	0	0	0	0	0	0	0	0	0	0	1	0
Otu0005272	0	0	0	0	0	1	0	0	0	0	0	0	0	0
Otu0005274	0	0	0	0	1	0	0	0	1	0	0	0	0	0
Otu0005277	0	0	0	1	0	0	0	0	0	0	0	0	0	0
Otu0005279	0	0	0	2	0	2	1	0	0	0	0	0	0	4
Otu0005280	0	0	0	0	0	0	0	0	0	0	0	0	0	1
Otu0005281	0	0	0	0	0	0	0	0	0	0	0	0	0	1
Otu0005300	0	1	2	0	0	1	0	0	0	1	0	0	0	1
Otu0005302	0	0	1	0	0	0	0	0	0	0	0	0	0	2
Otu0005316	0	0	1	0	0	5	0	0	0	0	1	0	0	1
Otu0005325	0	0	0	0	0	0	0	0	0	0	0	0	0	1
Otu0005327	7	0	0	1	2	24	0	0	9	0	5	13	0	26
Otu0005337	0	0	0	2	0	0	2	0	0	0	0	0	1	2
Otu0005346	0	0	1	1	0	2	0	0	0	2	0	1	0	2
Otu0005347	0	0	0	0	1	0	0	0	0	0	0	0	0	1
Otu0005355	0	0	0	0	1	0	0	0	0	0	0	1	0	0
Otu0005356	0	0	0	0	1	1	0	0	3	0	0	0	0	2
Otu0005357	1	0	0	0	0	0	0	0	0	0	0	0	0	0
Otu0005359	0	0	0	0	0	0	0	0	0	0	0	0	0	1
Otu0005360	0	0	0	0	1	0	0	0	0	1	1	0	0	1
Otu0005369	0	0	0	0	0	1	0	0	0	0	0	0	0	0
Otu0005401	0	0	1	0	0	0	0	0	0	0	0	0	0	0
Otu0005404	0	0	0	0	0	0	0	1	0	0	0	1	0	0
Otu0005412	0	0	1	0	1	0	0	1	0	1	0	1	0	1
Otu0005419	0	0	0	0	1	0	0	0	0	0	0	0	0	0
Otu0005433	0	0	0	0	0	0	0	0	0	1	0	0	0	0
Otu0005436	2	0	1	1	0	1	0	1	2	0	0	0	2	0
Otu0005442	0	0	0	0	1	1	0	0	0	0	0	0	0	1
Otu0005451	0	0	1	3	0	0	0	0	0	0	0	0	0	0
Otu0005454	0	0	0	0	0	0	0	0	0	0	0	0	0	1
Otu0005457	1	0	0	0	1	0	1	0	0	0	0	0	0	0
Otu0005464	0	0	0	0	0	0	0	0	0	0	0	0	0	1
Otu0005467	0	0	0	1	1	0	2	0	1	1	0	0	0	2
Otu0005478	0	0	0	1	0	1	0	0	0	1	0	0	0	0
Otu0005479	0	0	0	0	0	1	0	0	0	0	0	0	0	0
Otu0005483	0	0	0	0	0	2	0	0	0	0	0	0	0	0
Otu0005492	0	0	0	0	1	1	0	0	0	0	0	0	0	0
Otu0005496	0	0	1	0	0	0	0	0	0	0	0	0	1	1
Otu0005498	0	0	0	0	1	0	0	0	1	1	0	0	1	0
Otu0005503	1	0	3	1	3	3	1	0	0	0	1	0	0	2
Otu0005522	0	0	0	1	0	2	0	0	0	0	0	0	0	0
Otu0005524	0	0	0	0	0	1	0	0	0	1	0	0	2	2
Otu0005543	0	0	0	0	0	0	1	0	0	0	0	0	1	1
Otu0005557	0	0	0	0	0	0	0	0	0	0	1	0	1	2
Otu0005562	0	0	1	0	0	16	0	0	0	2	0	0	2	4
Otu0005567	1	0	3	0	0	1	1	0	0	0	0	0	3	2
Otu0005571	0	0	0	0	0	0	0	0	0	0	0	0	1	0
Otu0005574	0	1	0	1	0	0	0	0	0	1	0	0	0	1
Otu0005576	0	0	0	0	0	0	0	0	1	0	0	0	0	0
Otu0005598	0	0	0	0	0	0	0	0	1	0	0	0	0	0
Otu0005599	14	20	11	18	28	31	75	26	12	14	12	5	8	33
Otu0005603	0	0	0	0	0	0	0	0	0	0	0	0	1	0
Otu0005612	0	0	0	1	0	0	0	0	0	0	0	0	0	0
Otu0005616	0	0	0	1	0	0	0	0	0	1	0	0	1	0
Otu0005619	0	0	0	1	0	1	0	0	0	0	0	0	0	0
Otu0005624	0	0	0	0	1	0	0	0	0	0	0	0	1	0
Otu0005635	0	0	1	2	0	1	0	0	0	0	0	0	0	0
Otu0005646	0	0	0	0	0	0	0	0	0	0	0	0	0	1
Otu0005649	0	0	0	0	0	0	0	0	0	0	0	0	0	1
Otu0005651	0	0	1	0	0	2	0	0	0	1	0	0	0	0
Otu0005652	1	0	0	0	0	0	0	0	0	0	0	0	0	0
Otu0005653	0	0	0	0	0	0	0	0	1	0	0	0	0	0
Otu0005659	0	0	0	0	0	0	0	0	0	1	1	0	0	1
Otu0005673	0	0	0	0	0	28	0	0	0	3	0	0	0	1
Otu0005674	0	0	1	0	0	0	0	0	0	0	0	0	1	0
Otu0005688	0	2	2	0	1	0	0	0	2	0	0	1	4	0
Otu0005692	1	3	0	0	0	1	1	1	1	1	0	0	0	0
Otu0005694	0	0	0	0	0	0	1	0	0	1	0	0	0	0
Otu0005712	0	0	0	1	1	1	0	0	0	1	0	0	1	0
Otu0005725	0	0	2	0	0	0	0	0	0	0	0	0	0	0
Otu0005732	0	0	0	0	0	0	0	0	0	0	0	0	0	1
Otu0005735	0	0	0	0	0	0	0	0	0	0	0	0	1	0
Otu0005736	0	0	1	0	0	0	0	0	0	0	0	0	0	0
Otu0005743	1	0	5	4	0	2	1	0	0	3	0	0	2	1
Otu0005745	0	0	0	0	0	0	0	0	0	0	0	0	0	1
Otu0005752	0	0	0	0	1	0	0	0	0	0	0	0	0	0
Otu0005755	1	0	4	3	2	0	3	3	0	1	1	2	4	3
Otu0005756	0	0	0	0	0	1	0	0	0	1	0	0	2	1
Otu0005757	1	0	0	0	0	1	0	0	0	0	0	0	1	0
Otu0005765	1	4	4	5	6	1	0	2	1	4	1	2	3	11
Otu0005773	0	0	0	1	0	0	0	0	0	0	0	0	0	0
Otu0005775	0	0	0	0	0	0	0	0	0	0	1	0	0	0
Otu0005776	0	0	0	1	0	0	0	0	0	0	0	0	0	0
Otu0005784	1	0	1	0	0	0	1	0	1	0	0	0	0	0
Otu0005789	0	0	0	0	0	0	0	0	0	0	0	0	0	1
Otu0005803	0	0	0	1	0	0	0	0	0	0	0	0	0	0
Otu0005806	1	0	0	0	0	0	0	0	0	0	0	0	0	0
Otu0005809	0	0	0	0	0	0	0	0	0	0	0	0	0	1
Otu0005812	1	0	0	0	0	0	0	0	0	0	0	0	0	0
Otu0005813	0	0	0	0	0	1	0	0	0	1	0	0	0	0
Otu0005814	0	0	1	0	0	0	0	0	0	0	0	0	0	0
Otu0005821	0	0	3	0	1	0	0	0	0	0	0	0	0	0
Otu0005836	0	0	0	0	0	0	0	0	0	0	0	1	0	0
Otu0005842	0	0	0	0	0	1	0	0	0	1	0	0	0	0
Otu0005846	0	1	0	1	0	0	0	0	0	0	0	0	0	0
Otu0005856	0	0	1	0	0	1	0	0	1	0	0	0	0	0
Otu0005862	0	0	0	0	0	1	0	0	0	0	0	0	0	0
Otu0005863	0	0	0	11	3	1	0	0	0	0	0	0	0	0
Otu0005868	0	0	0	0	0	0	0	0	0	1	0	0	0	1
Otu0005878	0	0	0	0	0	0	0	0	0	0	0	0	0	1
Otu0005880	0	0	0	0	0	0	0	0	0	0	0	1	0	0
Otu0005885	0	0	0	0	0	0	1	0	0	0	0	0	0	1
Otu0005892	0	1	1	0	0	1	0	0	0	0	0	0	0	1
Otu0005893	0	0	0	2	0	0	0	0	0	0	0	0	0	0
Otu0005894	0	0	0	1	0	0	0	0	0	0	0	0	0	0
Otu0005895	0	0	0	2	0	0	0	0	0	0	0	0	0	0
Otu0005899	0	0	0	0	1	0	0	0	0	0	0	0	0	0
Otu0005906	0	0	0	0	0	0	1	0	0	0	0	0	0	0
Otu0005917	1	0	0	0	0	0	0	0	0	0	0	0	0	0
Otu0005920	0	0	0	0	0	0	0	0	0	0	0	0	0	2
Otu0005922	0	0	0	1	0	0	0	0	0	0	0	0	0	0
Otu0005932	0	0	0	1	0	0	0	0	0	1	0	0	0	3
Otu0005937	0	0	0	0	0	0	1	0	0	0	0	0	0	0
Otu0005940	0	0	0	0	1	0	0	0	0	0	0	0	0	0
Otu0005954	0	0	0	1	0	4	0	0	0	0	0	0	0	0
Otu0005955	0	0	0	0	0	1	0	0	0	0	0	0	0	0
Otu0005969	0	0	0	0	0	0	0	0	0	1	0	0	0	0
Otu0005973	0	0	0	0	0	0	0	0	0	1	0	0	0	0
Otu0005981	0	0	0	1	0	0	1	0	0	0	0	1	0	0
Otu0005982	0	0	1	1	1	0	2	0	0	3	0	0	2	0
Otu0005986	0	0	0	1	0	0	0	0	0	0	0	0	0	0
Otu0005992	1	0	0	0	0	0	0	0	0	0	0	0	0	0
Otu0005995	0	0	0	0	0	0	0	0	0	1	0	0	0	0
Otu0006002	0	0	0	1	0	0	0	0	0	0	0	0	0	0
Otu0006004	0	0	0	2	0	0	0	0	0	0	0	0	0	0
Otu0006015	0	0	0	0	0	1	0	1	0	0	0	0	0	0
Otu0006037	0	0	1	0	2	0	0	0	2	0	0	0	0	0
Otu0006039	0	0	2	0	0	1	0	0	0	0	0	0	0	0
Otu0006043	0	0	0	0	0	1	0	0	0	0	0	0	1	2
Otu0006045	0	0	0	7	0	0	0	0	0	0	0	0	0	0
Otu0006046	0	0	0	0	0	0	0	0	0	0	0	0	0	1
Otu0006049	0	1	0	0	0	0	0	0	0	0	0	0	0	0
Otu0006059	0	2	1	3	0	0	0	0	0	1	0	0	0	0
Otu0006062	0	0	0	0	0	1	0	0	0	0	0	0	0	1
Otu0006078	0	0	0	2	1	0	0	0	1	0	0	0	0	0
Otu0006087	0	0	0	1	0	0	0	0	0	0	0	0	0	0
Otu0006091	0	0	0	0	0	10	0	0	0	0	0	0	0	2
Otu0006096	0	0	0	0	0	0	0	0	0	0	2	0	1	0
Otu0006097	0	0	0	0	0	25	0	0	0	1	2	0	1	8
Otu0006111	0	0	0	0	0	0	0	0	0	0	0	0	1	1
Otu0006112	0	0	1	0	0	0	0	0	0	0	0	0	0	0
Otu0006133	0	0	0	0	0	0	0	0	0	0	0	0	1	1
Otu0006138	0	0	1	0	0	0	0	0	0	0	0	0	0	0
Otu0006151	0	0	0	0	1	0	0	0	0	0	0	0	0	0
Otu0006161	0	0	0	0	0	1	1	1	0	0	0	0	0	0
Otu0006163	1	0	0	0	0	0	0	0	0	1	0	0	0	0
Otu0006164	0	0	0	0	0	0	0	1	0	0	0	0	0	1
Otu0006166	0	0	0	0	0	0	0	0	0	1	0	1	0	0
Otu0006190	0	1	0	1	1	1	0	1	0	1	0	1	0	1
Otu0006193	4	1	10	32	12	3	5	2	3	6	4	8	3	18
Otu0006194	0	0	0	0	0	1	0	0	0	0	0	0	0	0
Otu0006202	0	0	1	0	0	0	0	0	0	0	0	0	0	0
Otu0006207	0	0	0	0	0	0	0	0	0	1	0	0	0	0
Otu0006208	0	0	1	0	0	0	0	0	0	0	0	0	0	0
Otu0006213	0	0	0	0	1	0	0	0	0	0	0	0	0	0
Otu0006237	0	0	0	0	1	0	0	1	0	0	0	1	0	2
Otu0006247	0	0	0	0	0	1	0	0	0	0	0	0	0	0
Otu0006253	0	0	0	2	0	0	0	0	0	0	0	0	0	0
Otu0006254	0	0	0	0	0	0	0	0	0	0	0	0	0	1
Otu0006262	20	1	14	19	7	9	15	11	11	17	11	6	19	33
Otu0006263	0	0	0	0	0	0	0	0	0	0	0	1	0	0
Otu0006264	0	0	1	0	0	0	1	0	0	0	0	0	0	0
Otu0006267	0	0	0	0	0	0	0	0	0	0	0	0	1	0
Otu0006283	0	0	4	3	2	0	0	5	1	1	0	0	1	0
Otu0006302	0	0	0	0	1	0	0	0	0	0	0	0	0	0
Otu0006307	0	0	0	0	0	1	2	1	0	1	0	1	0	4
Otu0006310	0	0	0	0	0	0	0	0	0	0	0	0	1	2
Otu0006314	0	1	1	2	2	0	1	0	0	0	0	1	0	2
Otu0006318	0	0	0	0	1	0	0	0	1	0	0	0	0	0
Otu0006324	0	0	0	0	0	1	0	0	0	0	0	0	0	1
Otu0006326	0	3	9	6	10	5	0	4	5	3	0	4	1	14
Otu0006329	0	0	1	0	0	0	0	0	0	0	0	0	0	0
Otu0006336	0	0	12	0	0	0	0	0	0	0	0	1	0	1
Otu0006342	0	0	0	0	0	0	1	0	0	0	0	0	0	0
Otu0006358	0	0	0	0	1	0	0	0	0	0	0	0	0	0
Otu0006361	0	0	0	0	0	0	0	0	0	0	1	0	0	0
Otu0006365	0	0	0	0	0	0	0	1	0	1	0	0	0	0
Otu0006381	0	0	2	0	2	0	0	0	1	0	0	0	0	0
Otu0006385	0	0	0	1	0	0	0	0	0	0	0	0	0	0
Otu0006387	0	0	0	1	0	0	0	0	0	0	0	0	0	0
Otu0006395	0	0	0	0	0	0	1	0	0	0	0	0	0	0
Otu0006406	0	0	0	0	0	0	0	0	0	1	0	0	0	0
Otu0006415	0	0	0	0	0	4	0	0	0	0	0	0	0	0
Otu0006416	0	0	0	0	0	0	0	0	0	0	0	0	1	0
Otu0006426	0	0	1	0	0	1	1	0	0	0	0	0	0	0
Otu0006440	0	0	0	0	0	1	0	0	0	0	0	0	0	0
Otu0006442	0	0	0	1	0	0	0	0	0	0	0	0	0	0
Otu0006446	0	0	0	1	0	0	0	0	0	0	0	0	0	0
Otu0006457	0	0	0	0	1	0	0	0	0	0	0	0	0	0
Otu0006462	0	0	0	0	0	0	0	0	0	0	0	0	0	1
Otu0006468	0	0	0	0	0	0	0	0	0	1	0	0	0	1
Otu0006469	0	0	0	0	0	0	0	1	0	0	0	0	0	0
Otu0006472	0	0	0	0	0	1	0	0	0	0	0	0	0	0
Otu0006474	0	0	0	0	0	0	0	1	0	0	0	0	0	0
Otu0006480	3	0	2	3	7	4	1	5	1	4	0	2	4	4
Otu0006488	0	0	0	0	0	0	0	0	0	0	0	0	0	1
Otu0006489	0	0	0	1	0	1	0	0	0	0	0	0	0	0
Otu0006506	1	0	1	0	0	0	1	0	0	0	0	0	0	1
Otu0006509	0	0	0	1	0	0	0	0	0	0	0	0	0	0
Otu0006510	0	0	1	0	0	0	0	0	0	0	0	0	0	0
Otu0006517	0	1	1	10	7	0	1	2	1	0	0	0	1	4
Otu0006532	0	0	0	1	0	0	1	0	0	0	0	0	0	0
Otu0006533	1	0	0	0	0	0	0	0	0	0	0	0	0	0
Otu0006534	2	1	6	13	3	7	8	0	7	4	8	0	6	16
Otu0006535	0	0	0	1	0	0	0	0	0	2	1	0	0	0
Otu0006542	0	0	0	0	0	0	0	0	0	0	1	0	0	0
Otu0006545	0	0	0	1	0	0	0	0	0	0	0	0	1	0
Otu0006549	10	10	13	18	15	7	4	8	5	13	2	1	6	31
Otu0006556	0	0	0	1	0	0	0	0	0	0	0	0	0	0
Otu0006559	0	0	0	0	0	0	0	1	0	0	0	0	0	0
Otu0006561	0	0	0	0	0	0	0	0	0	0	1	0	1	0
Otu0006566	0	0	0	0	1	0	0	0	0	0	0	0	0	0
Otu0006573	0	0	0	0	0	0	0	0	0	0	0	0	0	1
Otu0006578	0	0	0	0	0	0	0	0	0	0	0	0	1	0
Otu0006582	0	2	0	0	0	0	0	0	0	0	0	0	0	0
Otu0006596	0	0	0	0	0	3	0	0	0	0	0	0	0	0
Otu0006609	0	0	0	0	2	0	0	0	0	1	0	0	0	0
Otu0006611	0	0	0	2	0	0	0	0	11	0	0	0	0	2
Otu0006613	0	0	1	0	0	0	0	0	0	0	0	0	0	0
Otu0006617	0	0	0	1	0	0	0	0	0	0	0	0	0	0
Otu0006619	0	1	0	1	1	1	0	0	0	0	0	0	1	0
Otu0006631	0	0	0	1	0	0	0	0	0	0	0	0	0	1
Otu0006633	0	0	0	0	0	0	0	0	0	1	0	0	0	0
Otu0006643	10	9	15	15	25	19	18	13	16	14	17	22	13	23
Otu0006645	0	0	0	0	0	0	0	0	0	1	0	0	0	0
Otu0006655	0	0	0	0	0	0	1	0	0	0	0	0	0	1
Otu0006659	0	3	2	1	1	3	3	3	0	3	2	0	0	6
Otu0006667	0	0	2	0	0	0	0	0	0	1	0	0	0	0
Otu0006668	0	0	0	0	0	0	0	0	0	0	0	0	0	2
Otu0006672	0	0	0	0	0	0	0	0	0	0	0	0	0	1
Otu0006678	3	4	18	21	11	5	4	6	2	9	11	3	7	28
Otu0006680	0	0	0	0	0	0	1	0	0	0	0	0	0	0
Otu0006715	0	0	0	0	0	1	0	0	0	0	0	0	0	0
Otu0006728	0	2	2	0	1	0	2	2	1	0	0	1	0	4
Otu0006731	1	0	0	3	0	0	0	0	0	1	0	0	0	1
Otu0006733	0	0	0	0	0	0	0	0	0	0	0	1	0	0
Otu0006734	0	0	0	0	1	0	0	0	0	1	0	0	0	0
Otu0006738	0	0	0	0	0	0	0	0	0	0	0	0	0	1
Otu0006740	0	1	0	0	1	0	0	0	0	0	0	0	0	0
Otu0006741	0	0	0	2	0	0	2	0	0	0	0	0	1	0
Otu0006743	0	2	1	0	1	1	2	0	0	0	0	0	0	0
Otu0006749	0	0	0	0	0	0	0	0	0	0	0	0	0	1
Otu0006765	0	1	0	1	0	0	1	0	0	0	0	0	0	0
Otu0006767	0	0	0	0	0	1	0	0	0	0	0	0	0	0
Otu0006780	0	0	0	0	0	1	0	0	0	0	0	0	1	0
Otu0006789	0	0	0	0	0	0	0	0	43	0	0	0	0	0
Otu0006798	0	0	1	0	1	0	1	0	1	0	0	1	1	1
Otu0006810	0	0	0	0	1	0	0	0	0	0	0	0	0	0
Otu0006811	0	0	0	1	0	0	0	0	0	0	0	0	1	0
Otu0006818	0	0	0	0	0	0	0	0	1	0	0	0	0	0
Otu0006832	0	0	0	0	0	1	0	0	0	0	0	0	0	0
Otu0006844	0	0	0	0	1	0	0	0	0	0	0	0	0	0
Otu0006846	0	1	2	7	0	2	1	0	0	0	0	1	2	7
Otu0006847	0	0	0	1	0	0	0	0	0	2	0	0	0	0
Otu0006851	1	0	1	0	0	0	0	0	0	0	0	0	0	0
Otu0006855	0	0	0	1	1	0	0	0	0	0	0	0	0	1
Otu0006867	0	0	0	1	0	0	0	0	0	1	0	0	0	0
Otu0006870	0	0	0	0	0	0	1	0	0	0	0	0	0	0
Otu0006874	0	0	0	0	0	1	0	0	0	0	0	0	0	0
Otu0006881	4	3	14	65	37	12	11	15	18	19	11	10	11	69
Otu0006882	0	0	0	0	0	1	0	0	0	0	0	0	0	0
Otu0006887	0	0	1	0	0	0	0	0	0	0	0	0	0	1
Otu0006889	0	0	0	2	1	0	0	0	0	0	1	0	3	0
Otu0006890	0	0	0	3	0	1	0	1	0	2	0	0	0	0
Otu0006893	0	0	0	0	1	1	1	0	0	0	0	0	0	0
Otu0006900	0	0	0	0	0	1	0	0	0	0	0	0	0	0
Otu0006907	0	0	0	0	0	0	0	0	0	0	0	1	0	0
Otu0006908	0	0	0	0	0	0	0	0	0	1	0	0	0	0
Otu0006915	0	0	0	0	0	0	0	0	1	0	0	0	0	3
Otu0006917	0	0	0	0	0	0	1	0	0	0	0	0	0	0
Otu0006920	0	0	0	0	1	0	0	0	2	1	0	0	0	0
Otu0006924	0	0	0	0	0	1	0	0	0	0	0	0	0	0
Otu0006928	8	4	10	25	10	3	11	7	3	16	4	2	4	29
Otu0006946	0	0	0	0	0	0	0	0	0	0	0	0	0	1
Otu0006957	0	0	0	0	0	0	0	0	0	0	0	0	0	1
Otu0006973	0	0	1	1	0	0	0	1	0	0	0	0	0	0
Otu0006980	0	0	0	0	0	0	0	0	0	0	0	5	0	0
Otu0006985	0	0	0	0	0	0	1	0	0	0	0	0	0	0
Otu0006987	0	0	0	0	0	1	0	0	0	0	0	0	0	0
Otu0007002	0	0	0	0	2	0	0	0	0	0	0	0	0	0
Otu0007040	0	0	3	0	6	3	1	0	0	4	1	0	0	0
Otu0007063	0	0	0	0	1	0	0	0	0	0	0	0	0	0
Otu0007064	1	0	0	0	0	0	0	1	1	0	0	0	2	1
Otu0007078	0	0	0	0	0	0	0	1	0	0	1	0	0	0
Otu0007086	0	0	0	0	1	0	0	0	0	0	0	0	0	0
Otu0007090	61	4	1	148	5	7	2	5	1	5	38	4	32	15
Otu0007092	0	0	0	0	0	0	0	1	0	0	0	0	0	0
Otu0007102	0	1	5	0	0	0	0	0	0	0	0	0	0	0
Otu0007104	0	0	0	1	0	0	0	0	0	0	0	0	0	0
Otu0007115	0	0	0	0	0	1	0	0	0	0	0	0	0	0
Otu0007125	0	0	0	0	0	2	0	0	0	0	0	0	0	0
Otu0007133	0	0	0	0	0	0	1	0	0	0	0	0	0	0
Otu0007142	0	0	1	0	0	0	0	0	0	0	0	0	0	0
Otu0007150	0	0	0	0	0	0	0	0	0	0	1	0	0	0
Otu0007152	0	0	0	0	0	1	0	0	0	0	0	0	0	0
Otu0007154	0	0	0	0	0	1	0	0	0	0	0	0	0	0
Otu0007164	0	0	0	0	0	0	1	0	0	0	0	0	0	0
Otu0007169	1	0	0	0	1	0	0	0	0	0	0	0	0	0
Otu0007178	0	0	0	0	0	0	0	0	1	0	0	0	0	0
Otu0007182	0	0	4	0	0	0	0	0	0	0	0	0	0	1
Otu0007185	4	4	9	52	41	1	10	9	12	14	1	14	3	16
Otu0007186	0	0	0	0	0	0	1	1	1	1	0	1	0	3
Otu0007204	1	0	0	0	1	0	1	0	0	0	0	0	0	0
Otu0007205	0	0	0	3	4	3	3	0	1	0	2	1	2	2
Otu0007209	5	1	5	23	0	7	0	1	13	7	11	2	8	18
Otu0007219	0	0	0	0	0	0	0	0	0	1	0	0	0	1
Otu0007243	0	0	0	0	0	0	0	0	0	1	0	0	0	0
Otu0007245	0	0	0	0	0	0	0	0	0	0	0	0	1	0
Otu0007248	0	0	0	0	0	0	0	0	0	1	0	0	0	0
Otu0007254	0	0	0	2	0	0	0	0	0	0	0	0	0	0
Otu0007284	0	1	0	3	1	1	1	0	0	3	0	0	2	2
Otu0007286	0	0	0	0	0	2	0	0	0	0	0	0	0	1
Otu0007292	0	0	0	0	0	0	0	1	0	0	1	0	0	0
Otu0007296	0	0	0	0	0	0	0	0	0	0	0	0	1	0
Otu0007304	0	0	0	1	0	0	0	0	0	0	0	0	0	0
Otu0007311	0	0	0	1	0	0	0	0	0	0	0	0	0	0
Otu0007312	0	0	1	4	0	2	0	0	1	0	0	0	0	3
Otu0007313	0	0	0	0	0	1	0	0	0	0	0	0	0	0
Otu0007326	0	0	1	0	0	0	0	0	0	0	0	0	1	0
Otu0007363	0	0	0	3	0	0	0	0	0	0	0	0	0	0
Otu0007384	0	0	0	0	0	0	0	0	0	0	0	0	1	0
Otu0007401	0	0	1	0	0	0	0	0	0	0	0	0	0	0
Otu0007403	0	0	0	0	0	1	0	0	0	0	0	0	0	0
Otu0007423	0	0	1	1	0	0	0	0	0	0	0	0	0	1
Otu0007425	3	3	7	9	3	2	3	2	2	2	1	8	2	12
Otu0007436	4	1	3	7	9	8	4	3	3	5	4	6	5	10
Otu0007440	0	0	0	0	0	0	0	0	0	0	0	0	1	0
Otu0007441	0	0	1	0	0	0	0	0	0	0	0	0	0	0
Otu0007451	1	0	0	0	0	0	0	0	0	0	0	0	0	0
Otu0007455	0	0	1	0	1	0	1	0	0	0	0	0	1	0
Otu0007458	0	1	0	0	0	0	0	1	0	0	0	0	0	0
Otu0007460	0	0	22	3	20	1	1	2	2	0	0	1	0	8
Otu0007467	0	0	0	0	0	0	0	0	0	0	0	0	2	0
Otu0007479	0	0	0	1	0	0	0	1	0	0	0	0	0	1
Otu0007494	0	0	0	0	0	0	0	1	0	0	0	0	0	1
Otu0007496	0	0	0	0	0	1	0	0	0	0	0	0	0	0
Otu0007500	0	0	0	0	0	0	1	0	0	0	0	0	0	0
Otu0007503	0	0	0	0	0	0	0	0	0	0	0	1	0	0
Otu0007505	0	0	0	1	0	1	0	0	1	2	0	0	1	1
Otu0007511	0	0	0	0	0	0	0	0	1	0	0	0	0	0
Otu0007514	1	0	4	0	0	1	0	0	0	0	0	0	1	2
Otu0007515	7	0	28	45	26	9	32	7	18	25	9	3	5	30
Otu0007539	0	0	0	0	0	0	0	0	0	0	0	1	0	0
Otu0007543	0	0	0	0	0	0	0	0	0	0	0	0	0	1
Otu0007547	1	0	4	9	0	2	1	0	1	0	0	0	2	5
Otu0007553	0	0	0	0	1	0	0	0	0	0	0	0	1	1
Otu0007555	0	0	0	0	1	0	0	0	0	0	0	0	0	0
Otu0007565	0	0	0	0	0	1	0	0	0	0	0	0	0	0
Otu0007574	0	1	3	8	9	0	0	0	7	2	0	0	0	4
Otu0007579	0	0	1	0	1	1	1	0	1	0	3	0	1	6
Otu0007594	0	0	1	0	0	1	0	0	0	0	0	0	0	0
Otu0007595	0	0	0	0	0	0	0	0	0	0	0	0	1	1
Otu0007618	0	0	0	0	0	0	0	0	1	0	0	0	0	0
Otu0007621	0	0	0	0	0	0	0	0	0	0	0	1	0	1
Otu0007625	0	0	0	0	0	0	0	1	0	0	0	0	0	0
Otu0007628	0	0	0	0	1	0	1	0	0	0	0	0	0	0
Otu0007669	0	0	0	0	0	0	0	0	0	0	0	0	2	0
Otu0007670	0	0	0	0	1	0	0	1	1	0	1	1	1	2
Otu0007681	0	0	2	0	0	1	0	0	1	0	0	0	0	1
Otu0007689	0	0	0	0	0	2	0	0	0	0	0	0	0	0
Otu0007697	4	5	2	18	14	4	8	6	2	12	1	0	4	20
Otu0007700	0	0	0	1	0	0	0	0	0	0	0	0	0	0
Otu0007717	0	0	0	0	0	0	0	0	0	0	0	0	1	0
Otu0007718	0	0	0	2	0	0	0	0	1	0	0	0	0	0
Otu0007729	0	0	0	0	0	0	0	0	0	0	0	0	0	1
Otu0007741	0	0	1	2	0	0	1	0	0	1	0	0	0	0
Otu0007756	1	0	0	0	0	0	0	0	0	0	0	0	0	0
Otu0007760	0	0	0	0	1	0	0	0	0	0	0	0	0	0
Otu0007761	1	0	0	0	0	0	0	0	0	0	0	0	0	0
Otu0007770	0	0	0	1	0	0	0	0	0	0	0	0	0	0
Otu0007778	0	0	2	0	0	0	0	1	0	0	0	0	0	0
Otu0007781	0	0	0	0	0	0	0	0	0	0	1	0	0	0
Otu0007782	0	0	1	0	0	0	0	0	0	0	0	0	0	0
Otu0007787	0	0	0	0	0	0	0	0	0	0	0	0	0	1
Otu0007790	0	0	0	1	0	0	0	0	0	0	0	0	0	0
Otu0007794	0	0	1	1	0	0	2	1	0	2	0	0	0	1
Otu0007821	0	0	0	2	2	1	1	0	1	2	0	0	0	3
Otu0007825	0	0	1	0	0	0	0	0	0	0	0	0	0	0
Otu0007829	0	1	0	3	8	1	0	2	0	0	1	1	1	0
Otu0007830	0	1	0	0	0	0	0	0	0	0	0	0	0	0
Otu0007833	0	0	0	0	0	0	0	0	0	0	0	0	0	1
Otu0007836	0	0	0	0	0	1	0	0	0	0	0	0	0	0
Otu0007837	0	0	0	0	0	0	0	0	0	0	0	0	1	0
Otu0007840	0	0	0	0	0	0	0	0	1	0	0	0	0	0
Otu0007855	0	0	1	3	0	0	0	0	0	2	0	0	2	0
Otu0007863	0	0	1	0	0	1	0	0	1	0	0	0	1	0
Otu0007874	0	0	0	1	0	0	0	0	0	0	0	0	0	0
Otu0007883	0	0	1	0	0	0	0	0	0	0	0	0	0	0
Otu0007895	0	0	0	0	0	0	1	2	0	1	1	1	0	1
Otu0007897	0	0	0	0	0	0	0	0	0	0	1	0	0	0
Otu0007910	0	0	0	1	0	0	1	0	0	0	0	0	0	0
Otu0007911	0	0	0	0	0	14	0	0	1	5	0	0	0	2
Otu0007917	1	0	0	0	0	0	0	0	0	0	0	0	0	0
Otu0007924	0	0	0	0	0	0	0	0	0	0	0	0	1	0
Otu0007926	0	0	0	0	0	7	0	1	1	1	0	0	0	4
Otu0007929	0	0	2	8	6	0	1	0	0	3	0	0	0	2
Otu0007931	0	0	0	1	0	0	0	0	0	0	0	0	0	0
Otu0007941	0	0	0	0	0	0	0	0	0	0	0	0	0	1
Otu0007942	0	0	0	0	1	0	0	0	0	0	0	0	0	0
Otu0007943	0	0	0	0	1	0	0	0	0	0	0	0	0	0
Otu0007948	0	0	0	2	0	1	0	0	0	0	0	0	0	1
Otu0008000	2	3	11	9	15	4	5	2	10	4	0	4	2	8
Otu0008014	0	0	1	0	0	0	0	0	0	1	0	0	0	0
Otu0008019	0	0	0	0	1	0	0	0	0	0	0	0	0	0
Otu0008037	0	0	0	0	1	0	0	0	0	0	0	0	1	0
Otu0008042	0	0	0	1	0	0	0	0	0	0	0	0	0	0
Otu0008050	0	1	0	0	0	0	0	0	0	2	0	0	0	0
Otu0008061	4	0	7	36	1	4	0	2	5	4	4	6	1	12
Otu0008062	1	0	1	1	1	0	0	0	0	0	0	0	0	1
Otu0008069	0	0	0	0	1	0	0	0	0	0	0	0	1	1
Otu0008074	0	0	0	0	0	0	0	0	0	0	0	1	0	1
Otu0008086	0	0	0	0	0	0	0	0	1	0	0	0	0	0
Otu0008092	1	0	0	0	0	1	0	0	1	0	0	0	0	1
Otu0008110	0	0	0	0	0	0	0	0	0	0	0	0	1	0
Otu0008118	0	0	0	1	0	0	0	0	0	0	0	0	0	0
Otu0008130	0	0	1	0	0	0	0	0	0	0	0	0	0	0
Otu0008131	0	0	0	0	0	0	0	0	0	0	0	0	0	1
Otu0008135	0	0	0	0	0	1	0	0	0	0	0	1	0	0
Otu0008140	0	0	0	1	0	0	0	0	1	0	0	0	0	0
Otu0008145	0	0	0	1	0	0	0	0	0	0	0	0	0	0
Otu0008152	9	4	2	27	6	4	5	6	8	14	21	5	7	21
Otu0008156	0	4	1	1	0	1	0	0	0	1	0	0	2	3
Otu0008168	0	0	0	0	0	1	0	0	0	0	0	0	0	0
Otu0008187	0	0	0	0	0	4	0	0	0	0	0	2	0	0
Otu0008193	0	0	0	0	1	0	0	1	0	0	0	0	0	0
Otu0008196	0	0	0	0	0	0	0	0	0	0	0	0	1	0
Otu0008200	1	0	0	8	2	1	5	0	0	1	2	1	0	1
Otu0008205	0	0	0	0	0	1	0	0	0	0	0	0	0	0
Otu0008220	0	0	0	0	0	0	0	0	0	1	0	0	0	0
Otu0008222	1	0	0	0	0	0	0	0	0	0	0	0	0	0
Otu0008223	0	0	1	0	0	0	0	0	0	0	0	0	0	0
Otu0008239	0	0	0	0	0	1	0	0	0	1	0	0	0	0
Otu0008250	0	0	0	0	0	0	0	4	0	0	0	0	0	0
Otu0008251	0	0	0	0	0	0	1	0	0	0	0	0	0	0
Otu0008261	0	0	0	0	0	27	0	0	0	0	0	0	0	0
Otu0008262	1	0	0	0	0	1	0	0	0	0	0	0	2	1
Otu0008266	0	0	0	0	0	0	1	0	0	0	0	0	0	0
Otu0008289	0	0	0	0	0	2	0	0	0	0	0	0	0	0
Otu0008299	0	1	0	0	0	0	0	0	0	0	0	0	0	0
Otu0008315	0	0	0	0	1	0	0	0	0	0	0	0	0	0
Otu0008320	8	5	11	50	19	6	10	15	14	25	7	3	11	57
Otu0008328	0	0	0	1	0	0	0	0	0	0	0	0	0	0
Otu0008336	0	0	0	0	0	3	0	0	5	0	0	0	2	0
Otu0008341	0	0	0	0	2	0	0	0	0	0	0	0	0	0
Otu0008343	0	0	0	0	0	0	0	0	0	0	0	0	0	1
Otu0008348	0	0	0	0	0	0	0	0	0	0	0	0	0	7
Otu0008354	0	0	0	0	0	0	0	0	0	0	0	0	0	1
Otu0008355	2	12	2	9	11	5	2	5	4	7	4	2	1	8
Otu0008372	0	0	1	1	0	0	0	0	0	0	0	0	0	0
Otu0008375	0	0	0	0	0	3	0	0	0	0	0	0	0	0
Otu0008380	0	0	0	0	0	101	0	3	0	6	0	0	0	15
Otu0008388	0	0	1	0	0	0	0	0	0	0	0	0	0	0
Otu0008414	0	0	0	0	1	0	0	0	0	0	0	0	0	0
Otu0008422	0	0	0	0	0	1	0	0	0	0	0	0	0	0
Otu0008432	0	1	0	1	0	0	0	0	0	0	0	0	0	0
Otu0008433	0	0	0	0	0	0	0	0	0	2	0	0	1	0
Otu0008443	0	0	0	0	0	1	0	0	0	0	0	0	0	0
Otu0008444	0	0	0	0	0	0	0	0	0	0	0	0	2	0
Otu0008453	0	0	0	0	0	0	0	0	0	0	0	0	0	1
Otu0008456	0	0	0	1	0	0	0	0	0	0	0	0	0	0
Otu0008460	5	2	0	5	5	2	4	5	4	2	6	3	8	4
Otu0008462	0	0	0	0	1	0	0	0	0	0	0	0	0	0
Otu0008466	5	4	5	14	13	7	7	6	4	0	4	5	5	6
Otu0008468	0	0	0	0	0	0	1	0	0	0	0	0	0	0
Otu0008476	1	3	7	4	2	5	2	4	4	3	1	1	4	14
Otu0008501	0	0	0	0	0	3	0	0	0	0	0	0	0	0
Otu0008502	1	0	0	0	0	0	0	0	0	0	0	0	0	0
Otu0008505	0	0	0	0	0	1	0	0	0	0	0	0	0	0
Otu0008509	0	0	0	0	0	0	0	0	0	0	0	0	0	1
Otu0008511	0	0	0	1	1	0	0	1	2	0	0	0	0	0
Otu0008516	0	0	1	0	0	0	0	0	0	0	0	0	0	0
Otu0008520	0	0	0	0	1	0	0	0	1	0	0	0	0	0
Otu0008530	0	0	0	0	0	0	0	0	0	0	0	0	1	0
Otu0008537	0	0	1	0	0	0	0	0	0	0	0	0	0	0
Otu0008558	0	0	0	1	0	1	1	1	0	0	0	0	1	0
Otu0008564	0	0	1	0	0	0	0	0	0	0	0	0	0	0
Otu0008567	0	0	0	0	0	0	0	0	0	1	0	0	0	1
Otu0008572	0	0	0	0	0	3	0	0	0	0	0	0	0	0
Otu0008574	6	18	11	27	22	13	4	21	13	31	19	9	5	96
Otu0008576	0	2	3	2	0	1	0	1	1	1	1	1	2	11
Otu0008605	0	0	0	0	1	0	0	0	1	0	0	0	0	0
Otu0008609	0	0	0	1	0	1	0	0	0	0	0	0	1	1
Otu0008613	0	0	1	0	3	1	0	1	0	2	0	0	0	0
Otu0008618	0	0	0	0	0	0	0	0	0	0	0	0	1	0
Otu0008624	0	0	1	0	0	0	0	0	0	0	0	0	0	0
Otu0008638	0	0	0	0	0	1	0	0	0	0	0	1	0	0
Otu0008642	11	8	1	13	2	2	3	0	5	0	3	2	2	23
Otu0008656	4	5	32	22	16	8	10	12	11	19	9	6	10	57
Otu0008660	2	3	2	6	7	0	1	3	3	4	1	2	2	10
Otu0008662	0	0	0	0	0	0	1	0	0	0	0	0	0	0
Otu0008664	0	0	0	0	0	0	1	0	0	0	0	0	0	0
Otu0008694	0	0	0	0	0	1	0	0	0	1	1	0	0	0
Otu0008700	0	0	0	0	0	0	0	0	0	0	1	0	0	0
Otu0008713	0	0	0	0	0	0	0	0	0	0	0	0	0	1
Otu0008714	0	0	0	1	0	1	0	0	0	0	0	1	0	0
Otu0008718	0	0	0	0	0	1	0	0	0	0	0	0	0	0
Otu0008730	0	0	1	0	0	0	0	0	0	0	0	0	0	0
Otu0008736	0	0	0	0	0	0	0	0	0	1	0	0	0	0
Otu0008738	1	0	0	0	0	0	0	0	0	1	0	0	0	0
Otu0008740	0	0	0	0	1	0	0	0	0	0	0	0	0	0
Otu0008754	5	9	8	15	18	16	15	16	11	8	6	15	7	31
Otu0008755	1	0	0	0	1	0	0	0	0	0	0	0	0	0
Otu0008757	0	0	1	2	4	1	0	3	1	0	0	0	1	9
Otu0008760	1	0	0	4	2	1	3	2	0	1	1	0	0	4
Otu0008765	0	0	0	0	0	5	0	0	0	1	0	0	1	1
Otu0008772	0	0	0	0	0	0	0	0	0	0	0	0	0	1
Otu0008775	0	0	0	0	1	0	0	0	0	0	0	0	0	0
Otu0008778	0	0	0	0	0	4	0	0	0	0	0	0	0	0
Otu0008784	0	0	0	0	0	0	1	0	0	1	0	0	0	2
Otu0008789	0	0	0	0	0	0	1	0	0	0	0	0	0	0
Otu0008796	0	0	0	1	1	0	0	0	1	0	0	0	0	0
Otu0008807	0	0	0	2	0	0	0	0	0	0	0	0	0	0
Otu0008808	0	0	0	0	0	0	0	0	0	0	0	0	0	1
Otu0008809	0	0	0	1	0	0	0	0	0	0	0	0	1	0
Otu0008815	0	0	0	0	0	1	0	0	0	2	0	0	0	1
Otu0008841	0	0	0	0	0	0	0	0	0	0	0	0	0	1
Otu0008845	0	0	0	0	0	0	0	0	0	0	0	0	0	1
Otu0008863	0	0	0	1	0	0	0	0	0	0	0	1	0	0
Otu0008869	0	0	0	1	0	0	0	0	0	0	0	0	0	0
Otu0008877	0	0	0	0	0	0	0	0	0	0	0	0	0	1
Otu0008888	0	0	0	0	0	0	0	0	0	0	0	0	2	0
Otu0008906	0	6	2	2	2	2	3	6	1	3	2	0	1	1
Otu0008909	0	0	2	5	0	4	0	0	0	1	0	0	0	2
Otu0008916	0	0	0	0	0	0	0	0	0	0	0	0	0	1
Otu0008950	0	2	4	4	6	1	2	1	2	0	0	0	1	2
Otu0008959	0	0	0	0	8	0	0	0	0	0	0	0	0	0
Otu0008969	0	0	0	1	1	1	0	0	0	0	0	0	0	0
Otu0008973	0	0	1	2	0	0	0	0	0	0	0	0	0	1
Otu0008980	2	0	1	4	1	0	3	2	1	0	0	2	3	3
Otu0009002	0	0	0	0	1	0	0	0	0	1	4	0	1	0
Otu0009013	0	0	0	0	0	0	0	0	0	0	0	0	0	1
Otu0009021	0	0	0	0	1	0	0	0	0	0	0	0	0	0
Otu0009022	1	1	0	2	3	6	0	2	1	0	0	0	0	8
Otu0009023	0	0	0	0	0	0	0	0	0	0	0	0	1	0
Otu0009044	0	1	11	10	14	3	5	4	5	3	0	6	4	18
Otu0009046	0	1	0	0	0	0	0	0	0	0	0	0	0	1
Otu0009055	0	0	0	0	0	1	0	0	0	0	0	0	0	0
Otu0009057	0	4	3	6	4	3	3	3	2	3	3	0	4	2
Otu0009060	0	0	0	1	0	0	0	0	0	0	0	0	0	0
Otu0009062	0	0	4	1	0	3	1	0	0	0	0	0	1	1
Otu0009065	0	0	2	1	2	1	1	2	1	1	0	0	1	0
Otu0009068	0	0	0	0	0	2	0	0	0	0	0	0	0	1
Otu0009071	0	0	1	0	0	0	2	2	0	3	0	1	0	5
Otu0009075	4	0	0	4	1	1	0	0	0	4	0	0	1	0
Otu0009078	0	0	0	0	0	0	0	0	0	0	1	0	0	2
Otu0009085	0	0	0	0	1	0	0	0	0	0	0	0	0	0
Otu0009091	0	0	0	0	0	0	0	0	1	0	0	0	0	0
Otu0009099	0	0	0	0	0	1	0	0	0	0	0	0	0	0
Otu0009100	0	0	0	0	1	0	0	0	1	0	0	0	0	0
Otu0009101	0	2	2	2	2	0	0	1	0	2	3	0	1	3
Otu0009111	0	0	1	0	0	0	0	0	0	0	0	0	0	0
Otu0009116	11	3	10	9	7	11	4	6	5	5	2	9	7	24
Otu0009119	5	1	8	18	6	3	8	0	10	1	2	2	2	2
Otu0009123	3	2	3	2	2	3	4	2	2	3	3	3	3	13
Otu0009125	0	0	0	0	2	0	0	0	0	0	0	0	0	0
Otu0009158	0	0	0	0	1	0	0	1	1	1	0	0	0	0
Otu0009163	0	0	1	0	0	0	0	0	0	0	0	0	0	0
Otu0009178	8	8	8	29	16	13	10	10	8	12	11	20	9	39
Otu0009189	0	0	0	0	0	0	0	2	1	0	0	0	0	1
Otu0009195	0	0	0	0	0	1	0	0	0	0	0	0	0	0
Otu0009199	0	0	0	0	0	0	0	0	0	0	0	1	0	0
Otu0009200	0	0	0	0	0	0	0	0	1	0	0	0	0	0
Otu0009206	0	0	0	0	0	0	0	0	0	0	0	0	2	0
Otu0009226	0	0	0	0	0	0	0	0	0	0	0	0	0	1
Otu0009248	1	0	0	0	0	0	0	0	1	0	0	4	0	1
Otu0009250	0	0	0	1	0	0	0	0	0	0	0	0	0	0
Otu0009251	0	0	2	0	1	0	0	0	0	0	0	1	0	0
Otu0009259	0	0	0	1	0	0	0	0	0	0	0	0	0	0
Otu0009263	0	0	0	0	0	0	0	1	0	0	0	0	0	0
Otu0009268	0	0	0	0	0	1	0	0	0	0	0	0	0	0
Otu0009286	0	0	0	0	0	0	1	0	0	0	0	0	0	0
Otu0009298	0	0	0	0	0	2	0	0	0	0	0	0	0	0
Otu0009316	0	0	0	0	0	0	0	0	0	0	0	0	1	0
Otu0009317	0	0	0	0	0	0	0	1	0	0	0	0	0	0
Otu0009323	0	0	0	0	0	0	0	0	0	0	0	0	0	1
Otu0009325	0	1	0	0	0	0	0	0	0	0	0	0	0	0
Otu0009326	0	0	0	0	0	0	0	0	2	0	0	1	0	0
Otu0009327	0	0	0	1	0	0	0	0	0	0	0	0	0	0
Otu0009333	0	0	0	0	0	0	0	0	0	0	0	2	0	0
Otu0009336	0	0	0	0	0	0	0	0	0	0	0	1	0	0
Otu0009340	0	0	0	1	0	24	23	10	35	27	0	23	0	58
Otu0009347	0	0	0	0	0	2	0	0	0	1	0	0	0	0
Otu0009355	0	0	0	0	0	0	0	0	0	0	0	0	0	1
Otu0009359	0	0	0	1	0	0	0	0	0	0	0	1	0	0
Otu0009368	0	0	0	0	0	3	0	0	0	0	0	0	0	1
Otu0009403	0	0	0	0	0	0	0	0	0	1	0	0	0	0
Otu0009410	0	0	0	0	0	0	0	0	0	0	0	0	0	1
Otu0009413	0	0	0	0	0	1	0	0	0	0	1	0	0	0
Otu0009419	6	0	11	5	37	3	1	5	3	3	1	2	0	5
Otu0009431	0	0	0	0	0	2	0	0	0	0	0	0	0	0
Otu0009437	0	0	0	0	0	3	0	0	0	1	0	0	0	0
Otu0009440	5	6	23	39	8	10	4	7	9	6	9	16	11	43
Otu0009443	0	0	0	0	0	0	0	0	1	0	0	0	0	0
Otu0009450	0	0	0	0	0	0	0	0	1	0	0	0	0	0
Otu0009457	0	0	0	0	0	0	0	0	0	1	0	0	0	0
Otu0009486	0	0	0	1	0	0	0	0	0	0	0	0	0	0
Otu0009496	0	0	0	0	0	0	1	0	0	0	0	0	0	0
Otu0009498	0	0	0	0	0	1	0	0	0	0	0	0	0	0
Otu0009533	0	0	0	0	0	1	0	0	0	0	0	0	0	0
Otu0009542	0	0	0	0	1	0	0	0	0	0	0	0	0	1
Otu0009543	3	0	0	0	5	0	1	0	1	0	2	2	0	0
Otu0009554	0	0	0	0	2	0	0	0	0	0	0	0	0	1
Otu0009569	0	0	1	0	0	0	0	0	0	0	0	0	0	0
Otu0009573	0	0	0	1	0	1	0	0	0	0	0	0	0	0
Otu0009589	0	0	0	0	0	12	0	1	0	0	0	0	0	0
Otu0009591	0	0	0	0	1	0	0	0	0	0	0	0	0	0
Otu0009604	0	0	0	1	0	0	0	0	0	0	0	0	0	0
Otu0009614	0	0	0	0	0	0	0	0	0	0	0	0	0	1
Otu0009621	0	0	0	0	0	0	0	0	2	0	0	0	0	0
Otu0009628	0	0	7	0	5	0	2	0	0	0	0	0	0	0
Otu0009637	0	0	0	0	0	0	0	0	0	0	0	0	0	1
Otu0009641	0	0	0	0	0	1	0	0	0	0	0	0	0	0
Otu0009660	0	0	1	1	0	0	0	0	0	2	5	1	0	0
Otu0009663	0	0	0	0	0	3	0	0	0	0	0	0	0	0
Otu0009673	4	2	9	6	2	2	1	4	2	12	3	3	1	18
Otu0009687	0	0	0	0	0	0	1	1	0	0	1	0	0	1
Otu0009688	0	0	0	0	0	1	0	0	0	0	0	0	0	0
Otu0009690	3	1	10	25	13	4	10	5	4	9	1	2	1	29
Otu0009697	0	0	0	1	0	0	0	0	0	0	0	0	0	0
Otu0009700	1	0	0	0	0	0	0	0	0	0	0	0	1	0
Otu0009711	2	2	3	19	2	4	3	2	2	6	3	4	2	10
Otu0009714	1	0	0	0	0	0	0	0	0	0	0	0	0	1
Otu0009715	0	0	0	0	0	1	0	0	0	0	0	0	0	0
Otu0009720	0	0	0	1	0	0	0	0	0	0	0	0	0	0
Otu0009730	0	0	0	0	0	0	0	0	0	0	0	0	0	1
Otu0009747	0	0	0	2	0	1	0	0	0	0	0	0	0	0
Otu0009748	0	0	0	0	0	0	0	0	0	0	0	0	0	1
Otu0009767	1	0	4	7	0	0	1	1	4	9	1	0	4	3
Otu0009776	0	0	0	0	0	0	0	0	0	0	0	0	0	1
Otu0009779	0	0	0	3	0	0	0	0	0	0	0	0	0	0
Otu0009814	0	0	0	1	0	0	0	0	1	0	0	0	0	0
Otu0009815	6	6	8	27	19	17	7	11	14	16	13	4	18	43
Otu0009816	0	0	0	0	0	0	0	0	0	0	0	0	1	0
Otu0009818	10	4	20	27	10	13	0	6	9	2	14	10	7	19
Otu0009824	0	0	0	0	0	0	0	0	0	0	1	0	0	0
Otu0009832	0	0	0	0	0	0	0	0	0	1	0	0	0	0
Otu0009847	0	0	0	2	0	0	0	0	0	1	0	0	0	0
Otu0009856	0	0	0	0	0	1	0	1	0	2	0	0	0	3
Otu0009868	0	0	0	0	0	8	0	0	1	0	0	0	1	2
Otu0009871	0	0	0	0	0	0	0	0	0	0	1	0	0	0
Otu0009873	0	0	0	1	0	0	0	0	0	0	0	0	0	1
Otu0009917	2	6	4	4	7	5	16	3	4	1	2	0	2	11
Otu0009918	2	2	6	10	3	2	1	3	1	1	3	4	2	16
Otu0009922	0	0	0	1	0	0	0	0	0	0	0	0	0	0
Otu0009929	0	0	0	0	0	0	0	0	0	0	1	0	0	0
Otu0009938	0	0	0	0	0	1	0	0	0	0	0	2	0	0
Otu0009967	0	0	0	0	3	1	0	0	0	0	1	0	0	0
Otu0009970	1	1	3	0	1	0	1	1	0	1	0	1	0	0
Otu0009982	0	0	1	0	0	0	0	0	0	0	0	0	0	0
Otu0009989	0	0	0	0	0	1	0	0	0	0	0	0	0	0
Otu0009991	0	1	0	0	0	0	0	0	0	0	0	0	0	0
Otu0009992	0	0	0	0	0	0	0	0	1	0	0	0	0	0
Otu0009993	0	0	0	0	1	0	0	0	0	0	0	0	0	0
Otu0010001	0	0	0	0	0	1	0	0	0	0	0	0	0	0
Otu0010004	0	0	0	14	10	0	8	5	4	4	0	5	0	0
Otu0010005	0	0	0	1	0	0	0	0	0	0	0	0	0	0
Otu0010011	1	0	0	0	0	0	0	0	0	0	0	0	0	0
Otu0010025	0	0	0	0	1	0	0	0	0	0	0	0	0	0
Otu0010031	3	1	6	6	10	2	5	0	1	3	1	3	0	17
Otu0010053	0	0	0	0	0	0	1	0	0	0	0	0	0	0
Otu0010073	3	9	15	19	14	8	10	5	3	10	2	7	8	20
Otu0010084	0	0	0	0	0	1	2	0	0	0	0	0	0	0
Otu0010092	0	0	0	1	0	0	0	0	0	0	0	0	0	0
Otu0010094	0	0	0	1	0	0	0	0	0	0	0	0	0	0
Otu0010096	3	0	12	60	8	7	10	10	10	15	3	5	8	40
Otu0010098	0	0	1	12	1	1	2	0	0	2	0	1	5	8
Otu0010102	0	0	0	1	0	0	1	0	0	0	0	0	0	0
Otu0010105	0	0	1	0	0	1	0	0	0	0	1	0	0	2
Otu0010107	0	0	0	0	0	1	0	0	0	0	0	0	0	0
Otu0010110	0	0	1	0	1	0	0	0	0	1	1	0	0	2
Otu0010115	1	0	1	3	2	1	3	0	1	2	3	3	3	6
Otu0010142	0	0	0	0	0	1	0	0	0	1	2	0	0	1
Otu0010161	0	0	4	0	0	0	0	0	0	1	0	0	0	3
Otu0010176	0	0	0	1	0	0	0	0	0	0	0	0	0	0
Otu0010184	0	1	0	2	2	0	1	2	0	4	1	0	0	9
Otu0010191	0	0	0	1	0	0	0	0	0	0	0	0	0	0
Otu0010196	0	0	1	0	0	0	0	1	0	0	0	0	0	0
Otu0010199	0	0	0	0	0	0	0	0	0	1	0	0	0	0
Otu0010229	0	0	0	0	0	0	0	0	0	0	0	0	2	0
Otu0010237	0	0	0	0	0	0	0	0	0	0	0	0	0	1
Otu0010238	0	0	0	0	0	0	0	0	0	0	0	0	0	1
Otu0010240	0	0	1	0	0	0	1	0	0	0	0	0	0	0
Otu0010242	0	0	2	0	0	0	0	0	0	0	0	1	0	0
Otu0010258	0	0	0	0	0	2	0	0	0	0	0	0	0	0
Otu0010281	1	2	0	2	0	0	1	0	0	0	0	2	0	1
Otu0010282	0	0	2	0	0	0	0	0	0	0	0	0	0	0
Otu0010284	0	0	1	0	0	0	0	0	0	0	0	0	0	0
Otu0010290	0	0	0	0	0	0	0	0	1	0	0	0	0	0
Otu0010300	0	1	0	0	0	0	0	0	0	0	0	0	0	0
Otu0010311	0	0	0	1	0	0	0	0	0	0	0	0	0	0
Otu0010319	0	0	0	0	1	0	0	0	0	0	0	0	0	0
Otu0010322	9	3	13	30	10	7	15	7	14	9	4	2	7	15
Otu0010325	0	0	1	0	0	0	0	0	0	0	0	0	0	0
Otu0010355	0	0	0	1	0	0	0	0	0	0	0	0	0	0
Otu0010357	0	0	0	0	0	0	0	0	1	0	0	1	1	2
Otu0010368	4	10	3	4	12	17	4	3	8	4	3	17	2	14
Otu0010397	0	0	0	0	0	0	0	0	0	0	0	0	0	1
Otu0010399	0	0	0	0	0	2	0	0	0	0	0	0	0	2
Otu0010400	0	1	0	1	0	2	1	0	0	1	0	1	0	0
Otu0010402	4	3	21	25	7	2	9	4	5	4	1	6	9	5
Otu0010408	0	0	0	1	0	0	0	1	0	0	2	0	0	0
Otu0010422	0	0	0	0	0	0	0	0	0	0	0	0	0	1
Otu0010431	0	0	0	0	0	0	0	0	0	1	0	0	0	0
Otu0010433	0	0	0	0	0	0	0	0	0	1	0	0	0	0
Otu0010439	0	0	0	0	0	0	0	0	0	0	0	2	0	0
Otu0010456	0	0	0	0	0	0	0	0	0	0	0	0	0	1
Otu0010475	0	0	0	0	0	0	0	0	1	0	0	0	0	0
Otu0010482	0	0	1	0	0	0	0	0	0	0	0	0	0	0
Otu0010503	0	0	1	0	0	0	0	0	0	0	0	0	0	0
Otu0010510	0	0	0	0	0	0	0	0	0	1	0	0	0	0
Otu0010521	0	0	0	0	0	0	0	0	1	0	0	0	0	0
Otu0010523	0	0	2	0	1	0	2	0	2	0	0	0	0	0
Otu0010531	0	1	1	2	1	0	1	1	0	1	0	0	0	0
Otu0010536	0	0	1	2	1	1	0	0	0	1	0	0	2	1
Otu0010541	1	0	0	0	0	0	0	0	0	0	0	0	0	0
Otu0010542	0	0	0	0	0	3	0	0	0	0	0	0	0	0
Otu0010544	0	0	0	1	0	0	0	0	0	0	0	0	0	0
Otu0010583	0	0	0	0	0	0	0	0	0	1	0	0	0	1
Otu0010587	0	0	0	0	0	0	0	0	0	0	0	0	0	1
Otu0010596	1	7	3	7	4	12	0	5	3	1	2	4	1	6
Otu0010606	0	0	1	0	0	0	0	1	0	0	0	0	0	0
Otu0010609	13	8	17	13	12	21	11	12	11	22	16	14	22	40
Otu0010622	0	0	0	0	0	0	0	0	0	0	0	0	0	1
Otu0010626	0	0	0	0	1	0	0	0	0	0	0	0	0	0
Otu0010640	0	0	0	0	0	0	1	0	0	0	0	0	0	0
Otu0010647	0	0	7	3	2	5	5	3	6	6	8	4	5	6
Otu0010649	0	0	0	0	0	0	0	0	0	0	0	0	0	1
Otu0010650	0	0	1	0	0	0	0	0	0	0	0	0	0	0
Otu0010661	1	1	1	3	2	7	0	2	1	4	4	3	4	4
Otu0010664	6	4	6	22	9	13	46	16	10	9	8	1	2	23
Otu0010670	0	0	0	0	0	25	0	1	0	0	0	0	0	2
Otu0010685	0	0	1	0	0	0	0	0	0	0	0	0	0	0
Otu0010701	1	0	0	0	0	0	0	0	0	0	0	0	0	0
Otu0010715	0	0	0	0	0	0	0	0	1	0	0	0	0	0
Otu0010739	0	0	0	0	0	0	0	0	0	1	0	0	0	0
Otu0010741	0	0	0	1	0	0	0	0	0	0	0	0	0	0
Otu0010757	0	0	0	0	0	0	1	0	0	0	0	0	0	0
Otu0010758	0	0	0	3	0	0	2	0	0	0	0	1	0	0
Otu0010776	0	0	0	0	0	1	0	0	0	0	0	0	0	0
Otu0010777	0	0	1	0	0	0	0	0	0	0	0	0	0	0
Otu0010780	3	0	0	2	0	2	1	0	0	0	0	0	1	0
Otu0010783	1	0	0	0	0	0	1	0	0	0	0	0	0	0
Otu0010806	0	0	0	0	0	0	0	0	0	1	0	0	0	0
[truncated: 5,715 more rows]

## Sheet: cfoli_green_island
otu_id	Webster.2.H11.188.1181581	Webster.2.H5.182.1181283	Webster.2.H9.186.1181661	Webster.3.A1.189.1181641	Webster.3.A10.198.1181380	Webster.3.A11.199.1182224	Webster.3.A3.191.1181234	Webster.3.A4.192.1181166	Webster.3.A6.194.1182307	Webster.3.A8.196.1182074	Webster.3.A9.197.1181710	Webster.3.B1.201.1181998	Webster.3.B2.202.1182343
Otu0000001	2	5	7	7	1	8	3	6	10	2	6	2	7
Otu0000002	22	12	11	35	1	0	87	86	29	18	47	27	239
Otu0000003	33	8	20	11	4	40	2	2	0	4	11	10	11
Otu0000004	3	0	0	0	1	0	0	0	0	0	0	0	1
Otu0000005	13	3	2	4	1	0	10	0	0	0	5	0	0
Otu0000006	532	820	673	1168	1852	4247	1862	1718	1618	585	1386	5105	1655
Otu0000007	31	33	36	19	3	3	29	22	5	12	35	12	2
Otu0000008	39	133	44	184	1	1	39	10	14	97	261	696	1
Otu0000010	3	0	0	0	0	0	1	0	0	0	0	0	0
Otu0000012	1	1	1	1	48	163	0	0	1	0	0	0	0
Otu0000013	18061	24338	22073	11359	1181	2853	15387	11026	4498	5609	15790	9562	11281
Otu0000014	2	0	1	0	0	0	0	0	0	0	0	0	0
Otu0000015	0	0	0	0	0	0	2	3	0	0	0	1	0
Otu0000016	2	7	0	1951	0	0	4	2	0	0	0	10506	0
Otu0000017	41	71	49	56	8	6	12	50	16	28	79	0	42
Otu0000024	5	16	5872	1222	1362	2281	175	6047	476	102	356	18	1163
Otu0000026	6	0	0	1	0	0	0	0	0	0	1	0	0
Otu0000027	6	2	1	4	0	0	18	21	5	8	17	1	7
Otu0000028	0	0	0	0	0	0	1	2	0	1	0	2	1
Otu0000029	0	0	0	0	0	0	0	1	0	0	0	0	0
Otu0000030	0	0	0	1	0	0	0	0	0	0	0	0	0
Otu0000031	0	2	0	0	0	1	1	0	1	2	3	1	9
Otu0000032	1	1	0	1	0	1	1	0	0	1	0	1	0
Otu0000035	0	1	1	2	0	0	15	3	3	3	10	3	21
Otu0000036	0	1	0	0	0	0	0	0	0	0	0	0	0
Otu0000037	1	0	0	1	0	0	0	1	0	0	0	0	0
Otu0000038	2	0	0	0	0	0	0	1	0	0	0	0	0
Otu0000039	0	0	0	0	0	0	0	0	0	0	1	0	0
Otu0000041	3	0	0	3	0	0	4	9	4	1	9	4	6
Otu0000044	0	0	0	0	0	0	0	0	1	0	1	0	0
Otu0000045	28	56	60	24	1	4	4	10	5	43	122	10	54
Otu0000046	418	3080	739	169	149	168	274	1423	521	856	1998	1	2196
Otu0000047	1	2	2	3	0	0	1	0	0	2	5	0	0
Otu0000048	2	0	0	0	0	0	0	0	0	0	0	0	0
Otu0000049	7	4	6	5	0	0	0	0	1	1	5	0	0
Otu0000050	1	0	0	0	0	0	0	0	0	1	0	0	0
Otu0000051	1	1	0	4	0	0	5	7	1	1	6	2	4
Otu0000053	0	0	0	0	0	0	0	1	0	0	0	0	0
Otu0000055	3	0	0	1	0	0	5	2	0	0	0	0	2
Otu0000056	0	0	0	1	0	0	0	0	0	0	0	0	0
Otu0000057	81	598	330	170	177	108	76	504	134	119	227	133	898
Otu0000059	1	0	0	0	0	0	0	0	0	0	3	1	0
Otu0000060	2	4	1	3	0	0	1	3	1	4	6	1	3
Otu0000062	2	0	0	0	0	0	0	1	0	0	0	0	0
Otu0000067	1	1	0	0	0	0	0	0	0	0	0	0	0
Otu0000068	12	15	10	19	4	40	3	4	3	4	8	11	53
Otu0000069	1	0	0	0	0	0	0	0	0	0	0	0	0
Otu0000070	0	0	0	1	0	0	2	1	1	1	1	0	1
Otu0000071	3	8	5	7	0	0	1	4	0	4	10	0	1
Otu0000075	0	0	0	1	0	0	0	0	0	1	0	0	0
Otu0000076	3003	5860	826	5398	0	0	3146	4988	1669	3253	6025	1	0
Otu0000077	1	0	0	0	0	0	0	0	0	0	0	0	0
Otu0000078	5852	15428	31	9408	197	248	2212	12	2349	3839	9554	2481	4710
Otu0000081	1286	1875	1598	480	591	1139	454	984	652	1045	2694	265	1960
Otu0000089	629	1323	759	213	272	257	359	914	341	673	1678	81	1400
Otu0000090	5	0	2	6	0	0	0	2	0	1	3	0	0
Otu0000092	12	2	12	7	0	1	2	7	6	3	17	1	7
Otu0000096	1728	5520	373	2466	661	994	1488	2106	1003	1026	2911	2165	3455
Otu0000099	1	0	0	0	0	0	0	0	0	3	0	0	1
Otu0000101	2	25	1	818	1	1	127	2	1	1	6	5024	2
Otu0000103	1	0	0	0	0	0	1	0	0	0	0	0	0
Otu0000104	1	1	0	3	0	1	6	10	2	2	5	3	34
Otu0000106	1	0	0	2	0	0	0	0	0	0	0	0	0
Otu0000110	16	23	37	20	0	1	19	8	20	24	47	0	14
Otu0000113	0	2	0	0	0	0	1	0	0	1	1	0	2
Otu0000114	16	4	16	5	0	1	2	5	0	1	7	1	0
Otu0000117	1	1	0	4	0	0	7	13	3	2	1	1	15
Otu0000118	1	0	0	0	0	0	2	3	0	0	1	1	14
Otu0000120	0	0	0	0	0	0	0	1	0	0	0	0	1
Otu0000122	1	6	6	3	0	0	10	0	2	3	10	0	4
Otu0000123	0	1	1	0	0	0	0	0	0	0	0	1	2
Otu0000125	0	6	0	71	0	0	2	1	0	0	1	434	0
Otu0000126	0	1	0	174	2	5	24	370	69	111	226	36	14
Otu0000127	0	0	0	0	0	0	2	1	0	0	3	0	4
Otu0000129	1	1	0	1	0	0	1	0	0	0	0	0	0
Otu0000130	7	1	7	3	0	0	0	1	0	0	8	0	0
Otu0000131	2	0	0	0	0	0	0	0	0	1	0	0	0
Otu0000132	0	0	0	0	0	0	0	0	0	0	0	0	1
Otu0000136	0	1	0	2	0	0	3	3	3	0	1	0	6
Otu0000137	1	1	0	0	0	0	0	0	0	0	0	0	0
Otu0000142	0	0	1	1	2	47	0	0	0	1	1	2	151
Otu0000144	23	24	10	4	1	11	1	5	2	4	8	1	4
Otu0000145	2557	4663	3231	3028	232	279	2995	2684	2437	3284	6713	2	2343
Otu0000146	45	9	15	10	1	13	0	1	0	3	22	2	0
Otu0000147	2	0	0	0	0	0	0	0	0	0	0	0	0
Otu0000148	1	0	0	0	0	0	0	0	0	0	0	0	1
Otu0000151	0	0	0	0	0	0	0	0	0	0	1	0	0
Otu0000152	2	2	1	2	0	0	1	1	0	2	1	0	0
Otu0000153	93	230	31	0	18	73	24	57	33	23	73	0	272
Otu0000158	1	1	0	0	0	0	1	0	0	0	1	0	0
Otu0000159	42	2	29	10	3	10	2	7	0	4	18	22	6
Otu0000160	2	0	3	3	0	7	0	0	0	0	5	0	0
Otu0000161	0	0	0	0	0	0	0	0	0	0	2	0	1
Otu0000163	0	1	0	0	0	0	0	0	0	0	0	0	0
Otu0000166	1	0	0	0	0	0	0	0	0	0	0	0	0
Otu0000171	4	1	0	2	1	0	2	1	0	0	3	0	1
Otu0000173	20	5	14	70	0	4	0	2	1	1	6	0	0
Otu0000174	2	0	0	0	0	0	5	7	5	3	4	1	5
Otu0000176	18	33	9	27	3	6	7	10	4	15	62	4	24
Otu0000178	0	1	0	0	0	0	0	0	0	0	0	0	0
Otu0000179	1745	1707	2048	2102	321	578	517	487	666	3181	7653	202	2378
Otu0000182	0	0	0	2	0	0	9	2	1	2	1	1	4
Otu0000183	0	1	3	1	0	0	0	0	0	0	1	0	0
Otu0000186	0	0	0	1	0	0	0	0	0	0	0	0	0
Otu0000187	0	2	0	2	0	0	12	13	2	0	7	2	14
Otu0000188	1	0	1	0	0	0	0	0	0	0	0	0	0
Otu0000189	2	0	3	0	0	0	5	3	2	1	3	0	3
Otu0000190	0	1	0	0	0	0	0	0	1	0	0	0	0
Otu0000198	1	0	0	0	0	0	0	0	0	1	0	0	0
Otu0000199	4	0	0	0	0	0	0	0	0	0	0	0	0
Otu0000200	1	0	0	1	0	0	0	0	0	0	0	0	0
Otu0000208	1	0	0	0	0	0	0	0	0	0	0	0	0
Otu0000209	1	0	1	1	0	0	0	0	0	0	0	0	0
Otu0000210	1	0	0	0	0	0	0	0	0	1	0	0	0
Otu0000211	0	1	0	0	0	0	0	0	0	0	0	0	0
Otu0000212	3	3	1	4	9	0	5	4	4	0	12	0	8
Otu0000213	1	0	1	0	0	0	1	0	2	0	1	0	2
Otu0000218	68	268	154	310	20	29	27	129	49	182	310	0	245
Otu0000219	0	0	0	1	0	0	0	1	0	0	0	0	1
Otu0000223	1	0	0	1	0	0	0	0	0	7	0	0	0
Otu0000231	0	0	0	0	0	0	0	1	0	0	0	0	1
Otu0000235	0	0	0	0	0	0	1	2	1	0	2	1	1
Otu0000242	2	0	0	0	0	0	0	0	0	0	0	0	0
Otu0000244	0	0	0	0	0	0	0	0	0	0	1	0	0
Otu0000247	0	0	0	0	0	0	0	0	0	0	0	0	1
Otu0000249	0	0	1	1	0	0	0	0	0	0	1	0	0
Otu0000250	1	1	2	2	0	0	0	0	0	0	0	0	0
Otu0000255	35	5	19	26	2	3	1	6	2	6	24	6	7
Otu0000258	0	0	1	1	0	0	0	0	0	0	0	1	0
Otu0000263	1	0	0	0	0	0	1	2	0	2	2	1	0
Otu0000264	0	0	0	1	0	0	5	9	0	1	1	2	0
Otu0000269	0	1	0	0	0	0	0	0	0	0	0	0	0
Otu0000272	0	0	2	1	0	0	0	0	0	0	2	1	0
Otu0000275	1	0	1	0	0	0	0	0	0	0	0	0	0
Otu0000280	1	0	0	0	0	0	0	0	0	0	0	0	0
Otu0000283	141	259	19	146	39	75	32	33	76	40	147	303	1102
Otu0000284	1	0	1	0	0	0	0	0	0	0	0	0	1
Otu0000285	1	0	2	2	0	0	0	1	0	0	1	0	0
Otu0000287	1127	809	1833	409	62	146	556	341	103	154	393	0	436
Otu0000292	8	11	6	27	6	4	1	0	0	3	9	0	0
Otu0000297	0	0	1	0	0	0	0	0	0	0	0	0	0
Otu0000300	1	3	3	3	0	1	0	0	0	0	4	0	0
Otu0000302	1	0	0	0	0	0	0	0	0	0	0	0	0
Otu0000305	0	0	0	1	0	0	0	0	1	0	1	0	1
Otu0000309	4	0	0	0	0	0	0	0	0	0	0	0	0
Otu0000310	161	569	379	376	411	195	118	324	107	102	216	122	102
Otu0000313	2	0	2	0	2	0	0	0	0	0	5	0	0
Otu0000314	0	0	0	0	0	0	0	0	0	0	0	0	1
Otu0000319	0	0	101	3	2	11	0	38	0	0	0	0	0
Otu0000324	0	1	0	0	0	0	1	1	1	2	1	0	6
Otu0000326	1	0	0	0	0	0	0	0	0	0	0	0	0
Otu0000327	0	1	0	1	0	0	5	5	3	2	3	0	0
Otu0000332	0	0	0	0	0	0	0	0	0	1	2	1	0
Otu0000333	2	0	1	0	0	0	1	0	0	0	0	0	0
Otu0000338	0	1	1	3	0	0	3	3	3	1	4	1	2
Otu0000341	0	0	0	1	361	321	0	4	0	0	0	0	72
Otu0000343	0	1	2	6	0	3	0	0	0	1	0	4	14
Otu0000345	0	0	1	0	0	0	0	0	0	0	0	0	0
Otu0000346	0	0	0	0	0	0	1	1	0	0	0	0	1
Otu0000347	0	2	1	0	0	0	5	1	2	0	2	0	2
Otu0000348	1	0	0	0	0	0	1	0	0	0	0	0	0
Otu0000350	0	0	0	1	0	0	0	0	0	0	0	0	0
Otu0000353	0	0	0	0	0	0	0	0	0	0	0	0	1
Otu0000355	1	0	0	0	0	0	0	0	0	0	0	0	0
Otu0000357	3	0	0	0	0	0	0	0	0	0	2	0	0
Otu0000360	0	1	0	0	54	94	1230	568	1491	3036	6142	0	0
Otu0000362	6	1	2	5	0	0	0	0	0	0	7	0	0
Otu0000364	0	0	0	0	0	0	0	0	0	1	0	0	0
Otu0000371	105	443	662	558	113	36	322	418	254	333	837	0	952
Otu0000374	0	0	0	0	0	1	0	0	0	0	0	0	2
Otu0000376	0	5	33	1321	826	3010	640	267	1220	239	630	762	2613
Otu0000382	0	0	3	4	0	1	0	2	0	1	6	1	0
Otu0000383	1946	1840	375	1224	297	362	1513	3817	516	855	2049	173	1388
Otu0000386	2	0	0	0	0	0	0	0	1	0	0	0	0
Otu0000388	0	0	0	2	0	0	0	0	0	0	0	0	0
Otu0000391	821	205	1256	138	10	43	28	519	40	51	98	1	0
Otu0000393	2	2	2	4	0	0	0	0	0	0	7	0	0
Otu0000397	0	0	1	0	0	0	0	0	0	0	0	0	0
Otu0000399	3	1	7	4	0	0	1	1	0	1	8	2	0
Otu0000400	0	0	0	0	0	0	0	0	1	0	0	0	0
Otu0000407	1	0	2	0	0	0	0	1	0	0	1	0	0
Otu0000409	0	0	0	0	0	2	0	0	2	0	0	0	31
Otu0000411	1	0	1	1	0	0	5	6	1	1	6	5	16
Otu0000412	1	1	1	1	0	1	0	1	0	0	2	0	0
Otu0000413	4	14	6	10	0	0	7	10	4	5	15	0	2
Otu0000414	0	1	0	2	0	2	7	2	1	1	1	0	7
Otu0000417	1516	3750	1970	995	440	381	1546	986	825	2409	6310	2	1798
Otu0000421	1	4	3	6	0	0	1	3	0	1	3	0	0
Otu0000422	0	0	0	0	0	0	1	0	0	0	0	1	0
Otu0000424	0	0	0	0	0	1	0	0	0	0	0	0	0
Otu0000427	4	0	1	1	0	0	0	1	0	0	1	0	0
Otu0000428	16	2	21	19	1	2	2	2	1	2	28	1	0
Otu0000429	5	5	1	4	0	0	0	2	0	0	4	0	0
Otu0000434	0	2	1	1	0	0	2	5	8	1	2	0	8
Otu0000435	0	1	0	0	0	0	0	1	0	0	2	0	1
Otu0000436	11	0	7	4	1	3	0	0	0	0	8	0	2
Otu0000437	0	0	0	0	0	0	0	1	0	0	0	0	0
Otu0000440	0	0	0	0	0	0	0	0	0	0	1	0	0
Otu0000442	1	1	0	0	0	0	1	0	0	0	2	0	0
Otu0000444	4	0	2	4	0	0	0	0	1	2	4	0	0
Otu0000445	3	1	2	2	0	0	0	0	0	0	0	0	0
Otu0000448	0	0	0	0	0	0	0	0	0	0	1	0	0
Otu0000451	6	55	6	5	0	10	1	3	9	0	0	0	0
Otu0000453	1	0	1	0	0	0	0	0	0	0	3	1	9
Otu0000455	0	0	0	0	0	0	1	0	0	0	0	0	0
Otu0000456	0	0	2	3	0	0	1	0	0	2	1	1	0
Otu0000457	16	2	20	11	2	4	2	2	4	6	13	0	6
Otu0000461	0	0	1	0	0	0	0	0	0	0	0	0	0
Otu0000465	14	2	2	4	0	0	0	1	0	0	13	0	0
Otu0000466	0	0	0	1	0	0	1	0	0	0	1	0	0
Otu0000469	0	0	0	5	0	0	0	0	0	0	0	21	0
Otu0000470	0	0	0	0	0	0	0	0	1	0	0	0	0
Otu0000471	0	0	0	4	0	0	0	0	0	0	0	0	0
Otu0000473	1	0	0	0	0	0	0	3	0	0	2	1	0
Otu0000477	0	0	0	0	0	0	0	0	1	0	0	0	0
Otu0000478	0	1	1	0	0	0	2	2	3	0	5	0	2
Otu0000479	0	0	0	0	0	0	0	2	2	1	2	0	0
Otu0000482	1	0	1	0	0	0	0	1	0	0	0	0	0
Otu0000490	1	0	0	0	0	0	0	0	0	0	0	0	0
Otu0000493	0	1	0	1	0	0	1	0	2	0	1	0	2
Otu0000499	3	0	2	0	0	0	1	1	1	0	2	0	0
Otu0000507	0	0	0	0	0	0	0	0	0	0	0	0	1
Otu0000512	0	0	0	0	0	0	0	0	0	0	1	0	0
Otu0000517	0	0	0	0	0	0	0	0	0	0	1	0	0
Otu0000521	25	10	35	32	2	1	4	3	2	8	33	0	1
Otu0000528	0	0	0	0	0	0	0	0	1	0	0	0	0
Otu0000529	0	0	0	0	0	0	0	0	0	0	0	0	2
Otu0000533	0	1	14	0	0	0	3	3	5	0	3	0	1
Otu0000536	21	3	22	12	2	5	3	2	0	0	15	0	0
Otu0000541	0	0	0	2	0	0	0	0	0	1	0	0	0
Otu0000543	1	0	0	1	0	0	1	3	1	4	0	0	3
Otu0000549	830	1958	684	1185	160	43	582	375	439	807	1583	431	796
Otu0000553	0	0	1	0	3	3	0	0	0	0	0	0	3
Otu0000554	0	0	0	7	0	0	0	0	0	0	0	0	0
Otu0000555	8	8	10	4	0	0	0	5	0	22	34	2	3
Otu0000564	1	0	2	0	0	0	0	1	0	0	0	0	0
Otu0000568	0	0	0	28	0	0	0	0	0	0	0	21	0
Otu0000570	0	0	0	0	0	0	0	0	0	1	0	0	0
Otu0000572	0	0	2	0	0	0	0	0	0	1	2	0	0
Otu0000574	0	0	0	0	0	0	0	0	0	1	0	0	0
Otu0000577	0	0	0	0	0	0	0	0	0	0	0	0	2
Otu0000580	0	0	0	0	0	0	0	0	0	0	0	0	1
Otu0000600	0	0	0	1	0	0	0	0	0	0	0	0	0
Otu0000607	1	0	0	0	0	1	0	0	0	1	0	0	0
Otu0000613	1	0	1	2	0	0	0	1	0	0	0	0	0
Otu0000614	0	1	0	3	0	0	7	7	1	0	1	4	6
Otu0000615	2	0	5	3	0	0	0	1	0	1	1	0	0
Otu0000617	0	0	2	24	1	2	3	0	4	1	1	0	8
Otu0000627	1	0	0	0	0	0	0	0	0	0	0	0	0
Otu0000630	208	102	24	27	3	74	15	45	12	10	52	0	0
Otu0000631	1	0	0	0	0	0	0	0	0	0	0	0	0
Otu0000639	0	0	1	0	0	0	0	0	0	0	0	0	0
Otu0000653	1	0	1	0	0	0	0	0	0	0	0	0	0
Otu0000655	0	0	0	1	0	0	1	0	0	0	0	0	0
Otu0000661	1	0	0	3	0	0	5	4	1	2	1	0	3
Otu0000666	2	1	0	2	1	0	5	6	0	1	3	0	9
Otu0000670	29	5	31	35	0	0	0	2	1	4	25	0	0
Otu0000671	1	1	0	0	0	0	0	0	0	0	0	0	0
Otu0000673	3	0	5	4	0	1	0	0	0	0	2	3	2
Otu0000676	0	0	1	0	0	0	0	0	0	0	0	0	0
Otu0000684	0	1	0	0	0	0	0	0	0	0	1	0	0
Otu0000690	0	0	0	0	0	0	0	0	0	0	1	0	0
Otu0000694	0	0	0	1	0	4	1	2	0	1	2	0	0
Otu0000701	0	0	1	0	0	0	0	0	0	0	1	0	0
Otu0000704	0	1	2	3	0	0	0	0	0	1	3	0	2
Otu0000709	2	0	2	1	0	0	0	0	0	1	1	0	0
Otu0000711	30	37	38	55	282	319	81	63	58	19	80	25	100
Otu0000712	0	0	7	0	201	322	0	3	0	0	2	0	152
Otu0000716	4	11	0	59	24	48	34	0	0	0	1	251	125
Otu0000720	0	0	0	1	0	0	0	0	0	0	1	0	0
Otu0000721	0	0	0	0	0	0	0	2	0	0	0	0	0
Otu0000724	0	0	1	0	0	0	0	0	0	0	0	0	0
Otu0000727	3	0	2	0	0	0	1	0	0	0	3	1	0
Otu0000728	0	1	0	0	0	0	0	0	0	0	0	0	0
Otu0000729	0	2	4	0	0	0	2	1	1	0	1	0	0
Otu0000735	2	0	1	6	0	0	0	0	0	0	2	4	19
Otu0000740	0	1	0	1	0	0	0	3	0	1	1	0	1
Otu0000749	20	2	2	6	2	0	0	0	0	0	6	0	0
Otu0000750	0	0	0	1	0	0	1	1	0	1	3	1	2
Otu0000758	6	0	1	0	0	1	1	0	0	0	3	0	1
Otu0000760	0	0	0	0	0	0	0	1	0	0	0	1	0
Otu0000761	4	1	5	7	0	0	1	1	0	0	3	0	0
Otu0000763	5	1	4	5	0	1	2	1	0	4	7	0	0
Otu0000768	0	0	1	0	0	0	0	0	0	0	0	0	0
Otu0000772	441	94	284	340	35	47	39	54	124	146	393	288	346
Otu0000773	1	1	0	1	0	0	0	1	0	0	2	0	3
Otu0000775	0	0	0	0	0	0	1	0	0	0	0	0	1
Otu0000776	1	0	0	0	0	0	0	0	1	1	1	0	0
Otu0000784	0	0	1	0	0	0	0	0	0	0	0	0	3
Otu0000785	0	0	0	0	0	0	0	0	0	0	0	0	1
Otu0000786	0	0	0	0	0	0	0	0	0	0	1	0	0
Otu0000787	1	0	0	1	0	0	0	0	0	0	0	0	0
Otu0000790	0	0	0	0	0	0	0	1	0	0	0	1	0
Otu0000792	3	1	0	4	0	0	0	3	0	0	4	0	0
Otu0000799	8	1	6	7	0	1	0	2	0	0	4	0	0
Otu0000814	1	0	0	1	0	0	0	0	0	0	1	0	0
Otu0000815	1	1	14	3	0	0	0	1	0	1	1	0	0
Otu0000818	0	0	0	0	0	0	0	0	1	0	0	0	2
Otu0000823	0	0	1	1	0	0	0	0	0	0	1	0	0
Otu0000830	0	0	0	0	3	1	0	1	0	1	3	0	0
Otu0000840	5	31	0	5	0	0	7	5	0	7	16	0	0
Otu0000842	1	0	0	0	1	0	0	0	0	0	0	0	0
Otu0000848	1	0	0	1	0	1	0	102	1	1	3	0	0
Otu0000851	2	1	2	0	0	0	1	0	0	1	5	0	2
Otu0000857	4	0	0	0	0	0	0	0	0	0	0	0	0
Otu0000861	0	2	0	28	0	0	2	1	0	2	3	99	1
Otu0000871	0	1	0	0	0	0	0	1	0	0	0	0	0
Otu0000877	2	17	0	0	15	27	6	10	4	7	25	0	0
Otu0000878	10	3	15	14	0	2	2	1	0	1	8	0	0
Otu0000880	0	1	4	1	0	0	1	0	1	0	3	0	0
Otu0000890	0	0	0	1	0	0	0	0	0	0	0	1	0
Otu0000893	0	0	0	1	0	0	0	0	0	0	3	0	0
Otu0000895	0	0	0	0	0	0	0	0	0	0	0	2	0
Otu0000897	0	1	0	2	0	2	0	1	0	0	0	0	0
Otu0000903	0	0	0	0	0	1	0	0	0	0	0	0	0
Otu0000913	15	7	12	19	1	0	1	1	0	1	23	0	0
Otu0000914	0	0	0	0	0	0	0	0	0	0	2	0	0
Otu0000919	0	0	1	0	0	0	0	0	0	0	0	0	0
Otu0000923	19	6	0	3	1	1	3	0	0	3	1	2	1
Otu0000931	7	1	2	1	0	0	0	0	0	0	0	1	19
Otu0000937	2	0	1	0	0	0	0	0	0	0	1	0	0
Otu0000941	6	5	2	3	0	0	1	1	2	0	3	0	4
Otu0000944	2	0	2	0	0	0	0	1	0	0	2	0	0
Otu0000946	0	0	0	0	40	24	0	0	0	0	0	0	0
Otu0000947	1	0	0	0	0	0	0	1	4	0	1	0	1
Otu0000954	1	0	0	0	0	0	0	0	0	0	0	0	0
Otu0000955	3	0	0	0	0	0	0	0	0	0	0	0	0
Otu0000959	0	0	0	0	0	0	0	1	0	0	0	0	0
Otu0000961	3	0	1	1	0	0	0	0	0	0	0	0	0
Otu0000963	0	0	1	0	1	0	0	0	0	0	1	0	0
Otu0000965	0	0	1	0	0	0	0	0	0	0	0	0	0
Otu0000968	9	1	5	3	0	0	1	1	0	0	11	0	0
Otu0000970	1	1	3	2	3	1	1	0	0	1	5	0	0
Otu0000975	0	0	0	0	0	0	0	2	0	1	0	0	0
Otu0000976	0	0	0	2	0	0	0	1	0	0	0	0	1
Otu0000992	3	1	2	0	0	0	0	0	0	0	3	0	0
Otu0000994	0	0	0	1	0	1	0	0	0	0	1	0	0
Otu0000996	1	0	0	0	0	0	0	0	0	0	0	0	0
Otu0000997	2	0	11	1	0	1	0	0	0	0	0	0	0
Otu0001002	0	0	0	0	0	0	1	0	0	0	0	0	0
Otu0001003	0	0	0	0	0	0	0	0	0	0	0	1	0
Otu0001009	0	0	1	0	0	0	0	0	0	0	1	0	0
Otu0001010	1	0	0	0	0	0	0	0	0	0	3	0	0
Otu0001022	0	0	0	0	0	0	0	2	0	0	2	0	1
Otu0001023	0	0	2	0	2	0	0	0	0	0	0	0	0
Otu0001027	1	0	0	0	0	0	0	0	0	0	0	0	0
Otu0001028	0	0	0	1	0	0	0	0	0	0	0	0	0
Otu0001033	6	0	5	7	0	0	0	1	0	0	5	0	0
Otu0001035	0	0	0	0	0	0	0	1	0	0	0	0	0
Otu0001037	0	0	1	0	0	0	0	0	0	0	0	0	0
Otu0001039	1	0	0	0	0	0	0	0	0	0	0	0	0
Otu0001040	0	0	0	0	0	0	0	2	0	0	0	0	0
Otu0001042	1	0	0	1	0	0	1	0	1	1	0	0	4
Otu0001051	0	0	0	0	1	0	0	0	0	0	0	0	0
Otu0001054	845	204	6587	9	0	4	1820	959	4234	625	1470	24	6
Otu0001058	1	0	0	2	0	2	0	0	0	0	3	0	0
Otu0001060	0	0	0	0	0	0	0	0	0	0	1	0	1
Otu0001061	1	0	3	2	1	4	1	0	0	0	2	0	0
Otu0001065	1	0	0	1	0	0	0	0	0	0	0	0	0
Otu0001069	0	0	1	2	0	0	0	0	0	0	1	0	0
Otu0001076	0	0	0	0	0	1	0	0	0	0	0	0	0
Otu0001079	0	1	0	0	0	0	6	3	1	2	3	0	2
Otu0001081	2	0	4	1	0	0	1	1	0	2	0	0	0
Otu0001087	1	0	0	0	0	0	0	0	0	0	0	0	0
Otu0001088	0	0	0	0	0	0	2	0	0	0	1	0	3
Otu0001090	0	0	0	0	0	0	1	0	1	0	0	0	1
Otu0001094	0	0	0	0	0	1	0	0	0	0	0	0	0
Otu0001095	0	0	0	0	0	0	0	1	0	0	1	0	1
Otu0001101	0	0	0	0	0	1	0	0	0	0	0	0	2
Otu0001106	0	0	1	0	0	4	0	0	0	0	0	1	0
Otu0001107	0	0	1	0	0	0	0	0	0	0	0	0	0
Otu0001109	0	0	0	0	0	0	0	0	0	1	0	1	0
Otu0001111	0	0	0	1	0	0	0	0	0	0	0	0	0
Otu0001112	68	449	146	28	21	18	51	282	99	181	317	2	325
Otu0001113	2	0	1	1	0	0	0	0	0	0	1	0	0
Otu0001115	0	0	0	1	0	0	1	1	0	0	0	0	0
Otu0001117	1	0	0	0	0	0	0	0	0	0	0	0	0
Otu0001124	2	2	0	0	0	0	0	0	0	0	0	0	0
Otu0001126	2	0	1	2	0	0	0	0	0	0	0	0	3
Otu0001127	0	0	0	0	0	0	1	0	0	0	0	0	0
Otu0001128	1	0	2	1	0	2	0	0	0	0	0	0	0
Otu0001131	1	0	0	0	0	0	0	0	0	0	0	0	0
Otu0001137	3	2	0	1	0	0	0	1	0	1	2	0	0
Otu0001138	0	0	0	0	0	0	1	1	0	0	0	0	0
Otu0001140	2	0	0	2	0	0	0	0	0	0	2	1	0
Otu0001142	9	3	14	4	0	0	0	1	0	1	4	0	0
Otu0001147	1	1	1	7	0	0	1	0	0	0	2	33	0
Otu0001148	0	0	0	4	0	0	0	0	0	0	0	7	0
Otu0001150	0	2	0	0	0	0	0	0	0	0	0	0	0
Otu0001151	0	0	0	0	0	0	0	0	0	0	0	0	1
Otu0001161	0	0	0	2	7	8	0	1	0	3	1	0	2
Otu0001164	2	0	126	0	36	49	1	0	1	0	0	1	19
Otu0001168	3	0	2	3	0	0	0	1	0	0	2	0	0
Otu0001169	38	154	126	53	3	39	10	41	2	3	19	0	2
Otu0001173	6	0	1	2	1	9	0	0	0	0	0	1	1
Otu0001184	2	0	0	0	0	2	0	0	0	0	0	0	0
Otu0001185	0	0	0	1	1	2	1	0	0	0	0	0	0
Otu0001188	0	0	0	0	0	0	1	1	0	0	0	1	0
Otu0001192	1	1	0	0	0	0	1	0	0	1	2	0	2
Otu0001195	0	1	0	0	0	0	2	1	2	0	0	1	3
Otu0001197	0	0	0	1	0	0	2	0	0	1	1	0	0
Otu0001198	1	3	2	3	0	0	2	3	0	4	6	0	1
Otu0001199	0	0	0	0	0	0	1	3	0	2	1	0	1
Otu0001202	0	0	0	0	0	3	0	0	0	0	0	0	22
Otu0001205	0	0	1	0	0	0	0	0	0	0	0	0	1
Otu0001208	0	0	2	3	0	0	1	0	0	0	4	0	0
Otu0001209	0	4	4	1	0	0	0	0	0	0	0	0	0
Otu0001213	3	0	0	2	0	0	0	0	0	0	2	0	0
Otu0001218	0	0	0	0	0	1	0	0	0	0	0	0	0
Otu0001221	0	0	0	1	0	0	1	1	0	0	0	0	0
Otu0001222	31	4	10	7	0	0	0	0	0	0	8	0	0
Otu0001226	1	2	1	4	1	12	2	7	1	3	2	3	1
Otu0001228	0	0	0	2	0	0	0	0	1	1	1	0	0
Otu0001236	0	0	0	0	0	0	0	0	0	0	0	0	3
Otu0001243	0	0	0	0	0	3	0	0	0	0	0	0	0
Otu0001249	1	2	1	1	0	3	0	2	0	1	3	0	0
Otu0001250	3	0	0	0	0	0	0	0	0	0	0	0	0
Otu0001252	0	0	0	0	1	0	0	0	0	0	0	0	0
Otu0001253	0	0	0	0	2	1	0	0	0	0	0	0	0
Otu0001257	17	1	1	2	0	0	0	0	0	0	0	0	0
Otu0001259	0	0	1	22	0	0	0	0	0	0	0	90	0
Otu0001267	3	0	0	0	0	0	0	0	0	0	1	0	0
Otu0001270	5	0	1	2	1	2	0	0	0	2	1	0	1
Otu0001275	0	0	0	1	0	0	0	2	0	1	0	0	1
Otu0001279	3	0	0	0	0	0	0	0	1	1	2	0	0
Otu0001283	0	0	1	0	0	0	0	0	0	0	0	0	0
Otu0001291	0	1	0	0	0	0	0	0	0	0	0	0	0
Otu0001296	2	1	1	0	0	0	0	0	1	0	1	0	0
Otu0001298	5	0	5	3	0	0	0	4	0	1	7	0	1
Otu0001304	0	0	0	1	0	1	0	0	0	0	0	0	0
Otu0001305	14	1	4	5	0	1	0	0	0	1	4	0	0
Otu0001309	1	0	0	0	0	0	0	0	0	0	0	0	0
Otu0001311	0	0	0	0	0	0	0	0	0	0	0	0	1
Otu0001315	0	2	0	0	0	0	0	0	0	0	2	0	1
Otu0001323	0	1	0	0	0	0	0	0	0	0	0	0	0
Otu0001328	9	12	7	20	1	6	3	6	6	17	33	0	15
Otu0001332	0	0	0	0	0	0	4	3	0	1	4	0	1
Otu0001335	1	0	0	0	0	0	0	0	0	0	0	0	0
Otu0001349	0	1	0	0	0	0	0	0	1	0	1	0	0
Otu0001354	1	0	0	0	0	0	0	0	0	0	0	0	0
Otu0001362	0	0	0	0	0	0	0	0	0	0	0	1	0
Otu0001363	22	4	2	6	0	1	1	2	0	1	10	1	1
Otu0001364	1	0	0	0	0	0	0	1	0	2	0	1	0
Otu0001367	0	0	1	0	0	0	0	0	0	0	0	0	0
Otu0001371	0	2	0	0	0	0	1	2	0	0	0	0	0
Otu0001373	0	0	1	0	0	0	0	0	0	0	0	0	0
Otu0001375	0	0	1	0	0	0	0	0	0	0	0	0	0
Otu0001377	1	1	0	0	0	0	0	0	0	1	0	0	0
Otu0001378	13	2	15	12	0	1	1	2	0	1	11	0	0
Otu0001379	0	0	0	0	0	1	0	0	0	0	0	0	0
Otu0001380	1	0	1	3	0	1	0	0	0	0	1	0	0
Otu0001381	1	0	0	0	0	0	1	4	2	0	1	0	0
Otu0001394	0	0	0	0	0	0	0	1	0	0	3	0	0
Otu0001395	15	93	22	16	1	0	15	33	13	43	97	0	0
Otu0001398	0	0	0	0	0	1	0	0	0	0	0	0	0
Otu0001400	0	0	0	0	0	0	0	0	0	0	1	0	0
Otu0001403	0	0	0	1	0	0	0	0	0	0	0	0	0
Otu0001405	7	1	6	3	0	0	0	0	0	1	4	0	0
Otu0001407	0	0	0	0	0	0	1	2	0	1	0	0	1
Otu0001409	0	0	0	0	0	0	0	0	1	0	0	0	0
Otu0001411	0	0	0	0	0	0	0	0	0	0	0	0	1
Otu0001413	1	0	0	0	0	0	0	0	0	0	0	0	0
Otu0001415	1	1	1	1	0	1	1	0	1	2	2	0	1
Otu0001423	2	0	0	1	0	0	0	0	0	2	0	0	2
Otu0001427	0	0	0	0	0	0	0	0	0	0	0	1	0
Otu0001428	1	0	1	1	0	0	0	0	0	0	1	0	0
Otu0001429	0	0	0	0	0	1	0	0	0	0	0	0	0
Otu0001431	1	0	0	0	2	1	0	0	0	0	0	0	0
Otu0001435	0	0	0	1	0	0	0	0	0	0	0	0	0
Otu0001438	0	0	0	0	0	0	0	0	0	0	0	1	0
Otu0001440	0	0	0	0	0	0	0	1	0	0	0	0	0
Otu0001441	0	0	0	0	0	0	0	0	0	0	0	0	1
Otu0001449	0	0	0	0	0	0	0	0	0	0	1	0	0
Otu0001451	1	1	1	0	0	0	0	1	0	0	5	0	0
Otu0001453	0	0	2	0	0	0	0	0	0	0	0	0	0
Otu0001456	1	0	0	0	0	0	0	0	0	0	0	0	0
Otu0001458	4	1	1	2	0	0	0	0	0	0	0	0	0
Otu0001463	4	0	1	0	0	0	0	0	0	1	0	0	0
Otu0001465	0	0	0	0	0	0	0	0	0	0	1	0	0
Otu0001466	0	1	4	0	0	0	0	1	0	0	1	0	0
Otu0001468	5	0	3	0	0	3	0	1	0	1	6	0	0
Otu0001482	0	0	0	0	0	0	0	0	0	1	1	0	1
Otu0001483	0	0	0	0	0	0	0	1	0	0	2	0	0
Otu0001487	1	0	0	1	0	1	0	0	0	0	1	0	0
Otu0001501	0	0	0	0	0	0	1	0	0	0	0	0	1
Otu0001503	1	1	1	1	0	0	2	0	0	1	4	0	0
Otu0001505	6	0	0	0	0	2	0	0	0	0	0	0	0
Otu0001506	0	0	0	0	0	0	0	1	0	0	0	0	1
Otu0001514	0	0	0	1	0	0	0	0	0	1	0	0	0
Otu0001521	1	0	0	0	0	0	0	0	0	0	0	0	0
Otu0001533	8	2	5	9	0	0	0	2	0	0	7	0	0
Otu0001535	1	0	0	0	0	0	0	0	0	0	1	0	0
Otu0001536	0	0	0	0	0	0	0	0	0	0	1	0	0
Otu0001537	1	0	0	0	0	0	0	0	0	0	1	0	1
Otu0001538	1	0	0	0	0	0	0	0	0	0	3	0	0
Otu0001544	4	2	1	2	40	58	1	4	0	0	0	0	2
Otu0001545	4	4	1	2	4	4	1	1	0	1	3	1	4
Otu0001547	1	0	0	0	0	0	0	0	0	0	0	0	0
Otu0001553	0	4	1	12	0	0	1	1	6	2	2	0	0
Otu0001555	1	0	0	0	0	1	0	0	0	0	1	0	0
Otu0001560	0	0	0	0	0	0	0	0	0	1	0	0	0
Otu0001566	0	0	2	0	0	0	0	0	0	0	1	1	0
Otu0001571	0	0	1	0	0	0	0	0	0	0	2	0	0
Otu0001576	0	0	0	0	0	0	0	1	0	0	1	0	0
Otu0001577	1	29	14	1	0	0	3	10	3	3	13	0	0
Otu0001582	0	0	0	0	0	0	0	0	0	0	0	1	1
Otu0001585	0	0	1	0	0	0	0	0	1	0	0	0	0
Otu0001597	6	5	9	4	0	0	0	1	0	0	6	0	1
Otu0001601	1	0	0	0	0	1	0	0	0	0	0	1	1
Otu0001604	0	0	0	0	0	0	0	0	0	0	1	0	0
Otu0001607	0	0	0	0	0	0	2	0	1	0	0	0	0
Otu0001609	0	1	0	3	0	1	1	0	0	0	0	0	0
Otu0001612	0	0	0	0	0	0	1	0	0	0	0	0	3
Otu0001614	1	0	0	0	0	0	0	0	0	0	0	0	0
Otu0001617	0	0	0	0	0	1	0	0	0	0	0	0	0
Otu0001619	1	2	1	0	0	0	0	1	0	1	9	0	2
Otu0001626	0	0	0	0	0	0	0	0	0	0	1	0	0
Otu0001633	0	0	0	1	0	0	0	0	0	0	1	0	5
Otu0001636	0	0	0	1	0	0	0	0	0	0	0	0	0
Otu0001640	0	0	0	1	0	0	0	0	0	0	0	0	0
Otu0001641	0	0	0	0	0	0	0	1	0	0	0	0	0
Otu0001644	0	0	0	3	0	0	0	0	0	0	0	1	0
Otu0001648	4	1	2	2	0	0	0	0	0	0	2	0	0
Otu0001652	1	1	5	2	0	0	2	1	0	0	1	0	0
Otu0001653	5	0	5	3	0	2	1	1	0	1	4	0	0
Otu0001655	1	0	0	1	0	0	0	0	0	0	0	0	0
Otu0001656	0	0	0	0	0	0	0	0	0	0	0	0	1
Otu0001659	0	0	0	1	1	0	0	1	1	0	0	0	0
Otu0001661	2	0	1	0	0	0	0	1	0	0	0	0	0
Otu0001663	0	0	0	0	0	0	0	0	0	0	1	0	0
Otu0001667	0	0	0	0	14399	5515	0	0	0	0	1	1	2607
Otu0001669	1	0	0	0	0	0	1	0	0	2	0	0	0
Otu0001673	0	0	2	0	0	0	0	0	0	1	0	0	0
Otu0001678	0	0	2	0	0	0	0	0	0	0	0	0	0
Otu0001680	0	1	0	0	0	0	0	0	0	0	0	0	0
Otu0001687	0	0	0	0	0	0	0	0	0	0	1	0	0
Otu0001694	1	1	0	1	0	0	0	0	0	0	1	0	0
Otu0001697	12	1	12	7	0	0	2	1	0	3	6	0	0
Otu0001701	1	0	0	0	0	0	0	0	0	0	0	0	0
Otu0001708	0	0	0	1	0	0	0	0	0	0	1	0	0
Otu0001711	1	1	0	0	0	0	0	0	0	0	0	0	0
Otu0001718	0	0	0	0	0	0	0	0	0	0	1	0	0
Otu0001724	209	373	140	226	52	41	62	174	55	230	344	0	39
Otu0001725	1	0	0	2	0	0	0	0	0	0	0	0	0
Otu0001727	0	0	0	0	0	0	1	1	0	1	1	1	0
Otu0001729	0	0	0	1	0	0	0	0	0	0	0	0	0
Otu0001730	0	1	0	36	0	0	8	0	0	0	0	31	0
Otu0001732	8	1	7	8	0	0	1	2	1	1	14	0	0
Otu0001733	1	0	0	0	0	0	0	2	0	0	0	0	1
Otu0001734	5	3	7	3	0	1	0	0	0	0	2	0	0
Otu0001736	0	0	0	0	0	0	0	0	1	0	0	0	0
Otu0001739	0	0	0	0	0	0	1	0	0	0	0	0	0
Otu0001741	0	0	0	0	0	0	0	0	0	0	2	0	0
Otu0001750	1	0	1	1	2	0	0	0	0	0	1	0	0
Otu0001752	1	0	0	0	0	0	2	2	0	1	4	1	0
Otu0001754	0	0	1	0	0	0	0	0	0	0	0	0	0
Otu0001756	1	0	0	1	0	0	0	0	0	0	0	0	0
Otu0001759	6	4	5	10	0	0	0	0	0	1	5	0	0
Otu0001761	0	0	1	0	0	0	0	0	0	0	0	0	0
Otu0001762	0	1	0	0	2	9	0	1	0	0	0	0	0
Otu0001766	1	2	6	1	2	0	0	0	0	1	4	0	0
Otu0001767	29	2	46	17	0	1	2	1	0	8	22	0	0
Otu0001768	0	0	0	0	0	0	0	1	0	0	0	0	0
Otu0001771	7	0	10	10	0	0	2	2	0	1	6	0	0
Otu0001778	0	1	0	0	0	0	0	0	0	0	0	0	0
Otu0001779	0	0	0	3	0	0	0	1	0	1	0	0	1
Otu0001785	83	376	67	85	0	0	10	164	36	36	85	0	201
Otu0001788	0	1	0	3	0	0	12	5	2	0	1	1	1
Otu0001789	1	0	0	0	0	0	0	0	0	0	0	0	0
Otu0001792	2	0	3	2	0	0	0	1	0	0	1	0	0
Otu0001793	11	5	5	5	0	0	1	3	0	0	8	1	4
Otu0001799	0	0	1	0	0	0	0	0	0	0	0	1	0
Otu0001802	1	3	2	1	0	0	3	3	0	2	3	1	600
Otu0001811	2	0	1	0	0	0	0	0	0	0	1	0	0
Otu0001813	2	0	4	3	0	0	0	2	0	0	3	0	0
Otu0001816	1	0	0	0	0	0	0	0	0	0	2	0	1
Otu0001821	1	0	0	0	0	0	0	0	0	0	0	0	0
Otu0001827	1	0	0	1	0	0	0	0	0	0	0	0	0
Otu0001829	0	0	0	0	0	0	0	0	0	0	0	0	1
Otu0001832	0	0	1	1	0	0	0	0	0	0	1	0	0
Otu0001833	0	1	0	1	0	0	0	0	0	2	0	0	0
Otu0001837	2	7	1	0	0	0	2	1	3	7	10	0	1
Otu0001846	0	0	0	1	0	0	0	0	0	0	0	0	0
Otu0001852	0	0	1	0	0	0	0	0	0	0	0	0	0
Otu0001856	0	0	1	0	2	0	0	0	0	0	0	0	0
Otu0001858	0	0	0	0	0	0	0	0	0	0	1	0	0
Otu0001859	1	1	4	4	0	0	0	1	0	2	2	0	0
Otu0001866	4	2	7	5	4	0	0	1	0	0	2	0	0
Otu0001867	29	0	0	0	0	0	0	0	1	0	0	0	0
Otu0001868	0	0	0	0	2	3	0	0	0	0	0	0	1
Otu0001870	0	1	0	0	0	0	0	0	0	0	0	0	0
Otu0001871	1	0	0	1	0	0	0	1	1	0	2	0	0
Otu0001874	3	7	2	3	0	0	1	0	0	1	2	0	0
Otu0001875	7	4	52	19	5	1	0	1	0	1	3	0	0
Otu0001876	0	0	2	0	0	0	0	0	0	0	0	1	0
Otu0001877	349	493	246	189	16	1	37	12	93	135	284	2	132
Otu0001881	0	0	0	0	0	0	0	0	0	0	1	0	0
Otu0001882	0	0	0	0	0	0	0	0	0	0	1	0	5
Otu0001886	3	0	0	4	0	0	1	2	1	2	2	0	1
Otu0001887	0	0	1	2	0	0	0	0	0	1	0	0	0
Otu0001894	0	0	2	0	0	0	0	0	0	0	0	0	0
Otu0001897	0	0	0	19	0	0	0	0	0	0	0	33	0
Otu0001901	9	0	6	6	0	0	0	0	0	3	5	0	0
Otu0001907	2	0	1	0	0	0	0	2	0	1	1	1	0
Otu0001914	2	0	0	0	0	0	0	0	0	1	1	0	0
Otu0001915	3	0	1	2	0	4	0	0	0	0	0	0	0
Otu0001919	0	0	7	2	0	0	0	0	0	1	2	0	0
Otu0001923	0	0	0	0	0	0	2	0	0	0	1	0	1
Otu0001924	4	4	9	4	0	1	0	0	1	2	6	0	1
Otu0001929	43	84	82	7	11	17	28	44	37	37	115	7	68
Otu0001933	5	16	8	10	0	0	20	26	31	8	20	0	35
Otu0001940	1	4	0	18	0	0	6	1	0	0	0	59	0
Otu0001949	2	0	7	5	0	0	1	0	0	0	0	0	0
Otu0001952	3	0	5	4	1	1	0	0	0	0	1	0	0
Otu0001955	0	0	0	0	0	0	0	0	0	0	0	3	0
Otu0001962	0	0	0	0	0	0	0	0	0	0	0	0	1
Otu0001963	0	0	0	0	0	0	0	0	1	0	0	0	0
Otu0001966	0	0	0	0	0	1	0	0	0	0	0	0	0
Otu0001967	0	0	0	0	0	0	1	1	1	1	0	0	1
Otu0001969	5	11	13	15	11	16	0	14	1	6	24	0	0
Otu0001976	0	0	1	0	0	0	0	0	0	1	2	0	0
Otu0001977	1	0	4	2	0	0	0	0	0	0	0	0	0
Otu0001978	4	2	4	3	0	0	0	0	0	0	0	0	0
Otu0001979	0	0	2	0	0	0	0	0	0	0	1	0	0
Otu0001986	0	0	0	0	0	0	0	2	0	0	2	2	2
Otu0001988	0	0	0	0	0	0	0	0	0	0	0	0	1
Otu0001994	8	2	9	10	0	2	0	0	0	1	2	0	0
Otu0001995	12	3	23	40	0	0	2	1	0	3	13	0	0
Otu0002000	0	0	0	0	0	1	0	0	0	0	0	0	0
Otu0002001	0	0	1	0	0	0	0	0	0	0	3	0	1
Otu0002006	0	0	0	0	0	0	1	0	0	0	0	0	0
Otu0002008	0	0	0	0	1	0	0	0	0	0	1	0	0
Otu0002012	0	0	1	1	0	0	0	0	0	0	0	0	0
Otu0002013	0	0	0	1	0	0	0	0	0	0	0	0	0
Otu0002019	6	8	12	3	0	2	11	6	3	8	10	6	2444
Otu0002022	6	13	10	15	9	15	17	12	17	10	12	1	26
Otu0002023	3	22	10	8	8	1	1	20	4	2	9	1	33
Otu0002024	0	0	0	0	0	0	0	0	0	0	1	0	0
Otu0002026	0	0	1	0	0	0	0	1	0	0	1	0	16
Otu0002028	1	0	2	16	0	0	0	2	0	2	0	0	0
Otu0002039	0	0	1	0	0	0	2	1	0	0	0	0	0
Otu0002041	158	227	293	110	9	27	180	133	190	152	346	0	107
Otu0002044	1	0	0	1	0	0	0	0	0	0	1	0	0
Otu0002045	1	0	0	0	0	0	0	0	0	0	0	0	0
Otu0002046	0	0	0	0	0	0	0	0	0	0	0	0	1
Otu0002047	1	0	2	2	0	0	1	0	0	0	1	0	1
Otu0002048	1	3	0	0	0	0	3	5	0	0	0	0	0
Otu0002050	1	0	0	0	0	0	0	0	0	0	0	0	0
Otu0002058	1	0	1	0	0	0	0	0	0	0	0	0	0
Otu0002061	0	0	1	1	0	0	0	0	0	1	1	0	0
Otu0002069	2	0	0	0	0	0	0	1	0	0	1	0	0
Otu0002079	0	0	0	1	0	0	0	0	0	0	0	0	0
Otu0002089	2	0	1	1	0	0	1	0	0	2	1	0	0
Otu0002092	1	0	1	0	0	0	0	0	0	0	0	0	0
Otu0002093	0	0	0	1	0	0	0	0	0	1	0	0	0
Otu0002094	0	0	0	1	0	0	0	0	0	0	0	0	0
Otu0002095	3	0	2	4	0	0	1	0	0	0	2	0	0
Otu0002096	13	1	10	11	0	0	0	1	0	2	10	1	1
Otu0002109	0	1	1	2	0	0	1	2	0	0	2	1	0
Otu0002110	0	2	1	0	0	1	0	4	1	0	3	0	0
Otu0002112	10	2	14	10	13	11	1	1	0	1	6	0	0
Otu0002114	0	0	0	1	0	0	0	0	0	2	0	0	0
Otu0002117	27	170	46	12	5	16	26	151	39	45	134	0	136
Otu0002121	0	0	1	0	0	0	0	0	0	0	0	0	0
Otu0002130	0	0	0	0	0	3	0	0	0	0	1	0	0
Otu0002133	1	1	0	0	0	1	0	0	0	0	1	0	0
Otu0002134	12	31	34	7	14	16	7	15	4	8	9	6	15
Otu0002135	0	2	0	1	0	1	0	0	0	0	0	0	0
Otu0002136	3	0	1	0	0	3	0	0	0	0	0	3	1
Otu0002139	0	0	0	0	0	0	0	0	0	0	0	0	2
Otu0002141	0	2	0	222	0	0	0	0	0	0	0	1118	0
Otu0002145	0	0	0	0	1	0	0	0	0	1	0	0	0
Otu0002150	1	0	0	1	0	0	0	0	0	0	0	0	0
Otu0002151	920	0	0	0	0	0	0	0	0	0	0	0	0
Otu0002156	58	12	0	17	22	26	8	1	0	48	217	0	5
Otu0002168	0	0	1	0	0	0	0	0	0	0	1	0	0
Otu0002170	1	0	0	0	0	0	0	0	0	0	0	0	0
Otu0002171	0	0	1	0	0	0	0	0	0	0	0	0	0
Otu0002172	0	1	0	1	0	0	0	0	0	0	0	0	0
Otu0002173	0	0	0	1	0	0	0	0	0	0	0	0	0
Otu0002177	1	0	0	0	0	0	0	0	0	0	0	0	0
Otu0002178	0	0	0	2	0	0	2	1	1	0	1	1	3
Otu0002181	0	0	0	2	0	0	0	0	0	0	3	0	0
Otu0002182	1	0	0	0	0	0	0	0	0	0	0	0	0
Otu0002190	0	0	0	0	0	0	1	0	0	0	0	0	2
Otu0002191	1	0	1	2	0	0	0	0	0	0	0	0	0
Otu0002193	1	0	0	0	0	0	0	0	0	0	0	0	0
Otu0002194	0	0	0	0	0	0	1	0	0	0	1	0	0
Otu0002198	5	9	1	5	2	5	1	2	1	3	10	8	30
Otu0002199	2	0	0	1	0	0	0	0	0	1	1	0	0
Otu0002200	2	0	0	0	0	0	0	1	0	0	0	0	0
Otu0002206	0	0	1	1	0	0	0	0	0	0	1	0	0
Otu0002208	3	0	1	0	0	0	0	0	0	0	1	0	0
Otu0002213	3	0	0	0	0	0	0	0	0	0	0	0	0
Otu0002216	3	15	5	9	2	8	6	11	10	7	9	179	27
Otu0002218	0	0	0	0	0	1	1	0	0	0	1	0	0
Otu0002221	2	0	0	0	0	0	0	0	0	0	0	0	0
Otu0002227	0	1	0	0	0	1	0	0	0	0	1	0	0
Otu0002230	3	0	1	1	0	2	1	0	0	2	4	0	0
Otu0002233	0	1	0	0	0	0	0	0	0	0	0	0	0
Otu0002241	2	5	1	3	0	0	2	3	0	4	7	0	0
Otu0002246	3	3	5	6	1	0	5	2	1	5	7	1	2
Otu0002249	0	0	0	0	0	0	0	0	0	0	0	1	0
Otu0002252	0	0	1	0	0	0	0	0	0	0	0	0	0
Otu0002261	31	0	4	5	11	38	2	0	9	4	9	8	3
Otu0002270	0	0	7	0	0	0	0	0	0	0	1	0	0
Otu0002272	0	0	0	1	0	0	0	0	0	0	0	0	0
Otu0002275	2	0	0	0	3	9	0	0	0	0	0	0	0
Otu0002276	0	0	0	0	0	0	0	0	0	0	0	0	1
Otu0002278	1	0	0	0	0	0	0	0	0	0	0	0	0
Otu0002282	0	1	0	0	0	0	0	0	0	0	1	0	0
Otu0002288	0	6	0	1	0	0	0	0	1	2	1	0	2
Otu0002295	0	1	3	1	0	0	0	0	0	0	3	0	0
Otu0002299	0	0	0	2	0	0	0	0	0	0	0	0	0
Otu0002303	0	1	0	1	0	0	0	0	0	1	0	1	0
Otu0002326	1	0	0	0	0	0	0	0	0	0	0	0	0
Otu0002335	0	0	0	0	1	0	0	0	0	0	0	1	0
Otu0002338	6	2	15	15	0	1	3	3	0	0	14	0	0
Otu0002341	0	0	0	0	0	1	0	0	0	0	0	0	0
Otu0002342	1	0	2	2	0	0	0	0	0	0	1	1	0
Otu0002345	0	2	0	0	2	0	0	0	0	0	0	0	0
Otu0002348	3	40	14	10	8	14	1	38	12	3	19	16	56
Otu0002349	0	0	0	0	0	0	0	0	0	0	0	0	1
Otu0002359	0	0	0	4	0	0	0	0	0	0	0	0	0
Otu0002363	0	4	2	1	0	0	0	0	1	3	8	0	1
Otu0002364	0	0	0	0	0	0	0	0	0	0	1	0	0
Otu0002367	0	4	0	0	0	0	0	1	0	0	2	0	4
Otu0002372	0	0	0	1	0	0	1	0	0	0	1	0	0
Otu0002375	0	0	0	1	0	0	0	0	0	0	1	0	0
Otu0002376	0	0	0	0	0	2	0	1	0	0	0	0	1
Otu0002378	0	0	0	0	0	0	0	0	0	1	0	0	0
Otu0002381	11	16	21	14	2	5	1	0	0	5	13	0	0
Otu0002386	0	0	0	0	0	0	0	1	0	0	0	0	0
Otu0002392	0	0	0	0	0	0	0	1	0	0	0	0	0
Otu0002406	0	0	1	0	8	5	0	6	0	2	5	0	14
Otu0002407	1	3	3	0	0	0	1	0	2	1	2	0	2
Otu0002408	0	0	0	0	0	0	1	0	0	0	0	0	0
Otu0002416	0	0	0	14	0	0	0	0	1	0	1	0	0
Otu0002420	0	0	0	0	0	0	0	0	0	0	0	0	1
Otu0002425	2	1	1	0	1	0	0	0	0	0	2	0	0
Otu0002426	1	3	3	1	1	1	1	0	1	4	8	5	3
Otu0002430	0	0	0	0	0	0	0	0	0	0	2	0	0
Otu0002431	1	3	1	0	0	0	0	3	1	2	3	0	1
Otu0002433	0	0	0	0	0	0	0	0	0	0	2	0	0
Otu0002435	1	0	0	1	0	0	0	0	0	0	0	0	0
Otu0002439	32	3	53	20	2	0	0	1	0	4	22	0	0
Otu0002442	0	0	0	0	0	0	0	0	0	0	0	0	1
Otu0002447	12	1	12	3	0	1	2	0	0	1	2	0	0
Otu0002448	1	0	0	1	0	0	0	0	0	0	0	0	0
Otu0002449	0	2	3	0	0	0	0	0	0	3	2	0	0
Otu0002459	0	0	0	2	0	0	0	1	0	0	1	1	0
Otu0002462	2	1	1	1	0	0	0	0	0	0	3	0	0
Otu0002463	54	149	113	77	17	24	71	56	36	51	138	65	40
Otu0002464	7	3	4	5	0	0	2	1	0	1	7	0	0
Otu0002468	0	0	0	0	0	0	0	0	0	1	0	0	0
Otu0002469	2	0	0	0	0	1	0	0	0	1	2	0	0
Otu0002472	2	0	0	1	0	0	0	0	0	0	3	0	0
Otu0002475	0	1	0	0	0	0	0	1	0	0	0	0	0
Otu0002477	0	0	1	0	2	8	0	1	0	0	0	0	3
Otu0002478	0	0	0	0	0	0	0	0	0	1	0	0	0
Otu0002488	0	1	1	0	0	0	0	0	0	1	0	0	0
Otu0002489	0	0	0	0	0	0	0	0	0	0	2	0	0
Otu0002490	0	0	1	0	0	0	0	1	0	0	1	0	3
Otu0002500	1	0	0	0	0	0	0	0	0	0	0	0	0
Otu0002503	0	0	0	1	0	0	0	0	0	1	0	0	0
Otu0002506	0	0	0	0	0	0	0	0	0	0	1	0	0
Otu0002509	0	27	79	27	0	0	0	231	0	81	67	0	0
Otu0002512	0	0	1	2	0	0	0	0	0	0	2	0	0
Otu0002513	0	0	0	0	0	0	0	0	1	0	0	0	0
Otu0002516	1	0	1	5	0	0	0	0	0	0	0	0	0
Otu0002517	3	0	0	0	0	0	0	0	0	0	0	0	0
Otu0002522	1	0	1	0	0	0	0	0	0	0	0	0	0
Otu0002526	0	0	0	1	0	0	2	1	0	0	0	0	2
Otu0002535	0	0	0	0	0	0	0	1	0	0	0	5	0
Otu0002537	0	1	2	0	0	0	0	0	0	0	1	0	1
Otu0002546	0	0	0	0	0	1	0	0	0	0	0	0	0
Otu0002558	0	0	0	0	0	0	0	0	0	0	0	0	1
Otu0002566	50	125	56	27	2	2	61	41	23	81	189	1	48
Otu0002567	1	0	0	1	0	0	0	0	0	0	1	1	0
Otu0002569	0	0	0	0	0	0	0	0	0	0	0	1	0
Otu0002574	1	0	1	0	0	0	0	0	0	0	1	0	0
Otu0002578	3	0	1	0	1	0	0	0	0	0	2	0	0
Otu0002579	40	99	19	17	16	8	46	1	63	103	317	0	0
Otu0002580	5	0	5	7	0	0	0	1	0	0	2	0	0
Otu0002583	0	0	0	3	0	0	0	0	0	1	0	0	0
Otu0002590	1	0	1	2	0	0	0	0	0	0	0	0	0
Otu0002593	3	0	0	0	0	1	0	0	0	0	2	1	0
Otu0002594	0	5	0	2	1	0	0	3	1	3	5	0	3
Otu0002596	1	0	0	2	0	0	0	0	2	1	3	0	0
Otu0002600	0	0	0	10	0	0	0	0	0	0	0	67	0
Otu0002601	0	0	0	1	0	0	0	0	0	0	0	0	0
Otu0002602	0	0	0	0	0	0	0	1	0	0	0	0	0
Otu0002604	0	0	1	0	0	0	0	3	0	0	4	0	0
Otu0002606	0	0	0	11	14	0	0	5	0	0	0	0	163
Otu0002610	482	672	1327	56	0	0	264	307	29	104	221	1	0
Otu0002615	2	0	0	1	0	0	0	0	0	0	0	0	0
Otu0002618	1	0	0	1	0	0	0	1	0	0	0	0	0
Otu0002619	0	0	0	0	0	1	0	0	0	0	0	0	0
Otu0002622	0	0	1	0	0	0	0	0	0	0	1	0	0
Otu0002631	0	0	0	0	0	0	0	1	0	0	0	0	0
Otu0002634	26	68	27	29	18	13	22	41	22	21	58	0	1
Otu0002638	1	1	2	1	0	0	2	0	0	0	1	1	0
Otu0002641	0	1	1	0	0	0	0	0	0	0	0	0	0
Otu0002650	1	0	3	2	0	1	0	0	0	0	3	0	0
Otu0002656	2	1	0	5	0	0	0	1	0	0	1	0	0
Otu0002658	1	0	0	3	0	0	0	0	0	0	3	0	0
Otu0002660	0	0	0	1	0	0	0	0	0	0	2	0	0
Otu0002663	1	0	0	0	0	0	0	0	0	0	0	0	0
Otu0002670	34	130	21	18	66	34	53	7	59	144	386	0	17
Otu0002676	0	5	2	1	1	1	0	0	0	1	0	0	0
Otu0002684	2	0	3	1	0	0	0	0	0	0	2	0	0
Otu0002687	0	0	1	0	0	1	0	0	0	0	0	0	0
Otu0002688	5	0	0	3	0	0	0	2	0	0	2	0	0
Otu0002690	0	0	0	0	0	1	0	0	0	0	0	0	0
Otu0002692	161	220	178	120	7	21	157	102	48	50	138	88	1
Otu0002696	0	0	3	2	0	1	0	0	0	1	0	0	0
Otu0002707	0	1	0	0	0	0	0	0	0	0	0	0	0
Otu0002708	0	0	0	0	0	0	0	0	1	0	1	0	4
Otu0002714	3	0	4	3	2	4	0	0	0	1	3	0	0
Otu0002728	0	1	0	0	0	3	2	1	0	0	0	2	0
Otu0002740	1	0	1	2	0	0	0	0	0	0	1	0	0
Otu0002745	3	1	13	4	5	3	0	0	0	0	1	0	0
Otu0002746	1	0	0	2	0	0	0	0	0	0	2	0	0
Otu0002753	0	1	4	3	1	0	0	0	0	2	0	0	0
Otu0002755	0	0	1	0	0	0	0	0	0	0	0	0	0
Otu0002761	3	0	1	1	0	0	0	1	1	0	0	0	0
Otu0002773	0	0	0	2	0	0	0	0	0	1	2	0	0
Otu0002774	1	0	4	2	0	0	0	0	0	0	0	0	0
Otu0002775	2	0	0	0	0	0	0	0	0	0	0	0	0
Otu0002777	0	0	0	0	0	0	0	0	0	0	1	0	0
Otu0002778	1	0	3	2	1	0	0	0	0	2	5	0	0
Otu0002784	29	16	20	14	2	1	3	6	3	9	48	1	0
Otu0002786	3	8	1	1	0	0	1	0	0	0	0	0	0
Otu0002788	3	0	1	1	0	0	0	0	0	0	1	1	0
Otu0002790	0	1	1	0	0	0	0	0	0	0	0	0	0
Otu0002792	2	0	0	0	0	0	0	0	0	0	0	0	0
Otu0002809	1	0	0	0	0	0	0	0	0	0	0	0	0
Otu0002813	14	15	10	17	12	42	43	53	17	6	23	18	28
Otu0002814	1	1	1	0	0	0	0	0	0	0	0	0	0
Otu0002817	2	2	1	0	0	0	1	0	0	0	2	0	0
Otu0002830	0	0	1	0	0	0	0	0	0	0	0	0	0
Otu0002832	0	0	0	0	0	0	0	0	0	0	1	0	0
Otu0002838	1	0	0	0	0	0	0	0	0	0	0	0	0
Otu0002840	0	0	1	0	0	0	0	0	0	0	0	0	0
Otu0002843	0	0	1	0	0	0	0	0	0	0	0	0	0
Otu0002855	0	0	0	0	1	0	0	0	0	0	0	0	0
Otu0002857	8	3	0	3	0	0	0	2	0	1	1	0	0
Otu0002862	0	0	0	0	0	0	1	0	0	1	1	0	0
Otu0002864	1	0	0	24	0	0	3	0	0	0	0	56	0
Otu0002878	0	1	0	0	0	0	0	0	0	0	0	0	0
Otu0002902	3	1	2	3	0	0	0	2	0	0	8	0	0
Otu0002903	1	0	0	0	0	0	0	0	0	0	0	0	0
Otu0002904	0	1	0	0	0	0	0	0	0	0	0	0	0
Otu0002910	0	0	0	0	2	0	0	0	0	0	0	0	0
Otu0002915	2	0	11	2	1	0	0	0	0	0	1	0	0
Otu0002920	25	1	13	16	0	0	2	0	1	5	14	0	0
Otu0002932	0	0	0	2	0	1	1	1	1	1	0	0	0
Otu0002937	0	0	0	0	0	0	1	1	0	0	2	0	0
Otu0002945	4	34	0	0	4	0	0	0	0	0	1	0	0
Otu0002949	0	0	0	0	0	0	0	0	0	0	1	0	0
Otu0002950	1	0	0	1	0	0	0	0	0	0	0	0	0
Otu0002952	0	1	0	0	0	0	0	0	0	0	1	0	0
Otu0002956	0	0	0	0	0	0	0	1	0	0	0	0	1
Otu0002959	0	0	0	0	0	1	0	0	0	0	0	1	0
Otu0002960	0	0	0	0	0	0	1	0	0	0	0	0	0
Otu0002963	3	0	2	3	0	0	0	0	0	0	5	0	0
Otu0002978	0	0	0	0	0	0	0	1	1	0	0	0	0
Otu0002983	0	2	2	0	0	0	0	0	0	0	0	1	1
Otu0002987	0	0	0	0	0	2	0	0	0	0	0	0	5
Otu0003002	1	0	1	0	0	0	0	0	0	0	0	0	0
Otu0003004	2	0	0	1	0	0	0	0	0	0	0	0	0
Otu0003009	0	0	1	0	0	0	0	0	0	0	0	0	0
Otu0003010	2	0	4	1	6	3	0	0	0	1	1	0	0
Otu0003011	0	0	2	1	0	0	0	0	0	0	0	0	0
Otu0003013	0	4	0	0	0	0	0	1	0	0	0	0	0
Otu0003015	1	0	0	1	0	0	0	0	0	0	0	0	0
Otu0003017	0	1	1	1	0	0	0	1	0	0	1	0	2
Otu0003020	0	0	0	0	0	1	0	0	0	0	1	3	0
Otu0003024	0	0	0	0	0	0	0	1	0	1	0	0	0
Otu0003034	0	0	0	0	2	0	1	0	1	0	3	4	0
Otu0003041	0	0	0	0	0	1	0	0	0	0	0	0	0
Otu0003059	0	0	0	0	0	0	0	0	0	0	1	0	0
Otu0003061	60	94	17	51	0	0	15	40	15	38	98	0	0
Otu0003070	2	0	0	0	0	0	0	0	0	0	0	0	0
Otu0003077	1	0	0	0	0	0	0	0	0	0	0	0	0
Otu0003083	0	0	1	1	0	1	0	0	0	0	0	0	0
Otu0003084	2	0	2	1	0	0	0	1	0	2	0	0	0
Otu0003090	5	1	0	0	0	0	0	0	0	0	0	0	0
Otu0003091	2	0	2	1	0	0	0	0	0	0	0	0	0
Otu0003094	0	0	1	0	0	0	0	0	0	0	0	0	0
Otu0003108	0	0	1	2	0	0	0	0	0	0	1	0	0
Otu0003110	2	0	7	5	0	0	0	0	0	0	1	0	0
Otu0003113	1	0	0	1	0	0	0	0	0	0	1	0	0
Otu0003114	0	1	0	0	0	0	0	0	0	0	1	0	0
Otu0003118	3	0	1	1	0	0	0	0	0	0	0	0	0
Otu0003124	2	0	0	0	0	0	0	0	0	0	0	0	0
Otu0003125	1	0	0	0	1	0	0	0	0	0	0	0	0
Otu0003127	0	0	0	0	2	0	0	0	0	0	0	0	0
Otu0003134	0	0	0	0	0	0	1	0	0	0	0	0	1
Otu0003136	0	1	0	0	0	0	0	0	1	0	0	0	0
Otu0003145	0	0	0	0	0	0	1	0	0	0	0	0	1
Otu0003151	0	0	0	1	0	0	0	0	1	0	0	0	0
Otu0003152	0	0	0	0	0	1	0	0	0	0	0	0	3
Otu0003156	11	0	2	0	0	0	0	0	0	0	1	0	0
Otu0003157	1	0	0	0	0	0	0	0	0	0	0	0	0
Otu0003162	6	0	2	0	0	0	1	0	0	1	0	0	0
Otu0003163	0	0	1	0	0	1	0	0	0	0	0	0	0
Otu0003176	1	0	1	2	0	0	0	0	0	0	7	0	0
Otu0003177	0	0	0	0	0	0	0	0	0	0	0	1	0
Otu0003178	0	0	0	0	0	0	0	0	0	0	0	7	0
Otu0003179	0	0	0	0	1	0	0	0	0	0	0	0	0
Otu0003186	0	0	0	0	0	0	0	0	0	0	1	0	0
Otu0003194	1	0	0	0	0	0	0	0	0	0	0	0	0
Otu0003198	0	0	0	0	1	2	0	0	0	0	0	2	2
Otu0003199	1	0	0	0	0	0	0	0	0	0	0	0	0
Otu0003200	2	4	3	2	0	0	0	1	0	0	3	0	0
Otu0003201	0	0	0	13	0	0	3	51	16	12	26	0	1
Otu0003212	0	0	0	0	0	0	0	1	0	0	0	0	0
Otu0003219	0	0	1	1	0	0	0	0	0	0	0	0	0
Otu0003227	3	0	0	0	0	0	0	0	0	0	1	0	0
Otu0003230	1	0	0	1	0	0	0	0	0	0	0	0	0
Otu0003231	0	0	0	0	0	0	0	0	0	0	0	0	1
Otu0003234	0	0	1	0	0	0	0	0	0	0	2	0	0
Otu0003239	0	0	1	0	0	0	0	0	0	0	0	0	0
Otu0003240	0	0	0	0	0	0	0	0	0	0	0	0	1
Otu0003241	0	0	1	1	0	0	0	0	0	0	1	0	0
Otu0003247	14	69	146	159	0	0	31	153	46	12	32	0	0
Otu0003251	0	18	0	11	0	0	0	3	4	0	1	7	0
Otu0003264	6	0	0	0	0	0	0	0	0	0	0	0	2
Otu0003269	0	0	0	0	0	0	1	3	0	0	2	0	0
Otu0003275	0	0	0	1	0	0	0	0	0	0	0	0	1
Otu0003276	8	6	131	41	0	17	19	22	16	10	27	26	6
Otu0003280	0	0	0	0	0	0	1	0	0	0	0	0	0
Otu0003283	0	0	0	0	0	0	0	0	0	0	1	0	0
Otu0003284	0	0	0	1	0	0	0	0	0	0	0	0	0
Otu0003287	3	0	3	3	2	1	0	0	0	0	4	0	0
Otu0003288	0	0	2	0	0	0	0	0	0	0	0	0	0
Otu0003290	0	0	1	0	0	0	0	0	0	0	0	0	0
Otu0003291	0	0	0	0	0	0	1	0	0	1	1	0	0
Otu0003292	1	0	0	0	0	0	0	0	0	0	0	0	0
Otu0003297	0	0	0	0	0	0	0	0	0	0	1	0	0
Otu0003304	0	0	1	0	0	0	0	0	0	1	0	0	0
Otu0003305	0	0	0	0	0	0	2	3	0	0	2	0	1
Otu0003307	0	0	1	0	0	0	0	0	0	0	0	0	1
Otu0003308	0	0	0	0	0	0	0	0	0	0	1	0	0
Otu0003310	2	0	1	0	0	0	1	0	0	0	0	0	0
Otu0003312	0	0	0	1	0	0	0	0	0	0	0	0	0
Otu0003316	1	0	0	0	0	0	0	0	0	0	0	0	0
Otu0003319	1	1	2	0	0	0	1	8	0	4	5	0	0
Otu0003325	0	0	0	0	0	0	0	2	0	0	0	0	0
Otu0003326	0	0	0	0	0	0	0	0	0	0	0	1	0
Otu0003328	3	0	5	1	0	0	1	0	0	1	5	0	0
Otu0003329	0	0	0	0	0	0	2	1	0	0	0	1	2
Otu0003335	3	2	2	4	0	0	0	0	0	0	6	0	0
Otu0003336	2	2	1	0	0	0	0	0	0	0	2	0	1
Otu0003337	1	1	0	0	0	0	0	0	0	0	0	0	0
Otu0003340	0	0	0	0	0	0	0	1	0	0	0	0	0
Otu0003342	0	0	0	0	0	0	0	0	0	0	2	0	0
Otu0003346	0	0	0	1	0	0	0	0	0	0	0	0	0
Otu0003347	2	0	6	2	0	0	0	1	0	0	1	0	0
Otu0003351	0	1	0	1	0	0	0	0	0	0	0	0	0
Otu0003352	0	0	0	0	0	0	0	1	0	0	0	0	0
Otu0003359	0	0	1	2	0	0	0	0	1	0	0	0	0
Otu0003360	1	1	2	0	0	0	0	0	0	0	0	0	0
Otu0003364	5	23	17	6	4	11	2	5	14	10	29	2	25
Otu0003369	0	0	2	1	0	0	0	0	0	0	0	0	0
Otu0003371	0	0	0	0	0	0	0	0	0	0	1	0	0
Otu0003376	0	0	0	0	0	0	0	0	0	0	3	0	0
Otu0003381	9	1	8	7	0	0	0	1	0	2	6	1	0
Otu0003386	0	0	0	1	0	1	0	0	0	0	0	0	0
Otu0003391	0	0	0	0	0	0	1	1	0	0	0	1	0
Otu0003394	0	1	1	0	0	0	0	0	0	0	0	0	0
Otu0003395	1	0	0	0	0	0	0	0	0	0	0	1	1
Otu0003399	0	0	0	0	0	0	1	0	0	0	1	0	0
Otu0003402	4	1	6	3	0	0	0	0	0	2	1	0	0
Otu0003404	0	0	0	1	0	0	1	0	0	0	1	0	1
Otu0003409	0	0	1	0	0	0	0	0	0	0	0	0	0
Otu0003410	0	0	1	0	0	0	0	0	0	0	1	0	0
Otu0003415	0	0	9	0	2	6	0	0	0	0	0	0	0
Otu0003417	1	0	0	0	0	0	0	0	0	0	0	0	0
Otu0003420	1	1	0	0	0	0	0	0	0	0	0	0	0
Otu0003421	0	0	1	0	0	0	0	0	0	0	0	0	0
Otu0003423	2	0	0	0	0	0	0	0	0	0	1	1	0
Otu0003424	0	0	0	0	0	1	0	0	0	0	0	0	0
Otu0003425	0	1	0	0	0	0	0	0	0	0	0	0	0
Otu0003431	0	0	0	3	0	0	0	0	0	0	0	13	0
Otu0003434	1	0	0	0	0	0	0	0	0	0	0	0	0
Otu0003436	1	0	1	0	0	0	0	0	0	0	0	0	0
Otu0003442	0	0	0	0	0	0	0	0	0	1	0	0	0
Otu0003446	0	1	0	0	1	0	0	0	0	0	0	0	0
Otu0003447	0	0	0	0	0	0	0	0	0	0	0	3	0
Otu0003448	0	0	0	0	0	0	0	0	0	0	0	0	1
Otu0003453	8	0	4	2	0	0	1	2	0	0	0	1	0
Otu0003461	27	82	11	32	10	20	19	26	18	30	81	35	58
Otu0003463	0	0	0	0	0	1	0	0	0	0	2	0	0
Otu0003464	0	0	1	0	0	0	0	1	0	0	0	0	0
Otu0003468	1	2	0	1	0	0	0	0	0	0	1	0	0
Otu0003471	0	0	0	0	0	0	0	1	0	0	0	0	0
Otu0003475	0	0	0	0	0	4	0	0	0	0	0	0	0
Otu0003476	3	0	1	8	0	0	2	4	1	0	4	0	0
Otu0003481	1	0	2	0	0	0	0	0	0	0	0	0	0
Otu0003485	0	0	0	1	0	0	0	0	0	0	0	0	0
Otu0003486	0	0	0	1	0	0	0	1	0	0	2	0	0
Otu0003487	0	0	1	0	0	0	1	3	0	0	0	0	0
Otu0003488	0	0	0	10	0	0	0	0	0	0	0	0	0
Otu0003494	0	0	0	1	0	0	0	0	0	0	0	0	0
Otu0003500	0	2	3	0	0	0	1	2	1	5	6	0	0
Otu0003505	15	6	14	10	1	0	1	1	0	3	13	0	0
Otu0003511	127	166	120	88	9	21	98	62	31	42	103	68	1
Otu0003513	0	0	0	0	1	1	0	0	0	0	0	0	0
Otu0003521	0	0	0	1	0	0	0	0	0	0	0	0	0
Otu0003524	0	0	1	0	0	0	0	0	0	0	0	0	0
Otu0003525	0	0	0	0	0	0	0	0	0	0	1	0	0
Otu0003526	2	1	1	7	0	0	0	0	0	0	3	0	0
Otu0003529	8	0	5	6	3	0	1	0	0	0	3	0	0
Otu0003531	1	0	0	0	0	0	0	0	0	0	1	0	0
Otu0003532	0	0	2	0	0	0	0	0	0	0	0	0	0
Otu0003537	1	0	1	1	0	0	0	0	0	0	0	0	0
Otu0003544	0	0	1	2	0	0	0	1	0	0	1	0	0
Otu0003547	1	0	2	0	0	0	0	0	0	0	0	0	0
Otu0003554	0	1	2	2	0	0	0	0	0	0	1	0	0
Otu0003557	0	0	0	0	1	0	1	0	0	0	0	0	0
Otu0003570	0	0	0	0	0	0	0	0	0	1	0	0	0
Otu0003572	0	0	1	1	0	0	0	1	0	0	0	1	2
Otu0003573	0	1	0	0	0	0	0	0	0	0	0	0	0
Otu0003577	0	0	0	0	1	0	0	0	1	0	0	0	0
Otu0003584	7	4	7	2	0	0	0	1	1	2	12	0	0
Otu0003589	0	0	0	0	0	0	0	0	0	0	0	1	0
Otu0003592	0	0	0	0	15	32	0	0	0	0	0	1	3
Otu0003593	0	0	0	0	0	0	1	0	0	0	0	0	0
Otu0003607	0	0	1	5	0	0	0	0	0	0	2	0	0
Otu0003617	3	0	2	1	1	3	0	0	0	0	0	0	2
Otu0003621	1	8	13	3	0	2	7	5	6	7	12	0	10
Otu0003623	0	0	0	1	0	0	0	0	0	0	0	0	0
Otu0003627	0	0	0	2	0	0	0	0	0	0	0	0	0
Otu0003631	0	1	0	0	0	0	0	0	0	0	0	0	0
Otu0003632	3	1	1	0	0	0	0	0	0	0	0	1	0
Otu0003634	1	0	1	1	0	0	0	0	3	0	1	0	0
Otu0003636	0	0	0	0	0	0	0	0	0	0	1	0	0
Otu0003637	1	0	1	0	0	0	0	0	0	0	0	0	0
Otu0003638	0	1	2	1	0	0	0	0	0	0	1	0	0
Otu0003640	0	0	1	0	0	0	0	0	0	0	0	0	0
Otu0003643	1	0	0	2	1	3	0	0	0	0	0	0	0
Otu0003649	0	0	0	1	0	0	0	0	0	0	0	0	0
Otu0003651	0	0	0	0	0	0	0	1	0	0	0	0	0
Otu0003652	1	1	1	0	0	0	0	0	0	0	0	0	0
Otu0003653	1	0	0	0	0	0	0	0	0	0	1	0	0
Otu0003657	0	2	0	0	0	0	2	1	0	2	2	0	0
Otu0003658	2	0	0	0	0	0	0	0	0	0	0	0	0
Otu0003663	2	0	0	0	0	0	0	0	0	0	0	0	0
Otu0003669	0	2	0	2	1	6	5	2	1	2	3	8	0
Otu0003670	1	0	0	0	0	1	0	0	0	0	1	0	0
Otu0003671	0	0	1	0	0	0	0	0	0	0	0	0	0
Otu0003672	1	0	0	0	0	0	0	1	0	0	0	0	0
Otu0003683	0	0	0	6	0	0	6	0	0	0	0	37	0
Otu0003686	10	12	16	26	0	0	4	1	2	39	88	0	0
Otu0003688	0	0	0	0	0	0	0	0	0	1	0	11	1
Otu0003689	0	0	0	1	0	0	0	0	0	0	0	0	0
Otu0003691	0	0	1	0	0	0	0	0	0	0	0	0	0
Otu0003692	0	1	0	3	2	7	3	2	3	4	3	2	11
Otu0003693	0	0	0	0	0	1	0	0	0	0	0	0	0
Otu0003697	0	0	0	2	0	1	0	0	0	0	1	0	0
Otu0003701	2	0	0	2	0	0	0	0	0	1	3	0	0
Otu0003710	1	0	0	0	0	0	0	0	0	0	0	0	0
Otu0003712	1	0	0	0	0	0	0	0	0	0	0	0	0
Otu0003715	0	0	0	0	0	0	0	1	0	0	0	0	0
Otu0003718	2	3	0	0	0	0	0	3	0	0	0	0	0
Otu0003727	0	0	0	0	2	13	0	0	0	0	0	0	2
Otu0003745	1	0	0	0	0	0	2	1	0	0	1	0	73
Otu0003750	0	0	0	0	0	0	0	0	0	0	0	1	1
Otu0003752	5	13	0	0	1	1	3	3	4	5	14	1	7
Otu0003757	8	0	4	15	0	0	0	0	0	0	3	0	0
Otu0003759	0	1	0	0	1	0	0	0	0	0	1	0	0
Otu0003760	1	0	0	1	0	0	2	0	0	0	2	0	0
Otu0003765	1	0	0	0	0	0	0	0	0	0	0	0	0
Otu0003769	1	0	2	1	0	0	0	0	0	0	2	0	0
Otu0003770	6	1	3	4	0	2	1	0	0	0	3	0	0
Otu0003772	1	1	0	0	0	0	0	0	0	0	0	0	0
Otu0003773	1	0	0	0	0	0	0	0	0	0	0	0	0
Otu0003775	0	0	0	0	0	0	0	0	0	0	0	1	0
Otu0003778	1	0	0	0	0	0	0	0	0	0	0	0	0
Otu0003781	0	0	2	0	0	0	0	0	0	0	2	0	0
Otu0003788	0	1	2	1	0	0	0	0	0	1	1	0	0
Otu0003789	13	2	16	9	0	0	0	0	0	2	4	0	0
Otu0003790	0	0	2	1	0	0	1	0	0	0	0	0	0
Otu0003791	0	0	0	1	0	0	0	0	0	0	0	0	0
Otu0003830	0	0	0	1	0	0	0	0	0	0	0	0	0
Otu0003833	0	0	0	0	256	286	0	0	0	0	0	0	88
Otu0003844	0	0	0	0	0	0	0	0	0	0	1	0	0
Otu0003849	2	1	6	2	0	0	0	0	0	0	0	0	0
Otu0003851	0	0	1	0	0	0	0	0	0	0	0	0	0
Otu0003852	69	62	20	46	8	31	82	163	36	22	107	7	40
Otu0003855	0	0	0	0	0	0	0	0	0	1	0	0	0
Otu0003859	0	0	0	1	0	0	0	0	0	0	0	0	0
Otu0003870	0	0	0	0	0	0	0	0	0	0	1	0	0
Otu0003874	0	0	0	0	3	0	0	0	0	0	0	0	1
Otu0003877	1	0	4	1	5	7	0	0	0	1	0	0	0
Otu0003879	0	0	0	0	0	0	0	0	0	0	0	0	1
Otu0003882	0	0	0	1	0	0	0	0	0	0	0	0	0
Otu0003883	1	0	0	0	0	0	0	0	0	0	1	0	0
Otu0003885	2	13	0	1	1	4	1	5	2	5	4	0	4
Otu0003886	21	35	16	19	7	5	11	28	12	17	55	1	3
Otu0003889	0	0	0	1	0	0	0	0	0	0	2	1	0
Otu0003904	0	1	0	1	0	0	0	0	0	0	0	0	0
Otu0003906	0	0	1	0	0	0	0	0	0	0	0	0	0
Otu0003908	0	0	2	0	0	0	0	0	0	0	0	0	0
Otu0003909	2	0	3	4	0	0	0	0	0	0	1	0	0
Otu0003910	2	0	1	0	1	1	0	0	1	1	1	0	2
Otu0003911	0	0	0	1	0	0	0	0	0	0	0	0	0
Otu0003914	2	2	0	2	0	0	0	0	0	1	2	0	2
Otu0003919	0	0	0	0	0	0	1	0	1	2	2	0	0
Otu0003930	0	0	0	0	0	0	0	1	0	0	0	0	0
Otu0003933	0	0	0	1	0	0	1	0	0	0	5	0	3
Otu0003934	0	4	0	0	0	1	0	0	0	0	1	1	5
Otu0003938	0	0	0	1	0	0	0	0	0	0	0	0	0
Otu0003948	7	23	11	11	0	0	13	8	3	7	36	0	0
Otu0003952	2	1	1	1	0	0	0	0	0	0	0	0	0
Otu0003953	0	0	0	1	0	0	0	0	0	0	0	0	0
Otu0003954	2	0	1	1	0	0	0	0	0	0	1	0	0
Otu0003957	0	0	1	0	0	0	0	0	0	0	5	0	0
Otu0003960	0	0	0	0	0	0	0	0	0	0	1	0	0
Otu0003965	1	0	0	0	0	0	0	0	0	0	0	0	0
Otu0003970	0	1	0	0	0	0	0	0	0	0	0	0	0
Otu0003972	30	92	0	52	0	0	39	46	29	55	120	0	0
Otu0003975	3	0	0	0	0	0	0	0	0	0	0	0	0
Otu0003982	2	0	0	0	0	0	0	0	0	0	0	0	0
Otu0003984	4	0	2	4	0	0	0	0	0	1	2	0	0
Otu0003992	0	0	0	0	0	0	0	0	0	0	1	0	0
Otu0004001	0	1	1	0	0	0	0	1	0	0	1	0	0
Otu0004012	4	18	4	4	0	0	4	0	4	7	14	0	0
Otu0004026	1	0	0	1	0	0	0	0	0	0	0	0	0
Otu0004027	1	0	0	0	0	0	0	0	0	0	0	0	1
Otu0004032	0	0	0	0	0	0	0	0	0	3	3	0	2
Otu0004040	0	0	0	0	0	4	0	0	0	0	0	0	0
Otu0004045	7	2	13	4	0	0	0	1	0	0	8	0	0
Otu0004047	0	0	0	0	0	0	0	0	0	0	1	0	0
Otu0004052	0	0	0	0	0	1	0	0	0	0	0	0	1
Otu0004056	0	0	0	0	0	0	0	2	0	0	0	0	0
Otu0004059	0	0	0	38	0	0	0	0	0	0	0	120	0
Otu0004062	1	0	0	0	0	0	0	0	0	0	0	0	0
Otu0004065	0	0	0	0	0	0	0	0	0	0	2	0	0
Otu0004066	0	0	0	0	0	1	0	0	0	0	0	0	0
Otu0004067	0	1	0	2	0	0	0	0	0	0	0	0	0
Otu0004068	0	0	0	1	0	0	0	0	0	0	0	0	0
Otu0004070	0	0	0	1	0	0	0	0	0	0	0	0	0
Otu0004075	2	12	8	2	2	3	0	3	3	1	7	0	12
Otu0004081	2	0	1	1	0	0	0	0	0	1	0	0	0
Otu0004084	10	4	9	6	0	0	0	1	0	1	3	0	0
Otu0004087	0	0	1	0	0	0	0	0	0	0	0	0	0
Otu0004094	2	0	4	2	0	0	0	0	0	0	0	0	0
Otu0004103	2	0	0	0	12	6	0	0	0	0	0	0	0
Otu0004107	0	0	2	0	0	0	0	0	0	0	1	0	0
Otu0004120	0	1	0	0	0	0	0	0	0	0	0	0	0
Otu0004123	0	0	0	1	0	0	0	0	0	0	0	0	0
Otu0004130	2	0	0	1	0	0	2	0	0	0	0	1	2
Otu0004131	0	1	0	1	0	0	0	0	0	1	1	0	0
Otu0004134	1	0	2	1	0	0	0	0	0	0	0	0	0
Otu0004138	1	1	1	3	0	0	0	0	0	0	1	0	0
Otu0004140	0	0	0	0	0	4	0	0	0	0	2	1	0
Otu0004146	0	0	0	0	0	0	0	0	0	0	1	0	1
Otu0004151	0	0	0	1	0	0	0	0	0	0	0	0	0
Otu0004155	6	2	6	2	0	0	2	4	0	1	3	0	0
Otu0004157	0	0	0	0	0	2	0	0	0	0	0	0	6
Otu0004159	0	2	0	0	0	0	0	0	0	0	0	0	0
Otu0004165	0	0	0	0	1	1	0	0	0	0	0	0	2
Otu0004167	1	1	4	2	0	0	1	0	1	1	3	0	0
Otu0004181	2	1	0	0	0	0	3	0	0	0	0	0	0
Otu0004183	0	0	0	0	2	2	0	0	0	0	0	0	25
Otu0004187	1	0	0	0	0	0	0	0	0	0	0	0	0
Otu0004190	0	0	1	0	0	0	0	0	0	0	0	0	0
Otu0004204	1	0	0	0	0	0	0	0	0	0	0	0	0
Otu0004213	3	2	2	2	0	0	0	0	0	0	7	1	1
Otu0004228	1	0	0	0	0	0	0	0	0	0	1	0	0
Otu0004230	0	0	0	0	0	1	0	0	0	0	0	0	0
Otu0004238	1	1	2	1	3	0	1	0	0	0	0	0	0
Otu0004246	0	0	1	0	0	0	0	0	0	0	0	0	0
Otu0004248	0	0	1	0	0	0	0	0	0	0	0	0	0
Otu0004251	0	8	7	1	1	2	0	6	0	1	4	1	11
Otu0004267	0	0	0	0	6	1	0	0	0	0	0	0	0
Otu0004272	0	0	0	0	0	0	0	1	0	0	0	0	0
Otu0004276	1	0	0	0	0	0	0	0	0	0	0	0	0
Otu0004277	0	1	0	0	0	0	0	0	0	0	0	0	0
Otu0004293	1	0	1	1	0	0	1	1	1	0	2	0	0
Otu0004294	0	1	3	0	0	0	0	0	0	0	0	0	0
Otu0004298	12	1	7	2	2	0	0	1	0	0	3	0	0
Otu0004301	1	0	1	0	0	0	0	1	0	0	1	0	0
Otu0004308	0	1	0	0	0	0	0	0	0	0	0	0	0
Otu0004309	0	0	2	1	0	0	0	0	0	0	2	0	0
Otu0004311	3	0	0	3	0	0	0	0	0	0	0	0	0
Otu0004317	1	0	0	0	0	0	0	0	0	0	0	0	0
Otu0004321	0	1	0	0	2	0	1	0	0	0	0	0	0
Otu0004325	0	0	1	1	0	0	0	0	0	0	0	0	0
Otu0004330	1	0	0	0	0	0	0	0	0	0	0	0	0
Otu0004342	2	1	1	7	0	0	0	2	0	0	1	0	0
Otu0004347	0	0	1	0	0	0	0	0	0	0	0	0	0
Otu0004350	0	0	0	0	0	2	0	0	0	0	0	0	0
Otu0004352	2	0	2	0	0	1	0	0	0	0	0	0	0
Otu0004357	0	0	0	0	0	0	0	2	0	0	0	0	0
Otu0004359	0	0	1	0	0	1	0	1	0	0	1	0	1
Otu0004362	0	0	0	0	0	0	0	1	0	0	0	0	0
Otu0004364	0	1	0	1	0	0	0	0	0	1	2	0	0
Otu0004369	0	7	2	0	1	1	1	2	0	1	5	0	4
Otu0004372	2	0	0	1	0	0	0	0	0	0	4	0	0
Otu0004373	1	0	0	0	0	0	0	0	0	0	0	0	0
Otu0004378	1	0	0	0	0	0	0	1	0	0	0	0	0
Otu0004385	0	0	0	0	1	0	0	0	0	0	0	0	0
Otu0004387	4	1	1	1	0	0	0	0	0	1	3	0	0
Otu0004390	0	0	0	0	0	0	0	1	0	0	0	0	0
Otu0004396	0	0	0	0	0	0	0	0	0	0	1	0	0
Otu0004400	0	0	0	1	0	0	0	0	0	0	0	0	0
Otu0004406	104	0	0	184	0	0	2	0	27	0	0	11	0
Otu0004416	0	0	1	0	0	0	0	0	0	0	0	0	0
Otu0004418	0	0	1	0	0	0	0	0	0	0	0	0	0
Otu0004419	1	0	1	0	0	0	0	0	0	0	0	0	0
Otu0004421	0	0	0	1	0	1	0	0	0	0	1	0	0
Otu0004422	1	1	0	0	0	0	1	0	0	0	0	0	0
Otu0004438	0	1	0	0	0	0	0	0	0	0	0	0	0
Otu0004443	11	0	1	0	0	0	0	0	0	1	0	0	0
Otu0004453	0	0	1	0	0	0	0	0	0	0	0	0	0
Otu0004456	3	0	1	0	0	0	0	0	0	0	0	0	0
Otu0004463	0	0	0	0	0	0	0	1	0	0	1	0	0
Otu0004467	1	0	0	0	0	0	0	0	0	0	0	0	0
Otu0004470	0	0	1	0	0	0	0	0	0	0	0	0	0
Otu0004472	0	0	0	0	0	0	1	0	0	0	0	0	0
Otu0004481	5	0	0	2	0	0	0	0	0	2	2	0	0
Otu0004482	0	0	0	0	0	0	0	0	0	0	1	0	0
Otu0004486	0	0	0	0	0	1	1	1	2	0	2	3	2
Otu0004492	0	0	0	0	0	0	1	0	0	0	1	0	0
Otu0004496	0	0	1	0	0	0	0	0	0	0	0	0	0
Otu0004499	0	0	1	0	0	0	0	0	0	0	1	0	0
Otu0004500	0	0	0	0	0	0	0	0	0	1	0	0	0
Otu0004503	0	0	2	20	0	0	0	4	0	0	0	0	0
Otu0004509	29	60	45	20	18	11	32	36	12	23	65	11	5
Otu0004516	0	0	2	3	0	0	0	0	0	0	1	0	0
Otu0004520	4	0	8	1	0	0	0	0	0	0	0	0	0
Otu0004523	0	0	0	7	0	0	0	1	0	0	0	3	0
Otu0004524	0	0	1	0	2	0	0	0	0	0	0	0	0
Otu0004525	0	0	0	1	0	0	0	0	0	0	2	0	0
Otu0004526	2	0	2	6	0	0	1	1	0	0	2	0	1
Otu0004530	3	4	36	3	0	5	4	14	10	2	5	0	1
Otu0004532	0	0	0	0	0	0	0	0	0	0	1	0	0
Otu0004534	0	0	1	0	0	0	1	0	0	0	0	0	0
Otu0004537	0	0	0	0	0	0	0	0	0	0	1	0	0
Otu0004541	0	0	0	1	0	0	0	0	0	0	1	0	0
Otu0004543	0	3	1	0	9	3	0	4	0	0	0	1	9
Otu0004547	0	0	0	0	0	0	0	0	0	1	0	0	0
Otu0004552	1	4	4	0	0	0	2	1	0	0	1	0	0
Otu0004558	0	0	0	1	0	0	0	0	0	0	1	0	0
Otu0004560	1	0	1	0	0	0	0	0	0	0	1	0	0
Otu0004562	0	0	1	0	0	0	0	0	0	0	2	0	0
Otu0004568	0	0	0	1	0	0	0	0	0	0	0	0	0
Otu0004570	2	2	4	7	0	0	0	0	0	1	2	0	0
Otu0004571	0	0	0	1	0	0	0	0	0	0	0	0	0
Otu0004572	0	0	0	0	0	0	0	0	0	0	0	0	1
Otu0004585	1	0	3	1	0	0	0	0	0	0	0	0	0
Otu0004590	5	3	1	1	0	0	0	0	1	0	1	0	0
Otu0004593	0	0	0	0	0	0	0	0	0	0	1	0	0
Otu0004595	0	0	0	4	0	0	0	0	0	0	2	0	0
Otu0004605	0	0	0	2	0	0	0	0	0	0	0	0	0
Otu0004608	52	123	61	52	44	12	54	102	30	54	126	0	101
Otu0004610	0	0	0	0	0	0	1	0	0	0	0	0	0
Otu0004622	3	1	1	0	0	0	0	0	0	0	0	0	0
Otu0004625	0	0	1	0	0	1	0	2	0	0	1	3	1
Otu0004631	0	0	1	0	0	0	0	0	0	0	0	0	0
Otu0004635	0	0	0	0	2	0	0	0	0	0	0	0	0
Otu0004640	0	0	0	27	42	53	24	1	0	0	0	0	1
Otu0004642	1	2	1	0	1	0	0	0	0	0	1	0	0
Otu0004647	0	1	0	0	1	0	0	0	0	0	1	0	0
Otu0004654	1	0	0	1	0	0	0	0	0	0	0	1	0
Otu0004657	1	0	0	0	0	0	0	0	0	0	1	0	0
Otu0004666	0	0	1	0	0	0	0	0	0	0	0	0	0
Otu0004667	0	2	2	0	0	0	0	0	0	0	0	0	0
Otu0004677	3	0	0	2	0	0	0	0	0	0	0	0	0
Otu0004679	0	0	2	0	2	4	0	0	0	0	1	0	0
Otu0004684	0	0	0	0	0	0	0	0	0	0	1	0	0
Otu0004693	0	0	0	0	0	3	0	2	0	0	0	0	0
Otu0004694	4	0	0	1	0	0	0	0	0	0	0	0	0
Otu0004696	0	0	1	0	0	0	0	0	0	0	4	0	0
Otu0004698	1	0	1	1	0	0	0	0	0	0	0	0	0
Otu0004701	0	0	0	8	0	0	0	0	0	0	0	133	0
Otu0004704	0	0	0	1	0	0	0	0	0	0	0	0	0
Otu0004711	0	1	0	0	0	0	0	0	0	1	0	0	0
Otu0004718	1	0	0	1	0	0	0	0	0	0	0	0	0
Otu0004723	2	0	5	2	0	0	0	0	0	0	0	0	0
Otu0004728	1	0	0	0	0	0	0	0	0	0	0	0	0
Otu0004733	0	0	0	0	0	0	0	0	0	0	2	0	0
Otu0004735	0	1	0	0	0	0	0	0	0	0	0	0	0
Otu0004743	0	4	0	0	0	0	1	1	1	0	0	0	0
Otu0004750	2	0	2	1	0	0	0	0	0	0	2	0	0
Otu0004753	0	1	0	0	0	0	0	0	0	0	0	0	0
Otu0004755	0	0	0	0	0	0	0	0	0	0	1	0	0
Otu0004759	3	0	0	1	0	0	0	0	0	0	2	0	1
Otu0004770	0	0	0	0	2	2	0	0	0	0	0	0	2
Otu0004785	9	0	3	1	0	0	0	0	0	0	0	0	0
Otu0004789	4	0	0	3	0	0	0	1	0	0	2	0	0
Otu0004791	12	18	7	4	1	0	1	0	0	0	9	0	0
Otu0004798	0	0	1	0	0	0	0	0	0	0	0	0	0
Otu0004799	0	1	0	1	0	0	0	0	0	1	0	0	0
Otu0004800	0	0	0	1	0	0	0	0	0	0	0	0	0
Otu0004809	0	0	0	2	0	0	0	0	0	0	1	0	2
Otu0004814	0	0	14	7	7	8	1	30	1	0	0	0	2
Otu0004825	1	0	0	0	0	0	0	0	0	0	0	0	0
Otu0004831	0	0	0	0	0	0	0	1	0	0	1	0	0
Otu0004834	0	0	0	1	0	0	0	0	0	0	0	0	0
Otu0004839	1	0	0	0	1	0	0	0	0	0	0	0	0
Otu0004841	0	0	0	0	0	0	0	0	0	1	1	0	0
Otu0004848	1	0	0	1	0	0	0	0	0	1	1	0	0
Otu0004862	0	0	0	1	0	0	0	0	0	0	1	0	0
Otu0004874	1	1	1	1	0	0	1	5	0	0	0	1	0
Otu0004880	0	0	0	0	0	0	0	2	0	0	0	0	0
Otu0004881	2	0	0	0	0	0	0	0	0	0	0	0	0
Otu0004884	0	0	0	1	0	0	1	0	0	0	0	0	0
Otu0004889	0	0	0	3	0	0	0	0	0	0	1	0	0
Otu0004891	0	0	1	0	0	0	0	0	0	0	0	0	0
Otu0004893	0	0	0	0	0	0	0	0	0	0	1	0	0
Otu0004900	0	0	2	0	0	0	0	0	0	0	1	0	0
Otu0004905	1	1	0	0	0	0	0	0	0	0	2	0	0
Otu0004911	40	9	65	28	5	11	21	26	45	13	20	0	39
Otu0004931	2	1	0	1	0	0	0	0	0	0	0	0	0
Otu0004933	0	0	0	0	0	0	0	1	0	0	0	0	0
Otu0004938	2	0	1	1	0	0	1	0	0	0	1	0	0
Otu0004939	1	2	1	1	0	1	0	0	0	1	3	0	0
Otu0004940	0	0	0	0	0	0	0	0	0	0	1	0	0
Otu0004944	2	0	1	0	0	0	0	0	0	0	0	0	0
Otu0004948	1	1	0	0	0	0	0	0	0	0	0	0	0
Otu0004958	0	0	0	0	1	0	0	0	0	0	0	0	0
Otu0004966	0	0	0	1	0	0	0	0	0	0	0	1	0
Otu0004969	0	0	0	0	9	16	0	0	0	0	1	0	0
Otu0004972	0	0	0	0	0	1	0	0	0	0	0	0	0
Otu0004975	0	0	2	0	0	0	0	0	0	0	4	0	0
Otu0004977	0	0	0	1	1	6	0	2	0	0	2	0	2
Otu0004980	1	0	0	0	0	0	0	0	0	0	0	0	0
Otu0004983	0	1	0	0	0	0	1	0	0	0	0	0	0
Otu0004988	2	0	0	0	0	0	0	0	0	0	1	0	0
Otu0004998	0	1	0	3	0	0	0	0	0	0	1	0	0
Otu0004999	1	0	6	2	0	0	0	0	0	0	1	0	0
Otu0005000	0	0	1	1	0	0	0	0	0	0	0	0	0
Otu0005016	0	0	0	0	0	0	0	0	0	0	0	1	0
Otu0005021	3	2	4	3	0	0	0	1	0	0	2	0	0
Otu0005022	0	1	0	1	0	1	0	1	0	0	0	1	0
Otu0005023	1	0	1	0	0	0	0	1	0	0	2	0	0
Otu0005032	0	0	1	0	0	0	0	0	0	0	0	0	0
Otu0005036	16	65	9	20	6	19	20	25	13	12	48	59	40
Otu0005039	0	1	0	0	0	0	0	0	0	0	0	0	0
Otu0005044	2	1	3	1	0	0	0	14	0	1	2	1	0
Otu0005049	0	0	2	0	0	0	0	0	1	0	0	0	0
Otu0005064	1	0	0	0	0	1	0	0	0	0	2	0	0
Otu0005077	0	0	0	0	0	0	0	0	0	0	1	0	0
Otu0005080	2	0	0	0	0	0	0	0	0	0	1	0	0
Otu0005081	2	1	1	0	0	0	0	0	0	0	0	0	0
Otu0005085	0	0	2	0	0	0	0	0	0	0	1	0	0
Otu0005086	0	0	1	0	0	0	0	0	0	0	0	0	0
Otu0005087	1	0	0	1	0	0	0	0	0	0	0	0	0
Otu0005089	7	6	6	6	1	2	0	0	0	1	5	0	0
Otu0005090	0	0	0	8	0	0	0	0	0	0	0	36	0
Otu0005102	0	1	0	0	0	0	0	0	0	0	2	0	0
Otu0005103	2	15	4	18	1	2	0	5	0	10	22	0	13
Otu0005104	6	13	10	7	4	5	7	17	3	4	10	6	3
Otu0005106	0	1	0	0	0	0	0	2	0	3	8	0	0
Otu0005112	0	0	1	0	0	0	0	0	0	0	0	0	0
Otu0005120	0	0	0	0	0	1	0	0	0	0	0	0	0
Otu0005126	0	1	0	0	0	0	0	0	0	0	0	0	0
Otu0005128	0	9	3	1	0	1	0	1	0	0	1	1	8
Otu0005131	0	0	0	1	0	0	0	0	0	0	0	0	0
Otu0005133	0	0	0	0	0	0	0	0	0	1	0	0	0
Otu0005136	1	0	0	1	0	0	0	1	0	0	0	0	0
Otu0005137	197	1	0	0	0	0	0	0	0	1	1	0	0
Otu0005141	0	0	0	4	0	0	0	0	0	0	1	0	0
Otu0005142	1	0	0	1	0	0	0	0	0	0	0	0	0
Otu0005143	0	0	0	0	0	0	1	0	0	0	0	0	0
Otu0005145	7	44	1	17	1	0	14	9	8	11	25	0	19
Otu0005154	1	0	0	0	0	0	0	0	0	0	0	0	0
Otu0005156	0	0	0	2	0	0	0	0	0	0	1	0	0
Otu0005162	0	0	0	0	0	0	0	0	0	1	0	0	0
Otu0005164	0	0	0	0	0	2	0	0	0	0	0	0	0
Otu0005170	0	0	1	0	0	0	0	0	0	0	0	0	0
Otu0005173	0	0	0	0	0	0	0	0	0	0	0	1	0
Otu0005177	0	0	0	0	0	0	0	0	0	0	1	0	0
Otu0005178	0	0	0	0	0	0	1	0	0	0	0	0	0
Otu0005184	0	0	0	0	0	0	0	0	0	0	1	0	0
Otu0005191	0	2	0	0	1	1	0	0	1	0	0	0	0
Otu0005192	0	0	0	0	0	0	0	0	0	0	0	0	1
Otu0005207	3	0	2	1	0	0	0	0	0	0	0	0	0
Otu0005209	0	0	0	1	0	0	0	0	0	0	0	0	0
Otu0005217	6	8	3	4	4	2	0	9	0	1	2	1	19
Otu0005226	0	0	1	0	0	0	0	0	0	0	3	0	0
Otu0005232	0	0	0	1	0	0	0	0	0	0	0	0	0
Otu0005235	5	0	0	2	0	0	0	0	0	0	7	0	0
Otu0005241	0	0	0	2	0	0	0	0	0	0	1	0	0
Otu0005245	0	0	0	0	0	0	0	0	0	1	0	0	0
Otu0005247	0	0	3	1	0	0	0	0	0	0	1	0	0
Otu0005251	0	0	1	0	0	0	0	0	0	0	0	0	0
Otu0005253	0	1	0	0	0	0	0	0	2	0	0	0	0
Otu0005254	1	0	1	0	1	4	0	0	1	0	1	0	0
Otu0005257	0	0	0	0	0	1	0	0	0	0	0	0	0
Otu0005261	3	0	0	0	0	0	0	0	0	0	0	0	0
Otu0005263	4	26	4	0	0	0	3	22	1	10	14	0	13
Otu0005265	0	0	0	0	0	0	0	0	0	0	1	0	0
Otu0005271	1	1	0	0	1	0	0	0	0	0	0	0	0
Otu0005274	0	0	0	0	0	0	0	1	0	0	0	0	0
Otu0005277	0	3	2	1	0	0	1	0	1	0	0	0	0
Otu0005279	5	2	0	3	0	0	0	0	0	1	3	0	0
Otu0005280	0	0	0	1	0	0	0	0	0	0	0	0	0
Otu0005281	1	0	0	0	0	0	0	0	0	1	0	0	0
Otu0005286	0	1	0	0	0	0	0	0	0	0	0	0	0
Otu0005288	0	0	0	0	0	0	0	0	0	2	0	0	0
Otu0005300	0	0	1	0	0	0	0	1	0	0	0	0	0
Otu0005301	0	0	0	1	0	0	0	0	0	1	0	0	0
Otu0005302	1	1	5	0	0	0	0	0	0	0	0	0	0
Otu0005309	0	0	0	0	0	0	0	0	0	1	0	0	0
Otu0005310	1	0	0	0	0	0	0	0	0	0	0	0	0
Otu0005313	1	0	0	0	0	0	0	0	0	0	0	0	2
Otu0005314	0	0	0	0	0	0	0	0	0	0	1	0	0
Otu0005316	1	0	0	0	0	0	0	0	0	1	1	0	0
Otu0005317	0	0	0	0	0	0	0	0	0	0	1	0	0
Otu0005327	8	0	1	0	3	0	0	1	1	0	1	0	2
Otu0005329	0	0	0	0	0	0	1	0	0	0	0	0	0
Otu0005336	1	0	0	0	0	0	0	0	0	0	2	0	0
Otu0005337	1	3	0	0	0	3	0	1	0	1	2	0	2
Otu0005346	0	0	0	0	0	2	0	0	0	0	1	1	1
Otu0005347	1	2	1	3	0	0	0	0	0	1	4	0	0
Otu0005349	0	0	0	2	0	0	0	0	0	0	0	0	0
Otu0005355	0	0	0	1	0	8	0	0	0	0	0	1	0
Otu0005356	1	0	5	6	0	0	0	0	0	0	12	0	0
Otu0005359	0	2	1	0	7	0	0	0	0	0	1	0	0
Otu0005360	1	0	0	0	0	0	0	0	2	0	0	1	0
Otu0005363	0	1	0	0	0	0	0	0	0	0	0	0	0
Otu0005364	1	0	2	1	0	0	0	1	0	0	0	2	0
Otu0005369	0	0	1	0	0	0	0	0	0	0	0	0	0
Otu0005381	0	0	0	0	0	0	0	0	0	1	0	0	0
Otu0005391	0	0	0	1	0	0	0	0	0	0	0	0	0
Otu0005393	1	0	0	0	0	0	0	0	0	0	0	0	0
Otu0005396	0	0	0	0	0	0	0	0	0	0	0	0	1
Otu0005401	0	0	0	1	0	0	0	0	1	0	0	0	0
Otu0005404	0	0	0	0	0	0	0	0	0	0	1	0	0
Otu0005412	0	3	2	4	0	1	0	1	1	0	7	0	1
Otu0005418	0	1	0	0	0	0	0	0	0	0	0	0	0
Otu0005419	0	0	0	0	0	2	1	1	0	0	0	0	0
Otu0005433	0	0	1	0	0	0	0	0	0	0	0	0	0
Otu0005435	0	0	0	0	0	0	0	1	0	0	0	0	0
Otu0005436	0	1	1	0	0	0	0	1	0	0	0	9	0
Otu0005442	0	0	0	2	0	0	0	0	0	0	2	0	0
Otu0005446	2	0	0	0	0	0	0	1	0	0	0	0	0
Otu0005447	0	0	1	0	0	0	0	0	0	0	0	0	0
Otu0005451	1	0	0	0	0	0	0	0	0	0	0	0	0
Otu0005454	1	0	0	1	0	0	0	0	0	0	1	0	0
Otu0005457	18	0	1	1	0	0	0	0	0	0	1	0	0
Otu0005463	0	0	0	0	0	0	0	0	0	0	1	0	0
Otu0005464	0	0	1	0	0	0	0	0	0	0	0	0	0
Otu0005467	1	0	0	0	0	0	0	0	0	0	1	0	0
Otu0005469	0	0	0	0	0	0	0	1	0	0	0	0	0
Otu0005478	0	0	0	0	0	0	0	0	0	0	1	0	0
Otu0005479	0	0	0	0	0	0	0	0	0	0	0	1	0
Otu0005480	2	0	0	0	0	0	0	0	0	0	0	0	0
Otu0005483	0	0	2	0	0	0	0	0	0	0	0	0	0
Otu0005496	2	1	19	6	1	2	0	0	0	0	1	0	0
Otu0005498	5	0	2	1	0	0	0	0	0	0	1	0	0
Otu0005503	3	0	5	1	0	0	1	0	0	4	21	0	0
Otu0005504	0	0	0	0	0	0	0	0	0	0	1	0	0
Otu0005509	0	0	0	1	0	0	0	0	0	0	0	0	0
Otu0005514	0	0	0	0	0	0	0	0	0	0	1	0	0
Otu0005522	1	0	3	1	0	0	0	0	0	0	4	0	0
Otu0005524	0	0	2	1	0	0	0	0	0	0	3	0	0
Otu0005527	1	0	0	0	0	0	0	0	0	0	0	0	0
Otu0005541	1	0	0	0	0	0	0	0	0	0	0	0	0
Otu0005543	1	0	0	4	0	0	0	0	0	0	1	0	0
Otu0005553	0	0	0	0	1	0	0	0	0	0	0	0	0
Otu0005557	8	3	7	12	0	0	0	0	0	3	9	0	0
Otu0005562	9	20	2	9	0	0	1	0	0	1	3	0	0
Otu0005565	1	0	1	0	0	0	0	0	0	0	2	0	0
Otu0005567	3	0	1	0	0	0	0	0	0	0	2	0	0
Otu0005571	0	0	0	0	0	0	0	1	0	0	0	0	0
Otu0005574	0	0	0	0	0	0	1	1	0	0	2	2	0
Otu0005576	0	0	0	0	0	0	0	1	0	0	0	0	0
Otu0005579	2	0	0	1	0	0	0	0	0	0	2	0	0
Otu0005586	0	0	0	0	1	1	0	1	0	0	0	0	1
Otu0005597	1	0	3	2	0	1	0	0	0	0	0	0	0
Otu0005598	0	0	0	0	0	0	1	1	0	0	0	0	1
Otu0005599	0	0	2	78	21	51	45	20	37	8	27	17	31
Otu0005602	0	0	0	0	0	0	0	0	0	0	0	10	0
Otu0005614	0	0	0	0	0	1	0	0	0	0	0	0	0
Otu0005616	2	1	6	4	0	0	1	1	0	0	8	0	0
Otu0005618	0	0	0	0	0	0	0	0	0	0	0	3	0
Otu0005619	4	0	0	3	0	0	0	1	0	0	0	0	0
Otu0005624	634	1	26	25	0	0	0	0	0	0	4	0	0
Otu0005639	2	0	1	0	0	0	0	0	0	0	0	0	0
Otu0005642	0	0	0	0	0	0	0	0	0	0	0	1	0
Otu0005651	0	1	0	0	0	0	0	0	0	0	0	0	0
Otu0005653	0	0	2	2	0	0	0	0	1	0	0	0	0
Otu0005659	0	1	0	0	0	0	0	0	0	0	1	0	0
Otu0005663	0	0	0	1	0	0	0	0	0	0	0	2	0
Otu0005675	0	0	0	1	0	0	0	0	0	0	0	0	0
Otu0005688	3	0	12	6	1	3	0	0	0	1	2	0	0
Otu0005692	2	10	0	0	0	0	0	1	1	0	2	0	3
Otu0005694	1	0	0	0	0	0	0	1	0	0	0	0	0
Otu0005702	0	0	0	0	0	0	0	0	0	0	1	0	0
Otu0005706	0	0	0	0	0	0	0	0	0	0	1	0	0
Otu0005712	3	1	3	2	0	0	0	1	0	0	0	0	0
Otu0005718	1	0	0	0	0	0	0	0	0	0	0	0	0
Otu0005725	1	0	0	0	0	1	0	0	1	0	0	0	0
Otu0005730	0	1	0	0	0	0	0	0	0	0	0	0	0
Otu0005732	0	0	0	1	0	0	0	0	0	0	0	0	0
Otu0005736	0	0	0	1	0	0	0	0	0	0	0	0	0
Otu0005743	5	0	5	1	0	0	0	0	0	0	4	0	0
Otu0005745	0	0	0	0	1	2	0	0	0	0	0	0	0
Otu0005752	0	0	1	0	0	0	0	0	0	0	0	0	0
Otu0005754	0	0	1	0	0	0	0	0	0	0	0	0	0
Otu0005755	17	11	22	11	2	4	1	5	8	13	42	11	11
Otu0005756	0	0	1	1	1	0	0	1	0	0	0	0	0
Otu0005757	3	2	1	0	1	0	0	0	0	0	2	0	0
Otu0005765	6	9	5	3	0	2	0	7	1	5	10	0	5
Otu0005773	0	0	0	0	0	0	0	0	0	0	0	0	2
Otu0005776	1	0	0	0	0	0	0	0	0	0	0	0	0
Otu0005784	3	3	5	7	0	0	0	1	0	1	6	0	0
Otu0005789	0	0	0	0	0	0	0	0	1	0	0	0	0
Otu0005803	0	5	13	0	0	0	0	0	0	0	3	0	0
Otu0005805	0	0	0	0	0	0	0	0	0	0	0	4	0
Otu0005808	0	1	1	0	0	0	0	0	0	0	0	0	0
Otu0005813	0	0	1	0	0	0	0	0	0	0	0	0	0
Otu0005819	1	0	0	0	0	0	0	0	0	0	0	0	0
Otu0005831	0	0	1	0	0	0	0	1	0	0	0	0	0
Otu0005835	0	1	1	0	0	0	0	0	0	0	2	0	0
Otu0005836	3	1	7	2	0	0	1	0	0	0	2	0	0
Otu0005843	0	0	1	0	0	0	0	0	0	0	0	0	0
Otu0005846	1	2	1	1	0	0	0	1	0	1	1	0	0
Otu0005851	1	0	0	0	0	0	0	0	0	0	0	0	0
Otu0005854	0	0	0	1	0	0	0	0	0	0	0	0	0
Otu0005862	1	0	1	1	0	0	0	0	0	0	0	0	0
Otu0005863	0	0	1	0	0	1	0	0	0	0	0	1	14
Otu0005868	1	0	0	0	0	0	0	0	0	0	0	0	0
Otu0005872	0	0	0	0	0	0	0	0	0	0	1	0	0
Otu0005880	2	0	0	1	0	0	0	0	0	0	0	0	0
Otu0005883	1	3	2	2	0	0	2	1	0	0	3	0	0
Otu0005885	2	0	1	1	0	1	0	0	0	0	0	0	0
Otu0005888	1	0	0	0	0	0	0	0	0	0	0	0	0
Otu0005892	0	0	0	0	0	0	0	0	0	0	3	2	0
Otu0005895	2	0	0	4	0	0	0	1	0	0	3	0	0
Otu0005896	1	0	0	0	0	0	0	0	0	0	0	0	0
Otu0005897	0	0	0	0	0	0	0	2	0	0	0	0	0
Otu0005898	1	2	0	1	0	0	0	0	0	0	0	0	0
Otu0005905	0	0	1	0	0	0	0	0	0	0	0	0	0
Otu0005906	0	0	0	1	0	0	0	0	0	0	0	0	0
Otu0005911	0	0	0	0	0	0	1	0	0	0	1	0	0
Otu0005916	1	0	0	0	0	0	0	0	0	0	0	0	0
Otu0005917	0	0	0	0	2	4	0	0	0	0	0	0	1
Otu0005929	2	1	0	0	1	1	0	0	0	0	0	0	0
Otu0005932	0	0	1	1	1	3	0	2	0	0	0	1	1
Otu0005934	0	0	0	0	2	0	0	0	0	0	0	0	0
Otu0005939	2	0	0	0	0	0	0	0	0	1	1	0	0
Otu0005955	0	0	0	0	0	0	0	0	0	0	0	1	0
Otu0005969	0	0	1	0	0	0	0	0	0	0	0	0	0
Otu0005981	2	0	0	1	0	0	0	0	0	0	0	0	0
Otu0005982	2	0	1	9	0	0	0	0	0	1	2	0	0
Otu0005986	0	0	1	1	0	0	0	0	0	0	0	0	0
Otu0005993	0	1	0	0	0	0	0	0	0	0	0	0	0
Otu0005998	0	0	0	1	0	0	0	0	0	0	0	0	0
Otu0006000	0	0	0	0	0	0	0	0	0	0	2	0	0
Otu0006004	0	0	0	2	0	0	0	0	0	0	0	0	1
Otu0006031	0	0	1	0	0	0	0	0	0	0	0	0	0
Otu0006032	0	0	0	0	1	0	0	0	0	1	0	0	0
Otu0006037	2	0	0	0	0	0	0	0	0	0	0	0	0
Otu0006039	3	3	2	2	0	0	0	1	1	1	7	0	2
Otu0006042	0	0	0	1	0	0	0	0	0	0	0	0	0
Otu0006043	0	0	1	0	0	0	0	0	0	0	0	0	0
Otu0006044	0	0	0	0	0	0	0	0	0	1	0	0	0
Otu0006051	2	0	0	2	0	0	1	1	0	0	1	0	0
Otu0006059	1	0	0	0	1	0	0	0	0	0	1	2	0
Otu0006062	1	0	0	0	0	0	0	0	0	0	1	0	0
Otu0006069	0	0	1	0	0	0	0	0	0	0	0	0	0
Otu0006078	0	1	0	0	0	0	0	0	0	0	0	0	0
Otu0006087	0	1	0	0	0	0	0	0	0	0	0	0	0
Otu0006096	0	0	1	1	0	0	1	0	0	0	0	0	0
Otu0006103	0	0	0	0	0	0	0	0	0	0	1	0	0
Otu0006108	0	0	0	0	0	0	0	1	0	0	0	0	0
Otu0006111	1	0	0	1	0	0	0	0	0	0	0	0	0
Otu0006112	1	0	0	0	0	0	0	0	0	0	0	0	0
Otu0006124	1	1	0	2	0	0	0	0	0	0	0	0	0
Otu0006128	0	1	0	0	0	0	0	0	0	0	0	0	0
Otu0006159	0	0	0	0	0	0	0	0	0	0	1	0	0
Otu0006161	2	0	0	0	0	0	0	0	0	0	0	0	0
Otu0006163	0	0	0	3	0	0	0	0	0	0	0	0	0
Otu0006164	0	0	0	0	5	9	0	0	0	0	0	0	5
Otu0006170	0	0	0	1	0	0	1	0	0	0	0	0	0
Otu0006172	0	0	0	0	0	0	0	0	0	0	1	0	0
Otu0006176	0	0	1	2	0	0	0	0	0	0	1	0	0
Otu0006181	0	1	0	0	0	0	0	0	0	0	0	0	1
Otu0006182	0	0	0	1	0	0	0	0	0	0	0	0	0
Otu0006189	0	0	1	0	0	0	0	0	0	0	0	0	0
Otu0006190	0	2	0	0	1	0	1	0	2	0	1	1	0
Otu0006193	2	1	1	1	0	1	5	1	0	5	5	0	2
Otu0006202	0	0	0	1	0	0	0	0	0	1	2	0	1
Otu0006207	0	0	0	1	1	0	0	0	0	0	0	0	0
Otu0006208	1	0	1	0	0	0	0	0	0	1	0	0	0
Otu0006213	0	0	0	0	0	0	0	0	0	0	0	0	1
Otu0006216	0	0	1	0	0	0	0	0	0	1	1	0	0
Otu0006224	0	0	0	0	0	0	1	0	0	1	2	0	0
Otu0006225	0	0	0	0	1	0	0	0	0	0	0	0	0
Otu0006228	3	0	0	2	0	0	0	0	0	0	0	0	0
Otu0006235	0	1	2	1	0	0	0	0	0	0	1	0	0
Otu0006237	0	0	0	0	0	0	0	0	0	0	0	1	0
Otu0006254	0	0	0	0	0	0	0	0	0	1	0	0	0
Otu0006260	1	0	0	0	0	0	0	0	0	0	0	0	0
Otu0006262	30	28	29	19	2	6	9	13	9	8	28	10	123
Otu0006264	0	0	0	1	0	0	0	0	0	0	1	0	0
Otu0006267	1	0	0	0	0	0	0	0	0	0	0	0	0
Otu0006283	0	1	5	1	88	71	0	14	1	2	5	0	34
Otu0006307	2	4	3	1	0	0	3	1	0	11	20	0	1
Otu0006310	0	0	1	0	0	0	0	0	0	0	0	0	0
Otu0006313	1	0	0	0	0	0	0	1	0	0	0	0	1
Otu0006314	0	8	2	3	16	5	0	7	1	0	3	0	24
Otu0006315	0	0	0	0	0	0	1	2	0	0	0	0	0
Otu0006318	0	0	0	2	0	0	1	0	0	0	0	0	0
Otu0006324	0	0	0	0	0	0	0	0	0	0	0	0	1
Otu0006326	0	0	0	1	2	6	7	1	2	0	3	1	4
Otu0006327	1	0	0	0	0	0	0	0	0	0	0	0	0
Otu0006343	5	0	0	0	0	0	0	0	0	0	0	0	0
Otu0006365	0	0	1	0	0	0	0	2	0	0	1	0	0
Otu0006366	0	0	0	0	0	0	0	0	0	1	0	0	0
Otu0006374	0	0	2	0	0	0	0	0	0	0	0	0	0
Otu0006381	2	0	0	1	0	1	2	2	1	1	4	23	1
Otu0006390	0	0	0	0	0	0	1	0	0	0	0	0	0
Otu0006411	0	0	0	0	0	0	0	0	0	0	1	0	0
Otu0006419	0	0	0	1	0	0	0	0	0	0	0	0	0
Otu0006425	0	0	1	0	0	0	0	0	0	0	0	0	0
Otu0006426	1	0	1	2	0	0	0	0	0	0	0	0	0
Otu0006440	0	0	0	0	0	0	0	0	0	0	1	0	0
Otu0006442	2	0	0	0	0	0	0	0	0	0	0	0	0
Otu0006458	0	0	0	0	0	0	0	1	0	0	0	0	0
Otu0006462	2	0	0	0	0	0	0	0	0	0	1	0	0
Otu0006465	0	0	0	0	0	0	0	1	0	0	0	0	0
Otu0006468	0	0	1	0	0	0	0	0	0	0	0	2	0
Otu0006469	0	0	0	0	0	0	0	1	0	0	0	0	0
Otu0006471	1	0	0	1	0	0	0	0	0	0	0	0	0
Otu0006473	0	1	0	0	0	0	0	0	0	0	1	0	0
Otu0006480	4	4	7	1	0	2	4	0	0	1	9	0	0
Otu0006488	0	0	0	0	0	0	1	0	0	0	0	0	0
Otu0006489	0	0	0	0	0	0	0	0	0	0	1	0	0
Otu0006499	1	0	0	0	0	0	0	0	0	0	0	0	0
Otu0006506	0	0	0	1	147	269	0	0	0	0	0	0	34
Otu0006509	0	1	2	0	0	0	0	0	0	0	1	0	0
Otu0006510	3	1	2	3	1	0	0	0	0	0	0	0	0
Otu0006515	1	0	1	0	0	0	0	0	0	0	0	0	0
Otu0006517	1	0	2	0	2	0	2	6	0	0	4	8	0
Otu0006519	0	0	3	0	0	0	0	1	0	0	0	0	0
Otu0006533	1	0	0	1	0	0	0	0	0	0	1	0	1
Otu0006534	0	2	0	0	0	0	0	2	0	1	5	0	0
Otu0006535	0	0	0	0	0	0	0	1	0	0	0	0	0
Otu0006541	0	0	0	0	0	0	0	1	0	0	0	0	0
Otu0006542	1	0	0	2	0	0	0	0	0	0	2	5	0
Otu0006544	0	0	0	0	0	0	0	1	0	0	1	0	0
Otu0006545	0	0	0	0	0	0	0	0	0	1	0	0	0
Otu0006549	0	5	0	3	6	13	3	6	0	3	2	28	7
Otu0006558	0	0	0	0	0	0	0	0	0	1	0	0	0
Otu0006559	0	0	1	0	0	0	0	0	0	0	0	0	0
Otu0006561	1	0	1	0	0	0	1	0	0	0	0	0	52
Otu0006566	0	0	0	0	0	0	0	0	0	0	1	0	0
Otu0006578	1	1	0	0	0	0	0	1	0	0	1	0	0
Otu0006584	0	0	0	0	1	0	0	0	0	0	0	0	1
Otu0006591	1	0	0	0	0	1	0	0	0	0	0	0	0
Otu0006596	1	0	3	0	0	0	0	1	0	0	0	0	0
Otu0006597	2	0	1	0	0	0	0	0	0	0	0	0	0
Otu0006609	3	0	1	2	0	0	0	0	0	0	3	0	0
Otu0006611	0	0	0	1	0	0	0	0	0	1	0	0	0
Otu0006613	1	4	1	0	0	0	0	0	0	0	1	0	0
Otu0006619	2	0	0	2	0	0	0	0	0	1	0	0	0
Otu0006626	0	0	1	1	0	0	0	0	0	0	0	0	0
Otu0006631	2	0	1	1	0	1	0	0	0	0	0	0	0
Otu0006633	0	0	1	1	0	0	0	0	0	0	3	0	0
Otu0006643	0	0	15	2	0	0	1	18	0	1	0	0	3
Otu0006645	1	0	0	0	0	0	0	0	0	0	1	0	0
Otu0006655	1	0	0	0	0	0	0	0	0	0	0	0	0
Otu0006659	0	2	1	0	0	0	0	4	3	3	2	0	6
Otu0006662	0	0	1	0	0	0	0	0	0	0	0	0	0
Otu0006663	0	0	0	0	1	0	0	0	0	0	0	0	0
Otu0006672	0	0	0	1	0	3	0	0	0	1	0	0	0
Otu0006678	8	25	6	6	71	36	7	5	1	12	49	0	104
Otu0006679	0	0	0	0	0	0	0	0	1	0	0	0	0
Otu0006680	0	1	1	0	0	0	0	0	0	0	0	0	0
Otu0006684	0	0	0	1	0	0	0	0	0	0	1	0	0
Otu0006687	0	0	2	0	0	0	0	0	0	0	0	0	0
Otu0006692	2	0	0	0	0	0	0	0	0	0	0	0	0
Otu0006704	0	0	0	0	0	0	0	1	0	0	0	0	0
Otu0006721	1	0	0	0	0	0	0	0	0	0	0	0	0
Otu0006728	2	1	4	2	0	1	3	1	1	0	2	4	1
Otu0006729	1	0	0	0	0	0	0	0	0	0	0	0	0
Otu0006731	4	0	0	6	0	0	1	1	0	2	6	0	0
Otu0006734	0	0	2	0	15	8	0	0	0	0	0	0	0
Otu0006735	4	0	0	1	0	0	0	0	0	3	1	0	0
Otu0006740	0	0	0	0	0	0	1	0	0	1	1	0	0
Otu0006741	0	0	0	1	0	0	0	0	0	0	0	0	0
Otu0006743	0	0	0	0	0	1	0	0	0	0	1	0	0
Otu0006749	2	0	2	0	0	0	0	0	0	0	1	0	0
Otu0006752	0	0	0	1	0	0	0	0	0	0	0	0	0
Otu0006754	0	0	0	1	0	0	0	0	0	0	0	0	0
Otu0006766	0	0	0	0	0	0	0	1	0	0	0	0	0
Otu0006767	1	0	0	0	0	0	0	0	0	0	0	0	0
Otu0006768	0	0	0	0	0	0	0	0	0	0	0	0	1
Otu0006776	0	0	0	0	0	0	0	0	0	0	0	2	0
Otu0006782	0	0	2	0	1	0	0	9	0	0	1	0	0
Otu0006789	0	0	0	0	0	0	0	0	0	0	2	0	0
Otu0006798	2	9	3	4	0	0	1	0	0	0	1	0	0
Otu0006801	0	0	1	0	0	0	0	0	0	0	0	0	1
Otu0006810	2	0	0	0	0	0	0	0	0	0	0	0	0
Otu0006811	0	0	0	0	0	0	1	0	0	0	0	1	0
Otu0006818	1	0	0	0	1	1	0	0	0	0	0	0	0
Otu0006821	0	0	0	0	0	0	2	0	0	0	0	0	0
Otu0006823	0	0	0	1	0	0	0	0	0	0	0	3	0
Otu0006824	0	0	0	0	0	0	0	0	0	0	1	0	0
Otu0006828	0	0	0	0	0	0	0	0	0	0	0	1	0
Otu0006831	0	0	0	1	0	0	0	0	0	0	0	0	0
Otu0006832	0	0	0	0	0	0	1	1	0	0	0	0	0
Otu0006833	0	0	0	0	0	0	0	0	0	0	0	0	2
Otu0006846	1	0	1	3	2	9	2	3	1	1	0	8	0
Otu0006855	0	3	0	0	0	0	0	0	1	1	1	0	4
Otu0006867	0	0	0	0	0	1	0	0	0	0	0	3	0
Otu0006881	18	25	3	22	0	0	8	19	9	13	36	0	0
Otu0006882	0	0	0	1	0	0	0	0	0	0	0	0	0
Otu0006887	0	0	1	0	0	0	0	0	0	0	0	0	0
Otu0006890	0	2	1	2	0	0	0	0	0	0	0	0	0
Otu0006893	0	1	0	0	0	0	0	0	0	0	0	0	0
Otu0006898	0	0	0	0	0	0	1	0	0	0	0	0	0
Otu0006900	0	0	0	0	0	0	0	0	0	0	1	0	0
Otu0006907	1	0	0	0	0	0	0	0	0	0	0	0	0
Otu0006915	0	0	1	0	0	0	1	0	0	0	0	0	0
Otu0006916	0	0	0	1	0	0	0	1	0	0	1	0	0
Otu0006923	0	0	0	0	0	0	0	0	0	0	1	0	0
Otu0006924	0	0	0	1	0	0	0	0	0	0	0	0	0
Otu0006928	9	23	0	21	0	0	5	24	6	15	23	0	0
Otu0006929	0	0	0	0	0	0	0	0	0	0	0	1	0
Otu0006935	0	0	0	0	0	0	0	0	0	0	1	0	0
Otu0006945	0	0	0	0	0	0	0	1	0	0	0	0	0
Otu0006948	5	2	3	2	1	1	0	0	0	0	2	0	0
Otu0006954	0	0	0	1	0	0	0	0	0	0	0	0	0
Otu0006956	0	0	0	0	0	0	0	0	0	0	0	1	0
Otu0006971	0	1	0	0	0	0	0	0	0	0	0	0	0
Otu0006973	0	2	0	0	0	0	0	0	0	1	0	1	1
Otu0006983	0	0	1	0	0	0	0	0	0	0	0	0	0
Otu0006985	0	0	0	0	0	0	0	1	0	0	0	0	0
Otu0006990	0	0	0	0	0	0	0	0	0	0	1	0	0
Otu0006995	0	0	0	0	0	0	0	1	0	0	0	0	0
Otu0006996	0	0	0	0	0	0	0	1	0	0	0	0	0
Otu0007013	0	0	0	0	0	0	0	0	0	0	1	0	0
Otu0007015	0	0	0	0	0	0	0	0	0	0	1	0	0
Otu0007018	0	0	1	0	0	0	0	0	0	0	0	0	0
Otu0007035	1	0	0	0	0	0	0	0	0	0	0	0	0
Otu0007036	1	0	0	0	0	0	0	0	0	0	0	0	0
Otu0007040	2	2	0	0	0	4	0	0	0	3	0	11	4
Otu0007043	2	0	0	0	0	0	0	0	0	0	0	0	0
Otu0007052	3	0	0	0	0	0	0	0	1	0	2	0	0
Otu0007063	0	0	0	0	0	0	1	0	0	0	0	0	1
Otu0007064	0	0	0	0	1	0	1	0	0	0	0	0	0
Otu0007078	0	1	0	0	0	0	0	1	0	0	0	0	0
Otu0007090	3	69	2	5	1	1	2	5	3	0	48	3	4
Otu0007092	0	0	0	7	0	0	0	0	0	0	0	31	0
Otu0007094	1	0	1	2	0	0	1	0	0	0	0	0	0
Otu0007097	0	0	3	0	0	0	0	0	0	0	0	0	0
Otu0007100	1	1	0	0	0	0	0	0	0	0	0	0	0
Otu0007102	0	0	0	0	0	1	0	0	0	0	0	0	0
Otu0007109	1	0	0	0	0	0	0	0	0	0	0	0	0
Otu0007135	0	1	0	0	0	0	0	0	0	0	0	0	0
Otu0007146	1	0	0	0	0	0	0	0	0	0	0	0	0
Otu0007156	1	0	0	0	0	0	0	0	0	0	1	0	0
Otu0007164	2	0	0	0	0	0	0	0	0	0	0	0	0
Otu0007169	1	0	0	1	0	0	0	0	0	0	1	0	0
Otu0007170	0	0	1	0	0	0	0	0	0	0	0	0	0
Otu0007184	0	0	0	0	0	0	0	0	0	0	1	0	0
Otu0007185	1	3	0	3	0	0	2	1	3	1	1	0	0
Otu0007186	0	1	1	2	0	0	2	0	0	0	0	0	0
Otu0007193	0	0	0	0	17	6	0	0	0	0	0	0	14
Otu0007194	0	0	1	0	0	0	0	0	0	0	1	0	0
Otu0007195	0	0	0	0	0	0	0	0	0	0	0	0	2
Otu0007200	0	0	0	0	1	0	0	0	0	0	0	0	0
Otu0007204	0	0	2	2	0	0	0	0	0	0	0	0	0
Otu0007205	2	4	5	3	1	3	0	0	2	3	8	0	6
Otu0007209	0	0	0	4	0	0	1	11	3	4	6	0	0
Otu0007218	0	0	0	0	0	0	0	1	0	0	0	0	0
Otu0007219	0	0	1	0	0	0	0	1	0	1	0	0	0
Otu0007229	0	0	0	0	0	0	0	3	0	0	0	0	0
Otu0007243	0	2	0	0	0	0	0	0	0	0	1	0	0
Otu0007254	0	1	0	40	0	0	0	0	0	0	0	77	0
Otu0007263	1	0	0	0	0	0	0	0	0	0	0	0	0
Otu0007284	2	0	2	5	0	0	0	0	0	0	1	0	0
Otu0007292	0	3	0	0	0	0	0	1	0	0	0	0	4
Otu0007300	0	0	0	0	0	0	0	1	0	0	0	0	0
Otu0007311	1	0	0	1	0	0	0	0	0	0	2	0	0
Otu0007312	2	0	0	0	0	0	0	0	0	0	1	0	0
Otu0007313	0	0	1	0	0	0	0	0	0	0	0	0	0
Otu0007321	0	0	0	1	0	0	0	0	0	0	0	0	0
Otu0007324	1	0	0	1	0	0	0	0	0	0	0	0	0
Otu0007326	0	0	0	0	0	0	0	0	0	1	0	0	0
Otu0007331	0	0	0	0	0	1	0	0	0	0	0	0	0
Otu0007333	0	0	1	0	0	0	0	0	0	0	0	0	0
Otu0007336	0	1	0	0	0	0	0	0	0	0	0	0	0
Otu0007339	1	0	0	0	0	0	0	0	0	0	0	0	0
Otu0007350	0	0	0	0	0	0	0	0	0	0	1	0	0
Otu0007360	0	0	0	0	0	0	0	1	0	0	0	0	0
Otu0007362	0	0	1	0	0	0	0	0	0	0	0	0	0
Otu0007363	3	0	0	0	0	0	0	0	0	0	0	0	0
Otu0007369	0	1	0	0	0	0	0	0	0	0	0	0	0
Otu0007375	0	0	0	0	0	0	0	0	0	0	1	0	0
Otu0007382	0	0	0	1	0	0	0	0	0	0	0	0	0
Otu0007384	1	0	0	0	0	0	0	0	0	0	0	0	0
Otu0007391	0	0	0	2	0	0	0	0	1	0	3	0	0
Otu0007400	0	0	0	1	0	0	0	0	0	0	1	0	0
Otu0007401	0	0	2	0	0	0	0	0	0	0	0	0	0
Otu0007410	2	0	0	0	0	0	0	0	1	0	0	0	0
Otu0007423	7	0	3	2	0	0	0	0	0	0	6	0	0
Otu0007425	1	2	2	4	0	2	8	5	0	2	2	15	2
Otu0007436	5	35	0	48	2	2	9	0	15	31	48	6	10
Otu0007437	1	0	0	0	0	0	0	0	0	0	1	0	0
Otu0007440	0	0	1	1	0	0	0	0	0	0	0	0	0
Otu0007443	0	0	0	0	2	4	0	0	0	0	0	0	0
Otu0007449	0	0	1	0	0	0	0	0	0	0	1	0	0
Otu0007455	0	0	0	1	0	0	0	0	0	2	0	6	0
Otu0007458	0	0	0	0	0	0	1	0	0	0	1	0	0
Otu0007460	0	0	0	0	0	0	0	0	0	0	1	0	6
Otu0007464	0	1	0	0	0	0	0	0	0	0	0	0	0
Otu0007476	0	0	1	1	0	0	0	0	0	0	1	0	0
Otu0007480	0	2	0	0	0	0	0	0	0	0	1	0	0
Otu0007492	4	0	0	22	0	0	0	0	0	0	0	0	0
Otu0007493	0	0	1	0	0	0	0	0	0	0	0	0	0
Otu0007503	0	0	0	1	0	0	0	0	0	0	0	0	0
Otu0007505	1	0	2	1	0	0	1	1	0	0	1	0	0
Otu0007512	0	0	0	0	0	0	0	0	0	0	1	0	0
Otu0007514	0	0	0	1	0	0	0	1	0	1	1	0	0
Otu0007515	26	65	11	24	2	1	34	84	19	35	75	0	38
Otu0007520	6	1	1	3	0	0	0	0	0	3	3	0	0
Otu0007525	0	0	0	1	0	0	0	0	0	0	0	0	0
Otu0007541	0	0	0	2	0	0	0	0	0	0	0	0	0
Otu0007542	1	0	1	1	0	0	0	0	0	1	1	0	0
Otu0007543	0	1	0	0	0	0	0	0	0	1	0	0	0
Otu0007547	4	4	8	3	19	37	2	1	0	5	1	0	56
Otu0007553	0	0	0	1	0	0	0	0	0	0	0	3	0
Otu0007556	1	0	0	1	0	0	0	1	0	0	0	0	0
Otu0007558	0	1	1	0	0	0	0	0	0	0	0	0	0
Otu0007567	1	1	0	1	0	0	1	0	0	1	2	0	0
Otu0007568	0	1	0	0	0	0	0	0	0	0	0	0	0
Otu0007572	0	0	1	0	0	0	0	0	0	0	0	0	0
Otu0007574	43	11	409	0	0	0	134	78	241	54	112	0	0
Otu0007575	0	2	0	0	0	0	0	0	0	0	0	2	0
Otu0007581	1	0	0	2	0	0	0	0	0	0	1	0	0
Otu0007586	0	0	0	1	0	0	0	0	0	0	0	0	0
Otu0007588	0	0	1	0	0	0	0	0	0	0	0	0	0
Otu0007595	0	0	1	0	0	0	0	0	0	1	1	0	0
Otu0007601	0	0	0	1	0	0	1	1	0	0	0	0	0
Otu0007607	0	0	0	0	0	0	0	0	0	0	0	3	0
Otu0007614	0	1	0	0	0	0	0	0	0	0	0	0	0
Otu0007621	1	0	0	2	0	0	0	0	0	0	0	0	0
Otu0007627	1	0	0	0	0	0	0	0	0	0	0	0	0
Otu0007628	1	0	0	0	0	0	0	0	0	0	0	0	0
Otu0007632	0	0	1	1	0	0	0	1	0	3	0	0	0
Otu0007637	0	1	0	0	0	0	1	0	0	0	0	0	0
Otu0007643	0	0	1	0	0	0	0	0	0	0	0	0	0
Otu0007644	1	0	1	0	0	1	0	0	0	0	0	0	0
Otu0007669	0	0	0	1	0	0	0	1	0	0	0	0	0
Otu0007670	0	1	2	1	0	0	0	0	0	1	2	0	0
Otu0007675	0	0	1	0	0	0	0	0	0	0	0	0	0
Otu0007681	0	0	0	1	0	0	0	0	0	0	0	0	1
Otu0007689	1	0	0	0	0	0	0	0	0	0	0	0	0
Otu0007691	0	0	0	0	0	0	0	0	0	0	1	0	1
Otu0007697	6	35	0	6	0	4	1	3	3	5	11	20	12
Otu0007717	0	7	0	0	0	0	0	1	0	0	0	0	5
Otu0007720	2	0	0	0	0	0	0	0	0	0	0	0	1
Otu0007725	0	0	1	2	0	1	1	1	0	4	2	1	1
Otu0007731	0	0	0	0	0	0	0	0	0	0	0	0	1
Otu0007741	2	0	0	2	0	0	0	0	0	0	2	0	0
Otu0007755	1	0	0	0	0	0	0	0	0	0	0	0	0
Otu0007756	0	0	0	10	0	0	0	0	0	0	0	7	0
Otu0007759	0	0	0	0	0	0	0	0	0	0	0	1	0
Otu0007761	3	0	1	2	0	0	0	0	0	0	2	0	0
Otu0007772	0	0	3	0	0	0	0	1	1	0	0	0	0
Otu0007778	0	0	0	0	0	2	0	0	0	0	0	1	0
Otu0007782	0	0	0	1	0	0	0	0	1	0	0	0	0
Otu0007788	0	0	0	1	0	0	0	0	0	0	0	0	0
Otu0007794	0	0	0	1	1	3	0	0	0	0	0	2	0
Otu0007809	0	0	0	1	0	0	0	0	0	0	0	0	0
Otu0007821	0	0	0	0	0	0	0	0	0	1	1	0	0
Otu0007825	0	0	0	0	0	0	0	0	0	0	1	0	0
Otu0007829	1	7	4	0	2	0	1	3	0	0	1	0	12
Otu0007836	0	0	0	0	0	0	0	1	0	0	0	0	0
Otu0007837	1	0	0	0	0	0	0	0	0	0	0	0	0
Otu0007842	1	0	1	4	0	0	0	1	0	1	0	0	0
Otu0007855	6	2	1	7	1	0	0	0	0	1	5	0	0
Otu0007860	0	0	0	1	0	0	0	0	0	0	0	0	0
Otu0007863	0	3	0	3	0	0	1	2	1	2	1	0	0
Otu0007872	0	0	0	0	0	0	1	0	0	0	0	0	0
Otu0007874	1	0	0	0	0	0	0	0	0	0	1	0	0
Otu0007882	0	2	0	0	0	0	0	0	0	0	0	0	0
Otu0007887	0	0	1	0	0	0	0	0	0	0	0	0	0
Otu0007890	0	0	1	0	0	0	0	0	0	0	0	0	0
Otu0007895	0	0	0	0	5	9	0	0	0	0	0	0	5
Otu0007910	0	0	0	0	0	0	0	0	0	0	1	0	0
Otu0007917	2	1	0	0	0	0	0	0	0	0	0	0	0
Otu0007924	1	0	3	0	0	0	0	0	0	0	0	0	0
Otu0007925	0	0	1	0	0	0	0	0	0	0	0	0	0
Otu0007928	0	0	1	0	0	0	0	0	0	0	0	0	0
Otu0007929	0	0	1	0	1	6	0	0	0	0	0	1	12
Otu0007931	1	0	0	0	0	0	0	0	0	0	0	1	1
Otu0007942	0	0	1	0	0	0	0	0	0	0	0	0	0
Otu0007948	2	0	0	1	0	0	0	0	0	0	0	0	0
Otu0007952	0	0	0	1	0	0	0	0	0	0	0	0	0
Otu0007953	0	0	2	0	0	0	0	0	0	0	0	0	0
Otu0007969	0	0	0	0	0	0	0	0	0	0	0	0	1
Otu0007971	0	0	0	1	0	0	0	0	0	0	0	0	0
Otu0007986	0	0	0	0	0	0	0	1	0	0	0	0	0
Otu0007989	0	1	0	0	0	0	0	0	0	0	0	0	0
Otu0008000	7	16	4	1	2	3	0	15	3	8	16	0	9
Otu0008037	1	0	0	0	0	0	0	0	0	0	0	0	0
Otu0008041	0	0	0	0	0	0	0	1	0	1	2	2	0
Otu0008051	0	0	0	0	0	0	0	3	0	0	1	0	1
Otu0008057	0	0	0	0	1	2	0	0	0	0	0	0	1
Otu0008061	1	0	2	0	0	0	7	5	0	4	5	0	0
Otu0008062	0	0	2	0	0	2	0	1	0	0	0	0	0
Otu0008068	0	1	1	0	2	0	0	0	0	0	0	0	0
Otu0008069	0	2	2	1	0	1	0	0	0	0	1	0	0
Otu0008071	0	0	1	0	0	0	0	0	0	1	0	0	0
Otu0008074	0	0	0	25	0	0	0	0	0	1	0	81	0
Otu0008078	0	0	0	2	0	0	0	0	0	0	0	0	0
Otu0008090	0	0	0	0	0	0	0	0	0	1	0	0	0
Otu0008092	1	0	0	0	0	0	0	0	0	0	1	3	1
Otu0008114	1	0	0	0	0	0	0	0	0	0	0	0	0
Otu0008118	0	0	0	2	0	0	0	0	0	0	1	0	0
Otu0008122	0	0	0	0	0	0	0	2	0	1	0	0	0
Otu0008130	0	0	0	0	0	0	0	1	0	0	0	0	0
Otu0008136	0	0	0	0	0	0	0	1	0	0	0	0	0
Otu0008147	0	0	0	1	0	0	0	0	0	0	0	0	0
Otu0008148	0	0	1	0	0	0	0	1	0	0	0	0	0
Otu0008149	0	0	0	0	0	0	1	0	0	0	0	0	0
Otu0008152	0	2	0	12	0	0	0	3	1	0	5	24	0
Otu0008154	0	0	0	0	0	0	0	0	0	0	1	0	0
Otu0008156	1	2	3	0	0	0	2	0	2	1	2	0	2
Otu0008158	0	0	0	0	0	0	0	0	0	0	0	0	1
Otu0008164	0	0	0	0	0	0	0	0	0	0	1	0	0
Otu0008168	0	0	0	0	0	0	0	0	0	1	0	0	1
Otu0008173	0	1	0	0	0	0	0	0	0	0	0	0	0
Otu0008178	0	0	1	0	0	0	0	0	0	0	0	0	0
Otu0008180	0	0	0	1	0	0	0	2	0	0	0	0	0
Otu0008187	0	0	0	7	0	0	0	2	0	0	0	1	13
Otu0008189	1	0	0	0	0	0	0	0	0	0	0	0	0
Otu0008200	0	0	0	1	0	0	1	0	1	0	0	1	1
Otu0008220	0	0	0	0	0	0	1	0	0	0	0	0	0
Otu0008224	2	1	2	0	0	0	0	0	0	0	0	0	0
Otu0008230	0	0	0	0	0	0	0	0	0	0	0	0	1
Otu0008239	0	0	0	0	0	0	0	0	0	0	1	0	0
Otu0008240	0	0	0	0	0	0	0	0	0	0	0	1	0
Otu0008249	1	0	0	0	0	0	0	0	0	0	0	0	0
Otu0008258	0	0	0	0	0	0	0	0	0	0	1	0	0
Otu0008262	1	0	2	4	0	0	0	0	0	0	1	0	0
Otu0008272	0	0	0	3	0	0	0	0	0	1	0	0	0
Otu0008287	0	0	0	1	0	0	0	0	0	0	0	0	0
Otu0008289	0	0	0	0	0	0	0	0	0	1	0	0	0
Otu0008311	0	1	0	1	0	0	0	0	0	0	0	0	0
Otu0008312	0	0	0	2	0	0	0	0	0	0	0	0	0
Otu0008315	1	1	0	0	0	0	1	0	0	0	0	0	1
Otu0008320	6	22	3	12	0	0	6	4	4	6	29	0	0
Otu0008328	0	0	0	0	3	0	0	0	0	0	0	0	0
Otu0008332	0	1	0	0	0	0	0	0	0	0	0	0	0
Otu0008336	2	0	1	1	0	0	0	0	0	0	0	0	0
Otu0008337	0	0	2	1	0	0	0	0	0	1	0	0	0
Otu0008348	0	0	1	0	0	0	0	0	0	0	0	0	0
Otu0008354	0	0	0	2	0	0	0	0	0	0	0	0	0
Otu0008355	12	30	19	34	4	3	1	12	5	23	35	0	22
Otu0008369	0	0	1	0	0	0	0	0	0	0	0	0	0
Otu0008371	1	0	2	1	0	0	0	0	0	1	0	0	0
Otu0008389	0	0	0	0	0	0	0	0	0	0	0	0	1
Otu0008390	2	0	0	0	0	0	0	0	0	0	0	0	0
Otu0008399	0	0	0	0	0	0	0	0	0	0	0	0	1
Otu0008404	0	0	0	1	0	0	0	0	0	0	0	0	0
Otu0008406	0	0	0	0	0	0	0	0	0	0	0	1	0
Otu0008412	0	0	0	1	0	0	0	0	0	0	0	0	0
Otu0008432	0	0	0	0	0	0	0	1	0	0	0	1	1
Otu0008434	2	1	0	0	0	0	0	0	0	0	0	0	0
Otu0008443	0	0	0	0	1	0	0	0	0	0	0	0	0
Otu0008444	0	0	1	0	0	0	0	0	0	0	2	0	0
Otu0008453	0	1	1	0	0	0	0	0	0	0	0	0	0
Otu0008460	8	6	12	5	1	2	6	1	3	3	7	2	22
Otu0008466	17	49	6	1	1	17	3	9	8	6	14	0	45
Otu0008468	0	0	0	0	1	1	1	0	1	1	0	0	0
Otu0008476	10	6	5	6	1	2	8	5	3	0	9	6	54
Otu0008509	2	4	3	3	0	0	1	3	1	4	3	0	0
Otu0008511	1	0	0	1	0	0	0	0	0	1	2	2	0
Otu0008513	0	0	0	0	0	1	0	0	0	0	0	0	0
Otu0008520	1	0	1	0	0	0	0	0	0	0	0	0	0
Otu0008528	0	0	0	1	0	0	0	0	0	0	0	0	0
Otu0008533	0	0	0	1	0	0	0	0	0	0	0	0	0
Otu0008536	0	0	0	6	0	0	0	0	0	1	0	35	0
Otu0008540	0	0	0	0	1	0	0	0	0	0	0	0	0
Otu0008558	1	0	0	0	0	0	0	0	0	0	0	0	0
Otu0008565	0	0	0	1	0	0	0	0	0	0	0	3	0
Otu0008567	5	1	0	0	0	0	0	0	0	0	0	0	0
Otu0008574	10	28	24	16	3	3	12	7	6	8	23	1	17
Otu0008576	0	5	0	0	0	0	1	1	0	2	8	0	0
Otu0008605	0	0	0	0	0	0	0	0	0	0	1	0	0
Otu0008608	0	0	0	0	0	0	0	0	0	0	1	0	0
Otu0008609	3	0	4	1	0	0	0	0	0	1	1	1	0
Otu0008613	0	3	2	0	0	2	0	2	1	0	2	0	6
Otu0008624	0	0	0	0	0	0	0	0	0	0	1	0	0
Otu0008625	0	0	0	0	0	0	0	0	0	0	1	0	0
Otu0008642	0	0	0	37	4	15	1	0	16	0	0	40	0
[truncated: 7,311 more rows]

## Sheet: cfoli_orpheus_island
otu_id	Webster.3.E10.246.1181741	Webster.3.E11.247.1181877	Webster.3.E12.248.1181516	Webster.3.F1.249.1181150	Webster.3.F10.258.1181209	Webster.3.F11.259.1182368	Webster.3.F12.260.1181210	Webster.3.F2.250.1181436	Webster.3.F3.251.1182107	Webster.3.F4.252.1181893	Webster.3.F5.253.1181330	Webster.3.F6.254.1181443	Webster.3.F7.255.1181058	Webster.3.F8.256.1181178	Webster.3.F9.257.1181296
Otu0000001	7	4	4	7	11	3	6	5	6	1	6	0	3	11	10
Otu0000002	70	42	98	32	47	32	12	9	113	23	344	35	55	2	199
Otu0000003	1	2	0	8	4	2	0	1	1	5	1	2	110	2	5
Otu0000004	1	0	0	1	1	0	0	0	0	0	1	0	0	0	0
Otu0000005	8	61	0	3	0	0	7	12	1	1	1	20	25	4	65
Otu0000006	1824	1437	1041	1889	2736	1081	1217	1450	1183	1391	2009	1017	678	2940	4174
Otu0000007	23	14	12	30	30	28	13	36	17	20	26	6	15	24	43
Otu0000008	75	25	17	21	6	40	26	14	20	14	37	28	12	30	41
Otu0000010	0	0	0	0	0	1	0	0	0	0	0	0	0	1	0
Otu0000012	0	8	0	2	1	0	0	0	1	0	1	0	0	1	0
Otu0000013	16193	7160	7198	13106	16612	13503	8434	16009	13578	13054	19024	6730	7604	15011	30064
Otu0000015	97	67	127	68	90	21	22	11	113	31	198	50	63	25	258
Otu0000016	0	1	0	0	0	0	0	0	0	0	0	0	0	0	0
Otu0000017	24	36	18	31	62	39	18	41	21	12	32	15	13	37	43
Otu0000018	0	0	0	0	0	0	0	1	0	0	0	0	0	0	0
Otu0000023	0	0	0	0	1	0	0	0	0	0	0	0	0	0	0
Otu0000024	4703	4279	3099	6233	7763	3743	3528	4060	2890	5766	7339	2664	2289	6559	8086
Otu0000026	1	0	0	0	0	0	0	0	0	0	1	0	0	0	0
Otu0000027	8	2	2	5	6	1	1	1	2	4	8	1	9	1	16
Otu0000028	1	0	0	0	1	0	1	2	0	1	2	6	0	3	2
Otu0000030	0	56	0	0	0	0	0	0	0	1	0	0	1	0	0
Otu0000031	1	0	0	0	0	1	0	1	0	0	2	0	0	1	2
Otu0000032	0	0	0	0	1	0	0	0	0	0	0	0	0	0	0
Otu0000034	0	0	0	0	0	0	0	0	0	0	1	0	0	0	1
Otu0000035	2	1	3	1	1	1	0	1	2	1	2	1	2	0	4
Otu0000038	0	0	0	2	1	0	0	0	0	0	0	0	0	1	0
Otu0000040	0	0	0	0	1	0	0	0	0	0	0	0	0	0	0
Otu0000041	3	3	1	0	3	1	0	0	0	2	2	0	2	0	3
Otu0000045	14	3	1	12	5	9	3	14	4	14	4	4	9	17	12
Otu0000046	870	431	547	1272	912	372	602	1443	487	1494	770	297	321	4176	1117
Otu0000047	1	0	0	0	0	0	0	0	0	1	0	0	0	1	0
Otu0000048	1	0	0	0	0	0	0	0	0	0	1	0	0	0	0
Otu0000049	0	0	0	1	1	0	0	0	0	1	3	0	0	0	0
Otu0000051	0	0	1	0	2	0	0	0	1	1	2	0	3	1	6
Otu0000053	0	0	0	0	0	0	0	0	0	0	0	1	0	0	0
Otu0000054	0	0	0	0	0	0	0	0	0	0	1	0	0	0	0
Otu0000055	0	1	0	0	0	0	0	0	1	0	0	0	0	0	4
Otu0000056	35	19	40	24	39	5	9	13	37	12	62	10	39	5	80
Otu0000057	278	107	122	97	370	181	93	139	170	106	211	159	50	424	444
Otu0000059	0	1	0	1	0	0	0	0	1	0	0	0	4	0	0
Otu0000060	17	126	19	33	6	2	104	31	24	10	22	55	4	204	68
Otu0000062	0	1	0	0	0	0	0	0	0	0	0	0	4	1	1
Otu0000067	0	0	0	0	0	0	0	1	0	1	0	0	0	0	0
Otu0000068	5	13	6	14	41	25	8	9	11	8	6	5	5	7	28
Otu0000070	1	0	1	1	2	0	0	0	1	1	0	0	0	0	2
Otu0000071	0	0	0	1	7	3	1	1	0	0	0	0	1	1	4
Otu0000075	0	1	1	0	2	0	0	1	1	1	3	0	0	0	1
Otu0000076	1995	1441	723	1206	4132	3816	1026	1497	1077	884	3939	1393	779	858	1759
Otu0000077	0	0	0	0	0	1	0	0	0	0	0	0	1	0	0
Otu0000078	539	523	347	1074	189	205	425	798	207	357	3346	2580	238	309	1221
Otu0000081	2636	2635	1321	3023	2859	2240	1065	1350	1070	1710	1918	1560	1024	1583	3578
Otu0000082	1	2	1	0	3	1	0	0	0	0	1	0	2	0	0
Otu0000086	0	0	0	0	0	1	0	0	0	0	0	0	1	0	1
Otu0000089	477	1183	376	1061	3519	1152	133	1538	463	1984	4203	436	115	468	833
Otu0000090	0	1	0	0	0	0	0	2	0	0	0	0	2	0	3
Otu0000092	2	0	1	3	1	2	1	0	1	2	4	0	2	1	3
Otu0000096	1843	1971	1277	1988	1975	3470	1146	1570	1984	1414	2797	1638	1181	1362	3887
Otu0000099	1	0	0	1	1	0	0	0	0	0	1	0	0	1	2
Otu0000101	0	1	0	0	0	0	0	0	0	0	0	0	0	0	0
Otu0000103	0	0	0	0	0	0	0	0	0	0	1	0	0	0	1
Otu0000104	6	13	19	5	6	0	0	2	17	2	47	8	3	1	20
Otu0000106	0	0	0	0	0	0	0	0	1	0	0	0	0	0	0
Otu0000108	0	0	0	1	0	0	0	0	0	0	0	0	0	0	0
Otu0000109	0	0	1	0	0	0	0	0	0	0	0	0	0	0	0
Otu0000110	0	0	0	4	0	0	0	0	1	0	2	0	1	2	1
Otu0000112	1	0	0	0	1	0	0	0	1	2	1	0	2	0	0
Otu0000114	0	0	0	2	2	0	0	3	0	1	0	0	0	1	3
Otu0000117	4	5	5	3	4	0	0	0	5	1	12	5	6	1	15
Otu0000118	3	3	15	0	1	0	2	3	8	3	36	2	2	1	14
Otu0000122	1	0	0	1	0	0	1	0	0	1	1	0	0	0	1
Otu0000123	0	0	1	0	0	0	0	0	0	0	0	0	0	0	0
Otu0000126	184	262	102	636	52	200	77	79	138	74	527	147	102	60	697
Otu0000127	0	0	0	2	1	0	0	0	1	0	1	0	0	0	0
Otu0000130	6	1	0	5	5	1	0	1	0	1	5	0	3	0	8
Otu0000131	0	0	0	0	0	0	1	0	0	1	0	0	0	0	0
Otu0000136	3	0	0	0	0	2	0	0	2	1	2	1	1	0	7
Otu0000137	0	0	0	0	0	0	0	1	0	0	0	0	0	0	0
Otu0000142	1	2	0	0	0	0	0	0	0	0	1	0	0	0	0
Otu0000144	1	4	1	8	4	1	2	2	3	6	9	0	7	2	16
Otu0000145	604	224	118	330	206	218	157	143	219	297	271	308	83	480	274
Otu0000146	2	3	0	7	3	1	2	7	1	8	2	2	2	2	8
Otu0000148	0	0	0	0	0	0	0	0	0	0	0	2	0	0	0
Otu0000152	0	0	1	0	0	0	0	0	0	0	0	0	0	0	0
Otu0000153	259	52	12	95	89	50	51	46	44	31	21	27	3	43	127
Otu0000154	0	0	0	1	0	0	0	1	0	0	0	0	0	0	0
Otu0000155	1	0	0	1	0	0	0	1	0	1	0	0	0	0	1
Otu0000156	0	0	0	1	0	0	0	0	0	0	0	0	0	0	0
Otu0000158	0	1	0	0	0	0	1	0	0	0	2	0	0	0	0
Otu0000159	4	6	5	8	8	3	8	8	2	3	3	3	1	13	17
Otu0000160	1	2	0	1	3	0	0	2	2	0	0	0	0	0	5
Otu0000166	0	0	0	0	0	0	0	0	0	0	0	0	0	0	2
Otu0000171	0	0	3	3	0	0	0	1	0	0	0	1	1	0	1
Otu0000173	49	31	51	20	20	33	62	33	27	42	20	33	5	110	248
Otu0000174	0	1	1	1	0	0	0	0	1	0	0	0	5	2	2
Otu0000176	11	3	1	5	3	4	3	12	4	3	6	5	5	2	9
Otu0000178	0	0	0	0	0	0	0	0	1	0	0	0	0	0	0
Otu0000179	818	221	173	479	323	330	290	315	320	500	633	306	314	689	753
Otu0000182	0	1	0	0	1	2	0	0	1	0	1	1	1	0	3
Otu0000183	0	4	1	3	1	0	0	0	1	1	1	0	0	0	2
Otu0000187	6	1	1	2	3	1	0	0	0	1	3	0	2	0	16
Otu0000189	4	3	0	0	4	1	0	0	1	0	3	0	1	1	4
Otu0000190	0	0	0	0	0	0	0	0	1	0	0	0	6	0	1
Otu0000202	0	0	0	1	0	0	0	0	0	0	0	0	0	0	0
Otu0000211	0	0	0	1	0	0	0	0	0	0	0	0	0	0	0
Otu0000212	1	1	3	2	1	1	0	0	5	1	4	0	8	2	5
Otu0000213	0	0	1	2	1	0	0	0	1	0	0	1	0	1	4
Otu0000218	62	60	47	77	92	65	88	111	43	36	54	44	14	226	264
Otu0000219	4	1	1	0	1	0	0	0	0	0	5	0	2	0	3
Otu0000231	1	0	0	0	0	1	0	0	1	0	1	0	1	1	0
Otu0000235	0	0	2	0	1	0	0	0	0	2	3	0	3	0	4
Otu0000236	0	0	0	0	0	0	0	0	0	1	0	0	0	0	0
Otu0000249	0	0	0	1	0	0	0	0	0	0	1	0	0	0	0
Otu0000250	0	0	0	0	0	0	0	0	0	0	0	0	0	1	0
Otu0000255	4	3	0	17	9	5	3	9	2	6	7	5	7	7	13
Otu0000258	0	0	0	0	0	0	0	0	0	0	0	1	0	0	0
Otu0000263	1	0	0	0	0	3	0	8	0	0	2	2	0	0	12
Otu0000264	1	0	1	1	1	0	0	0	0	0	0	1	1	0	3
Otu0000265	0	0	0	0	0	1	0	0	0	0	0	0	0	0	0
Otu0000272	0	0	0	0	0	0	0	0	0	1	1	0	11	0	3
Otu0000283	505	369	334	469	1411	1505	300	600	257	1398	2163	1908	2142	582	2219
Otu0000285	0	0	1	0	1	0	0	0	2	0	0	0	0	0	1
Otu0000287	2019	1976	1553	1655	2875	1678	1400	2043	1096	1715	1352	1405	740	2938	3806
Otu0000292	9	32	1	1	27	1	0	7	1	11	2	73	6	24	134
Otu0000297	0	0	0	0	2	0	0	0	0	0	0	0	4	0	0
Otu0000300	1	0	0	2	0	1	0	1	1	0	1	0	1	0	0
Otu0000305	0	2	0	0	0	0	2	0	1	0	0	0	0	0	2
Otu0000309	0	0	0	1	0	0	0	0	0	0	0	0	0	0	0
Otu0000310	487	459	444	648	1124	621	387	779	532	506	790	257	239	914	901
Otu0000313	0	0	0	2	0	0	0	0	0	0	0	0	1	0	1
Otu0000314	0	0	1	0	1	0	0	0	0	0	2	1	1	0	2
Otu0000319	40	35	7	30	42	26	29	46	31	42	34	74	14	24	91
Otu0000320	0	0	0	0	0	0	0	0	0	0	0	0	1	0	0
Otu0000323	0	0	0	0	0	0	0	1	0	0	0	0	0	0	0
Otu0000324	0	0	0	0	0	0	0	0	3	0	3	0	1	0	6
Otu0000326	0	0	1	1	0	0	0	0	0	0	0	0	0	0	0
Otu0000327	1	1	2	0	0	1	0	0	2	1	3	0	1	1	4
Otu0000332	0	0	0	0	0	0	0	0	0	1	0	1	0	0	0
Otu0000333	0	0	0	0	0	0	0	1	0	0	0	0	0	0	0
Otu0000337	0	0	0	0	1	0	0	0	0	0	0	0	0	0	0
Otu0000338	2	2	1	1	1	0	0	0	0	1	2	2	8	0	7
Otu0000341	0	0	0	0	0	0	0	0	0	0	6	0	0	0	0
Otu0000343	0	0	1	0	0	0	0	0	0	0	0	0	17	0	0
Otu0000346	2	2	4	0	2	0	0	0	0	0	8	2	0	0	4
Otu0000347	1	1	1	1	0	0	0	0	1	2	2	0	1	0	7
Otu0000349	0	0	0	0	0	0	0	0	0	0	0	0	0	0	1
Otu0000350	0	0	0	0	0	0	0	0	0	0	0	0	0	1	0
Otu0000354	1	0	0	0	0	0	0	0	0	0	0	0	0	0	0
Otu0000360	794	276	764	756	406	959	864	418	194	1051	933	465	543	1161	1691
Otu0000362	0	0	0	5	0	0	1	3	2	4	0	0	0	0	1
Otu0000364	0	0	0	0	0	0	0	0	1	0	0	0	0	0	0
Otu0000371	335	849	307	208	486	449	430	545	445	168	457	472	152	2332	899
Otu0000376	216	204	316	352	365	400	98	311	238	137	454	297	26	542	1051
Otu0000378	0	0	0	0	0	0	0	0	0	0	0	0	1	0	0
Otu0000382	0	3	0	2	3	0	1	2	0	1	0	1	8	1	5
Otu0000383	706	491	616	1183	3714	434	455	532	499	480	1974	426	420	623	1900
Otu0000384	0	0	0	0	0	0	0	0	0	0	0	1	0	0	0
Otu0000391	592	342	98	339	389	279	333	625	379	348	368	1345	227	376	960
Otu0000393	1	2	0	1	1	0	0	2	1	1	0	0	0	0	0
Otu0000395	28	10	36	19	36	12	5	7	17	19	52	13	24	5	89
Otu0000396	22	8	29	9	23	2	5	2	15	8	38	2	15	2	36
Otu0000397	0	0	0	0	0	1	0	0	0	0	0	0	0	0	0
Otu0000399	1	0	0	0	0	0	0	0	0	0	0	0	3	1	4
Otu0000407	0	0	0	0	0	0	0	0	0	1	0	0	11	0	7
Otu0000409	0	0	0	0	0	0	0	0	0	0	0	1	0	0	1
Otu0000411	0	0	0	0	2	0	0	0	0	1	2	1	0	2	5
Otu0000412	0	0	0	0	0	1	0	0	0	0	0	0	0	1	0
Otu0000413	0	2	1	1	1	0	1	1	0	0	0	1	0	1	0
Otu0000414	1	0	0	2	0	0	1	1	0	0	0	1	2	0	1
Otu0000417	3115	795	779	1047	840	957	684	668	752	516	1690	704	403	1424	1373
Otu0000421	0	0	0	2	0	0	0	1	0	0	1	0	0	0	0
Otu0000422	1	0	0	1	0	0	0	0	0	0	0	0	0	0	0
Otu0000428	1	3	0	6	3	3	1	1	0	4	0	2	6	3	11
Otu0000429	0	0	0	0	0	0	0	0	0	1	0	0	0	0	1
Otu0000434	0	0	1	0	0	1	0	0	2	0	2	0	4	1	0
Otu0000436	1	1	0	5	1	0	0	0	0	0	0	0	15	0	4
Otu0000440	0	0	0	0	0	0	0	0	0	0	0	2	3	0	0
Otu0000444	0	0	0	0	0	0	0	0	0	0	1	0	0	1	0
Otu0000451	4	0	0	8	7	5	5	3	5	8	10	0	4	2	17
Otu0000453	2	1	0	0	1	0	0	0	0	1	2	0	0	0	2
Otu0000455	0	0	0	1	0	0	0	0	0	0	0	0	0	0	0
Otu0000456	1	0	0	1	0	0	0	0	0	0	0	0	0	1	0
Otu0000457	2	1	0	5	2	2	0	3	0	5	2	0	1	13	6
Otu0000462	0	0	0	0	0	0	0	0	0	0	0	0	1	0	0
Otu0000465	0	1	0	0	0	0	0	1	0	0	0	0	0	0	1
Otu0000466	0	0	0	1	0	0	0	0	0	0	0	0	0	0	0
Otu0000470	0	0	0	0	0	0	0	0	0	0	0	0	1	0	0
Otu0000473	1	0	2	0	3	1	0	0	1	1	3	0	2	0	7
Otu0000476	0	0	0	0	0	1	0	0	0	0	0	0	0	0	0
Otu0000478	0	0	0	0	1	0	0	0	0	0	0	0	1	0	0
Otu0000479	0	0	0	0	0	0	0	0	0	0	0	0	2	0	1
Otu0000481	0	0	0	0	1	2	0	1	0	0	0	0	0	1	0
Otu0000484	0	0	0	0	0	0	0	0	0	0	0	0	1	0	0
Otu0000487	1	0	0	0	0	0	0	0	0	0	0	0	0	0	0
Otu0000490	0	0	0	0	0	0	0	0	1	0	0	0	0	0	0
Otu0000493	0	0	0	0	0	0	0	0	0	0	1	0	0	0	1
Otu0000499	0	0	0	1	0	0	0	0	0	0	0	0	0	0	0
Otu0000515	0	0	0	0	0	0	0	0	0	0	0	0	0	0	2
Otu0000521	1	5	0	12	10	3	4	2	4	5	3	0	19	5	13
Otu0000527	0	0	0	0	0	0	0	0	0	0	0	0	3	0	0
Otu0000534	0	0	0	0	0	0	0	0	1	0	0	0	0	0	1
Otu0000536	0	1	1	2	2	2	2	0	1	1	2	1	3	0	6
Otu0000538	0	0	0	0	0	0	0	0	0	0	0	0	2	0	0
Otu0000541	2	1	0	0	0	0	1	0	0	0	0	1	0	0	3
Otu0000543	0	0	0	0	0	0	0	0	1	0	1	0	1	0	1
Otu0000549	656	473	343	536	876	778	371	646	374	314	1193	474	302	366	1466
Otu0000553	0	1	0	0	0	0	0	0	1	0	0	0	0	0	0
Otu0000554	1	0	0	0	0	0	0	1	0	0	0	0	0	0	3
Otu0000555	5	1	1	2	1	0	1	4	2	0	0	1	3	2	2
Otu0000556	0	0	0	0	0	0	0	0	0	0	0	0	44	0	0
Otu0000564	1	0	0	0	0	0	0	0	0	0	0	0	22	0	1
Otu0000565	0	0	0	0	0	0	0	0	1	0	0	0	0	0	1
Otu0000570	0	0	0	0	0	1	0	0	1	0	0	0	1	0	1
Otu0000573	0	0	0	1	0	0	0	0	0	0	0	0	0	1	0
Otu0000578	0	1	0	0	0	0	0	1	0	0	0	0	0	0	0
Otu0000580	0	0	1	0	0	0	0	0	0	0	0	1	0	0	0
Otu0000602	0	0	0	0	0	0	0	0	0	0	0	0	0	1	0
Otu0000605	0	0	0	0	13	0	0	0	0	0	0	0	0	2	0
Otu0000607	0	0	0	0	0	0	0	1	0	0	0	0	0	0	0
Otu0000608	0	0	0	1	0	0	0	0	0	0	0	0	0	0	0
Otu0000609	5	0	0	0	7	0	0	0	0	0	0	0	0	0	0
Otu0000613	0	1	0	1	1	0	0	0	1	0	0	0	1	0	1
Otu0000614	1	1	1	1	0	0	0	0	1	1	1	0	1	1	7
Otu0000617	7	8	3	14	4	3	7	9	2	8	41	15	3	2	21
Otu0000626	0	0	0	0	0	0	0	0	0	1	0	0	0	0	0
Otu0000627	0	0	0	0	7	0	0	0	0	0	0	0	5	1	1
Otu0000630	9	26	5	5	13	29	10	6	7	4	15	6	7	8	42
Otu0000631	0	0	0	0	0	0	0	0	0	0	0	0	20	0	2
Otu0000634	0	0	0	0	0	0	0	0	0	1	0	0	0	0	0
Otu0000636	0	0	0	1	0	0	0	0	0	0	0	0	0	0	0
Otu0000638	0	0	0	0	0	0	0	0	0	0	0	0	0	0	1
Otu0000655	0	0	0	0	0	0	0	0	0	0	0	0	0	0	1
Otu0000661	1	0	0	1	2	0	0	0	0	0	1	0	1	0	1
Otu0000666	1	0	0	0	0	0	0	0	0	0	0	0	0	0	0
Otu0000670	2	3	0	7	6	1	1	7	1	4	2	0	17	2	4
Otu0000673	2	0	1	0	1	0	0	1	2	3	2	0	6	1	1
Otu0000676	0	0	0	0	0	0	0	0	0	2	0	0	0	0	0
Otu0000680	0	0	0	0	0	0	0	0	0	0	1	0	0	0	0
Otu0000684	0	0	1	0	0	0	0	0	0	0	0	0	10	0	0
Otu0000694	0	0	0	0	3	0	0	0	0	0	2	2	2	1	5
Otu0000696	0	0	0	0	0	0	0	0	0	0	0	0	0	1	1
Otu0000697	0	1	0	0	0	0	0	1	0	2	0	0	0	0	0
Otu0000701	0	0	0	0	0	0	0	1	0	0	0	0	0	0	0
Otu0000704	0	0	0	0	0	0	0	0	0	0	0	0	0	0	2
Otu0000711	39	54	17	35	109	29	34	54	28	92	75	31	14	60	100
Otu0000712	1	1	0	0	3	2	3	4	1	1	3	1	1	0	6
Otu0000716	1	0	0	0	0	0	1	0	0	0	2	0	0	0	1
Otu0000724	0	0	0	0	2	0	0	0	1	0	0	0	0	0	1
Otu0000727	1	0	0	1	0	0	1	2	0	1	0	0	1	0	1
Otu0000729	2	1	0	0	3	2	2	0	1	1	2	0	0	2	3
Otu0000735	0	0	0	0	2	1	0	1	0	0	0	0	0	0	1
Otu0000740	0	2	2	0	0	0	0	0	2	0	0	0	0	1	0
Otu0000749	5	0	0	35	1	0	4	0	0	2	0	29	4	1	2
Otu0000750	3	1	1	3	2	1	1	0	6	1	5	2	1	0	8
Otu0000756	0	0	0	0	0	0	0	0	0	1	0	0	0	0	0
Otu0000758	0	0	0	0	0	0	0	0	0	0	0	0	4	0	0
Otu0000761	0	0	0	2	2	1	0	2	0	1	1	0	9	0	1
Otu0000763	0	2	0	0	0	0	0	1	0	0	0	1	28	0	4
Otu0000764	0	0	0	0	0	0	0	1	0	0	0	0	0	1	0
Otu0000768	0	0	0	0	0	0	0	0	0	0	0	0	1	0	0
Otu0000772	49	149	26	112	89	56	83	135	101	75	132	77	15	140	257
Otu0000773	0	1	0	0	0	0	0	0	0	0	0	0	2	0	1
Otu0000775	0	0	0	0	0	0	0	0	0	0	1	0	0	0	1
Otu0000777	0	0	0	0	0	0	1	0	0	0	0	0	0	0	0
Otu0000784	1	0	0	0	0	0	0	0	0	0	1	0	0	0	1
Otu0000790	3	0	0	0	0	0	0	0	0	0	0	0	0	0	0
Otu0000792	0	0	0	0	0	0	0	1	0	0	0	0	12	0	0
Otu0000795	0	0	0	0	1	0	0	0	0	0	0	0	0	0	0
Otu0000799	0	0	0	1	0	1	0	1	0	0	0	0	7	1	2
Otu0000815	0	0	0	0	0	0	2	0	0	0	0	0	0	0	0
Otu0000818	1	0	1	0	0	0	0	0	1	0	3	0	1	0	1
Otu0000830	0	0	12	0	5	1	2	32	6	2	0	336	0	135	112
Otu0000835	2	0	0	0	3	0	0	0	0	0	1	0	0	0	3
Otu0000848	1452	381	528	742	273	158	766	1109	251	3574	520	310	661	980	1525
Otu0000851	11	11	17	5	1	1	0	10	16	81	14	53	6	9	85
Otu0000857	0	0	0	0	0	0	0	0	0	0	0	0	3	0	0
Otu0000861	0	0	0	0	1	0	0	0	0	0	1	1	0	0	0
Otu0000874	0	0	0	0	0	0	0	0	18	0	0	0	0	0	0
Otu0000877	0	0	0	0	0	0	1	0	0	0	0	1	0	0	0
Otu0000878	2	2	0	2	5	0	1	1	0	0	0	0	1	1	5
Otu0000880	0	0	0	1	0	0	0	0	0	0	0	0	0	0	0
Otu0000890	0	0	0	0	0	0	0	0	0	0	0	0	6	0	3
Otu0000893	1	1	0	0	0	0	0	0	0	0	0	0	0	0	0
Otu0000897	2	4	1	0	2	3	8	1	1	1	3	0	0	7	9
Otu0000913	1	2	0	3	3	2	1	7	1	6	0	0	2	4	8
Otu0000914	0	0	0	0	0	0	0	0	0	1	0	0	0	0	0
Otu0000919	0	0	0	0	1	0	0	0	0	1	0	0	0	0	0
Otu0000923	4	2	0	0	1	0	0	3	1	1	4	10	0	0	4
Otu0000931	0	0	0	0	0	0	0	0	0	1	0	0	1	0	0
Otu0000937	0	0	0	0	0	0	0	0	0	0	0	0	1	0	0
Otu0000941	3	0	0	1	0	1	0	0	1	0	2	0	1	1	3
Otu0000946	0	2	0	0	1	1	0	1	0	0	2	1	0	3	2
Otu0000947	1	0	0	0	1	1	0	0	0	0	0	0	0	1	1
Otu0000954	1	1	1	0	1	0	0	0	1	0	3	0	0	1	1
Otu0000955	0	0	0	1	0	2	0	0	0	0	0	0	0	2	1
Otu0000961	0	0	0	0	0	0	0	0	2	1	2	1	0	0	2
Otu0000965	0	0	0	0	0	0	0	0	0	0	2	0	0	0	1
Otu0000968	0	2	0	2	2	0	0	5	0	0	1	0	1	0	1
Otu0000970	0	0	0	1	0	0	0	0	0	0	0	0	0	0	0
Otu0000976	0	0	0	2	0	0	2	0	0	0	4	1	0	0	0
Otu0000978	0	1	0	0	0	0	0	0	0	0	0	0	0	0	1
Otu0000987	0	0	0	0	0	0	0	0	0	0	1	0	0	0	0
Otu0000994	1	1	0	1	1	0	0	0	1	0	0	0	0	3	1
Otu0000996	1	0	0	0	0	0	0	0	0	1	0	0	0	0	1
Otu0000997	0	0	0	0	0	0	0	0	0	0	0	0	0	0	1
Otu0001001	1	0	1	1	0	0	0	0	0	0	0	0	0	0	0
Otu0001007	0	0	0	0	0	0	0	0	0	0	1	0	0	0	0
Otu0001009	1	1	0	2	2	1	0	2	0	3	0	0	0	0	2
Otu0001020	0	0	0	0	1	0	0	0	0	0	0	0	0	0	0
Otu0001022	0	0	0	0	0	0	0	0	0	0	1	0	0	0	0
Otu0001023	0	0	0	0	0	0	0	0	0	1	0	0	1	1	0
Otu0001028	0	0	0	1	0	0	0	0	0	0	0	0	0	0	0
Otu0001030	0	0	0	0	0	0	0	0	0	1	0	0	0	0	0
Otu0001033	0	1	0	1	0	0	0	1	1	1	0	0	0	1	0
Otu0001035	0	0	0	0	0	0	0	1	0	0	0	0	0	0	0
Otu0001037	0	0	0	0	0	0	0	0	0	1	0	0	0	0	0
Otu0001040	0	0	0	0	0	0	0	0	0	0	0	0	0	1	0
Otu0001042	2	0	2	1	0	1	0	0	5	0	5	0	2	1	3
Otu0001044	0	0	0	0	0	0	0	0	0	0	0	0	0	0	1
Otu0001054	0	5	0	4	0	9	13	9	7	3	19	2	0	6	1
Otu0001056	0	0	0	1	0	0	0	0	0	0	0	0	0	0	0
Otu0001058	0	2	0	1	0	0	0	0	0	0	0	0	2	1	0
Otu0001061	0	0	0	0	1	0	0	1	0	0	2	0	1	0	0
Otu0001066	1	0	1	0	0	0	0	0	0	0	0	0	0	0	1
Otu0001069	0	0	0	0	0	0	0	0	0	0	0	0	1	0	0
Otu0001071	0	0	0	0	0	0	0	0	0	0	0	1	0	1	0
Otu0001076	0	0	1	0	0	0	0	0	0	0	1	0	0	0	0
Otu0001079	0	0	0	1	0	0	0	0	0	1	2	0	1	0	3
Otu0001080	0	0	0	2	0	0	0	0	1	0	0	0	0	2	0
Otu0001081	1	0	0	0	0	1	2	1	1	0	1	0	0	1	1
Otu0001088	1	0	0	1	0	0	0	0	0	0	1	0	3	0	0
Otu0001090	1	0	1	0	0	0	0	0	0	0	1	0	0	1	1
Otu0001094	0	0	0	0	0	0	0	0	0	0	0	1	0	0	0
Otu0001095	0	0	0	0	0	0	0	0	0	0	0	0	5	0	0
Otu0001101	0	0	0	0	2	0	0	0	0	0	0	0	0	1	2
Otu0001103	1	0	0	0	0	0	0	0	0	0	0	0	0	0	0
Otu0001106	2	0	0	0	0	0	0	1	0	0	0	0	0	0	1
Otu0001112	169	84	95	219	150	61	104	198	76	219	127	41	42	734	173
Otu0001124	0	0	0	0	0	0	0	0	0	0	0	0	2	0	0
Otu0001126	0	0	0	0	0	0	0	0	0	0	0	0	11	0	1
Otu0001128	0	0	0	0	0	0	0	1	0	0	0	0	15	0	0
Otu0001137	0	0	0	4	1	1	0	1	1	1	0	2	1	1	2
Otu0001140	0	1	0	0	0	0	1	0	0	0	0	0	0	0	1
Otu0001142	1	0	0	3	2	2	1	1	1	2	0	0	0	3	3
Otu0001147	0	0	0	0	0	0	3	0	0	0	0	0	2	0	3
Otu0001151	0	1	0	0	0	0	0	0	0	0	0	0	7	1	2
Otu0001161	1	0	0	0	0	0	0	0	1	0	0	1	0	0	1
Otu0001164	0	0	0	0	0	0	0	1	0	0	0	0	0	0	0
Otu0001168	1	0	0	1	2	0	0	1	1	0	0	1	1	0	1
Otu0001169	73	28	37	68	81	46	37	80	16	32	105	28	31	149	143
Otu0001173	0	1	0	1	0	0	0	1	2	1	0	0	2	0	0
Otu0001179	0	0	0	0	0	0	1	1	0	0	1	0	0	0	0
Otu0001184	0	1	0	0	0	0	0	0	0	3	0	0	0	0	0
Otu0001188	0	1	1	0	0	0	2	0	2	0	2	0	0	0	1
Otu0001192	0	1	0	0	0	0	0	0	1	0	1	0	0	0	3
Otu0001194	0	0	0	0	0	0	0	0	0	0	0	0	6	0	0
Otu0001195	0	1	0	0	0	0	0	0	0	0	0	0	0	0	0
Otu0001197	0	0	0	0	0	0	0	0	0	0	0	0	1	0	0
Otu0001198	1	1	0	0	0	0	0	0	1	1	0	2	0	1	3
Otu0001199	0	0	0	0	0	0	0	0	0	0	1	1	0	0	0
Otu0001205	0	0	0	0	0	0	0	0	0	0	0	0	0	0	2
Otu0001208	0	0	0	0	0	1	0	0	0	0	0	0	0	0	0
Otu0001213	1	2	0	0	0	1	0	1	0	0	0	0	3	0	3
Otu0001216	0	0	0	0	0	0	0	0	0	0	0	0	1	0	1
Otu0001218	0	0	0	0	0	0	0	0	0	0	0	2	0	0	0
Otu0001221	0	0	0	0	2	0	0	0	0	0	0	0	0	0	1
Otu0001222	0	0	0	0	1	0	0	0	0	0	0	0	0	0	1
Otu0001226	4	2	4	4	10	2	4	0	1	1	5	2	2	2	9
Otu0001228	0	0	0	0	0	0	0	0	0	0	0	0	0	0	3
Otu0001229	0	0	0	0	0	0	0	0	0	0	1	0	0	0	0
Otu0001249	0	0	0	0	0	2	0	0	0	1	1	0	0	2	5
Otu0001252	1	0	0	3	1	2	0	2	0	1	0	0	0	2	2
Otu0001253	0	0	0	0	0	0	0	0	0	0	0	0	0	1	0
Otu0001257	47	1	0	4	0	1	5	0	0	1	3	0	0	3	0
Otu0001259	3	2	0	28	8	11	1	2	23	2	3	0	1	4	8
Otu0001260	0	0	0	0	0	0	0	0	0	0	0	0	62	0	0
Otu0001263	0	0	0	1	0	0	0	0	0	0	0	0	0	0	0
Otu0001267	0	0	0	0	0	0	0	0	0	0	0	0	1	0	1
Otu0001270	0	4	0	1	0	0	0	1	0	1	0	0	3	2	0
Otu0001279	0	0	0	2	0	0	0	0	0	0	0	0	0	0	2
Otu0001283	0	0	0	1	0	0	1	0	0	0	0	0	0	0	0
Otu0001287	0	1	0	1	1	0	0	0	0	0	0	0	0	0	0
Otu0001291	0	0	0	0	0	0	0	0	0	7	0	0	0	0	0
Otu0001296	1	1	0	0	4	1	0	1	0	0	0	0	1	1	2
Otu0001298	0	1	0	0	0	0	0	0	0	0	0	0	0	0	1
Otu0001304	1	0	0	0	0	0	0	0	0	0	0	0	3	0	0
Otu0001305	0	0	0	0	0	0	0	0	0	0	2	0	0	0	0
Otu0001307	0	0	0	1	0	0	0	0	0	0	0	0	0	0	0
Otu0001311	0	0	0	0	0	0	0	0	1	0	0	0	0	0	0
Otu0001315	24	6	0	8	2	0	0	0	0	0	0	0	0	2	0
Otu0001320	0	0	0	0	0	0	0	0	0	0	0	0	1	0	0
Otu0001325	0	0	0	1	0	0	0	0	0	0	0	0	0	0	0
Otu0001327	0	0	0	0	0	0	0	0	0	0	0	0	1	0	0
Otu0001328	50	25	10	61	72	60	13	91	30	86	16	31	56	60	104
Otu0001329	0	0	0	0	0	0	0	0	0	0	0	0	0	1	0
Otu0001332	0	0	0	2	0	0	0	0	1	1	0	0	0	0	2
Otu0001338	0	0	0	0	0	0	0	0	0	0	0	0	0	0	1
Otu0001339	0	0	0	0	0	0	0	0	0	0	1	0	0	0	0
Otu0001349	1	0	0	0	1	0	1	0	0	0	0	0	0	3	6
Otu0001351	0	0	0	0	0	0	0	0	0	0	0	0	1	0	0
Otu0001352	0	0	0	0	0	0	0	0	0	0	1	0	0	0	0
Otu0001362	0	0	0	0	0	0	0	0	0	0	0	0	22	0	0
Otu0001363	2	1	1	8	3	1	1	5	3	6	3	1	13	5	8
Otu0001366	8	0	0	8	3	11	5	0	2	9	3	1	0	3	25
Otu0001367	0	0	0	0	0	0	0	0	0	0	0	0	0	0	1
Otu0001371	0	0	0	1	0	0	1	0	1	0	0	0	0	0	0
Otu0001373	0	1	0	0	0	0	0	0	0	1	0	0	0	0	0
Otu0001374	0	0	0	0	0	0	0	0	0	0	0	0	1	0	0
Otu0001375	0	0	0	0	0	1	0	0	0	0	0	0	0	0	1
Otu0001377	0	0	0	1	0	0	0	0	0	0	0	0	0	0	1
Otu0001378	0	1	0	6	3	2	0	2	0	4	1	1	2	1	4
Otu0001381	0	0	0	0	0	0	0	0	0	0	1	0	0	0	2
Otu0001394	0	0	0	0	0	0	0	1	0	0	0	0	1	1	0
Otu0001395	22	68	30	84	57	36	18	13	24	45	93	33	29	39	70
Otu0001402	0	0	0	0	1	0	1	0	0	0	0	0	0	0	0
Otu0001405	0	1	0	0	0	0	0	1	0	1	0	0	1	0	0
Otu0001407	1	0	1	0	0	0	0	0	0	0	0	1	0	0	5
Otu0001415	1	0	0	0	3	0	0	0	1	1	1	3	0	0	2
Otu0001423	0	0	0	0	0	0	0	1	0	0	0	0	0	0	0
Otu0001428	0	0	0	0	0	0	0	0	0	0	0	0	3	0	2
Otu0001431	0	0	0	0	0	0	0	0	0	1	0	0	0	0	0
Otu0001449	0	0	0	3	0	0	0	2	0	2	0	0	0	1	1
Otu0001453	1	0	0	1	0	0	0	0	0	0	1	0	1	1	0
Otu0001458	0	0	0	0	0	0	1	0	0	0	0	0	1	0	1
Otu0001465	0	0	0	0	1	1	0	0	0	0	2	0	1	0	2
Otu0001466	0	0	0	0	0	0	0	0	0	0	0	0	21	0	1
Otu0001468	0	0	0	1	0	0	0	1	0	0	1	0	0	1	0
Otu0001482	0	0	0	0	0	0	1	0	0	0	0	0	0	0	0
Otu0001487	2	0	0	0	0	0	0	2	0	0	0	0	1	0	0
Otu0001503	0	0	1	0	0	0	0	1	0	0	0	0	1	0	0
Otu0001506	0	0	0	0	0	0	0	0	0	1	1	0	0	0	1
Otu0001520	0	0	0	0	0	0	0	0	0	0	0	0	0	0	1
Otu0001524	0	0	0	0	0	0	0	0	0	1	0	1	0	0	0
Otu0001532	0	0	0	0	0	0	0	1	0	0	0	0	0	0	0
Otu0001533	0	0	0	0	0	1	0	0	0	0	1	0	4	0	1
Otu0001535	0	0	0	0	0	0	0	0	0	0	1	1	0	0	2
Otu0001536	0	0	0	0	0	0	0	0	0	0	0	0	0	0	1
Otu0001538	0	0	0	0	0	0	0	0	0	0	0	0	0	1	0
Otu0001544	0	8	2	0	2	3	1	5	4	3	5	1	4	3	5
Otu0001545	6	5	11	11	25	16	8	8	9	11	13	6	12	6	20
Otu0001547	0	0	0	0	0	0	0	0	0	0	0	0	2	0	0
Otu0001553	9	7	6	13	6	6	7	5	3	3	27	24	3	8	16
Otu0001555	0	0	0	0	0	0	1	0	0	1	0	0	0	0	1
Otu0001562	0	1	0	0	0	0	0	0	0	0	0	0	0	0	0
Otu0001566	0	0	0	0	0	0	0	0	0	1	0	0	0	0	0
Otu0001576	0	0	0	0	0	0	0	0	0	0	1	0	0	0	0
Otu0001577	16	1	3	0	7	7	4	3	3	1	4	3	1	5	5
Otu0001578	0	0	0	0	0	0	0	0	0	0	0	0	0	0	21
Otu0001581	1	0	0	0	0	0	0	0	0	0	0	0	0	0	0
Otu0001582	0	0	0	0	0	0	0	0	0	0	0	0	2	0	2
Otu0001585	1	0	0	0	0	0	0	0	0	0	0	0	0	0	0
Otu0001597	0	0	0	1	1	0	0	1	0	1	0	0	10	0	1
Otu0001601	0	0	0	0	0	0	1	0	1	1	0	0	0	0	0
Otu0001607	0	0	0	0	0	0	0	0	0	0	0	0	0	1	1
Otu0001609	1	0	0	0	0	0	0	0	0	0	2	1	0	0	1
Otu0001612	0	0	1	0	0	0	0	0	0	0	3	0	0	0	0
Otu0001613	0	0	0	1	0	0	0	0	0	0	0	0	0	0	0
Otu0001614	0	0	0	0	0	0	0	0	0	0	1	0	0	0	2
Otu0001615	0	0	0	0	0	0	0	0	0	0	0	1	0	0	0
Otu0001617	0	0	0	0	0	0	0	0	0	0	0	1	0	0	0
Otu0001619	0	0	1	0	0	1	0	1	0	0	0	0	0	1	1
Otu0001626	0	0	0	0	0	0	0	0	0	1	0	0	0	0	0
Otu0001633	0	0	0	0	0	0	0	0	0	0	0	1	1	0	0
Otu0001634	0	0	0	0	0	0	0	0	0	0	0	0	0	0	1
Otu0001641	3	0	0	0	1	1	1	1	0	2	0	0	0	2	4
Otu0001645	0	0	0	0	0	0	0	0	0	0	0	0	3	0	0
Otu0001648	0	0	0	0	1	0	0	0	0	0	0	0	0	0	0
Otu0001652	0	0	0	0	2	0	1	0	0	1	0	0	1	0	0
Otu0001653	0	0	0	3	0	0	1	2	0	2	0	0	1	0	1
Otu0001656	0	0	0	0	0	0	0	0	0	0	2	1	0	0	2
Otu0001657	0	0	0	0	0	0	0	0	0	0	0	0	0	0	29
Otu0001659	0	0	0	0	0	0	0	0	0	0	0	0	1	0	0
Otu0001661	0	0	0	0	0	0	0	1	0	1	0	0	25	0	0
Otu0001663	0	0	0	0	0	0	0	0	0	0	0	0	0	0	2
Otu0001669	0	0	0	0	2	0	0	1	0	0	1	0	0	0	1
Otu0001673	0	0	0	0	0	0	0	0	0	1	0	0	0	0	0
Otu0001678	0	0	0	0	1	0	0	1	1	0	0	0	0	0	0
Otu0001680	0	0	0	0	0	0	0	0	0	0	0	0	4	0	0
Otu0001697	2	1	0	1	1	0	0	4	0	0	2	0	1	1	2
Otu0001708	0	0	0	1	0	0	0	0	0	0	0	0	0	0	0
Otu0001720	0	0	0	0	1	0	0	0	0	0	0	1	0	0	0
Otu0001724	94	41	48	87	121	63	58	65	27	39	143	49	18	84	111
Otu0001726	0	0	0	0	0	0	0	0	0	0	0	0	4	0	2
Otu0001727	0	0	0	1	0	0	0	0	0	0	1	0	1	0	1
Otu0001732	1	0	1	3	2	0	0	0	0	1	0	1	2	2	2
Otu0001734	1	0	0	0	1	0	0	1	0	1	2	0	5	1	3
Otu0001741	0	0	0	1	0	0	0	0	1	1	0	0	0	0	0
Otu0001743	0	0	0	1	0	0	0	0	0	0	0	0	0	0	0
Otu0001746	0	0	0	0	0	1	0	0	0	0	0	0	0	0	0
Otu0001749	0	0	0	0	0	0	0	0	0	0	0	0	0	0	1
Otu0001750	0	0	0	0	0	0	0	0	0	0	0	0	3	0	0
Otu0001752	0	0	1	0	0	0	1	0	0	0	1	0	0	1	1
Otu0001759	2	1	0	4	1	1	3	4	2	1	1	0	0	1	0
Otu0001761	0	0	0	0	1	0	0	0	0	0	0	0	0	0	1
Otu0001765	0	0	0	0	0	0	0	0	1	0	0	0	0	0	0
Otu0001766	0	0	0	0	1	0	0	0	0	0	0	0	1	0	0
Otu0001767	0	2	0	7	7	4	4	11	3	5	4	0	2	6	9
Otu0001771	1	1	0	4	1	0	0	3	0	1	0	0	3	2	1
Otu0001772	0	0	0	0	0	0	0	1	0	0	0	0	1	0	0
Otu0001785	130	245	168	401	455	245	222	366	188	100	369	205	90	558	834
Otu0001788	0	0	0	0	0	0	0	0	1	0	0	0	0	0	2
Otu0001792	0	0	0	1	1	0	0	3	1	0	0	0	2	1	1
Otu0001793	3	3	0	5	1	0	0	3	3	0	0	1	0	1	5
Otu0001800	0	0	1	0	0	0	0	0	0	0	0	0	0	0	1
Otu0001802	0	2	2	2	1	3	1	2	5	0	4	0	0	2	5
Otu0001803	0	0	1	0	0	0	0	0	0	1	0	0	0	1	0
Otu0001810	0	0	0	0	0	0	1	0	0	0	0	0	0	0	1
Otu0001811	0	1	0	1	0	0	0	1	0	0	0	0	0	0	0
Otu0001813	0	0	0	2	1	0	0	0	1	1	1	0	1	0	0
Otu0001816	0	0	0	0	0	0	0	0	0	1	0	0	0	0	2
Otu0001821	0	0	0	0	0	0	0	0	0	0	0	0	1	0	0
Otu0001827	0	0	0	0	0	0	0	0	0	0	0	0	0	1	0
Otu0001832	0	0	0	1	0	0	0	0	0	0	0	0	2	0	1
Otu0001833	0	0	0	0	0	0	0	1	0	1	0	0	0	2	0
Otu0001837	1	0	1	4	2	0	1	3	0	3	8	1	0	0	6
Otu0001846	0	0	0	0	1	0	0	0	0	0	1	0	0	0	0
Otu0001851	0	1	0	0	0	0	0	0	0	0	0	0	0	0	0
Otu0001856	0	0	0	1	0	0	0	0	1	0	0	1	0	0	3
Otu0001859	0	0	0	0	0	0	1	0	0	0	0	0	0	0	0
Otu0001866	1	0	0	0	0	0	0	2	0	3	0	0	0	1	0
Otu0001867	0	0	0	0	0	1	0	0	0	0	0	0	0	0	0
Otu0001868	0	0	0	0	0	0	0	1	0	0	0	0	0	0	0
Otu0001871	0	0	0	0	0	0	0	0	0	0	0	0	1	0	0
Otu0001874	0	0	1	1	0	0	0	1	0	0	0	0	0	0	1
Otu0001875	2	0	0	2	5	4	1	1	0	2	0	0	1	5	1
Otu0001876	0	0	0	0	0	0	0	0	0	0	0	0	3	0	0
Otu0001877	403	290	174	464	361	242	341	378	210	257	482	384	70	629	468
Otu0001878	1	0	0	0	0	0	0	0	0	0	0	0	0	0	0
Otu0001881	0	0	0	1	0	0	0	0	0	0	0	0	0	0	0
Otu0001882	0	0	0	0	0	0	0	0	0	0	0	0	4	0	0
Otu0001886	1	0	0	1	0	3	0	1	0	1	0	1	0	6	4
Otu0001887	0	0	0	0	0	0	0	0	0	0	0	0	0	1	0
Otu0001888	0	0	0	0	0	1	0	0	0	0	0	0	0	0	0
Otu0001894	0	0	0	0	0	0	0	0	0	0	1	0	0	0	0
Otu0001901	1	0	0	0	2	0	0	1	0	1	1	0	0	1	0
Otu0001905	0	0	0	0	0	0	0	0	0	0	0	0	57	0	3
Otu0001907	0	1	0	0	0	0	1	0	1	0	2	0	0	0	1
Otu0001910	0	0	0	0	1	0	0	0	0	0	0	0	0	0	0
Otu0001914	0	0	0	0	1	0	0	1	0	1	0	0	0	0	0
Otu0001915	1	0	0	0	2	0	1	1	0	3	0	1	0	1	0
Otu0001919	0	0	0	0	1	0	0	0	1	1	0	0	0	0	0
Otu0001923	0	1	0	0	0	0	0	1	0	0	0	0	0	0	0
Otu0001924	2	2	0	1	1	3	0	12	0	4	2	2	2	1	6
Otu0001928	0	0	0	0	0	0	0	0	0	0	0	0	1	0	0
Otu0001929	102	72	34	76	156	54	54	154	31	219	239	27	19	93	130
Otu0001933	36	31	26	36	52	35	30	35	22	24	34	35	0	50	99
Otu0001934	1	0	0	0	0	0	0	1	2	0	1	0	0	0	0
Otu0001940	1	0	1	0	3	1	0	0	0	1	0	0	1	0	0
Otu0001949	2	0	1	0	0	0	1	1	0	1	0	0	2	0	1
Otu0001951	0	1	0	0	0	0	0	1	0	0	0	0	0	0	1
Otu0001952	0	0	0	1	1	2	0	1	0	1	0	0	0	0	1
Otu0001963	1	0	0	0	0	0	0	0	0	0	1	0	1	0	0
Otu0001964	0	0	0	0	0	0	0	0	0	0	1	0	0	0	0
Otu0001967	0	0	0	1	0	0	0	0	0	0	0	1	0	0	1
Otu0001969	2	1	0	4	6	3	2	6	0	9	1	2	3	7	5
Otu0001976	1	0	0	0	0	0	0	0	0	0	0	0	0	0	0
Otu0001977	0	0	0	0	2	0	0	0	0	0	0	0	0	0	0
Otu0001986	1	0	1	1	0	0	0	0	0	0	0	0	0	0	0
Otu0001994	1	1	0	0	1	0	1	3	0	1	0	0	2	1	4
Otu0001995	3	6	0	3	8	0	4	9	0	2	1	0	0	1	8
Otu0002001	0	1	1	0	0	0	0	0	0	0	0	0	1	0	1
Otu0002008	0	0	0	0	0	0	0	1	0	0	0	0	0	0	0
Otu0002012	0	0	0	0	0	1	0	0	0	0	0	0	12	0	3
Otu0002019	5	2	1	4	7	2	1	7	6	2	5	2	4	5	5
Otu0002022	4	4	0	4	2	2	2	6	9	3	2	2	3	7	4
Otu0002023	11	4	2	3	16	8	8	6	4	14	18	3	3	5	17
Otu0002024	2	0	1	0	0	0	0	0	0	0	1	1	0	0	1
Otu0002026	0	0	0	0	2	0	0	0	0	0	1	1	0	0	0
Otu0002028	1	0	0	0	0	0	0	0	0	1	0	0	0	0	0
Otu0002036	0	0	0	1	0	0	0	0	0	0	0	0	0	0	0
Otu0002041	26	17	4	13	8	13	7	9	11	12	10	11	2	41	18
Otu0002044	0	0	0	0	0	0	0	1	0	0	0	0	0	0	0
Otu0002047	0	0	1	1	1	3	0	1	1	0	0	0	1	0	1
Otu0002048	0	0	0	0	2	1	0	0	0	0	1	0	0	0	4
Otu0002055	0	0	0	0	0	0	0	0	0	0	0	0	1	0	0
Otu0002057	0	0	0	1	0	0	0	0	0	1	0	0	0	0	0
Otu0002058	0	0	0	0	0	0	0	0	0	0	0	0	0	0	1
Otu0002060	0	0	0	0	1	0	0	0	0	2	0	0	0	0	0
Otu0002065	0	0	0	0	0	0	0	0	0	0	1	0	0	0	0
Otu0002079	0	0	0	1	0	0	0	0	0	0	0	0	0	0	0
Otu0002086	0	0	0	0	0	0	0	0	0	0	0	0	3	0	0
Otu0002089	0	0	0	0	0	0	0	0	0	0	0	0	2	0	0
Otu0002090	0	0	0	0	0	0	0	0	0	0	0	0	0	0	1
Otu0002092	0	0	0	1	0	0	0	0	0	0	0	0	0	0	0
Otu0002096	1	1	0	2	3	2	1	2	0	0	0	2	7	2	8
Otu0002100	11	1	0	4	4	0	0	0	7	0	0	0	4	5	0
Otu0002107	0	0	0	0	0	0	0	0	0	0	0	0	1	0	0
Otu0002109	0	0	1	0	0	0	1	0	0	0	1	1	0	0	2
Otu0002110	1	0	0	0	1	1	1	0	0	0	3	0	0	0	3
Otu0002112	1	0	0	1	0	1	0	4	0	5	0	0	0	1	2
Otu0002117	63	26	28	82	82	17	40	73	16	99	67	18	12	169	90
Otu0002129	0	0	0	0	0	0	0	1	0	0	0	0	0	0	0
Otu0002131	0	0	0	1	0	0	0	0	0	0	0	0	0	0	0
Otu0002133	6	0	0	3	4	5	3	0	7	2	5	0	0	6	8
Otu0002134	45	48	46	50	102	59	32	62	34	63	69	30	25	39	94
Otu0002135	1	0	0	5	5	1	1	2	1	4	2	0	0	2	4
Otu0002136	0	0	0	0	0	3	0	1	1	6	0	0	3	0	11
Otu0002139	0	0	0	0	1	0	1	1	0	0	0	0	0	0	0
Otu0002145	2	0	0	0	0	0	0	0	0	5	0	0	0	1	0
Otu0002149	0	0	1	0	0	0	0	0	0	0	0	0	1	0	0
Otu0002150	0	0	0	0	0	0	0	0	0	0	0	0	1	0	0
Otu0002151	0	0	0	0	0	0	0	1	0	0	1	0	0	1	0
Otu0002156	79	151	78	57	89	64	35	157	57	371	41	214	32	50	264
Otu0002166	0	0	0	0	0	0	0	0	0	0	1	0	0	0	0
Otu0002168	0	0	0	0	0	0	0	0	2	0	0	0	0	0	0
Otu0002173	0	0	0	0	0	0	0	0	0	0	0	0	0	0	1
Otu0002177	0	0	0	0	0	0	0	0	0	0	0	0	1	0	0
Otu0002178	0	0	0	1	1	0	0	0	0	0	1	0	0	0	1
Otu0002181	0	0	0	0	2	0	0	0	0	0	0	0	5	0	0
Otu0002182	0	0	0	0	0	0	0	0	0	0	0	1	0	0	0
Otu0002186	0	0	0	0	0	0	0	0	0	0	0	0	0	1	0
Otu0002188	0	0	0	0	0	0	0	0	0	0	0	0	0	0	1
Otu0002190	0	0	0	0	0	0	0	0	0	0	0	0	0	0	1
Otu0002198	11	2	4	7	31	8	4	6	7	0	5	5	5	0	30
Otu0002199	0	0	0	0	0	0	0	0	0	0	0	0	1	0	0
Otu0002200	0	0	0	0	0	0	0	1	0	0	0	0	0	0	0
Otu0002204	0	0	1	0	0	0	0	0	1	0	0	0	0	1	0
Otu0002206	0	0	0	1	1	0	0	0	0	1	1	0	0	0	1
Otu0002210	0	0	0	0	0	0	0	0	0	0	1	0	0	0	0
Otu0002213	0	0	0	1	1	0	0	0	0	0	0	1	0	0	0
Otu0002216	12	7	6	18	17	8	19	14	19	17	9	5	7	61	32
Otu0002218	0	1	0	0	0	1	0	0	0	0	0	0	0	0	0
Otu0002221	0	0	0	0	1	0	0	0	0	0	1	0	0	0	0
Otu0002224	0	0	0	0	0	0	0	0	1	0	0	0	0	0	0
Otu0002227	0	0	0	0	0	0	0	0	0	0	1	0	0	0	0
Otu0002230	0	0	0	2	0	0	0	0	0	1	1	0	1	1	1
Otu0002233	0	1	0	1	2	0	1	2	0	5	0	1	1	1	0
Otu0002241	1	0	0	2	0	0	0	0	1	0	0	0	0	0	1
Otu0002246	2	2	2	4	2	2	1	1	2	1	8	3	0	5	4
Otu0002253	0	0	0	0	1	0	0	0	0	0	0	0	0	0	0
Otu0002254	0	0	0	0	0	0	0	0	0	1	0	0	0	0	0
Otu0002261	8	5	7	8	11	27	5	4	0	8	25	3	15	27	41
Otu0002264	0	0	0	0	0	0	0	0	0	0	0	0	212	0	0
Otu0002268	0	0	0	0	0	0	0	0	0	1	0	0	0	0	0
Otu0002270	0	0	0	0	0	0	0	1	0	0	0	0	1	0	0
Otu0002274	0	0	0	0	0	0	0	0	0	0	0	0	0	0	1
Otu0002275	0	0	0	0	0	0	0	0	0	1	0	0	0	2	0
Otu0002276	0	0	0	0	0	0	0	0	0	0	0	1	0	0	2
Otu0002282	0	1	0	0	0	0	0	0	0	0	0	0	0	0	0
Otu0002287	0	0	0	0	0	0	0	0	0	2	1	0	0	0	0
Otu0002288	0	0	0	0	0	0	0	0	0	0	1	1	0	0	0
Otu0002295	0	1	0	0	0	0	0	0	0	0	0	0	0	0	0
Otu0002299	0	0	0	1	0	0	0	0	0	0	0	0	0	0	0
Otu0002310	0	0	0	0	0	0	0	0	0	0	0	0	0	0	1
Otu0002315	0	0	0	0	0	0	0	0	0	0	0	0	0	0	1
Otu0002317	0	0	0	0	0	0	0	0	0	0	0	0	51	0	0
Otu0002319	0	0	0	0	0	0	0	0	0	0	0	0	0	0	1
Otu0002338	1	0	1	5	2	0	0	2	0	3	0	0	4	0	0
Otu0002342	0	0	0	0	0	0	0	0	0	0	0	0	7	0	1
Otu0002345	1	0	0	0	0	0	0	0	0	0	0	0	0	0	1
Otu0002348	24	6	5	1	18	4	4	8	10	2	5	4	2	21	30
Otu0002363	0	0	0	0	0	0	0	0	0	2	0	0	0	0	0
Otu0002364	0	0	0	0	0	0	0	0	1	0	0	1	0	0	0
Otu0002367	0	0	0	0	0	1	0	0	0	0	1	0	1	0	0
Otu0002372	0	0	0	0	0	0	0	0	1	0	0	0	0	0	0
Otu0002375	0	0	0	0	0	0	0	0	0	0	0	0	1	0	0
Otu0002376	0	0	1	1	0	0	0	0	0	0	3	1	0	0	6
Otu0002378	0	0	0	0	0	0	0	1	0	0	0	0	1	0	1
Otu0002381	6	6	0	18	17	2	10	25	5	9	6	1	2	7	16
Otu0002391	2	0	0	0	1	0	0	0	0	2	0	9	0	1	12
Otu0002399	0	1	0	0	0	1	1	0	0	0	0	0	0	0	0
Otu0002407	0	0	0	0	0	0	0	0	0	0	0	0	1	0	1
Otu0002408	0	0	0	1	0	0	0	0	0	0	0	0	0	0	0
Otu0002416	4	4	4	3	5	2	9	3	4	5	4	1	2	23	24
Otu0002420	1	0	0	0	0	0	0	0	0	0	0	0	0	0	0
Otu0002425	0	0	0	0	0	0	1	0	0	0	0	0	0	0	0
Otu0002426	2	1	0	0	2	0	1	2	1	0	3	0	1	3	1
Otu0002431	0	2	0	2	2	0	1	4	0	2	1	0	0	7	4
Otu0002435	0	0	0	0	0	0	0	0	0	0	0	0	5	0	2
Otu0002439	2	1	0	1	1	3	3	2	0	1	0	0	0	0	2
Otu0002447	2	0	0	0	1	0	0	0	0	0	0	0	0	1	2
Otu0002449	0	0	0	0	1	1	0	0	0	0	1	0	3	1	0
Otu0002459	0	0	0	0	0	0	0	0	0	0	4	0	1	0	0
Otu0002462	0	1	0	0	0	0	0	0	0	1	1	0	0	0	0
Otu0002463	70	38	40	74	96	43	27	52	52	53	110	56	38	72	99
Otu0002464	0	2	0	9	3	0	0	1	1	4	1	0	1	2	6
Otu0002469	0	0	0	0	0	0	1	0	0	0	1	1	0	0	1
Otu0002472	0	1	0	0	0	0	0	0	0	0	0	0	0	0	2
Otu0002474	0	0	0	0	0	0	0	0	0	0	0	1	0	0	0
Otu0002475	0	0	0	1	2	0	0	1	1	0	0	0	0	1	1
Otu0002477	0	0	0	1	0	0	0	1	0	1	1	1	0	0	2
Otu0002478	0	0	0	0	0	0	0	0	0	0	1	0	4	0	0
Otu0002481	0	1	0	0	0	0	0	0	0	0	0	0	0	1	0
Otu0002490	1	0	0	0	1	0	0	0	0	0	0	0	1	0	3
Otu0002500	0	0	0	0	0	0	0	0	0	0	1	0	0	0	0
Otu0002503	0	0	0	2	0	0	0	0	0	0	0	0	0	0	0
Otu0002512	0	0	0	0	0	0	0	1	0	0	0	0	0	1	0
Otu0002516	0	0	0	0	0	1	0	0	0	0	0	0	5	0	1
Otu0002517	0	0	0	0	0	0	0	0	0	0	1	0	0	0	0
Otu0002522	0	0	0	0	1	0	0	0	0	4	1	0	0	0	0
Otu0002526	0	0	1	0	0	0	0	0	0	0	1	0	2	0	0
Otu0002532	0	0	0	0	4	0	0	0	0	0	0	0	3	0	0
Otu0002537	0	0	0	0	0	0	0	0	0	0	0	0	0	1	0
Otu0002566	78	26	16	23	31	19	13	26	13	36	71	19	10	25	25
Otu0002569	0	0	0	0	0	0	0	0	0	0	0	0	6	0	1
Otu0002574	0	0	0	0	0	0	0	0	0	1	0	0	0	0	0
Otu0002578	0	0	0	0	0	0	0	0	0	0	0	0	0	1	0
Otu0002579	66	181	60	127	517	172	13	197	38	261	589	43	19	77	126
Otu0002580	0	2	0	1	0	0	1	0	0	0	0	0	1	0	0
Otu0002583	0	0	0	0	0	1	1	0	0	0	0	0	0	0	0
Otu0002590	0	0	0	0	0	0	0	0	0	0	0	0	2	0	0
Otu0002593	1	0	0	0	0	0	0	0	0	0	0	0	0	0	0
Otu0002594	1	1	1	4	1	3	3	2	2	3	4	0	1	9	1
Otu0002596	0	0	0	0	0	0	1	0	2	2	0	0	0	0	0
Otu0002602	1	2	0	0	1	0	0	0	2	0	1	0	0	0	0
Otu0002604	0	0	0	1	0	0	0	0	0	0	0	0	0	0	0
Otu0002610	69	74	77	37	4	11	74	53	104	39	76	38	50	57	117
Otu0002615	0	0	0	0	0	0	0	0	0	0	1	0	16	0	0
Otu0002616	0	0	0	0	0	0	0	0	0	1	0	0	0	0	0
Otu0002618	0	0	0	0	0	0	0	0	0	0	0	0	3	0	0
Otu0002622	0	0	0	0	0	0	0	1	0	0	0	0	0	0	0
Otu0002631	1	0	0	0	0	0	0	0	0	0	0	0	0	0	0
Otu0002634	51	56	27	37	94	48	35	29	44	23	42	20	21	39	96
Otu0002636	0	0	0	0	0	0	0	0	0	0	0	0	1	0	1
Otu0002638	0	0	0	0	0	0	0	0	0	0	0	0	1	0	0
Otu0002641	0	0	0	0	1	0	0	0	0	0	0	0	0	0	0
Otu0002645	0	0	0	0	0	0	0	0	0	0	1	0	2	0	0
Otu0002650	0	0	0	0	0	1	0	0	0	1	0	0	0	1	0
Otu0002656	0	0	0	0	0	0	0	0	0	0	0	0	3	0	0
Otu0002658	1	0	0	0	1	0	0	0	0	0	0	0	0	1	0
Otu0002670	86	203	52	177	585	226	23	255	60	309	696	63	17	68	179
Otu0002672	3	4	4	3	0	0	0	0	3	0	5	0	1	1	8
Otu0002676	0	1	0	0	1	0	0	0	1	0	0	0	0	1	0
Otu0002684	0	0	0	1	0	0	0	0	0	1	0	0	0	0	0
Otu0002687	0	0	0	0	0	0	0	0	1	0	0	0	0	0	0
Otu0002688	0	0	0	1	0	0	0	0	0	0	0	0	1	0	0
Otu0002692	134	61	56	135	137	102	64	120	99	113	160	51	59	150	236
Otu0002696	0	0	0	0	0	0	0	1	0	1	0	0	0	0	1
Otu0002697	1	0	0	0	0	0	0	0	0	0	0	0	0	0	0
Otu0002708	0	0	2	1	0	0	1	0	2	0	3	0	0	0	4
Otu0002709	0	0	0	0	0	0	0	0	0	0	0	0	18	0	0
Otu0002711	0	0	0	0	0	0	0	0	0	1	0	0	0	0	0
Otu0002714	0	0	0	0	0	0	0	1	0	2	0	0	1	1	0
Otu0002728	2	0	1	1	1	0	2	0	1	1	0	0	0	0	1
Otu0002732	0	0	0	0	0	0	0	0	0	0	0	0	0	0	1
Otu0002740	0	0	0	2	0	0	1	0	0	1	0	0	3	0	1
Otu0002745	0	0	0	1	2	0	0	0	0	2	0	0	0	0	0
Otu0002746	0	0	0	0	0	0	0	1	0	0	0	0	2	0	0
Otu0002753	0	0	0	0	1	0	0	0	0	0	0	0	0	0	0
Otu0002761	0	2	1	0	0	0	0	2	0	0	0	0	0	0	1
Otu0002764	1	0	0	0	0	0	0	0	0	0	0	0	0	0	0
Otu0002773	0	0	0	0	0	0	0	0	0	0	0	0	0	0	1
Otu0002774	0	0	0	0	0	0	0	0	0	0	1	0	0	1	0
Otu0002775	0	0	0	0	0	0	0	1	0	1	0	0	0	0	0
Otu0002778	0	1	0	1	1	3	0	7	0	0	1	0	0	1	1
Otu0002784	2	2	2	13	17	6	5	8	1	8	7	3	0	10	19
Otu0002786	0	0	0	0	1	0	1	0	0	0	0	0	0	1	0
Otu0002788	0	0	0	1	0	0	0	0	0	0	0	0	1	0	1
Otu0002790	0	0	0	0	0	0	0	1	0	0	0	0	0	0	0
Otu0002813	21	26	20	41	140	11	24	19	20	18	50	14	11	18	91
Otu0002814	0	0	0	1	1	0	1	0	0	0	0	0	0	0	1
Otu0002817	0	0	0	0	0	0	0	0	0	0	0	0	0	1	1
Otu0002820	0	1	0	1	0	0	0	0	0	0	0	0	0	0	0
Otu0002831	0	0	0	1	0	0	0	0	0	0	0	0	0	0	0
Otu0002840	0	0	0	0	0	0	0	0	0	0	0	0	0	0	1
Otu0002843	0	0	0	0	0	0	0	0	0	0	0	0	0	0	1
Otu0002852	0	0	0	0	0	0	1	0	0	1	0	0	0	0	0
Otu0002855	21	1	9	14	10	10	7	21	5	1	6	3	8	22	20
Otu0002857	1	1	0	1	0	1	0	0	0	1	1	0	0	0	3
Otu0002861	0	1	0	0	0	0	0	0	0	0	0	0	0	1	0
Otu0002864	0	0	0	0	0	1	0	0	0	0	0	0	0	0	0
Otu0002873	0	0	0	0	0	0	0	0	0	0	0	0	1	0	0
Otu0002874	2	0	0	0	0	0	0	0	0	0	1	0	0	0	0
Otu0002883	0	0	0	0	0	0	0	0	0	0	0	0	0	1	0
Otu0002890	25	9	49	21	45	6	16	19	16	36	38	14	29	5	79
Otu0002898	0	0	0	0	0	0	0	0	0	0	0	0	1	0	0
Otu0002902	0	0	0	1	0	0	0	0	0	1	0	0	0	0	0
Otu0002903	0	0	0	0	0	0	0	0	0	0	0	0	14	0	0
Otu0002904	2	0	0	0	1	0	0	0	1	1	0	0	0	0	1
Otu0002915	2	0	0	0	0	0	0	0	0	0	1	0	1	0	0
Otu0002920	1	2	0	5	0	0	1	2	1	5	1	0	0	3	6
Otu0002922	0	0	0	0	0	0	0	0	0	0	0	0	0	1	0
Otu0002925	0	0	0	0	0	0	0	0	0	1	0	0	0	0	0
Otu0002932	0	1	1	1	0	0	0	0	1	0	2	0	0	0	0
Otu0002937	0	0	0	0	0	0	0	0	0	0	0	0	1	0	0
Otu0002945	0	1	0	0	0	1	0	0	0	1	0	0	0	0	0
Otu0002950	0	0	0	0	0	0	0	0	0	1	0	0	0	0	0
Otu0002952	0	0	0	0	0	0	0	0	0	0	0	0	0	0	1
Otu0002959	0	2	0	1	2	0	0	0	0	0	0	0	0	0	0
Otu0002960	0	0	1	1	0	0	0	0	0	0	0	0	1	0	0
Otu0002963	0	1	0	0	0	0	1	0	0	0	0	0	0	1	2
Otu0002978	1	0	0	0	2	0	0	0	0	0	1	0	0	0	1
Otu0002990	0	0	0	0	0	0	0	0	0	0	0	1	0	0	0
Otu0003002	0	0	0	0	0	0	0	0	1	0	0	0	0	0	0
Otu0003004	0	0	0	1	0	0	0	0	0	1	0	0	0	0	0
Otu0003005	0	0	0	0	0	0	0	0	0	0	0	0	1	0	0
Otu0003009	1	0	2	1	2	3	0	0	0	0	1	0	0	4	3
Otu0003010	0	0	0	0	1	0	0	2	0	2	1	0	0	0	3
Otu0003011	0	0	0	1	0	0	0	0	0	0	1	0	1	0	3
Otu0003015	0	0	0	0	0	0	0	0	0	0	0	0	1	0	0
Otu0003020	0	0	1	0	2	0	0	0	0	0	0	0	1	0	1
Otu0003034	0	0	0	0	0	1	0	0	0	0	2	1	0	0	1
Otu0003035	0	0	0	0	0	0	0	0	0	0	1	0	0	0	1
Otu0003046	1	0	0	0	0	0	0	1	1	0	0	0	0	0	3
Otu0003052	0	0	0	0	0	0	0	0	0	0	0	0	0	6	0
Otu0003059	1	0	0	0	1	0	0	0	0	0	1	0	2	0	0
Otu0003061	44	34	15	29	110	99	13	34	20	36	77	43	18	15	54
Otu0003065	1	0	0	0	0	0	0	0	0	0	0	0	0	0	1
Otu0003070	0	0	0	0	0	0	0	0	0	0	0	0	1	0	0
Otu0003077	0	0	0	0	0	0	0	0	0	0	0	0	0	0	1
Otu0003080	0	0	0	0	0	0	0	0	0	0	0	0	18	0	0
Otu0003091	0	0	0	0	0	0	0	0	1	0	0	0	0	0	0
Otu0003094	0	0	0	0	1	0	0	0	0	0	0	0	0	0	0
Otu0003095	0	0	0	0	0	1	0	0	0	0	0	0	0	0	0
Otu0003108	0	0	0	0	0	0	0	0	0	0	0	0	0	1	0
Otu0003110	0	0	0	0	1	0	0	0	0	0	0	0	0	0	0
Otu0003113	0	0	0	0	1	0	0	0	0	0	0	0	1	0	1
Otu0003114	0	0	0	0	0	0	0	0	0	0	1	0	0	0	0
Otu0003145	0	0	0	0	0	0	0	0	0	0	0	0	1	0	0
Otu0003151	0	0	0	0	0	0	0	0	0	1	0	1	0	0	0
Otu0003156	0	1	0	0	0	0	0	0	0	0	0	0	0	0	0
Otu0003161	0	1	0	0	0	0	0	0	0	0	0	0	0	1	0
Otu0003162	0	0	0	1	0	0	0	1	0	0	0	0	0	0	0
Otu0003163	0	0	0	0	0	0	0	0	0	0	0	0	5	0	0
Otu0003166	0	15	0	0	0	87	0	0	0	0	0	1	0	1	0
Otu0003176	0	0	0	0	0	0	0	0	0	0	0	0	1	0	0
Otu0003177	0	0	0	0	0	0	0	0	0	0	0	0	4	0	0
Otu0003178	0	1	0	0	0	0	0	0	0	0	0	0	0	0	0
Otu0003186	0	0	0	0	1	0	0	0	1	0	0	0	0	0	0
Otu0003189	0	0	0	0	0	0	0	0	1	0	0	0	0	0	1
Otu0003194	0	4	0	0	0	0	0	0	0	0	0	0	0	0	0
Otu0003198	0	0	1	0	0	0	0	0	0	1	0	0	0	0	1
Otu0003199	0	0	0	0	0	0	0	0	0	0	0	0	2	0	1
Otu0003200	2	0	0	3	0	1	1	2	1	2	1	1	0	1	3
Otu0003201	27	23	10	80	4	34	7	7	12	7	74	9	14	6	66
Otu0003212	0	0	0	0	0	0	0	0	0	0	0	0	1	0	0
Otu0003219	0	0	0	0	0	0	0	1	0	0	0	0	0	0	0
Otu0003223	0	0	0	0	0	0	0	0	0	0	0	1	0	0	0
Otu0003227	0	0	0	0	1	0	0	0	0	0	0	0	0	0	1
Otu0003239	0	1	0	0	0	0	0	0	0	0	1	0	0	0	1
Otu0003240	0	0	0	0	0	0	0	0	0	0	0	0	1	0	0
Otu0003241	0	0	0	0	0	0	0	0	0	1	0	0	0	0	0
Otu0003247	83	401	32	37	3	74	36	178	123	61	5	27	49	102	243
Otu0003249	0	0	0	0	1	0	0	0	0	0	0	0	0	0	0
Otu0003251	0	0	5	0	0	0	3	0	6	2	6	0	1	0	0
Otu0003259	0	0	0	0	0	0	1	0	0	0	0	0	0	0	0
Otu0003264	0	0	0	0	0	0	0	0	0	0	0	0	1	0	0
Otu0003275	0	0	0	0	0	0	0	1	1	0	0	0	0	1	0
Otu0003276	15	24	11	14	254	108	14	27	18	9	24	9	64	47	252
Otu0003277	0	0	0	0	0	0	0	0	0	0	0	0	1	0	0
Otu0003278	0	0	0	0	0	0	0	0	0	0	0	0	0	0	2
Otu0003279	0	0	0	0	0	0	1	0	0	0	0	0	0	0	0
Otu0003287	0	0	0	0	2	0	0	0	0	0	0	0	3	0	0
Otu0003288	0	0	0	1	0	0	0	0	0	0	0	1	0	0	0
Otu0003291	0	0	0	0	0	0	0	0	0	0	1	0	0	0	0
Otu0003304	0	0	0	0	0	0	0	1	0	1	1	0	0	0	1
Otu0003305	0	0	0	0	1	0	0	0	0	0	0	0	0	0	0
Otu0003308	0	0	0	0	0	1	0	0	0	0	0	0	0	0	0
Otu0003310	0	0	0	0	0	0	0	0	0	0	0	0	2	0	1
Otu0003312	0	0	1	0	0	0	0	0	0	0	0	0	0	0	0
Otu0003316	0	1	0	0	0	0	0	0	0	0	0	0	0	0	0
Otu0003319	1	1	0	0	1	0	0	0	0	0	0	0	0	0	2
Otu0003325	1	0	0	0	0	0	0	0	1	0	2	0	0	0	2
Otu0003326	0	0	0	0	0	0	0	0	0	0	0	0	66	0	1
Otu0003329	0	1	0	0	3	1	0	0	0	0	3	0	0	1	3
Otu0003335	0	1	1	1	0	0	0	0	0	0	0	0	1	0	0
Otu0003336	0	1	0	0	1	0	0	0	0	1	0	0	0	0	2
Otu0003337	0	1	0	0	0	0	1	0	1	1	0	0	0	0	0
Otu0003338	0	0	0	0	0	0	0	0	0	0	0	0	1	0	0
Otu0003340	0	0	0	0	0	0	1	0	0	0	0	0	0	0	0
Otu0003346	0	0	0	0	0	0	0	0	0	0	0	0	0	1	0
Otu0003347	0	0	0	1	1	0	0	0	0	1	0	0	2	0	0
Otu0003351	0	0	0	0	0	0	0	1	0	0	0	0	0	0	0
Otu0003359	0	1	0	1	0	0	0	0	0	0	0	0	1	0	0
Otu0003364	13	29	18	29	27	20	7	21	14	9	18	8	11	11	30
Otu0003369	0	0	0	0	0	0	0	0	0	0	0	0	1	0	0
Otu0003376	0	0	0	0	0	0	0	0	0	0	0	0	1	0	0
Otu0003377	0	0	0	0	0	0	0	0	0	0	0	0	2	0	0
Otu0003381	0	2	0	5	1	0	0	1	0	1	1	0	0	1	7
Otu0003384	0	0	0	0	0	0	0	0	0	1	0	0	0	0	0
Otu0003386	0	0	0	0	1	1	0	1	0	0	1	0	1	0	0
Otu0003399	0	0	0	0	0	0	0	0	0	0	0	0	1	0	0
Otu0003402	0	0	0	0	0	0	0	0	0	0	0	0	0	0	1
Otu0003404	1	0	0	0	0	0	0	1	0	0	5	0	0	0	0
Otu0003415	0	0	0	0	0	0	1	0	0	31	0	0	0	0	0
Otu0003420	0	0	0	0	0	0	0	0	0	0	0	0	2	0	1
Otu0003425	1	0	0	0	0	0	0	0	0	0	0	0	3	0	0
Otu0003427	0	0	0	0	0	0	0	0	0	0	0	0	0	0	1
Otu0003429	0	0	0	1	0	0	0	0	0	0	0	0	0	0	1
Otu0003436	0	0	0	0	0	0	0	1	0	0	0	0	1	0	1
Otu0003442	2	0	0	2	0	0	1	0	0	0	0	0	1	0	0
Otu0003444	0	0	0	3	0	0	0	1	0	1	0	0	0	0	0
Otu0003445	0	0	0	0	0	0	0	0	0	0	0	0	2	0	0
Otu0003446	0	0	1	1	0	1	0	0	0	1	1	0	0	0	0
Otu0003461	51	34	23	32	46	58	17	39	33	39	80	28	9	19	63
Otu0003464	0	0	0	0	0	0	0	0	0	0	0	0	0	0	1
Otu0003467	1	0	0	0	0	0	0	0	0	0	0	0	0	0	0
Otu0003468	0	0	0	0	0	1	0	0	0	0	0	0	0	0	0
Otu0003472	0	0	0	1	1	0	0	0	0	0	0	0	0	0	0
Otu0003475	0	0	1	0	0	0	0	0	0	0	0	0	0	0	0
Otu0003476	0	0	0	3	1	2	1	2	2	1	2	0	1	1	3
Otu0003486	0	0	0	1	0	0	0	0	0	0	0	0	2	0	0
Otu0003487	0	0	0	0	0	1	0	0	0	0	0	0	1	0	0
Otu0003494	0	0	0	0	0	0	0	0	0	0	0	0	0	0	1
Otu0003499	0	0	0	1	0	0	0	0	0	0	0	0	0	0	0
Otu0003500	2	0	0	0	0	0	0	0	0	0	0	0	0	1	1
Otu0003505	0	0	0	0	0	1	0	0	0	2	0	0	0	0	1
Otu0003511	109	46	46	88	81	93	44	92	82	80	98	37	50	110	182
Otu0003513	0	0	0	0	0	0	0	0	0	0	1	0	0	0	0
Otu0003521	0	0	0	0	0	0	0	0	0	0	1	0	0	0	0
Otu0003525	0	0	0	0	0	0	0	0	0	0	0	0	0	2	0
Otu0003526	0	0	0	0	1	0	0	1	0	1	0	0	0	0	0
Otu0003529	1	0	0	2	0	0	0	0	0	4	0	0	0	1	0
Otu0003531	0	0	0	0	1	0	0	0	0	0	0	0	0	0	0
Otu0003536	0	0	0	0	0	0	0	0	21	0	0	0	0	0	0
Otu0003537	0	0	0	1	0	0	0	0	0	0	0	0	0	0	0
Otu0003544	0	0	0	0	0	0	0	0	0	0	0	0	1	1	1
Otu0003547	0	0	0	0	0	0	0	0	0	0	0	0	1	0	0
Otu0003557	0	0	0	0	0	0	0	0	0	0	1	0	0	0	0
Otu0003569	0	0	0	0	0	0	0	0	0	0	0	0	1	0	0
Otu0003570	3	2	2	3	3	0	0	2	2	0	6	1	6	0	8
Otu0003572	0	0	0	1	0	0	0	0	0	0	0	0	0	0	0
Otu0003573	0	0	0	0	0	0	0	0	0	0	0	0	0	1	0
Otu0003580	0	0	0	0	0	0	0	0	0	0	0	0	0	0	1
Otu0003583	0	0	0	0	0	0	0	0	0	0	0	0	0	0	1
Otu0003584	0	0	0	2	1	1	0	4	3	5	1	0	0	1	1
Otu0003592	0	0	0	0	0	0	0	0	0	0	0	0	0	1	2
Otu0003603	0	0	0	1	0	0	0	0	0	0	0	0	0	0	0
Otu0003607	0	0	0	0	0	0	0	0	0	0	0	0	0	1	0
Otu0003611	0	0	1	0	0	0	0	0	0	0	0	0	0	0	0
Otu0003617	1	0	0	1	2	1	0	0	1	0	0	3	0	1	0
Otu0003621	2	1	0	1	0	0	0	1	0	0	1	0	1	2	1
Otu0003631	1	2	0	0	2	0	0	0	0	1	1	4	1	3	0
Otu0003632	0	0	0	2	1	0	0	0	0	0	0	0	0	1	1
Otu0003633	0	0	0	1	0	0	0	0	0	0	1	0	0	0	0
Otu0003634	0	0	0	1	0	0	0	0	0	2	2	0	0	0	0
Otu0003638	1	0	0	0	0	0	1	1	0	0	0	0	0	0	2
Otu0003643	0	1	0	1	3	1	0	6	0	8	0	0	0	0	5
Otu0003648	0	0	0	0	0	0	0	0	1	0	0	0	0	0	0
Otu0003651	0	0	1	0	0	0	0	0	0	0	0	0	0	0	0
Otu0003652	0	0	2	0	0	0	0	0	0	0	0	0	0	0	0
Otu0003655	0	0	0	0	0	0	0	1	0	0	0	0	0	0	1
Otu0003656	1	0	0	0	0	0	0	0	0	0	0	0	0	0	0
Otu0003669	2	1	0	0	6	0	3	3	2	1	4	0	1	0	8
Otu0003670	0	0	1	1	1	0	0	0	0	1	0	0	0	0	1
Otu0003671	0	0	0	0	1	0	0	0	0	51	0	0	0	1	1
Otu0003672	0	0	0	1	0	0	0	0	0	0	0	0	0	0	0
Otu0003683	0	0	2	0	0	0	0	0	0	0	0	0	0	0	1
Otu0003685	0	0	0	0	0	0	0	1	0	0	0	0	0	0	0
Otu0003686	12	5	11	38	28	3	19	1	12	4	40	3	4	9	27
Otu0003688	0	0	0	1	1	0	0	0	0	0	0	0	1	0	0
Otu0003692	2	1	0	2	4	2	4	2	2	3	2	3	0	4	6
Otu0003697	0	0	0	0	0	0	0	1	0	0	0	0	0	0	1
Otu0003710	0	0	0	0	2	0	0	0	0	0	0	0	0	0	1
Otu0003712	0	0	0	0	0	0	0	0	0	0	0	0	1	0	0
Otu0003713	0	0	0	0	0	0	0	1	0	0	0	0	0	0	0
Otu0003715	0	0	0	0	0	0	0	0	1	1	0	0	0	1	0
Otu0003738	0	0	0	0	0	0	0	0	0	0	0	0	0	0	1
Otu0003741	2	0	0	0	0	0	0	0	0	1	1	0	0	0	3
Otu0003745	0	0	0	1	0	0	1	0	0	1	0	0	0	0	0
Otu0003749	0	48	0	4	138	7	7	0	16	135	33	48	9	0	132
Otu0003752	17	15	7	16	40	35	3	28	7	33	49	7	5	9	23
Otu0003754	1	0	0	0	0	0	0	0	0	0	0	0	0	0	0
Otu0003757	0	0	0	1	1	0	0	2	0	4	0	0	0	1	4
Otu0003760	0	0	0	0	0	0	0	0	0	0	4	0	0	0	3
Otu0003761	0	0	0	0	0	0	0	0	0	0	0	0	1	0	0
Otu0003769	0	0	0	1	0	0	0	0	0	0	0	0	0	0	0
Otu0003770	1	3	0	1	1	1	0	2	0	1	0	0	1	0	5
Otu0003773	0	0	0	0	0	0	0	0	0	0	0	0	0	0	1
Otu0003774	0	0	0	0	0	0	0	1	0	0	0	0	0	0	0
Otu0003781	0	0	0	0	0	0	0	0	0	0	0	0	0	0	1
Otu0003786	0	0	0	0	0	0	0	0	1	0	0	0	0	0	0
Otu0003788	0	0	0	0	1	1	0	1	0	0	0	0	23	0	3
Otu0003789	2	0	0	1	1	0	1	1	0	0	0	0	0	0	0
Otu0003790	0	0	0	0	0	0	0	0	0	0	0	0	3	0	0
Otu0003791	1	0	0	0	0	0	0	0	0	0	0	0	0	0	0
Otu0003805	0	0	0	0	0	0	0	0	0	0	0	0	10	0	0
Otu0003811	1	0	0	0	0	0	0	0	0	0	0	0	0	0	0
Otu0003818	0	0	0	0	0	0	0	0	0	0	0	0	0	1	0
Otu0003844	0	0	0	0	0	0	0	0	0	0	0	0	1	0	0
Otu0003849	0	0	0	1	0	0	0	0	0	1	0	0	0	0	0
Otu0003852	31	23	25	53	181	9	27	28	28	26	93	15	8	41	118
Otu0003870	0	1	0	0	0	0	0	0	0	0	0	0	0	0	1
Otu0003874	0	0	0	0	0	0	0	0	0	1	0	0	0	0	0
Otu0003877	1	0	0	1	0	1	0	0	0	1	0	0	1	0	1
Otu0003885	6	3	1	9	4	1	1	5	4	3	3	1	2	7	14
Otu0003886	46	37	8	27	80	44	20	25	22	29	44	18	7	13	45
Otu0003889	1	0	0	0	0	0	0	0	0	0	0	0	0	0	0
Otu0003893	0	0	0	0	0	0	0	0	0	1	0	0	0	0	0
Otu0003904	0	0	0	0	0	0	1	0	0	0	0	0	0	1	0
Otu0003906	0	0	0	0	0	0	0	0	1	0	0	0	0	0	1
Otu0003909	0	1	0	1	1	0	0	1	0	0	0	0	0	0	0
Otu0003910	0	0	0	0	0	0	0	0	0	0	0	0	0	0	1
Otu0003914	0	0	0	0	0	0	0	0	0	0	2	0	0	1	2
Otu0003919	0	0	0	0	0	0	0	0	0	0	0	1	0	0	0
Otu0003927	0	0	0	0	0	0	0	0	0	1	0	0	0	0	0
Otu0003930	0	0	0	0	0	0	0	0	1	0	0	0	0	0	0
Otu0003934	5	1	0	0	0	3	3	0	1	0	0	0	0	0	5
Otu0003947	0	0	0	0	0	1	0	1	0	1	0	0	0	0	2
Otu0003948	8	3	5	2	11	6	6	2	1	2	18	2	4	6	11
Otu0003952	0	0	0	0	0	0	0	0	0	1	0	0	0	0	0
Otu0003953	0	0	0	0	0	0	0	0	0	0	0	0	0	0	1
Otu0003954	0	0	0	0	0	0	0	0	0	0	0	0	14	1	1
Otu0003957	0	0	0	1	0	0	0	0	0	2	0	0	1	0	0
Otu0003963	0	0	1	0	0	0	0	0	0	0	0	0	0	0	0
Otu0003970	0	0	0	0	0	0	0	0	0	2	0	0	12	0	1
Otu0003972	25	17	2	19	25	38	14	12	16	10	34	11	11	10	14
Otu0003983	0	0	0	0	0	0	0	0	0	0	0	0	1	0	0
Otu0004001	0	0	0	0	0	0	1	0	0	0	0	0	0	0	0
Otu0004012	8	1	0	1	7	2	2	5	2	2	10	2	1	3	3
Otu0004016	0	0	0	0	0	0	0	0	0	0	0	0	3	0	1
Otu0004023	0	1	0	0	0	0	0	0	0	0	0	0	1	0	0
Otu0004026	0	0	0	0	0	0	0	0	0	0	0	0	0	0	1
Otu0004027	2	0	0	0	4	0	0	1	0	0	1	0	0	0	1
Otu0004032	0	0	0	0	0	0	0	1	0	1	0	0	0	1	0
Otu0004047	0	0	0	0	0	0	0	0	0	0	0	0	1	0	0
Otu0004052	0	0	0	0	0	0	0	0	0	1	0	0	0	0	1
Otu0004055	40	12	47	21	51	6	5	8	29	19	59	17	45	4	84
Otu0004064	0	2	0	0	0	0	0	0	0	0	0	0	0	0	0
Otu0004066	0	0	0	0	0	0	0	0	0	0	1	0	1	0	0
Otu0004068	0	0	0	1	0	0	0	0	0	0	3	0	0	0	0
Otu0004070	0	0	0	0	0	0	0	0	0	0	0	0	1	0	0
Otu0004074	0	0	0	0	0	0	0	0	0	0	0	0	2	0	0
Otu0004075	6	3	4	0	8	2	3	4	2	2	6	0	0	1	9
Otu0004076	0	0	0	0	0	0	0	0	0	0	0	0	1	0	0
Otu0004081	0	0	0	1	2	0	0	0	0	1	0	0	0	1	1
Otu0004084	0	0	0	3	1	2	0	1	0	0	5	0	0	1	7
Otu0004091	0	1	0	0	0	0	0	0	0	0	0	0	0	0	0
Otu0004094	1	1	0	0	0	0	0	0	0	0	0	0	0	0	0
Otu0004103	0	1	0	0	0	0	0	0	0	0	0	0	0	0	0
Otu0004107	0	0	0	0	0	0	0	0	0	0	0	0	0	0	1
Otu0004111	0	0	0	0	1	0	0	0	0	0	0	0	0	0	0
Otu0004123	0	0	0	0	0	0	0	0	0	1	0	0	0	0	0
Otu0004131	0	0	0	0	0	0	1	0	0	0	0	0	0	0	0
Otu0004134	0	0	0	0	0	0	0	1	0	0	0	0	0	0	0
Otu0004137	0	0	0	0	1	0	0	0	0	0	0	0	0	0	0
Otu0004138	0	0	0	1	0	0	0	0	0	0	0	0	0	0	0
Otu0004140	0	0	0	0	0	0	0	0	0	0	0	0	2	0	0
Otu0004150	0	0	0	0	0	0	0	0	0	0	0	0	0	1	0
Otu0004151	0	0	0	0	1	0	0	0	1	0	0	0	1	0	0
Otu0004152	0	0	0	0	0	0	0	0	0	0	0	1	0	0	0
Otu0004155	1	0	0	0	1	1	0	0	0	1	2	1	1	1	2
Otu0004157	0	0	0	0	0	0	0	0	0	0	1	0	0	0	0
Otu0004158	0	0	0	0	0	0	0	0	0	0	0	0	0	0	1
Otu0004161	0	0	0	0	0	0	0	0	0	0	1	0	1	0	1
Otu0004165	0	0	1	4	1	0	0	0	0	0	1	1	0	1	0
Otu0004167	1	0	0	1	0	0	0	0	0	0	0	0	5	0	0
Otu0004181	0	0	1	0	0	0	0	0	0	0	0	0	0	0	0
Otu0004200	0	0	1	0	0	0	0	1	0	0	0	0	0	0	1
Otu0004208	0	0	0	0	0	0	0	0	0	0	0	0	1	0	0
Otu0004213	0	1	0	4	0	4	0	3	0	0	0	1	2	0	1
Otu0004221	0	1	0	0	0	0	0	0	0	0	1	1	0	0	1
Otu0004224	0	0	0	0	0	0	0	0	0	0	0	0	2	0	0
Otu0004228	0	0	0	1	0	0	0	0	0	0	0	0	0	0	0
Otu0004234	0	0	0	0	0	0	0	0	0	0	0	0	0	0	1
Otu0004238	1	3	0	1	4	1	0	0	1	2	1	0	0	0	6
Otu0004251	12	0	0	1	3	6	1	2	1	1	4	0	0	4	1
Otu0004258	0	0	0	0	0	1	0	0	0	0	0	0	3	0	0
Otu0004262	0	0	0	0	0	0	0	0	0	0	0	0	0	0	1
Otu0004267	1	0	0	0	0	0	0	0	0	2	0	0	1	0	0
Otu0004293	0	1	0	1	0	0	0	0	0	0	0	0	0	0	2
Otu0004294	1	0	0	0	0	0	0	0	0	0	0	0	0	1	2
Otu0004296	0	1	0	0	0	0	0	0	0	0	0	0	0	0	0
Otu0004298	1	1	0	1	5	1	1	4	0	2	0	0	0	1	1
Otu0004301	0	0	0	1	0	0	0	1	0	0	0	0	1	0	1
Otu0004305	0	0	0	0	0	0	0	1	0	0	0	0	0	0	0
Otu0004311	0	0	0	0	1	0	0	0	0	0	0	0	2	0	0
Otu0004315	0	0	0	0	0	0	0	0	0	0	0	0	1	1	0
Otu0004321	0	1	0	0	0	0	0	0	0	0	0	0	0	0	0
Otu0004325	0	0	0	0	0	0	0	0	0	0	0	0	0	0	1
Otu0004342	0	0	0	2	1	0	0	0	0	0	1	1	0	1	0
Otu0004347	0	1	0	0	0	0	0	0	0	0	0	0	0	0	0
Otu0004349	0	0	0	0	1	0	0	0	0	0	0	0	0	0	0
Otu0004350	0	0	0	0	0	0	0	0	0	0	0	0	0	0	1
Otu0004351	0	0	0	0	0	0	0	0	0	0	0	0	0	0	1
Otu0004352	0	0	0	0	0	1	0	0	0	1	0	0	0	2	0
Otu0004358	0	0	0	0	0	0	0	0	0	0	0	0	1	0	0
Otu0004359	0	0	0	0	0	0	0	0	0	0	0	0	1	0	0
Otu0004364	0	0	0	0	0	1	0	0	0	0	1	0	0	0	0
Otu0004367	0	0	0	0	0	0	0	0	0	1	0	0	0	0	0
Otu0004368	0	0	0	0	0	0	0	0	0	0	0	0	9	0	0
Otu0004369	5	0	2	0	1	0	0	1	1	0	4	1	0	3	5
Otu0004372	0	1	0	0	1	0	0	0	0	0	0	0	0	0	0
Otu0004378	0	0	0	0	0	0	0	0	0	0	0	0	0	0	2
Otu0004387	0	1	0	1	2	0	0	0	1	1	0	0	1	0	0
Otu0004390	0	0	0	0	0	0	0	0	0	0	0	0	1	0	0
Otu0004400	0	1	0	0	0	0	0	1	0	0	0	0	0	0	0
Otu0004406	11	78	28	38	72	39	11	1	3	0	8	3	77	0	130
Otu0004410	0	0	0	0	0	0	0	0	0	0	0	0	1	0	0
Otu0004416	0	0	1	0	0	0	0	0	0	0	0	0	0	0	0
Otu0004418	0	0	0	0	0	0	1	0	0	0	0	0	0	0	0
Otu0004422	0	0	0	0	2	0	0	0	1	0	0	0	0	0	0
Otu0004441	0	0	0	0	0	0	0	0	0	0	0	0	0	1	0
Otu0004443	0	0	0	1	0	0	0	0	0	1	0	0	0	0	2
Otu0004450	0	0	0	0	1	0	0	0	0	0	0	0	0	0	0
Otu0004459	0	0	0	0	2	0	0	0	0	0	0	0	0	2	0
Otu0004461	0	0	0	0	1	0	0	0	1	0	0	0	0	0	0
Otu0004467	0	0	0	0	1	0	0	0	0	0	0	0	0	0	0
Otu0004476	0	0	0	0	0	0	0	1	0	0	0	0	0	0	0
Otu0004482	0	0	0	0	0	0	0	0	1	0	0	0	0	0	0
Otu0004486	0	1	0	0	1	0	0	1	0	0	2	0	1	0	0
Otu0004500	0	0	0	0	1	0	0	0	1	0	0	0	0	0	0
Otu0004501	0	0	0	0	0	0	0	0	0	0	0	0	0	0	1
Otu0004503	0	0	0	0	0	0	0	0	0	0	1	0	0	0	0
Otu0004509	26	13	11	18	61	20	14	16	20	36	20	14	13	18	41
Otu0004515	0	0	0	0	0	0	0	1	0	0	0	0	0	0	0
Otu0004516	0	0	0	0	0	0	0	1	0	0	0	0	0	0	0
Otu0004524	0	0	0	0	0	0	0	0	0	1	0	0	0	0	0
Otu0004526	1	0	0	0	1	1	0	0	0	0	0	0	0	3	3
Otu0004530	2	1	0	0	2	0	1	9	0	0	0	1	17	1	0
Otu0004532	0	0	0	0	0	0	0	0	0	0	0	0	0	0	1
Otu0004534	0	0	0	0	0	0	0	0	0	0	0	0	0	0	1
Otu0004541	1	0	0	0	1	0	0	1	0	0	0	0	1	0	0
Otu0004543	0	0	0	0	0	0	0	0	0	0	0	2	0	0	0
Otu0004547	0	0	0	0	0	0	0	0	0	0	0	0	23	0	4
Otu0004552	2	0	0	0	0	0	0	0	0	0	0	0	0	1	0
Otu0004556	0	0	0	0	0	0	0	1	0	0	0	0	0	0	0
Otu0004558	0	0	0	0	0	0	0	0	0	0	0	0	7	0	0
Otu0004560	0	0	0	0	0	0	0	0	0	0	0	0	1	0	1
Otu0004567	0	1	0	0	1	0	1	0	0	0	1	0	0	0	0
Otu0004568	0	0	0	0	0	0	0	0	0	0	0	0	0	0	1
Otu0004570	1	0	0	0	3	1	0	1	0	1	1	1	0	2	1
Otu0004572	0	0	0	0	1	0	0	0	0	0	0	0	1	0	0
Otu0004573	0	0	0	0	1	0	0	0	0	0	0	0	0	0	0
Otu0004585	0	0	0	0	0	0	0	0	0	0	0	0	1	0	1
Otu0004587	0	0	0	0	0	0	0	0	0	0	0	0	1	0	0
Otu0004590	2	0	0	2	3	0	1	2	1	1	2	1	0	1	2
Otu0004595	0	0	0	1	1	0	0	0	0	0	0	0	0	0	0
Otu0004602	0	0	0	0	0	0	0	0	0	0	1	0	0	0	0
Otu0004608	10	4	1	11	9	1	1	3	3	3	4	2	2	7	4
Otu0004621	0	0	0	0	0	0	0	0	0	0	0	0	0	0	1
Otu0004625	0	0	0	0	0	0	0	0	0	0	0	0	0	1	0
Otu0004631	0	0	0	1	0	0	0	0	0	1	0	0	17	0	2
Otu0004640	110	70	36	25	23	21	12	72	10	98	21	58	16	221	339
Otu0004644	0	0	0	1	0	0	0	1	0	0	0	0	0	0	0
Otu0004647	0	0	0	0	0	0	0	0	0	0	0	0	0	0	1
Otu0004657	0	0	0	0	0	0	0	0	0	0	0	0	0	0	3
Otu0004662	0	0	0	0	0	0	1	0	0	1	0	0	0	0	0
Otu0004667	0	0	0	0	0	0	0	0	0	0	1	1	0	0	2
Otu0004674	0	0	0	0	1	0	0	0	0	0	0	0	0	0	0
Otu0004677	0	0	0	0	0	0	0	0	0	1	1	0	0	1	0
Otu0004679	1	0	0	1	0	0	0	0	0	0	0	0	0	1	0
Otu0004693	0	0	0	0	0	1	0	0	0	0	0	0	0	0	0
Otu0004694	0	0	0	0	0	0	0	0	0	0	0	0	0	1	0
Otu0004698	0	0	0	0	0	0	0	0	0	0	2	0	0	0	1
Otu0004710	0	0	0	0	0	0	0	0	1	0	0	0	0	0	0
Otu0004711	0	0	0	0	0	0	0	0	0	0	1	0	0	0	0
Otu0004718	0	0	0	0	0	0	0	0	0	0	0	0	0	1	0
Otu0004727	0	0	0	0	0	0	0	0	0	0	0	0	0	0	1
Otu0004733	1	0	0	0	0	0	0	0	0	0	1	0	0	0	0
Otu0004735	0	1	0	0	0	0	0	0	0	0	0	0	3	0	0
Otu0004743	0	0	0	0	0	0	0	1	0	0	0	0	0	0	0
Otu0004753	1	1	0	0	0	0	0	0	0	0	0	0	0	0	0
Otu0004754	0	0	0	0	0	0	0	0	0	0	0	0	0	0	1
Otu0004759	1	0	1	0	0	1	0	0	0	1	0	0	2	0	1
Otu0004771	1	0	0	0	0	0	0	0	0	0	0	0	0	0	0
Otu0004773	0	0	0	0	0	0	0	0	0	0	0	0	1	0	0
Otu0004776	0	0	0	0	0	0	0	0	0	0	0	1	0	0	0
Otu0004777	0	0	0	0	0	0	0	0	0	0	0	0	0	0	1
Otu0004785	0	0	0	2	1	3	0	3	0	2	0	0	0	2	5
Otu0004789	0	0	0	0	0	0	1	0	0	0	0	0	7	0	3
Otu0004790	1	0	0	0	0	0	0	0	0	0	0	0	0	0	0
Otu0004791	1	1	0	1	6	2	2	0	1	2	1	0	0	1	0
Otu0004798	0	0	0	1	0	0	0	0	0	0	0	0	0	0	0
Otu0004799	0	0	0	0	0	0	0	0	0	0	0	0	0	0	1
Otu0004806	0	0	0	0	0	0	1	0	0	0	0	0	0	0	0
Otu0004809	0	0	0	0	0	1	0	0	0	0	0	0	0	0	1
Otu0004814	34	17	22	22	49	31	12	16	15	24	46	18	12	12	35
Otu0004825	0	0	0	0	0	0	0	1	0	0	0	0	0	0	0
Otu0004839	1	0	0	0	0	0	0	0	0	0	0	0	0	0	0
Otu0004848	0	0	0	0	0	0	0	0	0	0	0	0	1	1	1
Otu0004854	0	0	0	0	0	0	0	0	0	0	0	0	2	0	0
Otu0004862	0	0	0	0	0	0	0	0	0	0	1	0	0	0	0
Otu0004864	0	0	0	0	0	0	0	0	0	0	0	0	4	0	0
Otu0004865	0	2	0	0	0	0	2	0	0	5	1	0	0	0	0
Otu0004878	0	0	0	1	0	0	0	1	0	0	0	0	0	0	0
Otu0004884	0	0	0	0	0	0	0	0	0	0	1	1	0	0	0
Otu0004894	0	0	0	0	0	0	0	0	0	0	1	0	0	0	0
Otu0004900	0	0	0	0	0	0	0	0	0	0	0	0	0	0	1
Otu0004905	0	0	0	0	0	0	0	1	0	0	0	0	0	0	0
Otu0004911	11	14	7	10	13	5	5	3	3	9	7	6	19	10	29
Otu0004912	0	0	0	0	0	0	0	2	0	0	0	0	0	0	0
Otu0004913	0	1	0	0	0	0	0	0	0	0	0	0	0	0	0
Otu0004915	0	0	0	0	0	0	0	0	0	1	0	0	1	0	0
Otu0004931	0	0	0	1	1	1	0	0	0	0	0	0	0	0	0
Otu0004938	0	1	1	0	0	0	0	0	0	0	0	0	0	0	2
Otu0004939	0	0	0	0	0	1	0	0	0	0	1	0	1	0	0
Otu0004958	0	0	0	0	0	0	0	0	0	0	0	0	1	0	0
Otu0004966	0	2	0	0	0	0	0	0	0	0	1	0	0	0	0
Otu0004972	0	0	0	0	0	0	0	0	1	0	0	0	0	0	0
Otu0004977	1	0	0	4	3	0	0	1	1	0	1	2	0	3	3
Otu0004983	0	0	0	0	1	0	0	0	0	0	0	0	0	0	0
Otu0004988	1	0	0	0	0	0	0	0	0	0	0	0	0	1	0
Otu0004998	0	0	0	0	1	0	0	0	0	0	0	1	0	0	0
Otu0004999	0	1	0	0	0	0	0	1	0	0	0	0	0	0	0
Otu0005017	0	1	0	1	2	0	1	1	0	0	2	0	2	0	2
Otu0005018	0	0	0	0	0	0	0	0	0	0	1	0	0	0	0
Otu0005020	0	0	0	0	0	0	0	0	0	0	0	0	1	0	0
Otu0005021	0	0	0	2	1	0	0	0	0	0	0	0	0	0	1
Otu0005022	2	1	1	4	3	3	1	4	1	0	1	1	0	7	13
Otu0005023	0	0	0	0	0	0	0	0	0	1	0	0	0	0	0
Otu0005036	37	17	12	24	20	26	16	10	20	14	14	12	8	15	32
Otu0005039	0	0	0	0	0	0	0	0	0	0	0	0	1	0	0
Otu0005044	0	0	0	1	0	0	0	0	0	0	1	0	0	0	2
Otu0005049	0	0	0	0	0	0	0	1	0	0	0	0	0	0	0
Otu0005056	0	0	0	0	0	0	0	0	0	0	1	0	0	0	0
Otu0005064	0	0	0	0	1	0	0	0	0	0	0	0	0	0	0
Otu0005080	0	1	0	0	0	0	0	0	0	0	0	0	0	0	0
Otu0005081	0	0	0	0	0	0	0	1	0	0	0	0	0	0	0
Otu0005089	1	0	0	1	0	0	1	2	0	0	0	0	0	0	0
Otu0005100	0	0	0	0	0	0	0	0	0	0	0	1	0	0	0
Otu0005103	2	2	1	4	10	2	3	8	2	0	2	1	1	11	12
Otu0005104	21	7	6	13	33	9	4	11	8	17	21	1	4	16	29
Otu0005106	1	0	0	0	0	0	0	0	0	0	0	0	0	1	0
Otu0005117	0	0	0	0	0	0	0	0	0	1	0	0	0	0	0
Otu0005128	0	0	1	0	0	0	0	0	2	0	1	2	0	0	0
Otu0005131	0	0	0	1	0	0	0	0	0	0	0	0	0	0	0
Otu0005136	0	0	0	0	0	0	0	0	0	0	0	0	0	0	1
Otu0005139	1	0	0	0	0	0	0	0	0	0	0	0	1	0	1
Otu0005140	0	0	2	0	0	0	0	0	0	0	0	0	0	0	0
Otu0005142	0	0	0	0	1	0	1	2	0	0	0	0	0	0	0
Otu0005145	10	15	8	10	9	19	10	17	11	17	20	9	2	3	17
Otu0005155	0	0	0	0	0	0	0	0	0	0	0	0	6	0	0
Otu0005178	0	0	0	0	0	0	0	0	0	0	1	0	0	0	0
Otu0005191	1	0	0	0	2	0	0	0	1	0	0	0	0	0	0
Otu0005192	0	0	0	0	1	0	0	0	0	0	0	0	0	0	0
Otu0005207	0	0	0	0	0	0	0	0	0	1	0	0	0	1	0
Otu0005217	0	0	1	1	1	1	2	1	1	2	2	1	1	1	0
Otu0005219	0	0	0	0	0	0	0	0	0	0	0	0	1	0	0
Otu0005226	0	0	0	0	1	0	0	0	0	1	0	0	0	0	1
Otu0005232	0	0	0	0	0	0	0	0	0	0	0	0	1	0	1
Otu0005235	0	0	0	0	0	0	0	0	0	2	1	0	0	0	1
Otu0005240	0	0	0	0	0	0	0	0	0	0	0	0	1	0	0
Otu0005243	0	0	0	2	0	0	0	0	0	0	0	0	0	0	0
Otu0005247	0	0	0	0	0	0	0	1	0	0	0	0	0	0	0
Otu0005253	0	0	0	0	0	0	0	0	0	0	1	0	0	0	0
Otu0005254	0	0	1	0	0	0	0	1	0	2	0	0	0	2	2
Otu0005255	0	0	1	0	1	0	0	0	0	0	1	0	0	0	0
Otu0005258	0	0	0	0	0	0	0	0	1	0	0	0	0	0	0
Otu0005263	3	5	2	9	6	3	4	7	3	10	5	1	2	11	7
Otu0005265	0	0	0	0	0	0	0	0	0	0	0	1	0	0	0
Otu0005269	0	0	0	0	0	0	0	0	0	0	0	0	0	0	1
Otu0005271	0	0	0	0	0	0	0	0	0	1	0	0	0	0	0
Otu0005274	0	0	0	0	0	0	0	0	0	0	1	0	0	0	0
Otu0005300	0	0	0	0	0	0	0	0	0	1	1	0	3	0	2
Otu0005302	0	0	0	0	0	0	0	0	0	0	0	0	0	0	1
Otu0005308	0	0	0	0	0	0	1	0	0	0	0	0	0	0	0
Otu0005310	0	0	0	1	0	0	0	0	0	0	0	0	1	0	0
Otu0005320	0	0	0	0	0	0	0	0	0	0	0	0	0	0	1
Otu0005327	3	1	0	1	35	15	0	0	0	0	2	3	2	6	2
Otu0005336	0	0	0	0	0	0	1	0	0	0	0	0	11	0	0
Otu0005337	3	1	0	0	1	0	0	0	0	0	0	0	0	0	1
Otu0005346	0	0	0	0	1	0	0	0	0	0	1	0	0	1	2
Otu0005347	0	1	0	1	0	0	0	0	0	0	0	0	0	0	1
Otu0005355	2	0	0	0	0	0	0	0	0	0	0	0	0	0	0
Otu0005356	0	0	0	1	1	2	0	0	0	0	1	1	1	0	0
Otu0005357	0	0	0	0	0	0	0	0	0	0	0	0	0	4	0
Otu0005359	2	0	0	0	0	0	1	1	0	0	0	0	0	1	1
Otu0005360	0	1	0	2	0	0	0	0	0	0	0	2	0	0	0
Otu0005364	0	0	0	0	0	0	0	0	0	0	0	0	2	0	0
Otu0005370	0	0	0	0	0	0	0	0	0	0	0	0	0	0	2
Otu0005394	0	0	0	0	0	0	0	1	0	0	0	0	0	0	0
Otu0005396	1	0	0	0	0	0	0	0	0	0	0	0	0	0	0
Otu0005401	0	0	0	0	1	0	1	0	0	0	0	0	0	1	0
Otu0005404	1	0	0	0	0	0	0	1	0	0	0	0	0	0	0
Otu0005412	0	0	1	0	0	1	0	0	0	0	0	0	1	1	3
Otu0005419	0	0	0	0	0	0	0	0	0	0	1	0	0	1	1
Otu0005436	0	0	0	0	0	0	0	0	0	0	1	1	1	2	3
Otu0005442	1	0	0	1	0	0	0	1	0	1	0	0	0	0	1
Otu0005446	0	0	0	0	0	0	0	0	0	0	0	0	2	0	0
Otu0005449	0	0	0	1	0	0	0	0	0	0	0	0	0	0	0
Otu0005451	0	1	0	0	0	0	0	1	0	0	0	0	0	0	4
Otu0005454	0	1	0	1	0	0	0	1	0	0	0	0	0	0	1
Otu0005460	0	0	0	0	0	0	0	0	0	0	0	0	0	0	1
Otu0005464	1	0	0	0	0	0	0	0	0	0	0	1	1	0	0
Otu0005467	0	0	0	0	0	0	0	1	0	0	1	0	0	0	0
Otu0005478	0	0	0	0	0	0	0	0	0	0	0	0	0	0	1
Otu0005483	0	0	0	0	0	0	0	0	0	0	0	0	1	0	0
Otu0005496	0	1	0	0	1	1	0	1	0	10	0	0	0	0	2
Otu0005498	0	1	0	1	0	0	0	0	0	1	0	0	0	0	0
Otu0005503	2	3	0	2	4	0	4	1	1	1	1	1	0	3	11
Otu0005522	0	0	0	0	1	0	0	2	0	0	0	0	0	0	0
Otu0005524	0	0	0	0	2	0	0	0	0	0	0	0	2	0	0
Otu0005543	0	0	0	0	0	0	0	0	0	1	0	0	1	0	0
Otu0005552	0	0	0	0	0	0	0	0	0	0	0	1	0	0	0
Otu0005557	1	0	0	3	0	1	2	0	0	0	0	0	2	1	1
Otu0005562	1	0	0	0	0	0	0	5	0	0	0	0	1	0	0
Otu0005565	0	0	0	0	0	0	0	0	0	0	0	0	0	1	0
Otu0005567	0	0	0	1	2	0	0	0	0	1	0	0	1	1	2
Otu0005574	0	1	0	0	0	1	0	0	0	0	0	0	0	0	0
Otu0005586	2	0	0	0	0	0	0	0	0	1	0	0	0	0	0
Otu0005597	1	0	0	0	0	0	0	0	0	1	0	0	0	0	1
Otu0005599	8	12	10	9	23	25	7	21	12	8	31	13	0	11	35
Otu0005605	0	0	0	0	0	0	0	0	1	0	0	0	0	0	0
Otu0005612	0	0	0	0	0	1	0	0	0	0	0	0	0	0	0
Otu0005616	0	0	0	0	0	0	0	1	0	0	0	0	0	0	1
Otu0005619	0	0	0	0	0	0	0	0	0	0	0	0	0	0	1
Otu0005624	2	0	0	0	0	0	0	0	0	1	0	0	0	0	0
Otu0005649	0	0	0	1	0	0	0	0	0	0	0	0	0	0	1
Otu0005651	0	0	0	0	0	0	0	0	0	0	0	0	1	0	0
Otu0005653	0	0	0	0	0	0	0	0	0	0	0	0	1	0	0
Otu0005659	3	0	3	0	1	2	0	1	0	0	0	0	0	1	0
Otu0005673	0	0	0	0	0	0	0	0	0	0	0	0	14	0	11
Otu0005688	1	0	0	1	1	0	0	0	0	47	1	0	0	4	4
Otu0005692	0	0	0	1	3	0	2	3	0	4	2	2	0	0	0
Otu0005700	0	0	0	0	0	0	0	0	0	0	1	0	0	0	0
Otu0005706	0	0	0	0	1	0	0	0	0	0	0	0	0	0	0
Otu0005712	0	0	0	0	1	0	0	0	0	0	1	0	0	1	0
Otu0005725	0	0	0	0	0	0	0	0	0	0	0	0	0	0	2
Otu0005732	0	0	0	0	0	0	0	0	0	1	0	0	0	1	0
Otu0005743	0	0	0	3	1	0	0	0	0	1	0	0	1	1	2
Otu0005752	0	0	0	0	0	0	0	0	0	0	0	0	4	0	0
Otu0005755	1	0	2	3	1	2	2	2	1	3	1	0	0	6	3
Otu0005756	0	0	0	1	0	0	0	0	0	0	0	0	0	0	0
Otu0005757	0	0	0	1	0	0	0	0	0	0	1	0	0	1	0
Otu0005765	4	5	4	2	8	3	6	5	1	1	3	1	1	5	5
Otu0005776	0	0	0	1	0	0	0	0	0	0	0	0	0	0	0
Otu0005784	5	0	0	2	3	1	0	2	1	2	1	0	1	0	3
Otu0005789	0	1	0	0	0	0	0	1	0	0	0	0	0	0	0
Otu0005803	0	0	0	1	0	0	0	0	0	0	0	0	0	0	0
Otu0005809	0	0	1	2	1	0	0	1	0	0	0	0	0	0	1
Otu0005821	0	0	0	0	0	0	0	1	0	1	0	0	0	0	0
Otu0005831	0	0	0	0	0	0	0	0	0	0	0	0	1	0	0
Otu0005835	0	0	0	0	0	0	0	0	0	0	0	0	1	0	0
Otu0005836	0	1	0	0	2	0	0	0	0	0	0	0	0	0	1
Otu0005841	0	0	0	0	0	0	0	0	0	0	1	0	0	0	0
Otu0005846	0	1	0	0	0	0	0	1	0	0	0	0	1	0	0
Otu0005854	0	0	0	0	0	0	0	1	0	0	0	0	0	0	0
Otu0005856	0	0	0	0	0	0	0	0	0	1	0	0	0	0	0
Otu0005862	0	0	0	0	1	0	0	1	0	0	0	0	0	0	1
Otu0005863	2	0	0	0	1	1	1	0	0	1	4	1	4	1	1
Otu0005868	0	0	0	0	0	0	0	0	0	0	0	0	0	0	2
Otu0005869	0	0	0	0	0	0	0	0	0	0	1	0	0	0	0
Otu0005870	0	0	1	0	0	0	0	0	0	0	0	0	0	0	0
Otu0005878	0	0	0	0	0	0	0	0	0	0	0	0	0	1	0
Otu0005892	0	0	0	0	0	0	1	0	0	0	0	0	0	2	0
Otu0005895	0	0	0	0	0	0	0	0	0	0	0	0	1	0	1
Otu0005897	0	0	0	0	0	0	0	0	0	0	0	0	0	0	1
Otu0005905	0	0	0	0	1	0	0	0	0	0	0	0	0	0	0
Otu0005906	0	0	0	0	0	0	0	0	1	0	1	0	0	0	0
Otu0005912	0	0	0	0	0	0	0	0	0	0	0	0	35	0	0
Otu0005916	0	0	0	0	0	0	0	0	1	0	0	0	0	0	0
Otu0005932	0	0	0	0	0	0	0	1	0	0	1	1	0	2	3
Otu0005937	0	0	0	0	0	0	0	0	0	0	2	0	0	0	0
Otu0005954	0	0	0	0	0	0	0	0	0	1	0	0	0	0	0
Otu0005955	0	0	0	0	0	0	0	0	0	0	0	0	0	0	1
Otu0005974	0	0	0	0	0	1	0	0	0	0	0	0	42	1	0
Otu0005981	0	0	0	1	0	0	0	0	1	0	0	0	0	2	2
Otu0005982	0	0	0	3	3	0	0	1	0	0	0	0	1	2	0
Otu0005986	0	0	0	2	0	0	0	0	0	0	0	0	0	0	0
Otu0005995	0	0	0	0	0	0	0	0	0	0	0	0	0	0	1
Otu0006002	0	0	0	0	0	0	0	0	0	0	0	0	0	0	1
Otu0006004	0	0	0	0	0	0	0	0	0	0	0	1	0	0	0
Otu0006030	1	0	0	0	0	0	0	0	0	0	1	0	0	0	0
Otu0006037	1	0	0	0	0	0	0	0	0	0	0	1	0	0	3
Otu0006039	0	0	1	1	0	0	0	1	0	0	0	0	3	1	0
Otu0006042	0	0	0	0	0	0	0	0	0	0	0	0	6	0	0
Otu0006043	0	0	0	1	0	0	0	0	0	0	0	0	0	0	0
Otu0006044	0	0	0	0	1	0	0	0	0	0	0	0	0	0	0
Otu0006045	0	0	0	0	0	0	0	0	0	0	0	9	0	0	0
Otu0006046	0	0	0	0	0	0	0	1	0	0	0	0	0	0	0
Otu0006051	0	0	0	0	0	0	0	0	0	0	0	0	1	0	0
Otu0006058	0	0	0	0	0	0	0	0	0	0	0	0	0	1	0
Otu0006059	1	0	0	0	1	1	0	0	1	0	0	0	0	0	0
Otu0006062	0	0	0	1	0	0	0	0	0	0	0	0	0	1	0
Otu0006078	0	0	0	0	0	0	0	0	0	0	3	0	1	0	0
Otu0006091	0	1	0	0	0	0	0	0	0	0	0	0	0	0	0
Otu0006096	0	0	0	0	0	0	0	3	0	1	0	0	0	0	1
Otu0006124	0	0	0	1	0	0	0	0	0	0	0	0	0	1	0
Otu0006126	0	0	0	0	5	0	0	0	0	0	0	0	0	0	0
Otu0006128	0	0	0	0	0	0	0	0	0	0	0	2	0	0	0
Otu0006154	0	0	0	0	0	0	0	0	0	1	0	0	0	0	0
Otu0006160	0	0	0	0	0	0	0	0	0	1	0	0	0	0	0
Otu0006163	0	0	0	0	0	0	0	0	0	0	0	0	1	0	0
Otu0006166	0	0	0	0	0	2	0	0	0	0	0	0	0	1	0
Otu0006190	0	0	1	0	1	1	0	1	0	0	0	0	1	0	0
Otu0006193	6	6	12	11	9	11	13	8	4	12	12	10	5	18	22
Otu0006194	0	0	0	0	0	0	0	0	0	0	0	0	3	0	0
Otu0006202	0	0	0	0	0	0	0	0	0	0	0	0	0	1	1
Otu0006207	0	0	0	1	0	0	0	0	0	0	0	0	0	0	0
Otu0006213	0	0	0	0	0	0	0	0	0	0	0	0	0	0	1
Otu0006221	0	0	0	0	0	0	0	0	0	0	0	1	0	0	1
Otu0006223	0	0	0	0	0	0	0	0	0	0	0	0	1	0	0
Otu0006224	0	1	0	0	0	0	0	0	0	0	0	0	0	0	3
Otu0006225	0	0	0	0	0	0	0	0	0	1	0	0	0	0	0
Otu0006226	0	0	0	0	0	0	0	0	0	0	0	0	0	0	1
Otu0006228	0	0	0	0	0	0	0	0	0	0	0	0	1	0	0
Otu0006235	0	0	0	0	0	0	0	0	0	1	0	0	1	0	1
Otu0006237	0	1	0	0	0	0	0	0	0	0	0	0	0	0	0
Otu0006241	0	0	0	0	0	0	0	0	0	0	1	0	0	0	0
Otu0006245	0	1	0	0	0	0	0	0	0	0	0	0	0	0	0
Otu0006253	0	0	0	0	1	0	0	1	0	0	0	0	0	0	0
Otu0006259	0	0	0	0	0	0	0	0	0	0	0	0	2	0	1
Otu0006262	24	10	12	18	19	26	9	29	20	10	40	7	15	16	47
Otu0006264	0	0	0	0	1	0	1	0	0	0	1	0	0	0	0
Otu0006288	0	0	0	0	0	0	0	0	0	0	0	0	0	0	1
Otu0006298	0	0	0	0	1	0	0	0	0	0	0	0	57	0	0
Otu0006307	3	2	0	1	0	3	2	0	0	0	2	1	2	1	1
Otu0006310	0	0	0	0	2	0	0	0	0	10	0	0	0	0	0
Otu0006312	0	1	0	0	0	0	0	0	0	0	0	0	0	0	0
Otu0006313	0	0	0	1	0	0	0	0	0	0	0	0	0	0	0
Otu0006314	2	0	2	1	3	2	0	1	2	1	3	0	0	2	5
Otu0006315	0	0	0	0	0	0	0	2	0	0	0	0	0	0	2
Otu0006318	0	3	0	0	0	0	0	0	0	0	0	0	0	1	0
Otu0006324	0	0	1	0	0	0	0	0	0	0	1	0	0	0	0
Otu0006326	2	3	1	2	6	3	3	3	4	2	4	3	0	8	6
Otu0006336	0	0	0	0	0	0	0	1	0	0	0	0	0	0	2
Otu0006342	0	0	0	0	1	0	0	0	0	0	0	0	0	0	0
Otu0006365	0	1	0	0	0	0	0	0	0	0	0	0	0	0	0
Otu0006374	0	0	0	0	0	0	0	0	0	0	0	0	1	0	0
Otu0006381	1	0	0	0	0	0	0	1	0	0	1	0	0	0	0
Otu0006387	0	0	0	0	0	0	0	1	0	1	0	0	0	0	1
Otu0006395	1	1	0	0	0	0	0	0	0	0	0	0	0	0	0
Otu0006411	0	0	0	0	1	0	0	0	0	0	0	0	0	0	0
Otu0006415	0	0	0	0	0	0	0	0	0	0	0	0	10	0	0
Otu0006426	0	0	0	1	0	0	0	0	0	1	0	0	0	0	0
Otu0006452	0	0	1	0	0	0	0	0	0	0	0	0	0	1	0
Otu0006457	0	1	0	0	0	0	0	0	0	0	0	0	0	0	0
Otu0006465	0	0	0	0	1	0	0	0	0	0	0	0	0	0	0
Otu0006469	0	0	0	0	0	0	0	0	0	0	0	0	0	0	1
Otu0006472	0	0	0	0	0	0	0	0	0	0	0	0	2	0	0
Otu0006473	0	0	0	0	0	0	0	0	0	0	0	0	1	0	0
Otu0006480	2	2	1	2	14	4	2	7	0	1	21	3	0	0	3
Otu0006488	1	1	0	0	0	0	1	0	0	0	0	0	0	0	0
Otu0006499	0	0	0	0	0	0	0	0	0	0	0	0	0	0	1
Otu0006506	0	0	0	0	0	0	0	0	0	0	0	0	3	0	0
Otu0006509	1	0	0	0	0	0	0	0	0	1	0	0	0	0	0
Otu0006510	0	0	0	1	1	0	0	0	1	0	0	0	0	0	0
Otu0006517	1	0	1	2	2	1	3	0	0	0	1	0	2	6	5
Otu0006533	0	0	0	0	0	0	0	0	0	0	1	0	0	1	0
Otu0006534	1	4	5	11	0	4	2	1	8	5	12	2	9	0	21
Otu0006535	0	0	0	0	0	0	0	0	0	0	1	0	0	0	0
Otu0006542	0	0	0	0	0	1	0	0	0	0	0	0	0	0	0
Otu0006549	8	9	4	9	7	7	6	2	7	6	9	5	4	6	15
Otu0006561	0	0	0	0	0	0	0	0	0	0	0	0	0	0	1
Otu0006566	0	0	0	0	0	0	0	0	0	1	0	0	0	0	0
Otu0006591	0	0	0	0	0	0	0	0	0	0	0	0	0	1	0
Otu0006594	2	0	0	0	0	0	0	0	0	0	0	0	0	0	0
Otu0006596	0	1	0	0	0	0	0	0	0	0	0	0	0	0	0
Otu0006609	0	0	0	2	0	0	0	0	0	0	0	0	0	0	1
Otu0006611	0	0	0	1	0	1	0	1	1	0	0	0	0	0	0
Otu0006613	0	0	0	1	0	0	0	1	0	0	0	0	0	1	0
Otu0006619	0	0	0	1	0	0	0	0	0	0	1	0	2	0	1
Otu0006626	0	0	0	0	0	0	0	0	0	0	0	0	1	0	0
Otu0006631	0	0	0	2	0	0	0	2	0	0	0	0	0	0	0
Otu0006633	0	1	0	0	0	0	0	1	0	0	1	0	1	0	0
Otu0006639	0	0	0	0	0	0	0	0	0	0	0	0	4	0	0
Otu0006643	27	14	11	23	37	18	12	15	27	26	32	9	9	16	54
Otu0006645	0	0	0	0	0	0	0	0	1	0	0	0	0	0	0
Otu0006657	0	0	0	0	0	0	0	0	0	0	1	0	0	0	0
Otu0006659	0	0	4	2	1	0	1	1	2	5	0	0	0	11	1
Otu0006663	0	0	0	0	0	0	0	0	0	0	0	0	0	1	0
Otu0006667	0	0	0	0	0	0	0	0	0	0	1	0	0	0	0
Otu0006668	0	0	0	0	0	0	0	0	0	0	0	0	1	0	0
Otu0006672	1	0	0	1	0	0	0	0	0	0	0	0	0	1	0
Otu0006678	18	2	4	3	4	6	4	3	7	5	7	4	2	5	15
Otu0006679	0	0	0	0	0	0	0	0	0	0	0	0	1	0	0
Otu0006713	0	0	0	0	0	0	0	0	0	0	0	0	0	0	1
Otu0006721	0	0	0	0	0	0	0	0	0	0	0	0	0	0	1
Otu0006728	1	1	0	2	2	1	2	0	0	1	3	1	0	0	0
Otu0006731	3	1	0	0	3	1	0	4	0	2	4	1	1	1	4
Otu0006738	0	0	0	0	1	0	0	0	0	0	0	0	0	0	0
Otu0006741	0	0	0	1	0	0	0	0	1	0	1	0	0	0	0
Otu0006742	0	0	0	0	2	1	0	0	0	0	0	0	0	0	0
Otu0006743	0	1	0	6	1	1	0	2	0	1	0	0	1	1	0
Otu0006749	0	0	0	0	0	0	0	0	0	0	0	0	1	0	0
Otu0006765	0	0	0	1	1	0	0	0	0	0	1	0	0	1	3
Otu0006767	0	0	0	1	1	0	0	0	0	0	0	0	0	0	0
Otu0006782	0	0	0	0	1	0	0	0	0	0	0	0	2	0	1
Otu0006787	0	0	0	0	0	0	1	0	0	0	0	0	0	0	0
Otu0006789	0	0	0	0	0	1	0	0	1	0	0	0	0	0	0
Otu0006798	0	0	0	1	0	0	0	1	1	0	0	0	0	0	0
Otu0006799	0	0	0	0	0	0	0	0	0	0	0	0	1	0	0
Otu0006811	0	0	0	0	1	0	0	1	0	0	0	0	0	0	0
Otu0006812	0	0	0	0	0	0	0	0	0	0	0	0	0	0	1
Otu0006818	0	0	0	0	0	0	0	0	0	0	0	0	0	1	0
Otu0006828	0	0	0	0	0	0	0	0	0	0	1	0	0	0	0
Otu0006838	0	0	0	0	0	0	0	0	0	1	0	0	0	0	0
Otu0006841	0	0	0	0	0	0	0	0	0	0	0	0	5	0	0
Otu0006846	3	0	3	1	6	0	2	1	3	2	2	2	0	7	7
Otu0006850	0	1	0	0	0	0	0	0	0	0	0	0	1	0	0
Otu0006855	0	0	0	0	0	0	0	0	0	0	1	0	0	4	1
Otu0006867	0	0	0	1	0	0	0	0	0	0	0	0	0	0	1
Otu0006870	2	0	0	0	0	0	1	0	0	0	0	0	0	0	0
Otu0006881	16	23	4	11	31	37	4	11	12	15	35	13	18	3	19
Otu0006882	0	0	0	0	0	0	0	1	0	0	0	0	0	0	1
Otu0006890	0	0	0	0	0	0	0	0	1	0	1	0	0	0	2
Otu0006907	0	0	0	0	0	0	0	0	0	0	0	0	1	0	0
Otu0006915	1	0	0	1	0	0	0	0	1	0	0	0	0	0	0
Otu0006916	0	0	0	0	1	0	0	0	0	0	0	0	0	0	0
Otu0006920	0	0	0	0	1	0	0	0	0	0	1	0	0	0	0
Otu0006924	0	0	0	3	0	0	0	0	0	0	0	1	0	0	0
Otu0006928	5	7	1	4	18	4	4	8	8	1	9	10	2	3	4
Otu0006931	0	0	0	0	0	0	0	0	0	0	0	0	1	0	0
Otu0006939	0	0	0	0	0	0	0	0	1	0	0	0	0	0	0
Otu0006948	1	0	0	0	0	0	0	1	0	1	0	0	0	0	1
Otu0006956	0	0	0	0	0	0	0	0	0	0	0	0	1	0	0
Otu0006971	0	0	0	0	1	0	0	0	0	0	0	0	0	1	1
Otu0006973	0	0	0	0	0	0	1	0	0	0	1	0	0	1	0
Otu0006980	0	0	0	0	2	0	0	0	0	0	0	0	0	0	0
Otu0007018	1	0	0	1	1	0	0	0	0	0	0	0	0	0	0
Otu0007040	0	39	21	3	52	4	2	2	0	0	0	2	3	0	94
Otu0007043	0	0	0	0	0	0	0	0	0	1	0	0	0	0	0
Otu0007052	0	0	0	0	0	1	0	0	0	0	0	0	0	1	0
Otu0007063	1	0	0	0	2	0	0	0	0	0	0	0	0	0	0
Otu0007064	0	1	0	0	0	0	0	0	0	0	0	0	0	0	0
Otu0007068	0	0	0	0	0	0	0	0	0	0	0	0	1	0	0
Otu0007078	0	0	0	0	0	0	0	0	0	1	0	0	0	0	0
Otu0007086	1	0	0	0	0	0	0	0	0	0	0	0	0	0	0
Otu0007090	55	47	0	53	65	10	3	1	4	2	2	2	47	26	3
Otu0007094	0	1	0	0	0	0	0	0	0	0	0	0	0	0	0
Otu0007100	0	2	0	0	0	0	0	0	0	0	0	0	0	0	0
Otu0007102	0	0	1	0	2	1	0	0	0	0	0	0	0	0	0
Otu0007104	0	0	0	0	0	0	0	0	0	0	0	0	1	0	1
Otu0007125	0	0	0	1	0	0	0	0	0	0	0	0	1	0	0
Otu0007141	0	0	0	0	0	0	0	0	0	0	0	0	12	0	0
Otu0007142	0	0	0	0	0	0	0	0	0	0	1	0	0	0	0
Otu0007150	0	0	0	0	0	0	0	0	0	0	1	0	0	0	0
Otu0007154	0	2	0	0	0	0	0	0	0	0	0	0	0	0	0
Otu0007155	0	0	0	0	0	0	0	0	0	0	0	0	0	0	1
Otu0007164	0	0	0	2	1	0	0	1	0	0	0	0	0	0	0
Otu0007178	0	0	0	0	0	0	0	1	0	0	0	0	1	0	0
Otu0007184	1	0	0	0	0	0	0	0	0	0	0	0	0	0	0
Otu0007185	6	5	3	2	31	21	12	8	4	19	33	15	16	3	34
Otu0007186	0	0	0	0	4	2	0	1	0	1	1	0	0	0	0
Otu0007197	0	0	0	0	0	0	0	0	0	0	0	0	2	0	0
Otu0007204	0	0	0	0	0	0	0	1	0	0	0	0	0	0	0
Otu0007205	0	0	0	1	0	0	0	0	0	2	2	1	0	2	1
Otu0007209	11	8	6	15	2	10	1	0	1	2	10	4	6	3	27
Otu0007219	0	0	0	0	0	0	0	0	0	0	0	0	1	0	0
Otu0007230	0	0	0	0	0	0	0	0	0	1	0	0	0	0	0
Otu0007235	0	0	0	0	4	0	0	0	0	0	0	0	2	0	0
Otu0007243	0	0	0	1	0	0	0	0	0	0	0	0	0	0	0
Otu0007245	0	0	0	0	0	0	0	0	0	1	0	0	0	0	0
Otu0007247	0	0	0	1	0	0	0	0	0	0	0	0	0	0	0
Otu0007253	0	0	0	0	0	0	0	0	1	0	0	1	0	0	0
Otu0007277	0	0	0	0	0	0	0	0	0	0	0	0	1	0	0
Otu0007283	0	0	0	0	0	0	0	0	0	0	1	0	0	0	0
Otu0007284	0	1	0	4	1	3	2	0	0	1	1	0	0	0	3
Otu0007292	0	1	1	1	0	0	0	0	0	0	0	0	0	1	1
Otu0007300	0	0	0	1	0	0	0	0	0	0	0	0	0	0	0
Otu0007311	0	0	0	0	0	0	0	0	0	0	0	0	3	0	0
Otu0007312	0	0	0	1	3	1	0	2	1	0	0	0	1	1	0
Otu0007321	0	0	0	1	0	0	0	0	0	0	0	0	0	0	0
Otu0007322	0	0	0	0	0	0	0	0	0	0	0	0	0	0	1
Otu0007326	0	0	0	1	0	0	0	0	0	0	0	0	0	0	1
Otu0007331	0	1	0	0	0	0	0	1	0	0	0	0	0	0	0
Otu0007336	0	0	0	0	0	0	0	0	0	0	0	0	0	1	0
Otu0007360	0	0	0	0	0	0	1	0	0	0	0	0	0	0	0
Otu0007362	0	0	0	0	0	0	0	0	1	0	0	0	0	0	0
Otu0007375	0	0	0	1	1	0	0	0	0	0	0	0	0	0	0
Otu0007387	0	0	0	0	0	0	0	1	0	0	0	0	0	0	0
Otu0007400	0	0	0	0	0	0	0	1	0	0	0	0	0	0	0
Otu0007403	0	0	0	0	0	0	0	0	0	0	0	0	1	0	0
Otu0007410	0	0	0	0	1	0	0	0	0	0	0	0	0	0	4
Otu0007423	0	0	0	1	0	0	0	0	0	0	0	0	0	0	0
Otu0007425	8	2	4	8	13	3	2	4	7	3	4	4	4	6	10
Otu0007435	0	0	0	0	0	0	0	0	0	0	1	0	0	0	1
Otu0007436	7	6	1	3	0	3	2	2	1	1	16	15	4	0	5
Otu0007440	0	0	0	0	0	0	0	0	0	0	1	0	1	0	0
Otu0007443	0	0	0	0	0	0	0	0	0	0	0	0	0	1	1
Otu0007446	0	0	0	0	1	0	0	0	1	0	0	0	0	0	0
Otu0007451	0	0	0	0	0	0	0	0	0	1	0	1	0	0	0
Otu0007455	0	0	0	0	0	0	0	0	0	0	1	0	0	0	0
Otu0007458	0	0	0	0	0	0	0	1	0	0	1	0	0	0	0
Otu0007460	0	0	0	1	0	0	0	0	0	0	0	0	0	0	0
Otu0007471	0	0	0	0	0	0	0	1	0	0	0	0	0	0	0
Otu0007487	0	0	0	0	0	0	0	0	0	0	0	0	0	1	0
Otu0007492	0	0	0	0	0	0	0	2	0	1	0	0	0	0	0
Otu0007494	0	0	0	0	0	0	0	0	0	1	0	0	6	0	0
Otu0007496	0	0	0	0	0	0	0	0	0	0	0	0	2	0	0
Otu0007505	0	1	0	2	0	0	1	6	0	1	0	0	0	0	0
Otu0007514	0	0	0	0	1	0	1	0	0	1	0	0	1	0	4
Otu0007515	12	8	7	18	115	8	3	18	3	18	55	7	2	5	34
Otu0007527	0	0	0	1	0	0	0	0	0	0	0	0	0	0	0
Otu0007539	1	0	0	1	1	0	0	0	0	0	1	0	0	0	3
Otu0007543	0	0	0	0	0	1	0	0	1	0	1	0	0	0	1
Otu0007547	2	3	0	1	0	1	1	1	0	0	1	0	8	1	0
Otu0007553	0	0	0	0	0	1	0	0	0	0	0	0	0	0	0
Otu0007555	0	0	0	0	0	0	0	0	0	0	1	0	0	0	0
Otu0007556	0	0	0	0	0	0	0	0	0	0	0	0	0	1	1
Otu0007567	0	0	0	1	0	0	0	0	0	0	0	0	0	0	0
Otu0007572	0	0	0	0	0	1	0	0	0	0	0	0	0	0	0
Otu0007574	0	0	0	0	0	0	0	2	0	0	1	0	0	0	0
Otu0007579	2	2	0	2	2	1	0	0	1	1	0	0	0	2	0
Otu0007591	0	0	0	0	0	0	0	0	0	0	0	0	0	0	3
Otu0007594	0	0	0	0	0	0	0	0	0	0	0	0	2	0	0
Otu0007606	0	0	0	0	0	0	0	0	0	0	0	0	8	0	0
Otu0007607	0	0	0	0	0	1	0	0	0	0	0	0	0	0	1
Otu0007621	0	0	0	0	0	0	0	0	0	0	0	0	2	0	0
Otu0007626	0	0	0	0	1	0	0	0	0	0	0	0	0	0	0
Otu0007628	0	0	0	1	0	0	0	0	0	0	0	0	0	1	0
Otu0007646	0	0	0	0	0	0	0	0	0	0	0	0	1	0	0
Otu0007669	1	0	0	0	0	1	2	2	0	0	0	1	0	0	1
Otu0007670	2	1	4	2	0	0	1	3	2	1	3	3	0	2	1
Otu0007681	0	0	0	0	3	1	0	0	0	1	0	0	0	1	0
Otu0007697	9	5	5	5	3	12	1	3	6	8	7	8	3	6	15
Otu0007700	0	0	0	0	0	0	0	0	0	0	0	0	0	0	1
Otu0007702	0	0	0	0	0	0	0	0	0	0	2	0	1	0	0
Otu0007706	0	0	0	0	0	0	0	0	0	1	0	0	0	0	0
Otu0007715	0	0	0	0	0	0	0	1	0	0	0	0	0	0	0
Otu0007717	1	0	1	0	0	0	0	1	1	0	0	0	0	2	0
Otu0007720	0	0	1	0	0	0	0	0	0	0	0	0	0	0	0
Otu0007721	0	1	0	0	0	0	0	0	0	0	0	0	0	0	0
Otu0007725	0	0	0	0	0	0	0	0	0	1	0	1	1	0	0
Otu0007732	0	0	0	0	0	0	0	0	0	0	0	1	0	0	0
Otu0007737	0	0	0	0	0	0	0	0	0	0	0	0	3	0	0
Otu0007741	1	0	0	0	0	0	1	1	0	0	1	0	0	2	0
Otu0007760	0	3	0	0	0	0	0	0	0	0	0	0	0	0	0
Otu0007761	0	0	0	0	0	0	0	0	0	0	2	0	0	0	1
Otu0007765	0	1	0	0	0	0	0	0	0	0	0	0	0	0	0
Otu0007771	0	0	0	0	0	0	0	0	0	0	1	0	0	0	0
Otu0007772	0	0	0	0	0	0	0	0	1	0	0	0	0	0	0
Otu0007773	0	0	0	0	0	0	0	0	0	0	0	0	0	1	0
Otu0007778	0	0	0	0	1	0	0	0	0	0	0	0	0	0	0
Otu0007781	0	0	2	1	0	0	0	0	0	0	0	0	0	0	2
Otu0007782	0	0	0	0	0	0	1	0	0	0	0	0	0	0	0
Otu0007789	0	0	0	0	0	0	0	1	0	0	0	0	0	0	0
Otu0007794	2	1	0	0	0	0	1	0	0	0	0	0	0	3	0
Otu0007821	1	0	0	0	0	0	0	0	0	0	1	0	0	0	1
Otu0007825	0	0	0	1	0	0	0	0	0	0	0	0	0	0	0
Otu0007829	0	5	2	1	14	5	1	5	0	0	9	0	0	2	2
Otu0007836	0	0	0	0	1	0	0	0	0	0	0	0	0	0	0
Otu0007842	1	0	0	1	0	0	0	0	0	0	0	0	0	0	0
Otu0007855	0	0	0	5	3	0	0	1	0	0	0	0	0	0	2
Otu0007863	0	0	0	2	2	0	0	0	0	0	0	0	0	0	0
Otu0007881	0	0	0	0	1	0	0	0	0	0	0	0	0	0	0
Otu0007894	0	0	0	0	0	0	0	0	0	0	0	0	1	0	0
Otu0007895	0	1	2	1	0	0	1	0	0	1	0	0	0	0	1
Otu0007910	0	0	0	0	0	0	1	0	0	0	0	0	0	1	1
Otu0007917	0	0	0	0	0	0	0	0	0	1	0	0	0	0	0
Otu0007924	0	0	0	2	0	0	0	0	0	0	0	0	0	0	0
Otu0007926	0	0	0	0	0	0	0	0	0	0	0	0	5	0	0
Otu0007928	0	0	0	0	0	0	0	0	0	0	0	0	1	0	0
Otu0007929	0	5	0	1	1	3	0	1	0	0	1	0	4	0	0
Otu0007942	0	0	0	0	2	0	0	0	0	0	0	0	0	0	0
Otu0007952	0	0	0	0	0	0	0	0	0	0	0	0	1	0	0
Otu0007953	2	0	0	0	0	0	0	1	0	1	0	0	0	0	0
Otu0007956	0	0	0	1	0	0	0	0	0	1	0	0	0	0	0
Otu0007957	0	0	0	0	0	0	0	0	0	1	0	0	0	0	0
Otu0007971	0	0	0	0	0	0	0	0	0	0	1	0	0	0	0
Otu0007981	0	0	0	0	1	0	0	0	0	0	0	0	0	0	0
Otu0007989	0	0	0	0	0	0	1	1	0	1	0	0	0	0	2
Otu0008000	6	7	5	6	66	3	2	12	6	7	56	1	1	2	10
Otu0008014	0	0	0	0	0	1	0	1	0	0	0	0	0	1	1
Otu0008019	0	0	0	0	1	0	0	0	0	0	0	0	0	0	1
Otu0008028	0	1	0	0	0	0	0	0	0	0	0	0	0	0	0
Otu0008037	0	0	0	0	1	0	0	0	0	0	0	0	0	0	0
Otu0008040	0	0	0	0	0	0	0	0	0	0	0	1	0	0	0
Otu0008057	0	0	0	0	1	0	0	1	0	0	0	0	0	0	0
Otu0008061	10	7	3	8	9	12	9	10	0	18	10	6	5	18	34
Otu0008062	0	0	0	0	0	0	1	0	0	0	0	0	0	0	0
Otu0008069	0	0	0	1	0	0	0	0	0	1	0	0	0	0	1
Otu0008071	0	0	0	0	0	0	0	1	0	0	0	0	0	0	0
Otu0008074	0	0	0	2	0	0	0	0	0	0	4	2	0	0	1
Otu0008086	0	0	0	0	0	0	0	0	0	0	0	0	1	0	0
Otu0008090	0	0	1	0	0	0	0	0	0	0	0	0	0	0	0
Otu0008092	0	1	0	0	0	0	2	0	1	0	2	0	0	1	0
Otu0008110	0	0	0	0	0	0	0	0	0	0	0	4	0	0	0
Otu0008114	0	0	0	0	0	0	0	0	0	0	0	0	0	0	1
Otu0008117	0	0	0	0	0	0	0	0	0	0	0	0	1	0	0
Otu0008123	0	0	0	0	0	0	0	0	0	0	1	0	0	0	0
Otu0008125	0	0	0	0	0	0	0	0	0	0	0	0	3	0	0
Otu0008135	0	0	0	0	0	0	0	0	0	0	1	0	0	0	0
Otu0008152	6	4	3	17	9	9	3	1	7	3	19	5	4	5	19
Otu0008153	0	1	0	0	0	0	0	1	0	0	0	0	0	0	0
Otu0008154	0	0	0	1	0	0	0	0	0	0	0	0	0	0	1
Otu0008155	0	0	0	0	0	0	0	0	0	0	0	1	0	0	0
Otu0008156	0	1	1	3	3	1	1	4	0	3	0	0	1	7	4
Otu0008173	0	0	0	0	1	0	0	0	0	1	1	0	0	0	0
Otu0008178	0	0	0	0	1	0	0	0	0	0	0	0	5	0	0
Otu0008179	0	0	0	0	5	0	0	0	0	0	0	0	13	0	0
Otu0008187	0	0	5	0	0	0	0	0	5	2	0	0	3	0	0
Otu0008193	0	0	0	0	1	1	0	0	0	0	0	0	0	0	1
Otu0008194	0	0	0	0	1	0	0	0	0	1	0	0	0	0	0
Otu0008200	0	0	0	0	0	0	0	0	1	0	2	0	1	0	3
Otu0008210	0	0	0	0	0	0	0	0	0	0	0	0	0	0	1
Otu0008215	0	0	0	2	0	0	0	0	0	0	0	0	0	0	0
Otu0008223	0	0	0	0	1	0	0	0	0	0	0	0	0	0	0
Otu0008224	0	0	1	0	0	0	0	0	0	0	1	0	0	0	0
Otu0008240	1	0	0	0	0	0	0	0	0	0	0	0	0	0	0
Otu0008251	0	0	0	0	0	0	0	0	0	3	0	0	0	0	0
Otu0008255	0	0	0	0	0	0	0	0	0	0	0	0	1	0	0
Otu0008262	0	0	0	1	1	1	0	0	0	0	0	0	0	0	3
Otu0008268	0	0	0	0	0	0	0	1	0	0	0	0	0	0	0
Otu0008275	0	0	0	0	0	0	0	0	0	0	0	0	2	0	0
Otu0008276	0	0	0	1	0	0	0	0	0	0	0	0	0	0	0
Otu0008285	0	0	0	0	0	0	0	0	0	1	0	0	0	0	0
Otu0008289	0	0	0	0	0	0	0	0	0	0	0	0	1	0	0
Otu0008298	0	0	0	0	0	0	0	0	0	0	1	0	0	0	0
Otu0008315	2	0	0	0	0	1	0	0	0	0	0	0	0	0	1
Otu0008320	11	8	2	4	33	20	6	13	9	6	25	15	9	4	12
Otu0008323	0	0	0	0	0	0	0	0	0	0	1	0	0	0	0
Otu0008325	0	0	0	0	0	0	0	0	0	0	0	0	1	0	0
Otu0008331	0	0	0	0	0	0	0	1	0	0	0	0	0	0	0
Otu0008336	0	0	0	0	0	0	0	1	0	0	0	0	6	0	0
Otu0008337	1	0	0	0	0	0	0	1	0	0	0	0	0	0	0
Otu0008355	11	5	4	7	8	3	6	7	8	1	3	12	4	22	29
Otu0008375	0	0	0	0	0	0	0	0	0	0	0	0	1	0	0
Otu0008398	0	0	0	1	0	1	0	0	0	0	0	0	0	0	0
Otu0008432	0	0	0	0	0	0	0	0	0	0	0	0	0	0	1
Otu0008443	0	0	0	0	1	0	0	1	0	0	0	0	0	0	0
Otu0008444	0	0	0	2	0	0	0	2	0	1	0	0	0	0	0
Otu0008456	0	0	0	0	1	0	0	0	0	0	0	0	0	0	0
Otu0008460	7	2	3	8	3	3	5	4	5	8	10	3	0	7	9
Otu0008466	46	11	3	19	19	9	8	12	7	2	4	3	0	9	23
Otu0008468	0	0	2	1	1	1	0	0	0	0	0	0	0	2	1
Otu0008476	7	0	6	11	7	4	3	4	7	6	9	9	2	7	19
Otu0008501	0	0	0	0	1	0	0	0	0	0	0	0	0	0	0
Otu0008502	0	0	0	0	2	0	0	0	0	0	0	0	0	0	0
Otu0008505	0	0	0	0	0	0	0	0	0	0	0	0	9	0	1
Otu0008509	0	1	0	0	0	0	0	0	0	0	0	0	0	0	1
Otu0008511	0	0	0	0	0	1	0	1	0	0	0	0	1	1	0
Otu0008513	0	1	0	0	0	0	0	0	0	0	0	0	0	0	0
Otu0008516	0	0	0	0	0	0	0	0	0	0	0	0	1	0	0
Otu0008529	0	0	0	0	0	0	1	0	0	0	0	0	0	0	0
Otu0008530	0	0	0	0	0	0	0	1	0	0	0	0	0	0	1
Otu0008533	0	0	0	0	0	0	0	0	0	0	0	0	1	0	0
Otu0008537	0	0	0	2	0	0	0	0	0	1	0	0	0	0	3
Otu0008541	0	0	0	0	0	0	0	0	0	0	0	0	0	0	1
Otu0008560	0	0	0	0	0	0	0	0	0	0	0	0	0	0	1
Otu0008563	0	0	0	0	0	0	0	0	0	0	1	0	0	0	0
Otu0008564	0	0	0	0	0	0	1	0	0	0	0	0	0	2	1
Otu0008572	0	0	0	0	0	0	0	0	0	0	0	0	4	0	0
Otu0008574	17	20	18	8	42	31	3	29	10	10	32	27	21	10	42
Otu0008576	1	2	0	1	1	0	1	0	1	0	4	0	1	0	0
Otu0008581	0	0	0	0	0	0	0	0	0	0	0	0	3	0	0
Otu0008594	0	0	0	0	0	0	0	1	0	0	0	0	0	0	0
Otu0008610	0	0	0	0	0	0	0	0	0	0	0	0	0	0	1
Otu0008613	1	0	1	2	1	0	2	1	0	0	1	0	0	11	3
Otu0008618	0	0	0	0	0	0	0	0	0	0	0	1	0	0	0
Otu0008638	0	0	0	0	0	1	0	1	0	0	0	0	24	0	0
Otu0008642	12	7	4	0	0	0	4	5	6	1	6	2	2	3	66
Otu0008656	36	8	7	14	12	16	5	10	10	4	19	3	4	8	22
Otu0008658	0	0	0	1	0	0	0	0	0	0	0	0	0	0	0
Otu0008660	5	2	0	4	4	5	3	4	3	1	4	1	1	6	7
Otu0008681	0	27	6	0	37	0	0	0	0	0	0	0	0	0	20
Otu0008684	0	0	0	0	0	1	0	0	0	0	0	0	0	1	0
Otu0008714	0	0	0	0	0	0	0	0	0	0	0	0	1	0	0
Otu0008718	0	0	0	0	0	0	1	0	0	0	0	0	0	0	0
Otu0008730	0	0	0	0	1	1	0	0	0	0	1	0	0	0	1
Otu0008736	0	2	0	0	0	0	0	0	0	0	0	0	0	0	0
Otu0008738	0	0	0	0	0	0	0	0	0	1	0	0	0	0	0
Otu0008740	0	0	0	0	0	0	0	0	0	0	0	0	0	0	1
Otu0008741	0	0	0	0	1	1	1	0	0	0	0	0	0	0	0
Otu0008754	13	8	8	8	11	12	8	13	9	8	18	5	5	10	12
Otu0008755	0	0	0	0	0	0	0	0	0	0	0	0	1	0	0
Otu0008757	1	0	0	3	2	0	1	0	1	0	1	1	0	1	0
Otu0008760	0	0	0	1	2	0	0	1	0	1	2	0	1	0	2
Otu0008765	0	0	1	0	0	0	1	0	0	0	1	0	0	0	0
Otu0008768	0	0	0	0	0	0	0	0	0	0	0	0	1	0	0
Otu0008784	0	0	0	0	0	0	1	0	0	0	0	1	0	0	0
Otu0008796	0	0	0	0	0	0	0	0	0	0	0	0	1	0	0
Otu0008801	0	0	0	1	0	0	0	0	0	0	0	0	0	0	0
Otu0008807	0	0	0	0	2	0	0	0	0	0	0	0	0	0	0
Otu0008815	0	0	0	0	0	0	0	0	0	0	1	0	0	0	0
Otu0008817	0	0	0	0	0	0	0	1	0	0	0	0	0	0	0
Otu0008825	0	0	0	0	1	0	0	0	0	0	0	0	0	0	0
Otu0008841	1	0	0	0	0	0	0	0	0	0	0	0	0	0	0
Otu0008845	0	0	0	1	0	0	0	0	0	0	0	0	0	0	0
Otu0008865	0	0	0	0	0	0	0	0	0	1	0	0	0	0	0
Otu0008868	1	0	0	0	0	0	0	0	0	1	0	0	0	0	0
Otu0008887	0	0	0	0	0	0	0	0	0	0	0	0	0	0	1
Otu0008888	0	0	0	0	0	0	0	1	0	0	0	0	0	0	0
Otu0008906	1	1	4	4	1	4	4	9	5	5	1	4	1	18	3
Otu0008909	0	3	0	1	1	0	2	2	0	1	2	0	1	1	3
Otu0008913	0	0	0	0	0	0	0	0	0	1	0	0	0	0	0
Otu0008938	0	0	0	0	0	0	0	0	0	0	0	0	0	0	1
Otu0008944	0	0	0	0	0	0	0	0	0	1	0	0	0	0	0
Otu0008950	3	2	3	0	2	4	2	1	4	0	2	1	0	4	6
Otu0008973	0	0	0	0	0	0	0	0	0	1	0	0	0	0	0
Otu0008980	1	0	1	3	1	0	1	0	1	1	3	1	0	2	1
Otu0009011	0	0	0	0	0	0	0	0	0	0	1	0	0	0	0
Otu0009013	0	0	1	0	0	0	0	0	0	0	0	0	0	1	0
Otu0009021	0	1	0	0	0	0	0	0	0	0	0	0	0	0	1
Otu0009022	3	2	1	0	1	1	0	4	0	0	3	0	0	0	4
Otu0009030	0	0	0	1	0	0	0	0	0	0	0	0	0	0	0
Otu0009044	8	7	4	9	18	4	3	3	3	7	8	6	4	3	16
Otu0009046	1	0	0	1	0	0	0	0	0	0	0	0	0	1	1
Otu0009054	0	0	0	0	0	0	0	0	0	0	0	0	15	0	1
Otu0009057	2	3	1	7	0	3	2	3	2	3	2	0	3	10	5
Otu0009062	0	3	0	5	2	3	2	1	1	2	0	0	0	1	0
Otu0009065	0	1	0	0	5	2	0	2	1	3	5	0	0	0	1
Otu0009071	3	1	0	1	2	1	0	1	1	2	1	3	1	3	3
Otu0009073	0	0	0	0	0	0	0	0	0	0	1	0	0	0	0
Otu0009091	1	0	0	0	0	0	0	0	0	0	0	0	0	0	0
Otu0009100	0	0	0	0	0	0	0	0	0	0	0	2	0	0	0
Otu0009101	2	0	0	4	0	1	1	7	0	3	0	1	1	12	0
Otu0009107	0	0	0	0	1	0	0	0	0	0	0	0	0	0	0
Otu0009116	4	9	5	13	24	16	8	7	8	9	12	8	10	8	30
Otu0009119	7	8	1	1	5	2	3	4	1	1	5	2	4	3	20
Otu0009123	4	4	1	4	3	2	2	3	4	6	4	2	2	10	10
Otu0009142	0	0	0	0	0	0	1	0	1	1	0	0	0	0	0
Otu0009160	0	0	0	0	0	0	0	0	0	0	2	0	0	0	0
Otu0009163	0	0	0	0	1	0	0	0	0	0	0	0	0	1	0
Otu0009178	4	6	9	9	16	10	3	9	12	5	20	8	8	10	20
Otu0009189	0	0	0	1	0	0	0	0	0	0	0	0	0	1	1
Otu0009200	0	0	0	1	0	0	1	1	1	0	0	1	0	0	0
Otu0009203	0	0	0	0	0	0	0	0	0	0	0	0	6	0	0
Otu0009206	2	0	0	0	1	0	0	0	0	0	0	0	0	1	0
Otu0009207	0	0	0	0	0	0	1	0	0	0	0	0	0	0	0
Otu0009219	0	0	0	0	0	0	0	1	0	0	0	0	0	0	0
Otu0009225	0	0	0	0	0	0	0	0	0	0	0	0	0	2	0
Otu0009230	0	0	0	0	0	0	0	0	0	0	1	0	0	0	1
Otu0009234	0	0	0	0	0	0	0	0	0	0	1	0	0	0	0
Otu0009246	0	0	0	0	0	0	0	0	0	0	0	0	1	0	0
Otu0009248	0	0	0	1	0	0	0	3	0	1	1	0	0	0	0
Otu0009251	0	0	0	1	1	0	0	0	1	0	0	0	0	0	0
Otu0009263	0	0	0	0	0	0	0	0	0	0	0	0	0	1	0
Otu0009268	0	0	0	0	0	0	0	0	0	0	0	0	1	0	0
Otu0009286	0	0	0	0	2	0	0	0	0	0	0	0	0	0	0
Otu0009298	0	0	0	0	0	0	0	0	0	0	0	0	13	0	0
Otu0009301	1	0	0	0	0	0	1	0	0	1	0	0	1	0	1
Otu0009303	0	0	0	0	0	0	0	0	0	0	0	0	1	0	0
Otu0009316	1	0	0	0	0	0	0	0	0	0	0	0	0	0	0
Otu0009317	0	1	0	0	0	0	0	0	0	0	0	0	0	0	0
Otu0009325	0	0	0	0	0	0	0	0	0	0	1	0	0	0	0
Otu0009333	0	0	0	0	0	0	0	0	0	0	0	0	2	0	0
Otu0009336	0	0	0	0	0	0	0	0	0	0	0	0	0	0	1
Otu0009340	0	40	0	0	0	0	1	0	1	0	116	0	16	1	1
Otu0009347	0	0	0	0	0	0	0	0	0	0	0	0	2	0	0
Otu0009366	0	0	0	0	0	0	0	0	0	0	0	0	1	0	0
Otu0009368	0	0	0	0	0	0	0	0	0	0	0	0	1	0	0
Otu0009403	0	0	0	0	0	0	0	0	0	2	0	0	0	0	0
Otu0009410	0	0	0	0	0	1	0	0	0	0	0	0	0	1	0
Otu0009413	0	0	0	0	0	0	0	0	0	0	0	0	17	0	0
Otu0009419	1	2	4	4	1	0	0	4	2	6	3	6	1	1	7
Otu0009429	0	0	0	0	0	0	0	0	0	1	0	0	0	0	0
Otu0009437	0	0	0	0	0	0	0	0	0	0	0	0	0	0	1
Otu0009440	20	15	16	11	30	15	19	17	12	21	18	12	15	22	49
Otu0009486	0	0	0	0	0	1	0	0	0	0	0	0	0	0	0
Otu0009487	0	0	0	0	1	0	0	0	0	0	0	0	0	0	0
Otu0009488	0	1	0	0	0	0	0	0	0	0	0	0	0	0	0
Otu0009512	0	0	0	0	0	0	0	0	0	0	0	0	0	0	1
Otu0009532	0	0	0	0	0	0	0	0	0	0	0	0	1	0	0
Otu0009542	0	1	0	0	1	0	0	1	0	0	0	0	0	0	1
Otu0009543	0	0	0	0	0	0	0	0	0	1	0	1	0	0	1
Otu0009554	0	0	0	0	1	0	0	1	0	0	0	0	0	0	0
Otu0009558	0	0	0	0	0	0	0	0	0	0	0	1	0	0	0
Otu0009566	0	0	0	0	1	0	0	0	0	0	0	0	0	0	0
Otu0009567	0	0	0	0	0	0	0	0	0	0	0	0	2	0	0
Otu0009573	0	0	0	0	0	0	0	0	0	0	0	1	0	0	0
Otu0009574	0	0	0	0	0	0	0	0	0	0	0	0	0	1	0
Otu0009597	0	0	0	0	0	0	0	0	0	0	1	0	0	0	0
Otu0009600	0	0	0	0	0	0	0	1	0	0	0	0	0	0	0
Otu0009610	0	0	0	0	0	0	0	1	0	0	0	0	0	0	0
Otu0009614	0	0	0	0	0	0	0	0	0	0	0	0	0	0	1
Otu0009616	0	0	0	0	1	0	0	0	0	0	0	0	0	0	0
Otu0009619	0	0	0	0	0	0	0	0	0	0	0	0	0	0	1
Otu0009621	0	0	0	1	0	0	0	0	0	0	0	0	0	0	0
Otu0009644	0	0	0	0	0	1	0	0	0	0	0	0	0	0	0
Otu0009650	0	0	0	0	0	0	0	0	0	0	0	0	0	1	1
Otu0009660	0	0	0	0	0	0	0	0	0	0	1	0	0	0	0
Otu0009665	0	0	0	0	1	0	0	0	0	0	0	0	0	0	0
Otu0009666	0	0	0	0	0	0	0	1	0	0	1	0	0	0	0
Otu0009673	12	0	5	6	6	6	3	2	3	1	4	1	3	5	4
Otu0009674	0	0	0	0	1	0	0	0	0	0	0	0	0	0	1
Otu0009684	0	0	0	0	0	0	0	0	0	0	0	1	0	0	0
Otu0009685	0	0	0	0	0	0	0	0	0	0	0	0	1	0	0
Otu0009687	0	0	0	0	0	0	0	0	0	0	1	0	0	0	1
Otu0009690	7	1	2	4	21	9	1	4	2	5	19	1	2	2	4
Otu0009691	2	0	3	0	1	0	0	1	1	4	1	0	0	0	1
Otu0009696	0	0	0	0	1	0	0	0	0	1	0	0	0	0	0
Otu0009697	0	0	0	0	0	0	0	0	0	0	1	0	0	0	0
Otu0009711	2	3	5	1	11	2	4	1	1	2	2	3	3	4	7
Otu0009715	0	0	0	0	0	0	0	0	0	0	1	2	0	0	1
Otu0009736	0	0	0	2	0	0	0	0	0	4	0	0	0	0	0
Otu0009747	0	0	0	0	0	1	0	0	0	0	1	0	1	0	0
Otu0009751	0	0	0	0	0	0	0	0	0	0	1	1	0	0	0
Otu0009767	1	3	3	4	3	3	0	2	0	2	1	3	0	4	0
Otu0009776	0	1	0	0	0	0	0	0	0	0	0	0	0	0	0
Otu0009777	0	0	0	0	0	0	0	0	0	0	0	0	0	0	1
Otu0009780	0	0	0	0	0	0	0	1	0	1	1	0	1	0	0
Otu0009782	0	0	0	0	2	0	0	0	0	0	0	0	0	0	0
Otu0009784	0	0	0	0	0	0	0	0	0	0	0	0	0	2	0
Otu0009800	0	1	0	0	0	0	0	0	0	1	0	0	0	0	0
Otu0009812	0	0	0	1	0	0	0	0	0	0	0	0	0	0	0
Otu0009814	0	0	0	0	0	0	0	0	0	0	0	0	0	0	1
Otu0009815	21	16	8	23	31	19	8	13	8	15	14	15	6	9	31
Otu0009816	0	0	0	1	0	0	0	0	0	0	0	0	0	0	0
Otu0009818	31	10	15	15	31	15	10	16	25	20	12	13	13	28	62
Otu0009824	0	0	0	2	1	0	0	0	0	0	0	0	0	0	0
Otu0009836	1	0	0	0	0	0	0	0	0	0	0	1	0	1	0
Otu0009852	0	0	0	2	0	0	0	0	0	0	0	0	0	0	0
Otu0009853	0	0	0	0	0	0	0	0	0	0	1	0	0	0	0
Otu0009856	1	1	0	0	2	1	0	0	0	1	1	0	2	1	0
Otu0009868	0	0	0	0	0	0	0	0	0	0	0	0	0	0	1
Otu0009912	0	0	0	0	0	0	0	0	0	0	0	0	1	0	0
Otu0009917	5	1	2	4	5	5	2	3	1	1	8	2	0	4	14
Otu0009918	6	3	3	7	11	3	2	3	2	1	5	3	1	4	8
Otu0009920	0	0	0	0	0	0	0	0	0	0	1	0	0	0	0
Otu0009934	1	0	0	0	0	0	0	0	0	0	0	0	0	0	0
Otu0009938	0	0	0	0	0	0	0	0	0	1	0	0	1	0	0
Otu0009967	0	0	0	1	0	0	0	0	0	1	0	0	0	0	0
Otu0009970	0	0	3	0	0	3	0	0	0	0	0	0	2	0	2
Otu0009975	0	0	0	0	0	0	0	2	0	0	0	0	0	1	0
Otu0009982	0	1	0	0	2	1	0	1	0	0	0	0	0	0	0
Otu0009987	0	0	0	1	0	0	0	0	0	0	0	0	0	0	0
Otu0009997	0	0	1	0	0	0	0	0	0	0	0	0	0	0	0
Otu0010004	1	1	0	3	2	21	1	0	0	2	18	12	5	3	7
Otu0010011	0	0	0	0	0	0	0	0	0	0	0	0	1	0	0
Otu0010031	5	3	3	4	19	5	2	5	2	2	12	3	4	5	10
Otu0010039	0	0	0	0	2	0	0	0	0	0	0	0	0	0	0
Otu0010065	0	0	1	0	0	0	0	0	0	0	0	0	0	0	0
Otu0010066	0	0	0	0	0	0	1	0	0	0	0	0	0	0	0
Otu0010068	0	0	1	0	0	0	0	0	0	0	1	0	0	0	1
Otu0010073	11	7	2	14	13	4	2	9	3	11	9	7	3	11	22
Otu0010076	1	0	0	0	0	0	0	0	0	0	0	0	0	1	0
Otu0010077	0	0	0	0	0	0	0	0	0	0	0	0	0	0	2
Otu0010084	0	0	0	0	0	0	0	0	0	0	0	0	0	0	1
Otu0010086	0	0	0	0	0	0	0	1	0	0	1	1	0	0	0
Otu0010096	4	3	2	4	5	14	5	4	3	0	23	8	2	4	13
Otu0010098	3	6	0	0	2	0	4	1	1	2	4	1	3	2	2
Otu0010104	0	0	0	0	0	0	0	0	0	0	0	0	11	0	0
Otu0010105	0	0	0	0	0	0	0	1	0	0	0	0	0	0	0
Otu0010110	0	0	0	1	0	1	0	0	0	0	1	0	0	0	1
Otu0010115	4	1	3	5	4	2	3	4	3	0	3	0	4	4	7
Otu0010127	1	0	0	0	0	0	0	0	0	0	0	0	0	0	0
Otu0010137	0	0	0	0	0	0	0	0	1	0	0	0	0	0	0
Otu0010158	0	0	0	0	0	0	0	1	0	0	0	0	0	0	0
Otu0010161	0	0	0	1	2	0	0	0	2	0	1	0	0	0	2
Otu0010173	0	0	0	0	0	0	0	0	0	0	0	1	0	0	0
Otu0010176	0	0	0	0	0	0	0	0	0	0	1	0	0	0	0
Otu0010183	0	0	0	0	0	0	0	0	5	0	0	7	0	0	0
Otu0010184	6	2	3	3	6	0	1	4	0	2	1	1	0	5	5
Otu0010196	0	0	0	0	0	0	0	0	0	5	0	0	0	0	0
Otu0010223	0	0	0	1	0	0	1	0	0	0	1	0	0	0	0
Otu0010229	0	0	0	0	0	0	0	1	0	0	1	0	0	0	0
Otu0010238	0	0	0	1	0	0	0	0	0	0	0	0	0	0	0
Otu0010242	0	0	0	0	1	0	0	0	0	2	0	0	3	0	2
Otu0010258	0	0	0	0	0	0	0	0	0	0	0	0	4	0	0
Otu0010272	0	0	0	0	0	0	0	0	0	0	0	0	1	0	0
Otu0010281	1	2	0	1	0	0	0	0	0	2	1	0	0	0	0
Otu0010284	0	0	0	0	0	0	0	0	1	1	1	1	0	0	0
Otu0010293	0	0	0	0	0	0	0	0	0	0	0	0	1	0	0
Otu0010319	0	0	0	0	1	0	0	0	0	0	1	0	0	0	1
Otu0010322	7	4	8	6	35	1	9	8	3	4	21	4	1	5	20
Otu0010350	0	0	0	6	0	0	0	0	0	0	0	0	0	0	0
Otu0010353	0	0	0	1	0	0	0	0	0	0	0	0	0	0	0
Otu0010357	2	1	2	1	0	1	0	4	0	0	3	0	1	1	1
Otu0010368	1	3	7	10	13	10	6	3	2	2	7	2	1	8	10
Otu0010400	0	0	0	0	5	0	1	5	0	2	0	1	0	0	1
Otu0010402	7	14	11	2	15	4	10	10	8	4	6	7	23	11	30
Otu0010404	0	0	0	0	0	0	0	0	0	0	0	0	0	0	1
Otu0010444	0	0	0	0	0	0	0	0	0	0	0	0	17	0	0
Otu0010448	0	0	0	1	1	0	0	0	0	0	0	0	0	0	0
Otu0010461	0	0	0	0	0	0	0	0	0	0	0	1	0	0	0
Otu0010479	0	0	0	1	0	0	0	0	0	0	0	0	0	0	0
Otu0010490	0	0	0	0	0	0	0	0	0	0	0	0	0	0	1
Otu0010510	0	0	0	1	0	0	0	0	0	0	0	0	0	0	0
Otu0010523	0	1	1	0	0	0	0	0	0	0	1	0	1	0	2
Otu0010530	0	0	0	0	0	0	0	0	0	0	0	0	0	0	1
Otu0010531	0	1	0	3	1	1	0	0	1	0	0	0	0	0	1
Otu0010536	0	0	0	2	0	0	0	0	0	0	1	0	0	0	1
Otu0010539	0	0	0	0	0	0	0	1	0	0	0	0	0	0	1
Otu0010544	0	1	0	0	0	0	0	0	0	0	0	0	0	0	0
Otu0010581	0	0	0	0	1	1	0	0	0	0	0	0	0	1	0
Otu0010587	0	0	0	1	0	0	0	0	0	0	0	0	0	0	0
Otu0010588	0	0	0	0	0	0	0	0	23	0	0	0	0	0	0
Otu0010591	0	0	0	0	1	0	0	0	0	0	0	0	0	0	0
Otu0010596	7	5	4	6	11	7	9	9	2	7	6	3	2	15	30
Otu0010606	0	0	0	0	0	0	1	0	0	0	0	0	0	0	0
Otu0010609	22	12	12	16	23	17	15	27	16	25	30	4	8	14	45
Otu0010647	4	0	2	3	6	5	1	3	5	3	6	2	4	10	14
Otu0010648	0	0	1	0	0	0	0	1	0	0	0	0	0	0	0
Otu0010650	0	0	0	0	0	0	0	1	0	0	0	0	0	0	0
Otu0010661	2	2	1	4	1	0	5	5	0	2	9	6	0	2	4
Otu0010664	9	7	4	1	10	17	3	6	6	3	13	5	0	5	13
Otu0010670	0	0	0	0	0	0	0	0	0	0	0	0	6	0	1
Otu0010699	0	0	0	0	0	0	0	0	0	0	0	0	0	0	1
Otu0010701	0	0	0	0	0	0	0	0	0	2	0	0	0	0	0
Otu0010730	0	1	1	0	0	0	0	0	0	0	0	0	0	0	0
Otu0010741	0	0	0	0	1	0	0	0	0	0	0	0	0	0	0
Otu0010758	1	0	2	1	5	0	0	0	2	1	2	0	2	0	5
Otu0010775	0	0	0	0	0	0	0	0	0	0	0	0	0	0	1
Otu0010777	0	0	0	0	1	0	0	0	0	0	0	0	0	0	0
Otu0010780	0	0	0	0	2	0	0	0	0	0	0	0	0	0	0
Otu0010783	0	0	0	0	0	0	0	1	0	0	0	0	0	0	0
Otu0010784	0	0	0	0	0	0	1	0	0	0	0	0	0	0	0
Otu0010800	0	1	0	0	0	0	1	0	0	0	0	0	0	0	0
Otu0010806	0	0	0	0	0	0	0	0	0	0	0	0	1	0	0
Otu0010809	0	0	0	0	0	0	0	0	0	0	0	0	0	1	0
Otu0010844	9	2	5	2	8	6	1	6	2	2	2	1	1	12	8
Otu0010867	0	0	0	0	0	0	0	0	0	0	0	0	1	0	0
Otu0010871	1	0	0	0	0	0	0	0	0	0	0	0	0	0	0
Otu0010873	0	0	0	0	0	0	0	0	0	0	0	0	2	0	0
Otu0010881	0	0	1	0	0	0	0	0	0	0	0	0	0	0	0
Otu0010889	0	0	0	0	0	0	0	0	0	0	0	0	1	0	0
Otu0010894	1	1	2	1	1	2	0	1	0	1	3	0	0	0	3
Otu0010899	0	0	0	0	0	0	0	0	0	0	0	0	1	0	0
Otu0010908	0	0	0	0	1	0	0	0	0	0	0	0	0	0	0
Otu0010920	7	1	2	7	4	9	2	3	3	3	3	0	0	7	12
Otu0010941	0	0	1	0	0	0	0	0	0	0	0	0	0	0	0
Otu0010994	0	0	0	0	0	0	0	0	0	1	0	0	0	0	0
Otu0011010	0	0	0	0	0	0	0	0	0	0	0	0	0	1	0
Otu0011012	0	0	0	0	0	0	0	0	1	0	0	0	0	0	0
Otu0011014	0	0	0	0	0	0	0	1	0	0	0	0	0	0	0
Otu0011015	0	0	0	0	0	0	0	0	0	0	2	0	0	0	1
Otu0011021	0	0	0	0	0	0	0	0	0	0	0	1	0	0	0
Otu0011026	0	0	0	0	0	0	0	0	0	0	0	0	0	1	0
Otu0011029	0	0	0	0	0	0	0	0	1	0	0	0	0	0	0
Otu0011044	0	0	0	0	2	0	0	2	0	2	1	0	0	1	0
Otu0011066	0	0	0	0	2	0	0	0	0	0	0	0	0	0	0
Otu0011070	0	0	0	0	1	1	0	1	1	0	1	0	1	1	0
Otu0011086	0	0	0	0	0	0	1	0	0	0	0	0	0	0	0
Otu0011103	0	0	0	0	0	0	0	0	0	0	0	0	0	0	1
Otu0011108	0	0	0	0	0	0	0	0	0	0	0	0	0	0	1
Otu0011113	0	0	0	0	1	0	0	1	0	0	0	0	0	0	0
Otu0011124	0	0	0	0	0	0	0	0	0	1	0	0	0	0	0
Otu0011137	0	0	0	0	0	0	0	0	0	0	0	0	1	0	0
[truncated: 5,744 more rows]

## Sheet: cfoli_torres_strait
otu_id	Webster.4.A10.292.1182114	Webster.4.A11.293.1182442	Webster.4.A12.294.1181216	Webster.4.A8.290.1181047	Webster.4.A9.291.1181931	Webster.4.B1.295.1182041	Webster.4.B2.296.1181321
Otu0000001	0	0	1	4	4	0	2
Otu0000002	2	1	7	2	15	4	2
Otu0000003	3	1	4	0	0	1	0
Otu0000004	0	0	0	1	1	1	1
Otu0000005	0	1	2	0	0	0	0
Otu0000006	100	252	179	842	1309	23	0
Otu0000007	0	22	2	2	9	0	1
Otu0000008	25	28	83	38	29	6	21
Otu0000010	0	1	2	1	0	0	0
Otu0000012	0	0	2	75	11	12	7
Otu0000013	6619	13379	16090	19291	6849	9018	7762
Otu0000014	0	0	2	3	0	0	0
Otu0000015	0	0	3	0	0	1	0
Otu0000016	83	0	1	25	1001	95	368
Otu0000017	14	32	33	39	48	10	10
Otu0000023	0	1	0	0	0	0	0
Otu0000024	6347	6875	12661	13724	9164	4510	3604
Otu0000026	0	0	2	3	0	0	0
Otu0000027	0	0	0	0	1	0	0
Otu0000028	0	0	0	1	1	1	0
Otu0000031	0	0	3	0	1	4	0
Otu0000032	1	1	0	1	0	0	0
Otu0000034	0	0	1	0	0	0	0
Otu0000035	0	0	1	0	0	0	0
Otu0000036	0	0	1	0	0	0	0
Otu0000037	1	0	0	0	0	0	0
Otu0000038	0	0	1	2	0	0	0
Otu0000039	0	0	1	0	0	0	0
Otu0000045	0	11	10	2	3	0	0
Otu0000046	0	0	5	0	12	0	0
Otu0000048	0	0	0	1	0	0	0
Otu0000049	0	2	0	0	0	0	0
Otu0000050	0	0	0	1	0	0	0
Otu0000051	0	1	0	0	0	0	0
Otu0000053	1	1	0	0	0	0	0
Otu0000055	0	2	2	0	0	0	0
Otu0000056	1	5	6	1	3	7	3
Otu0000057	3	72	555	14	91	5	0
Otu0000059	1	0	0	0	0	0	0
Otu0000060	0	0	0	1	1	0	0
Otu0000061	0	0	1	1	0	1	0
Otu0000062	0	0	0	1	0	0	0
Otu0000067	0	0	1	1	0	0	0
Otu0000068	5	1	0	0	2	0	0
Otu0000070	0	0	1	0	0	0	0
Otu0000071	0	1	0	0	0	0	0
Otu0000072	0	0	0	1	0	0	0
Otu0000076	0	4	6	1	0	2	0
Otu0000078	9	173	174	169	135	68	29
Otu0000081	3469	3997	9484	6735	9763	2622	6310
Otu0000088	0	0	0	1	0	0	0
Otu0000089	181	2706	1727	1278	3406	481	937
Otu0000092	0	1	6	0	1	1	2
Otu0000096	976	1646	4382	2820	2459	687	1177
Otu0000099	0	0	0	3	0	0	0
Otu0000100	0	1	0	0	0	0	0
Otu0000101	69	224	452	242	133	28	93
Otu0000103	1	0	1	2	0	0	0
Otu0000104	0	5	5	1	1	4	1
Otu0000108	0	1	0	3	0	1	0
Otu0000109	0	0	0	1	0	0	0
Otu0000110	1	3	0	1	0	0	1
Otu0000114	0	0	2	1	0	0	0
Otu0000116	0	1	0	0	0	0	0
Otu0000117	0	1	0	0	0	0	0
Otu0000118	0	2	0	2	0	0	0
Otu0000120	0	1	0	0	0	0	0
Otu0000122	1	0	0	0	0	0	1
Otu0000126	0	0	5	96	22	13	79
Otu0000129	0	0	0	0	0	0	1
Otu0000130	0	0	1	0	0	0	0
Otu0000131	0	0	0	1	0	0	0
Otu0000133	0	1	4	0	0	0	0
Otu0000134	0	0	0	1	0	0	0
Otu0000137	0	1	0	0	0	0	0
Otu0000142	0	4	5	1	7	2	2
Otu0000144	1	0	3	3	2	3	0
Otu0000145	154	139	239	355	217	293	80
Otu0000146	42	0	3	2	3	1	1
Otu0000147	0	0	0	1	0	0	0
Otu0000148	0	0	1	1	0	0	0
Otu0000151	1	0	0	0	0	0	0
Otu0000152	0	1	0	0	0	0	0
Otu0000153	254	297	889	617	120	362	560
Otu0000156	0	1	1	0	0	0	0
Otu0000158	0	1	1	0	0	0	0
Otu0000159	6	6	42	56	81	1	14
Otu0000160	0	1	2	0	0	0	1
Otu0000161	0	0	1	0	0	0	1
Otu0000173	72	70	328	988	110	80	17
Otu0000176	3	9	19	9	7	1	1
Otu0000178	0	1	1	0	0	0	0
Otu0000179	359	561	925	309	619	84	220
Otu0000182	0	0	0	1	0	0	0
Otu0000183	0	0	2	0	1	0	0
Otu0000199	0	0	0	2	0	0	0
Otu0000200	0	1	0	1	0	0	0
Otu0000203	0	0	0	0	1	0	0
Otu0000209	0	0	0	0	0	1	0
Otu0000210	0	0	0	1	0	0	0
Otu0000213	0	0	1	0	0	0	0
Otu0000218	0	31	199	26	189	11	30
Otu0000219	0	0	0	0	0	1	0
Otu0000220	0	0	0	4	0	0	0
Otu0000221	0	0	0	3	0	0	0
Otu0000231	1	0	1	0	0	2	1
Otu0000242	0	0	0	1	0	0	0
Otu0000249	0	5	3	0	0	0	1
Otu0000250	0	0	0	0	0	1	0
Otu0000255	4	3	5	2	3	1	0
Otu0000264	0	1	0	0	0	0	0
Otu0000271	1	0	0	2	5	0	6
Otu0000282	0	1	1	0	0	0	0
Otu0000283	2333	1845	2112	6347	1376	1356	1025
Otu0000287	223	692	1891	228	815	506	284
Otu0000292	103	0	1	1	0	17	0
Otu0000297	0	1	0	3	0	0	0
Otu0000300	0	0	0	0	0	1	0
Otu0000305	0	0	0	0	0	1	0
Otu0000308	0	0	0	1	0	0	0
Otu0000309	0	0	0	0	0	0	1
Otu0000310	4286	4737	3781	7157	3022	741	1600
Otu0000313	1	0	3	1	1	0	0
Otu0000319	38	181	163	239	143	75	28
Otu0000320	0	0	0	1	0	0	0
Otu0000326	0	0	1	1	0	1	1
Otu0000327	0	0	0	1	0	1	0
Otu0000329	1	0	0	0	0	0	0
Otu0000332	0	0	0	0	1	0	0
Otu0000348	0	0	1	0	0	0	0
Otu0000354	0	0	1	0	0	0	0
Otu0000355	0	0	1	0	0	0	0
Otu0000360	28	165	15	1356	1596	128	0
Otu0000370	0	0	0	0	1	0	0
Otu0000371	17	60	196	61	318	7	50
Otu0000376	201	367	654	1903	2391	13597	323
Otu0000378	0	0	0	1	0	0	0
Otu0000382	1	1	0	0	0	0	0
Otu0000383	89	304	616	576	949	160	114
Otu0000388	0	0	0	0	0	0	1
Otu0000391	269	931	752	998	670	462	280
Otu0000393	0	0	0	0	0	0	1
Otu0000395	0	7	2	0	6	2	6
Otu0000399	0	1	1	0	0	0	0
Otu0000409	0	0	0	0	1	0	0
Otu0000413	0	1	0	0	0	1	0
Otu0000417	500	1021	2126	1087	1191	460	1635
Otu0000421	1	0	0	1	1	0	0
Otu0000428	2	1	1	0	0	0	0
Otu0000440	0	0	0	0	1	0	0
Otu0000445	0	2	0	0	0	0	0
Otu0000451	1	0	0	0	0	0	0
Otu0000453	0	0	1	1	0	4	0
Otu0000457	1	1	3	0	1	0	0
Otu0000462	0	0	0	1	0	0	0
Otu0000463	0	0	1	0	0	0	0
Otu0000474	2	0	0	0	0	0	0
Otu0000476	0	0	1	0	0	0	0
Otu0000503	0	0	0	1	0	0	0
Otu0000511	0	1	0	1	0	0	0
Otu0000521	2	0	2	0	0	0	0
Otu0000529	0	0	1	0	0	0	0
Otu0000532	0	0	0	1	0	0	0
Otu0000535	0	0	1	0	0	0	0
Otu0000536	0	0	0	0	0	0	1
Otu0000549	244	290	404	579	1037	89	353
Otu0000554	0	0	1	0	0	0	0
Otu0000555	2	0	6	2	1	1	0
Otu0000568	0	0	0	0	1	0	0
Otu0000578	0	1	0	1	0	0	0
Otu0000579	0	1	0	0	0	0	0
Otu0000584	0	0	0	1	0	0	0
Otu0000596	0	1	0	1	0	0	0
Otu0000615	0	0	1	0	0	0	0
Otu0000617	50	569	1360	1123	895	362	351
Otu0000627	0	1	0	1	0	0	0
Otu0000630	2	2	1	0	0	0	1
Otu0000633	0	1	0	0	0	0	0
Otu0000667	0	0	0	0	0	0	1
Otu0000670	1	1	1	0	0	0	0
Otu0000694	1	0	0	0	0	1	0
Otu0000711	1	11	6	25	44	0	0
Otu0000712	1	1	0	0	0	1	2
Otu0000718	0	0	1	0	0	0	0
Otu0000727	0	1	1	0	2	1	0
Otu0000729	1	1	2	0	0	0	0
Otu0000749	0	0	1	0	0	0	0
Otu0000751	0	0	1	0	0	0	0
Otu0000761	0	0	0	0	0	2	0
Otu0000763	0	1	0	0	0	0	0
Otu0000772	2	91	12	13	36	4	53
Otu0000773	1	0	0	0	0	0	0
Otu0000792	0	0	0	0	0	0	1
Otu0000799	0	1	1	0	0	0	0
Otu0000803	0	0	0	0	0	1	0
Otu0000805	0	0	0	1	1	1	1
Otu0000815	1	0	0	0	0	0	0
Otu0000818	0	0	0	0	1	0	0
Otu0000819	0	2	0	0	0	0	0
Otu0000830	0	1	2	0	0	2	1
Otu0000848	0	0	0	1	0	0	1
Otu0000857	0	0	1	0	0	0	0
Otu0000861	0	0	0	0	0	0	2
Otu0000868	0	0	0	1	0	0	0
Otu0000877	0	0	0	0	1	0	0
Otu0000880	0	0	1	0	0	0	0
Otu0000891	0	0	0	1	0	0	0
Otu0000895	0	0	0	1	1	1	0
Otu0000896	0	0	1	0	0	0	0
Otu0000897	11	8	25	91	15	16	1
Otu0000902	0	0	0	0	0	1	0
Otu0000913	0	1	0	0	1	2	0
Otu0000923	0	1	0	1	0	0	0
Otu0000954	0	9	7	1	3	3	3
Otu0000956	0	0	1	0	0	0	0
Otu0000963	0	1	0	0	0	0	0
Otu0000968	0	1	2	0	1	0	0
Otu0000970	0	1	1	0	0	1	0
Otu0000975	0	0	0	0	0	1	0
Otu0000976	6	67	152	127	111	50	36
Otu0000991	0	1	0	0	0	0	0
Otu0000997	0	0	1	0	0	0	0
Otu0001001	0	2	2	0	2	2	0
Otu0001004	0	0	0	0	1	0	0
Otu0001007	0	0	0	1	0	0	0
Otu0001009	3	1	0	0	0	0	0
Otu0001010	0	0	0	0	0	1	0
Otu0001033	0	0	0	1	0	0	0
Otu0001054	0	63	32	15	18	13	4
Otu0001058	1	0	0	0	0	0	0
Otu0001061	0	3	0	0	0	0	0
Otu0001065	0	0	0	1	0	0	0
Otu0001066	0	1	0	0	0	0	0
Otu0001076	0	0	0	0	1	0	0
Otu0001080	0	0	0	0	1	0	0
Otu0001081	0	0	2	0	2	0	0
Otu0001090	0	0	1	0	1	0	0
Otu0001104	0	1	0	0	0	0	0
Otu0001112	0	0	0	0	1	0	0
Otu0001137	0	1	1	0	1	1	0
Otu0001140	0	0	1	0	0	0	1
Otu0001148	0	1	5	0	1	1	0
Otu0001161	0	2	0	0	1	0	0
Otu0001169	28	62	254	136	66	22	71
Otu0001173	2	0	0	0	1	0	0
Otu0001174	10	0	0	5	99	9	32
Otu0001179	1	8	25	26	13	5	3
Otu0001187	1	0	0	0	0	0	0
Otu0001188	0	0	0	0	0	1	1
Otu0001198	0	0	0	1	0	0	0
Otu0001202	0	0	1	0	0	0	0
Otu0001226	0	0	1	0	4	0	0
Otu0001228	1	0	0	13	3	5	0
Otu0001252	4	1	0	0	1	0	0
Otu0001259	0	0	0	0	2	4	0
Otu0001261	0	0	1	0	0	0	0
Otu0001277	0	1	0	0	0	0	0
Otu0001279	0	1	0	0	0	0	0
Otu0001280	0	0	0	1	0	0	0
Otu0001283	0	0	0	1	0	0	0
Otu0001302	0	0	0	0	2	0	0
Otu0001305	0	0	1	0	0	0	0
Otu0001325	0	1	0	0	0	0	0
Otu0001328	21	12	13	14	13	12	11
Otu0001339	0	0	0	0	0	1	0
Otu0001363	0	3	0	0	2	0	0
Otu0001373	0	0	1	0	0	0	0
Otu0001375	4	0	0	0	0	0	0
Otu0001377	0	1	0	0	0	2	0
Otu0001381	0	1	1	1	0	0	0
Otu0001395	30	40	180	100	66	16	4
Otu0001405	0	1	0	0	0	0	0
Otu0001415	0	0	1	0	1	0	0
Otu0001424	0	1	0	0	0	0	0
Otu0001466	0	0	1	0	0	0	0
Otu0001468	0	0	1	0	0	0	0
Otu0001482	0	1	1	1	1	0	1
Otu0001483	0	0	1	0	0	0	0
Otu0001487	0	1	0	0	0	0	0
Otu0001503	0	1	1	0	0	1	0
Otu0001514	0	0	0	1	0	0	0
Otu0001521	0	0	0	0	1	0	0
Otu0001535	0	0	0	1	0	0	0
Otu0001538	0	0	0	0	0	1	0
Otu0001544	0	0	12	0	0	4	0
Otu0001545	106	106	71	158	71	8	40
Otu0001547	0	0	1	0	0	0	0
Otu0001549	0	0	0	0	0	4	0
Otu0001553	1	0	0	1	1	0	0
Otu0001555	5	0	0	0	1	0	1
Otu0001566	0	0	2	0	1	0	0
Otu0001576	0	0	1	0	0	0	0
Otu0001577	0	2	14	1	2	1	0
Otu0001591	0	0	0	0	0	1	0
Otu0001609	0	0	0	0	1	1	0
Otu0001615	0	0	0	0	0	2	0
Otu0001617	0	0	1	0	0	0	0
Otu0001619	0	1	3	0	0	0	0
Otu0001633	0	0	0	1	0	0	0
Otu0001641	6	2	8	27	4	0	1
Otu0001653	0	1	0	0	0	0	0
Otu0001662	0	0	0	2	0	0	0
Otu0001708	0	0	1	0	0	0	0
Otu0001718	0	0	1	0	0	0	0
Otu0001724	19	75	15	165	163	13	44
Otu0001725	0	0	2	1	0	0	0
Otu0001730	0	7	17	5	4	0	3
Otu0001732	0	1	2	0	0	0	1
Otu0001756	4	4	3	5	0	1	0
Otu0001759	1	0	0	0	0	0	0
Otu0001762	0	0	0	5	1	3	0
Otu0001767	3	0	2	0	1	0	0
Otu0001768	0	0	0	0	0	0	1
Otu0001771	0	0	2	0	0	1	0
Otu0001785	0	0	1	0	0	0	0
Otu0001789	4	0	0	2	34	3	5
Otu0001792	2	2	0	0	0	0	0
Otu0001793	2	2	9	3	2	4	3
Otu0001802	384	7	190	1023	55	440	375
Otu0001813	0	0	0	0	1	0	0
Otu0001819	0	0	0	0	2	0	0
Otu0001837	0	4	8	1	4	0	0
Otu0001856	0	0	0	0	0	1	0
Otu0001874	1	0	0	0	0	0	0
Otu0001875	1	0	0	0	0	0	0
Otu0001877	9	31	75	6	140	5	47
Otu0001886	0	1	1	1	0	1	0
Otu0001887	0	0	1	0	0	0	0
Otu0001897	0	0	0	2	16	1	1
Otu0001903	0	0	0	0	1	0	0
Otu0001907	0	0	0	1	0	0	0
Otu0001915	1	0	0	0	0	0	0
Otu0001919	1	0	0	0	0	0	0
Otu0001924	0	1	0	0	0	1	0
Otu0001928	1	0	0	0	0	0	0
Otu0001929	8	94	44	37	129	15	34
Otu0001933	0	8	7	0	63	1	0
Otu0001940	0	0	0	1	1	0	0
Otu0001952	1	0	1	0	0	0	0
Otu0001963	0	0	0	0	1	0	0
Otu0001969	1	1	2	0	1	0	0
Otu0002012	0	0	0	0	1	178	0
Otu0002019	1474	21	993	4157	238	2030	1758
Otu0002022	2	0	1	6	3	1	0
Otu0002023	0	4	15	0	3	0	0
Otu0002026	0	0	0	1	0	0	0
Otu0002041	4	2	6	10	6	7	4
Otu0002061	0	0	1	0	0	0	0
Otu0002069	0	0	1	0	0	2	0
Otu0002079	0	1	0	0	0	0	0
Otu0002110	0	0	0	1	2	0	0
Otu0002133	0	0	0	0	0	0	1
Otu0002134	563	591	548	965	492	42	176
Otu0002135	1	0	0	0	0	0	0
Otu0002136	0	0	0	2	0	0	0
Otu0002149	0	0	0	0	1	0	0
Otu0002156	232	35	95	54	60	69	43
Otu0002171	0	0	1	0	0	0	0
Otu0002198	3	0	8	16	0	1	1
Otu0002204	2	0	0	5	1	3	0
Otu0002213	0	0	1	0	0	0	0
Otu0002216	3	0	2	3	4	0	0
Otu0002227	0	0	1	0	0	0	0
Otu0002230	1	0	0	0	0	0	0
Otu0002233	11	0	0	0	0	3	0
Otu0002241	0	0	0	1	0	0	0
Otu0002244	0	0	0	0	0	1	0
Otu0002245	0	0	0	0	0	1	0
Otu0002246	0	1	2	0	0	0	0
Otu0002261	9	3	9	15	19	0	11
Otu0002287	1	0	0	0	0	0	0
Otu0002338	1	0	4	0	0	0	2
Otu0002344	0	0	1	0	0	0	0
Otu0002348	1	3	18	1	1	0	0
Otu0002359	0	0	0	0	1	0	0
Otu0002363	0	0	0	0	0	0	1
Otu0002364	0	1	0	1	1	0	1
Otu0002367	0	2	5	0	0	0	0
Otu0002381	0	0	1	0	0	1	0
Otu0002391	15	0	0	0	0	0	0
Otu0002407	0	0	0	0	2	0	0
Otu0002408	0	0	0	1	0	0	0
Otu0002416	12	10	44	172	12	17	13
Otu0002426	2	2	1	0	4	0	2
Otu0002430	0	0	1	0	1	0	0
Otu0002461	0	0	1	0	0	0	0
Otu0002463	15	42	56	74	40	19	5
Otu0002464	1	0	1	0	1	0	1
Otu0002469	0	0	0	1	0	0	0
Otu0002477	3	8	25	19	15	6	9
Otu0002488	0	0	1	0	0	0	0
Otu0002509	0	1	0	1	2	0	0
Otu0002523	0	0	1	0	0	0	0
Otu0002535	0	0	1	1	0	0	0
Otu0002566	1	35	42	19	34	5	38
Otu0002579	0	1	1	140	79	27	138
Otu0002602	0	1	0	1	0	0	0
Otu0002610	46	11	99	291	34	97	29
Otu0002619	0	0	1	0	0	0	0
Otu0002634	5	20	10	21	38	6	20
Otu0002635	0	0	1	0	0	0	0
Otu0002650	1	0	0	0	0	0	0
Otu0002656	0	0	1	0	0	0	0
Otu0002669	0	0	0	1	0	0	0
Otu0002670	0	1	2	122	109	35	136
Otu0002672	0	2	0	0	0	0	0
Otu0002688	0	1	1	0	0	0	0
Otu0002692	3	163	2030	5	54	1	0
Otu0002727	0	0	0	0	1	0	0
Otu0002740	1	1	0	0	0	0	0
Otu0002755	0	0	0	0	1	0	0
Otu0002761	0	0	0	0	0	1	0
Otu0002784	1	1	0	0	0	1	0
Otu0002786	1	0	0	0	0	0	0
Otu0002813	0	3	2	15	19	1	0
Otu0002840	0	0	2	0	0	0	0
Otu0002841	1	0	0	0	0	0	0
Otu0002852	1	1	3	2	0	0	1
Otu0002855	0	0	0	3	1	0	0
Otu0002863	0	0	0	1	0	0	0
Otu0002864	1	3	4	3	1	0	2
Otu0002878	0	2	0	0	0	0	0
Otu0002902	0	0	1	0	0	0	0
Otu0002903	0	0	0	0	0	1	0
Otu0002915	0	0	0	1	0	0	0
Otu0002920	0	1	0	1	0	0	0
Otu0002932	0	0	2	0	3	0	0
Otu0002935	0	0	1	0	0	0	0
Otu0002945	0	0	0	2	0	0	0
Otu0002959	0	0	0	1	0	0	0
Otu0003009	11	12	8	40	7	0	1
Otu0003010	0	0	0	0	1	0	1
Otu0003024	0	0	1	0	0	0	0
Otu0003034	0	0	0	0	1	0	0
Otu0003046	0	1	0	0	0	0	0
Otu0003059	0	0	0	0	1	0	0
Otu0003065	0	0	0	1	0	0	0
Otu0003091	0	0	0	0	1	0	0
Otu0003095	0	0	0	1	0	0	0
Otu0003134	0	0	1	0	0	0	0
Otu0003152	0	0	1	0	0	0	0
Otu0003166	0	0	3	0	0	0	0
Otu0003176	0	0	2	0	0	0	0
Otu0003200	1	0	1	2	0	0	0
Otu0003201	0	0	0	10	1	0	15
Otu0003247	0	4	218	0	0	2	0
Otu0003251	9	0	14	12	0	0	0
Otu0003264	0	0	0	0	0	0	1
Otu0003275	0	1	0	0	0	0	0
Otu0003276	0	37	4	14	13	0	0
Otu0003284	0	0	0	0	1	0	0
Otu0003308	0	1	1	0	0	1	0
Otu0003319	0	0	1	0	0	0	0
Otu0003324	0	1	0	0	0	0	0
Otu0003335	0	0	0	1	0	1	0
Otu0003337	0	0	8	0	0	0	0
Otu0003347	0	0	1	0	0	0	0
Otu0003352	1	0	0	0	0	0	0
Otu0003359	0	0	0	0	0	1	0
Otu0003362	0	0	0	0	1	0	0
Otu0003364	31	30	62	60	87	46	19
Otu0003415	5	5	2	1	0	0	0
Otu0003433	0	0	0	1	0	1	0
Otu0003436	0	0	1	0	0	0	0
Otu0003446	0	0	1	0	1	1	1
Otu0003453	0	1	1	0	0	0	0
Otu0003461	11	36	68	52	56	7	12
Otu0003475	3	0	0	0	0	0	0
Otu0003500	0	0	1	1	0	2	0
Otu0003505	0	0	0	0	0	0	1
Otu0003511	0	94	684	4	28	1	0
Otu0003526	0	0	0	0	0	2	0
Otu0003530	1	0	0	0	0	0	0
Otu0003570	1	1	3	0	0	0	0
Otu0003580	0	0	0	0	0	1	0
Otu0003581	0	0	1	0	0	0	0
Otu0003584	3	0	1	0	0	0	0
Otu0003603	0	0	0	0	0	0	1
Otu0003607	0	0	0	0	1	0	0
Otu0003617	2	1	3	5	14	12	2
Otu0003621	0	1	0	0	0	1	0
Otu0003632	0	0	0	0	0	1	0
Otu0003634	0	0	0	0	1	0	0
Otu0003643	1	0	0	0	0	0	0
Otu0003657	0	0	1	0	0	0	0
Otu0003661	0	0	0	0	3	0	3
Otu0003667	0	0	3	0	0	0	0
Otu0003669	0	0	1	0	0	0	0
Otu0003670	0	0	1	2	0	0	0
Otu0003686	0	17	4	0	2	3	1
Otu0003692	1	2	1	0	0	0	0
Otu0003715	1	0	0	0	0	0	0
Otu0003723	0	0	0	2	0	0	0
Otu0003745	41	1	19	103	7	47	44
Otu0003749	0	2	47	0	0	37	4
Otu0003752	0	11	7	12	27	3	7
Otu0003754	1	0	0	2	1	0	0
Otu0003757	0	0	1	0	0	0	0
Otu0003770	0	0	0	0	1	0	0
Otu0003781	0	0	29	0	0	1	0
Otu0003852	0	4	16	15	20	1	2
Otu0003886	90	97	132	135	140	23	42
Otu0003893	0	1	0	0	0	0	0
Otu0003909	0	1	0	0	0	0	0
Otu0003934	5	2	23	5	1	1	7
Otu0003947	0	2	1	0	0	0	0
Otu0003948	1	1	10	4	4	3	2
Otu0003957	0	0	1	0	0	0	0
Otu0003959	0	0	0	1	0	0	0
Otu0003992	0	0	1	0	0	0	0
Otu0004001	0	0	0	0	0	1	0
Otu0004012	1	4	5	1	5	2	2
Otu0004045	0	1	0	0	0	0	1
Otu0004068	0	0	1	1	0	0	1
Otu0004075	0	2	7	0	1	0	0
Otu0004094	1	0	0	0	0	0	0
Otu0004104	0	0	0	0	1	0	0
Otu0004131	0	0	1	0	0	0	0
Otu0004157	0	1	0	0	1	0	0
Otu0004165	0	1	0	1	1	0	0
Otu0004238	14	11	12	37	20	2	6
Otu0004251	0	0	9	0	0	0	0
Otu0004277	0	0	1	0	0	0	0
Otu0004298	2	0	1	0	0	1	0
Otu0004301	0	1	0	0	0	0	0
Otu0004321	2	0	1	0	0	0	0
Otu0004369	0	2	3	0	0	0	0
Otu0004382	0	0	0	0	1	0	0
Otu0004385	0	3	1	0	0	0	0
Otu0004389	0	0	0	0	0	1	0
Otu0004390	0	1	0	0	0	0	0
Otu0004406	0	0	23	2	56	0	0
Otu0004421	0	0	1	0	0	0	0
Otu0004509	7	9	16	15	30	1	7
Otu0004530	27	1	1	26	1	6	10
Otu0004543	0	12	6	0	2	0	0
Otu0004552	0	0	0	1	0	0	0
Otu0004573	0	0	0	0	1	0	0
Otu0004590	0	0	1	0	3	1	0
Otu0004608	3	1	6	4	2	5	1
Otu0004638	0	1	0	0	0	0	0
Otu0004640	7	11	3	46	1	5	0
Otu0004644	1	0	0	0	0	0	0
Otu0004677	0	0	2	0	0	0	0
Otu0004701	0	4	7	0	1	0	2
Otu0004785	1	0	0	0	0	0	0
Otu0004805	0	0	2	0	1	0	0
Otu0004814	77	35	32	82	45	92	3
Otu0004821	0	0	0	0	1	0	0
Otu0004839	1	0	0	0	0	0	0
Otu0004848	0	0	0	1	0	0	0
Otu0004874	0	0	0	1	0	0	0
Otu0004905	0	0	0	0	1	0	0
Otu0004911	4	2	32	4	1	2	8
Otu0004920	0	0	0	1	0	0	0
Otu0004939	0	0	1	0	0	0	0
Otu0004970	0	0	0	1	0	0	0
Otu0004977	4	4	11	32	13	16	7
Otu0005021	0	1	1	0	0	0	0
Otu0005036	1	20	36	13	18	1	7
Otu0005064	1	0	0	0	0	0	0
Otu0005080	1	0	0	0	0	0	0
Otu0005082	1	0	0	0	0	0	0
Otu0005103	0	2	16	2	15	0	1
Otu0005104	10	11	16	21	17	7	4
Otu0005106	1	0	0	0	0	0	0
Otu0005128	0	20	8	2	7	0	0
Otu0005132	0	0	0	1	0	0	0
Otu0005140	0	0	0	0	1	0	0
Otu0005145	1	13	27	16	16	2	1
Otu0005180	0	0	0	0	0	1	0
Otu0005191	2	0	0	0	0	2	0
Otu0005217	3	25	16	9	15	3	1
Otu0005254	0	0	0	2	0	0	0
Otu0005266	0	0	0	0	0	20	4
Otu0005270	0	0	1	0	0	0	0
Otu0005279	0	0	0	1	0	0	0
Otu0005327	0	0	0	0	1	0	0
Otu0005337	4	8	6	5	1	3	3
Otu0005356	0	0	2	0	0	0	0
Otu0005360	0	0	0	0	1	0	0
Otu0005412	0	1	0	0	1	0	0
Otu0005413	0	1	0	0	0	0	0
Otu0005454	0	0	1	0	0	0	0
Otu0005483	0	0	1	0	0	1	0
Otu0005487	0	0	1	0	0	0	0
Otu0005562	0	0	0	0	1	0	0
Otu0005574	0	0	0	0	1	0	0
Otu0005579	0	0	1	0	0	0	0
Otu0005589	0	0	0	0	1	0	0
Otu0005590	0	0	1	0	0	0	0
Otu0005599	12	12	20	91	73	209	6
Otu0005614	0	0	2	0	0	0	0
Otu0005624	0	0	1	0	0	0	0
Otu0005635	0	0	0	1	1	0	0
Otu0005659	0	1	0	0	0	0	0
Otu0005688	1	0	0	0	0	0	0
Otu0005755	3	0	4	0	0	0	1
Otu0005757	0	0	1	1	0	0	0
Otu0005764	0	0	1	0	0	0	0
Otu0005765	2	2	2	1	3	0	1
Otu0005773	0	0	1	0	0	0	0
Otu0005784	0	0	0	0	0	1	0
Otu0005790	0	0	0	0	1	0	0
Otu0005807	0	0	1	0	0	0	0
Otu0005809	0	0	0	1	1	0	0
Otu0005846	0	0	0	0	1	0	0
Otu0005854	0	0	1	0	0	0	0
Otu0005880	0	0	0	0	1	0	0
Otu0005892	0	0	0	1	2	0	0
Otu0005893	0	0	0	0	1	0	0
Otu0005898	0	1	0	0	0	0	0
Otu0005932	0	0	0	0	1	0	0
Otu0005937	0	0	0	1	0	0	0
Otu0005981	0	0	2	0	0	0	0
Otu0005986	1	0	0	0	0	0	0
Otu0006000	0	0	1	0	0	0	0
Otu0006002	0	0	1	1	0	0	0
Otu0006037	2	0	0	0	0	0	0
Otu0006039	0	1	1	0	0	0	0
Otu0006104	0	1	0	0	0	0	0
Otu0006111	0	0	0	0	1	0	0
Otu0006133	1	0	0	0	0	0	0
Otu0006135	1	0	0	0	0	0	0
Otu0006161	0	0	1	0	0	0	0
Otu0006166	0	0	0	0	1	0	0
Otu0006190	0	0	0	1	1	0	0
Otu0006193	1	0	0	4	10	2	0
Otu0006232	0	0	1	1	0	0	0
Otu0006253	0	0	0	1	0	0	0
Otu0006262	69	18	169	224	17	100	89
Otu0006264	0	0	0	0	0	0	1
Otu0006307	1	2	3	2	3	0	0
Otu0006313	0	0	0	0	1	0	0
Otu0006314	0	0	3	0	1	0	0
Otu0006326	0	0	1	5	4	0	0
Otu0006381	0	0	1	0	0	0	0
Otu0006385	0	0	0	0	1	0	0
Otu0006387	1	0	0	0	0	0	0
Otu0006406	0	0	9	0	0	1	0
Otu0006468	0	0	1	0	0	0	0
Otu0006480	7	0	0	1	1	9	1
Otu0006489	0	0	1	0	0	0	0
Otu0006517	0	0	0	3	0	0	0
Otu0006531	0	0	1	0	0	0	0
Otu0006533	1	1	0	1	0	0	0
Otu0006534	0	0	0	0	0	0	1
Otu0006542	0	0	0	0	1	0	0
Otu0006545	0	1	0	0	0	0	0
Otu0006549	0	1	1	3	5	0	0
Otu0006561	207	0	20	94	6	45	41
Otu0006594	1	0	0	0	0	0	0
Otu0006611	0	0	0	0	1	0	0
Otu0006613	1	0	0	0	0	0	0
Otu0006631	4	0	0	0	0	1	0
Otu0006643	14	14	22	50	6	11	3
Otu0006678	1	5	18	7	7	1	3
Otu0006743	0	1	0	0	0	0	0
Otu0006767	0	0	0	1	1	0	0
Otu0006817	0	0	0	0	1	0	0
Otu0006846	0	1	0	0	1	0	0
Otu0006870	73	0	1	3	2	0	0
Otu0006874	1	0	0	0	0	0	0
Otu0006879	0	0	1	0	0	0	0
Otu0006881	0	0	1	0	0	1	0
Otu0006887	0	0	0	0	0	0	1
Otu0006889	0	0	0	0	1	0	1
Otu0006890	0	0	2	3	1	0	0
Otu0006893	1	0	2	3	4	0	0
Otu0006907	0	0	1	0	0	0	0
Otu0006915	0	1	3	1	0	1	1
Otu0006931	0	0	1	0	0	0	0
Otu0006957	0	0	0	0	1	0	0
Otu0006971	0	0	0	1	0	0	0
Otu0007022	0	0	1	0	0	0	0
Otu0007040	0	0	101	0	0	0	0
Otu0007060	1	0	0	0	0	0	0
Otu0007064	0	0	0	1	0	0	0
Otu0007090	3	0	7	2	4	1	1
Otu0007136	0	0	0	1	0	0	0
Otu0007178	0	1	0	0	0	0	0
Otu0007184	1	0	0	0	0	0	0
Otu0007185	66	40	20	108	18	10	6
Otu0007186	0	1	0	1	1	0	0
Otu0007205	1	1	1	0	1	0	0
Otu0007209	0	0	0	1	0	0	4
Otu0007254	0	0	0	1	2	0	0
Otu0007284	0	0	0	0	0	1	0
Otu0007292	0	0	6	1	0	0	1
Otu0007370	0	0	0	0	1	0	0
Otu0007375	0	0	1	0	0	0	0
Otu0007410	0	0	0	0	1	0	0
Otu0007413	0	1	0	0	0	0	0
Otu0007425	0	0	0	2	1	0	0
Otu0007436	1	20	44	54	63	13	14
Otu0007446	0	0	0	2	0	0	0
Otu0007455	0	0	1	1	0	0	0
Otu0007458	0	0	1	0	0	0	0
Otu0007460	0	0	0	0	2	0	0
Otu0007478	0	0	0	3	1	0	0
Otu0007479	0	0	1	0	0	0	0
Otu0007515	2	5	8	6	14	2	1
Otu0007527	0	1	0	0	0	0	0
Otu0007539	0	0	0	0	1	0	0
Otu0007543	0	1	1	1	0	1	0
Otu0007547	0	0	4	1	1	1	0
Otu0007553	0	0	0	0	1	0	0
Otu0007574	0	5	1	2	1	0	0
Otu0007670	0	0	0	0	1	0	0
Otu0007697	0	3	9	3	3	2	1
Otu0007725	0	1	0	0	0	0	0
Otu0007756	1	0	0	0	0	0	0
Otu0007772	0	1	0	0	0	0	0
Otu0007778	0	0	0	0	1	0	1
Otu0007794	0	0	0	0	1	0	0
Otu0007799	0	0	0	1	0	0	0
Otu0007825	1	0	0	0	0	0	0
Otu0007829	0	4	12	0	10	0	0
Otu0007877	0	0	0	1	0	0	0
Otu0007924	0	0	0	0	1	0	0
Otu0007929	1	0	0	0	0	1	0
Otu0007953	1	0	0	0	0	0	0
Otu0008000	0	6	12	9	36	2	1
Otu0008050	0	1	0	0	0	0	0
Otu0008057	0	0	0	0	1	0	0
Otu0008061	0	1	1	2	11	3	1
Otu0008062	0	0	0	0	1	0	0
Otu0008152	0	1	4	6	5	1	1
Otu0008187	2	0	12	7	0	0	0
Otu0008193	0	2	0	1	0	1	0
Otu0008230	0	1	0	0	0	0	0
Otu0008279	0	0	0	0	0	2	0
Otu0008289	0	0	1	0	0	0	0
Otu0008298	0	0	0	0	1	0	0
Otu0008315	1	0	5	0	1	0	0
Otu0008336	0	0	1	0	0	0	0
Otu0008355	0	1	24	6	16	1	1
Otu0008434	0	0	1	0	0	0	0
Otu0008456	0	1	0	0	0	0	0
Otu0008460	25	7	49	44	9	30	17
Otu0008466	54	43	145	115	18	60	87
Otu0008468	0	1	0	0	0	0	0
Otu0008476	20	8	50	74	4	31	31
Otu0008488	0	0	1	0	0	0	0
Otu0008529	0	0	0	1	0	0	0
Otu0008530	0	0	0	0	1	0	0
Otu0008536	0	2	3	1	0	0	0
Otu0008551	0	0	0	0	0	1	0
Otu0008554	0	0	0	1	0	0	0
Otu0008574	22	13	17	32	73	5	18
Otu0008576	1	3	4	3	3	3	0
Otu0008642	0	0	0	0	7	2	0
Otu0008650	0	0	0	0	0	1	0
Otu0008656	6	14	20	5	14	3	7
Otu0008660	0	0	0	2	4	0	0
Otu0008662	0	0	1	0	0	0	0
Otu0008681	1	0	20	17	0	0	0
Otu0008694	0	0	0	2	0	0	1
Otu0008710	0	0	0	1	0	0	0
Otu0008737	0	0	0	0	1	0	0
Otu0008749	0	0	1	0	0	0	0
Otu0008754	27	11	15	71	13	59	14
Otu0008757	0	0	0	0	1	0	0
Otu0008772	0	0	1	0	0	0	0
Otu0008796	0	1	0	0	0	0	0
Otu0008807	0	0	2	0	0	0	0
Otu0008808	0	0	0	1	0	0	0
Otu0008888	0	1	0	0	0	0	0
Otu0008950	0	0	9	1	0	0	0
Otu0008980	0	5	0	0	0	0	0
Otu0009002	0	0	0	0	4	0	0
Otu0009022	0	1	0	4	0	0	0
Otu0009044	3	7	14	12	28	4	8
Otu0009057	1	1	3	2	2	0	0
Otu0009065	0	1	2	3	1	1	4
Otu0009071	0	0	0	0	4	0	0
Otu0009075	0	0	0	0	0	0	3
Otu0009116	1	2	2	9	3	0	0
Otu0009119	0	0	3	3	0	0	0
Otu0009123	46	29	592	107	6	38	43
Otu0009125	0	1	0	0	2	0	0
Otu0009129	1	0	0	0	0	0	0
Otu0009151	1	0	0	0	0	0	0
Otu0009157	0	0	0	1	0	0	0
Otu0009163	0	0	1	0	0	0	0
Otu0009178	9	18	12	18	21	48	1
Otu0009189	0	0	0	0	1	0	0
Otu0009248	0	0	0	0	0	0	1
Otu0009251	0	0	0	0	0	0	3
Otu0009259	0	0	0	0	0	0	1
Otu0009263	0	0	3	0	0	0	0
Otu0009340	3	0	30	74	0	22	1
Otu0009342	0	1	0	0	0	0	0
Otu0009403	0	0	0	1	0	0	0
Otu0009410	0	0	1	0	0	0	0
Otu0009419	0	0	0	0	1	0	0
Otu0009440	1	4	12	8	9	3	0
Otu0009487	0	0	1	0	0	0	0
Otu0009574	0	0	0	0	1	0	0
Otu0009621	1	0	1	2	1	0	0
Otu0009628	0	0	2	0	2	0	2
Otu0009633	0	0	0	0	0	0	1
Otu0009659	0	0	0	0	0	1	0
Otu0009662	1	0	1	0	0	0	0
Otu0009665	0	0	0	0	0	0	1
Otu0009673	2	5	12	9	3	0	5
Otu0009711	0	0	0	2	0	0	0
Otu0009714	0	0	0	1	0	0	0
Otu0009715	2	16	50	33	25	10	18
Otu0009736	2	1	0	0	0	0	0
Otu0009767	1	0	0	0	0	1	1
Otu0009800	0	0	1	0	0	0	0
Otu0009815	30	40	77	50	69	23	49
Otu0009816	0	0	1	0	0	0	0
Otu0009818	2	9	12	4	5	3	0
Otu0009824	0	0	1	0	0	1	0
Otu0009832	0	1	0	0	0	0	0
Otu0009856	0	1	0	0	0	0	1
Otu0009873	0	0	0	0	0	1	0
Otu0009917	4	5	12	29	44	86	5
Otu0009918	0	0	0	1	0	0	0
Otu0009970	0	0	0	0	1	0	1
Otu0010004	20	10	5	29	4	20	2
Otu0010031	2	1	11	12	9	1	5
Otu0010068	0	0	0	0	1	0	0
Otu0010073	2	1	1	6	13	0	0
Otu0010098	0	0	4	2	1	0	2
Otu0010103	0	0	0	1	0	0	0
Otu0010110	0	0	2	2	0	0	0
Otu0010115	11	4	53	62	3	36	25
Otu0010184	1	0	0	0	0	1	0
Otu0010213	0	0	0	0	0	41	0
Otu0010223	0	0	2	11	0	0	0
Otu0010240	0	0	0	1	0	0	0
Otu0010278	0	0	0	1	0	0	0
Otu0010281	0	0	0	0	2	0	0
Otu0010284	1	21	9	2	11	0	0
Otu0010296	0	0	1	0	0	0	0
Otu0010322	1	2	4	0	7	3	3
Otu0010357	6	1	16	17	1	9	7
Otu0010368	75	66	54	119	65	5	30
Otu0010400	1	1	0	0	0	0	0
Otu0010402	7	19	33	15	26	12	1
Otu0010523	1	0	0	1	0	0	1
Otu0010531	0	0	0	2	0	0	0
Otu0010536	1	0	1	0	0	0	0
Otu0010557	0	0	0	4	0	0	0
Otu0010561	0	0	0	1	0	0	1
Otu0010570	0	0	0	1	0	0	0
Otu0010596	0	8	35	9	32	0	4
Otu0010609	4	22	10	17	8	13	5
Otu0010647	13	2	35	35	3	17	9
Otu0010661	8	75	203	168	138	52	46
Otu0010783	1	0	0	0	0	0	0
Otu0010844	14	3	9	36	8	26	15
Otu0010867	0	0	0	0	0	0	1
Otu0010894	1	0	1	2	0	0	0
Otu0010920	16	6	30	40	7	25	12
Otu0010955	0	0	0	0	0	0	1
Otu0010968	1	0	0	0	0	0	0
Otu0011034	0	0	0	0	0	0	1
Otu0011066	4	2	1	4	0	9	0
Otu0011142	0	2	0	0	1	0	2
Otu0011160	0	0	0	1	0	0	0
Otu0011205	32	13	23	87	8	38	28
Otu0011210	0	0	0	0	1	0	0
Otu0011225	0	0	0	0	1	0	0
Otu0011243	0	0	2	2	0	2	0
Otu0011304	0	0	0	0	0	2	2
Otu0011323	1	0	0	0	0	2	0
Otu0011349	0	0	0	1	1	0	0
Otu0011369	0	1	0	0	0	0	0
Otu0011395	0	0	0	1	0	0	0
Otu0011488	0	0	0	0	0	1	0
Otu0011491	0	0	0	1	0	0	0
Otu0011515	1	0	0	0	0	0	0
Otu0011534	0	0	1	4	1	1	0
Otu0011545	1	20	6	5	6	1	1
Otu0011559	6	8	19	21	2	4	10
Otu0011596	0	1	0	0	0	0	0
Otu0011617	16	1	33	43	2	14	22
Otu0011623	1	1	16	8	4	0	1
Otu0011625	3	6	15	16	20	4	2
Otu0011669	0	0	0	1	1	0	0
Otu0011701	0	0	0	1	0	0	0
Otu0011713	0	0	1	0	0	0	0
Otu0011753	2	1	0	0	1	1	0
Otu0011775	1	0	0	0	0	0	0
Otu0011777	0	1	0	0	0	0	0
Otu0011783	0	0	12	0	1	0	0
Otu0011801	2	11	23	14	6	5	9
Otu0011825	41	4	28	133	6	65	48
Otu0011833	0	0	0	0	1	0	0
Otu0011835	0	0	1	2	0	0	0
Otu0011842	17	8	15	64	3	31	26
Otu0011844	0	1	0	0	0	0	0
Otu0011887	0	0	0	0	0	2	0
Otu0011891	0	0	0	0	3	0	0
Otu0012023	1	0	0	0	0	0	0
Otu0012063	10	5	4	9	9	0	1
Otu0012067	0	1	0	0	0	0	0
Otu0012100	0	0	0	2	1	0	0
Otu0012118	3	4	2	29	8	8	1
Otu0012127	0	0	0	0	2	0	0
Otu0012172	0	0	0	0	1	0	1
Otu0012232	0	2	1	0	0	0	0
Otu0012250	0	0	0	3	10	0	0
Otu0012254	1	0	0	0	0	0	0
Otu0012271	2	21	55	37	43	9	9
Otu0012273	0	0	0	0	1	0	1
Otu0012339	5	5	3	2	0	1	3
Otu0012344	9	20	19	45	41	24	11
Otu0012356	0	1	1	0	0	0	0
Otu0012377	0	0	0	0	0	2	0
Otu0012388	0	0	0	1	1	0	0
Otu0012398	6	71	166	164	128	50	55
Otu0012402	0	1	0	0	0	0	0
Otu0012406	19	23	23	30	20	2	7
Otu0012416	11	5	22	37	5	17	9
Otu0012426	0	1	0	0	0	0	0
Otu0012452	0	0	0	0	2	0	0
Otu0012500	3	2	14	31	38	90	6
Otu0012508	0	0	0	0	1	0	0
Otu0012510	0	1	0	0	0	0	0
Otu0012545	0	0	0	0	4	0	2
Otu0012559	0	0	0	0	1	0	0
Otu0012573	0	0	1	0	1	0	0
Otu0012613	6	14	32	22	16	2	6
Otu0012629	0	0	0	0	0	1	0
Otu0012641	0	0	0	0	0	1	0
Otu0012714	9	0	5	30	0	20	15
Otu0012731	0	1	1	2	0	3	1
Otu0012737	0	1	0	3	4	0	0
Otu0012752	1	0	1	0	1	1	1
Otu0012754	10	2	33	39	5	31	12
Otu0012755	2	15	28	40	10	5	8
Otu0012804	0	0	1	0	0	0	0
Otu0012867	0	1	0	0	0	0	0
Otu0012868	22	11	13	24	24	12	3
Otu0012898	7	3	30	35	31	1	9
Otu0012918	6	7	23	21	8	3	7
Otu0012949	13	2	10	31	1	15	8
Otu0013000	1	0	0	0	0	0	0
Otu0013004	0	1	0	0	0	0	1
Otu0013036	1	1	11	6	27	1	1
Otu0013054	5	3	6	16	0	0	0
Otu0013061	1	0	0	0	0	0	0
Otu0013070	0	1	0	0	0	0	0
Otu0013080	0	0	0	0	0	1	0
Otu0013085	63	8	0	181	16	97	0
Otu0013086	0	0	0	0	1	0	0
Otu0013089	0	0	0	1	1	0	0
Otu0013112	2	3	3	1	6	1	0
Otu0013114	0	0	1	0	0	0	0
Otu0013122	0	1	2	0	0	0	0
Otu0013160	5	9	29	9	14	5	8
Otu0013203	0	0	0	0	1	0	0
Otu0013220	0	0	0	8	6	2	0
Otu0013222	3	0	0	6	1	1	2
Otu0013234	4	14	14	28	21	48	0
Otu0013243	0	1	0	0	0	0	0
Otu0013288	1	1	3	1	1	0	0
Otu0013297	0	1	1	0	0	0	0
Otu0013308	0	0	1	0	0	0	0
Otu0013310	0	0	0	1	0	0	0
Otu0013347	0	0	0	2	0	0	0
Otu0013393	11	0	5	37	1	13	9
Otu0013403	0	1	1	3	0	0	1
Otu0013431	0	6	15	9	11	7	4
Otu0013448	2	9	14	17	11	3	3
Otu0013481	2	0	3	1	0	1	0
Otu0013488	0	0	1	0	0	0	0
Otu0013494	9	5	0	14	0	17	3
Otu0013542	0	0	1	0	0	0	0
Otu0013572	1	0	0	0	0	0	0
Otu0013606	0	0	0	0	1	0	0
Otu0013717	1	0	3	0	0	0	0
Otu0013738	0	0	0	0	1	0	1
Otu0013766	0	0	0	2	38	0	0
Otu0013797	0	0	0	0	0	1	0
Otu0013799	10	1	4	30	2	8	9
Otu0013806	0	0	0	0	0	1	0
Otu0013838	0	0	0	0	0	1	0
Otu0013854	0	0	0	0	14	0	2
Otu0013861	8	5	12	4	15	5	1
Otu0013937	1	0	0	0	0	0	0
Otu0013967	0	1	0	0	0	0	0
Otu0013977	0	1	1	1	3	0	2
Otu0013988	0	0	0	0	0	1	0
Otu0014050	1	1	2	1	2	0	0
Otu0014051	0	0	1	0	0	0	0
Otu0014090	0	1	0	0	1	0	1
Otu0014098	0	0	0	1	0	0	0
Otu0014107	1	0	0	0	0	0	0
Otu0014135	1	0	0	0	0	0	0
Otu0014140	3	6	0	15	14	1	2
Otu0014191	0	0	0	0	0	2	0
Otu0014237	25	2	21	95	4	44	29
Otu0014266	0	0	1	0	0	0	0
Otu0014272	0	1	0	0	0	0	0
Otu0014339	1	6	4	0	6	0	0
Otu0014346	0	1	1	1	0	0	0
Otu0014354	0	0	0	0	0	1	0
Otu0014381	11	6	24	41	1	8	7
Otu0014406	1	0	0	6	1	0	0
Otu0014467	19	20	33	46	34	8	7
Otu0014495	0	0	1	0	0	0	0
Otu0014496	0	1	0	1	0	1	1
Otu0014518	0	0	0	0	1	0	0
Otu0014529	0	0	1	0	0	0	0
Otu0014535	10	0	4	32	1	11	9
Otu0014551	1	3	2	2	3	1	1
Otu0014561	0	0	1	0	0	0	0
Otu0014582	0	0	0	0	2	0	2
Otu0014596	0	0	0	0	1	0	0
Otu0014652	0	2	2	1	1	1	1
Otu0014657	1	0	0	0	0	0	0
Otu0014681	0	0	0	1	0	0	0
Otu0014729	1	1	1	5	4	0	0
Otu0014772	0	0	0	0	1	0	0
Otu0014791	0	1	0	0	0	0	0
Otu0014807	0	0	0	0	1	0	0
Otu0014819	0	0	0	0	2	0	1
Otu0014832	0	0	0	0	0	0	1
Otu0014885	0	0	0	0	1	0	0
Otu0014891	1	0	0	1	0	1	0
Otu0014901	0	0	0	4	0	0	1
Otu0014918	0	0	0	0	0	1	0
Otu0014940	0	0	1	0	1	0	0
Otu0014951	0	0	0	10	7	2	10
Otu0014963	0	0	0	0	0	1	0
Otu0014969	1	1	1	0	0	0	0
Otu0015001	0	0	1	2	0	0	0
Otu0015023	0	1	0	0	0	0	0
Otu0015035	33	2	9	67	5	32	26
Otu0015059	1	6	1	2	2	0	1
Otu0015067	0	0	2	0	3	0	0
Otu0015177	0	1	4	2	0	0	0
Otu0015224	2	0	0	0	0	1	0
Otu0015246	0	1	0	0	0	0	0
Otu0015253	0	3	3	5	10	0	0
Otu0015302	0	0	1	0	0	0	0
Otu0015358	2	0	1	2	1	0	0
Otu0015388	0	0	1	1	0	0	1
Otu0015514	0	0	2	2	0	0	0
Otu0015519	0	0	2	0	0	0	0
Otu0015543	0	0	1	0	0	0	0
Otu0015565	0	0	1	0	0	0	0
Otu0015605	1	0	0	0	0	0	0
Otu0015610	1	0	0	0	0	0	0
Otu0015645	0	1	0	0	0	0	0
Otu0015692	0	5	17	0	6	20	7
Otu0015698	0	0	0	0	1	0	0
Otu0015756	1	0	0	0	0	0	0
Otu0015790	1	0	0	0	0	0	0
Otu0015809	0	0	1	0	0	0	0
Otu0015831	0	1	0	0	0	0	0
Otu0015867	0	1	0	0	0	0	0
Otu0015893	0	4	2	4	1	0	1
Otu0015928	1	0	0	2	4	0	0
Otu0015971	0	0	0	1	0	0	0
Otu0015977	8	11	16	24	18	1	5
Otu0015983	0	0	0	0	8	0	2
Otu0016019	0	0	0	0	0	1	0
Otu0016068	4	1	3	14	4	6	5
Otu0016072	0	0	1	0	0	0	0
Otu0016074	0	2	4	5	6	1	0
Otu0016077	25	24	18	36	21	4	8
Otu0016135	0	0	0	0	1	0	0
Otu0016163	0	0	1	0	0	0	0
Otu0016165	0	1	0	0	0	0	0
Otu0016184	0	0	1	0	0	0	0
Otu0016221	0	1	0	3	0	0	0
Otu0016247	0	0	0	1	0	0	0
Otu0016254	16	22	14	42	10	1	7
Otu0016256	0	0	1	0	0	0	0
Otu0016309	0	0	0	0	1	0	0
Otu0016416	1	0	0	0	0	0	0
Otu0016433	160	7	1	222	23	51	0
Otu0016445	3	10	26	23	3	6	0
Otu0016453	1	0	1	2	2	0	0
Otu0016457	0	0	0	1	0	0	1
Otu0016464	11	2	13	57	2	34	22
Otu0016486	0	0	7	0	29	0	6
Otu0016488	0	1	0	1	0	0	0
Otu0016491	0	0	1	0	0	0	0
Otu0016542	2	1	1	0	0	0	0
Otu0016563	1	0	0	0	0	0	0
Otu0016568	0	0	1	0	0	0	0
Otu0016580	0	2	2	0	0	0	0
Otu0016583	0	0	0	3	1	1	0
Otu0016625	19	0	10	36	1	15	22
Otu0016626	0	0	0	0	1	0	2
Otu0016649	0	0	3	0	0	0	0
Otu0016670	0	1	0	0	0	0	0
Otu0016673	0	0	0	0	1	0	0
Otu0016676	3	11	27	17	17	5	5
Otu0016713	0	1	3	4	3	0	2
Otu0016733	0	3	0	1	0	1	0
Otu0016750	0	0	0	0	3	1	0
Otu0016753	1	0	2	2	3	0	1
Otu0016755	0	0	0	1	0	0	0
Otu0016826	0	0	0	1	0	0	0
Otu0016835	0	0	0	0	0	2	0
Otu0016857	0	1	0	0	0	0	0
Otu0016880	0	0	1	1	0	0	0
Otu0016903	0	0	0	1	0	0	0
Otu0016983	1	6	24	12	7	4	11
Otu0017026	8	4	26	25	0	9	6
Otu0017037	0	1	0	0	0	0	0
Otu0017038	0	0	0	1	0	0	0
Otu0017067	0	0	0	0	0	1	0
Otu0017078	0	0	3	0	0	0	0
Otu0017095	0	0	0	0	1	0	0
Otu0017104	6	2	11	6	4	2	4
Otu0017124	0	0	0	0	2	0	0
Otu0017126	1	1	2	3	2	1	1
Otu0017139	0	1	1	0	0	0	0
Otu0017193	3	0	1	10	3	5	3
Otu0017196	0	1	0	0	0	0	0
Otu0017315	0	0	0	1	0	0	0
Otu0017341	3	0	0	0	0	0	0
Otu0017346	0	0	0	2	2	0	0
Otu0017376	1	21	52	32	34	12	16
Otu0017496	7	4	16	18	0	8	6
Otu0017622	0	0	1	0	0	0	0
Otu0017674	2	0	3	11	16	2	3
Otu0017744	1	0	1	1	1	1	0
Otu0017749	0	2	1	1	0	0	0
Otu0017821	0	3	3	7	11	1	1
Otu0017822	3	28	56	49	37	19	19
Otu0017823	0	0	0	2	1	0	0
Otu0017844	2	1	8	10	31	40	6
Otu0017845	0	1	0	0	0	0	0
Otu0017941	0	0	0	0	1	0	0
Otu0017979	10	0	7	30	0	13	12
Otu0018005	0	2	0	0	1	0	0
Otu0018028	0	1	0	0	0	0	0
Otu0018126	0	0	1	0	0	0	0
Otu0018170	21	7	1	9	2	4	0
Otu0018233	0	0	1	0	0	0	0
Otu0018240	0	1	1	2	2	0	0
Otu0018254	0	1	6	4	2	1	1
Otu0018303	0	0	0	0	0	1	0
Otu0018341	4	0	2	19	2	8	4
Otu0018345	35	35	21	53	23	4	9
Otu0018466	9	0	6	32	1	9	10
Otu0018483	9	5	32	55	8	16	0
Otu0018484	0	0	1	1	0	0	0
Otu0018549	0	0	0	0	8	0	4
Otu0018552	1	0	0	0	0	0	0
Otu0018577	0	0	0	1	0	0	0
Otu0018580	0	0	0	0	1	0	0
Otu0018583	1	0	0	0	0	0	0
Otu0018615	0	0	0	0	1	0	0
Otu0018630	0	0	0	0	2	0	0
Otu0018678	5	5	33	13	2	7	15
Otu0018680	10	0	14	26	1	13	5
Otu0018710	1	1	1	4	5	1	0
Otu0018713	1	0	0	0	0	0	0
Otu0018733	2	1	0	9	0	0	0
Otu0018745	0	1	4	0	30	2	0
Otu0018793	9	13	45	18	5	9	14
Otu0018820	0	0	0	0	1	0	0
Otu0018839	0	0	1	1	0	0	0
Otu0018901	5	9	16	8	11	3	6
Otu0018907	2	6	12	34	32	76	4
Otu0018912	0	1	2	0	0	0	1
Otu0018924	0	0	0	0	4	0	2
Otu0018956	0	0	0	1	0	0	0
Otu0018992	0	0	41	0	40	1	15
Otu0018996	0	0	0	0	1	0	0
Otu0019009	0	8	0	0	3	0	5
Otu0019118	1	1	0	0	2	0	0
Otu0019183	2	6	4	13	8	10	3
Otu0019190	1	0	0	0	0	0	0
Otu0019259	0	5	0	0	1	0	0
Otu0019261	0	0	0	0	0	1	0
Otu0019295	0	0	0	6	3	0	0
Otu0019336	0	0	0	0	1	0	0
Otu0019340	0	4	3	24	16	103	1
Otu0019343	0	0	0	1	3	0	0
Otu0019347	0	5	3	4	7	2	0
Otu0019351	1	0	0	0	0	0	0
Otu0019375	0	0	0	0	1	0	0
Otu0019443	0	0	1	0	0	0	0
Otu0019444	0	15	34	29	20	9	8
Otu0019456	0	0	5	0	0	1	0
Otu0019502	0	2	1	4	3	1	0
Otu0019518	1	0	0	1	0	0	0
Otu0019538	8	0	0	1	2	1	0
Otu0019541	0	0	2	0	0	0	0
Otu0019550	1	0	6	3	0	0	1
Otu0019608	1	0	0	0	0	0	0
Otu0019647	0	0	0	1	0	0	0
Otu0019711	1	0	0	1	2	0	0
Otu0019781	0	1	0	0	1	0	0
Otu0019843	0	0	1	0	0	0	0
Otu0019849	8	1	7	27	2	14	9
Otu0019855	1	0	0	0	0	0	0
Otu0019949	6	0	2	17	2	2	1
Otu0019980	0	0	0	1	2	0	0
Otu0020040	0	0	0	0	1	0	0
Otu0020061	2	4	9	2	2	3	3
Otu0020116	1	0	0	0	0	0	0
Otu0020154	0	0	0	9	0	0	11
Otu0020246	0	0	1	0	0	0	0
Otu0020268	0	0	0	1	0	0	0
Otu0020280	4	0	6	27	1	14	8
Otu0020285	0	1	0	0	0	0	0
Otu0020296	0	0	0	0	2	0	0
Otu0020320	0	1	0	0	0	0	0
Otu0020347	0	1	0	0	0	0	0
Otu0020464	0	0	2	0	0	0	0
Otu0020502	0	1	0	0	0	0	0
Otu0020540	0	0	1	0	0	0	0
Otu0020643	0	6	75	0	4	0	0
Otu0020662	0	4	4	0	1	0	0
Otu0020729	0	0	0	1	0	0	0
Otu0020738	0	0	0	1	0	0	0
Otu0020742	2	6	2	0	2	3	0
Otu0020821	2	1	1	3	3	0	1
Otu0020838	0	0	3	0	0	0	0
Otu0020864	0	2	2	2	1	0	1
Otu0020882	4	0	0	0	1	0	0
Otu0020907	0	0	0	0	3	0	0
Otu0020956	2	2	2	2	0	1	2
Otu0020980	0	0	0	0	0	0	1
Otu0020999	1	1	0	1	1	2	0
Otu0021071	10	0	7	26	2	11	15
Otu0021078	0	1	0	0	0	0	0
Otu0021090	0	1	4	2	7	21	1
Otu0021102	0	0	0	0	1	0	0
Otu0021114	0	4	9	17	9	3	1
Otu0021136	0	1	0	0	0	0	0
Otu0021153	1	0	0	0	0	0	0
Otu0021204	0	0	0	0	0	0	1
Otu0021206	2	11	35	32	20	13	6
Otu0021213	0	0	0	0	0	1	0
Otu0021274	0	0	1	0	0	0	0
Otu0021296	1	0	0	0	0	0	0
Otu0021367	0	0	0	0	1	0	0
Otu0021372	0	0	1	0	0	0	0
Otu0021498	0	0	4	1	0	1	0
Otu0021543	0	4	1	0	3	0	0
Otu0021571	2	1	0	0	0	0	0
Otu0021661	0	0	0	0	1	0	0
Otu0021762	0	0	0	0	1	0	0
Otu0021864	0	0	2	7	1	1	0
Otu0021899	2	1	45	4	0	2	0
Otu0021901	0	1	0	0	0	0	0
Otu0021925	0	0	0	0	1	0	0
Otu0021930	3	0	0	0	0	0	0
Otu0022013	0	2	4	0	0	0	2
Otu0022031	1	1	2	0	0	0	0
Otu0022045	1	4	5	3	5	0	0
Otu0022046	1	0	0	0	0	0	0
Otu0022098	28	0	0	0	0	0	0
Otu0022125	0	0	1	0	1	0	1
Otu0022145	0	0	0	1	0	0	0
Otu0022165	4	0	18	14	1	8	7
Otu0022183	0	1	1	2	1	0	0
Otu0022207	0	0	1	0	0	0	0
Otu0022259	4	21	42	33	32	12	19
Otu0022288	1	0	0	0	0	0	0
Otu0022331	0	0	0	1	1	0	0
Otu0022429	0	0	1	0	0	1	0
Otu0022453	0	0	0	1	7	0	1
Otu0022464	0	0	0	0	1	0	3
Otu0022468	0	1	1	0	1	0	0
Otu0022478	7	1	2	10	2	6	5
Otu0022495	15	17	18	33	10	7	8
Otu0022532	0	0	0	0	0	1	0
Otu0022539	2	0	3	0	2	0	0
Otu0022559	0	1	0	0	2	0	0
Otu0022596	0	0	0	1	0	0	0
Otu0022601	2	2	3	4	0	0	0
Otu0022633	0	1	0	0	0	0	0
Otu0022644	0	0	0	0	1	0	0
Otu0022692	0	0	1	0	0	0	0
Otu0022710	0	0	0	1	0	0	0
Otu0022795	1	0	0	0	1	0	0
Otu0022802	0	2	2	2	4	0	0
Otu0022839	0	1	0	0	0	0	0
Otu0022849	0	0	0	8	0	0	0
Otu0022871	0	0	0	0	5	0	0
Otu0022876	0	0	7	0	0	0	0
Otu0022924	0	3	0	0	0	0	0
Otu0022940	0	1	0	0	0	0	0
Otu0022965	3	4	2	8	1	3	0
Otu0022974	10	1	12	15	0	6	7
Otu0023015	1	0	0	0	0	0	0
Otu0023039	1	2	5	2	5	0	1
Otu0023078	0	0	1	0	0	0	0
Otu0023089	1	2	7	4	4	0	7
Otu0023160	0	0	2	0	5	0	0
Otu0023229	6	1	5	15	1	10	7
Otu0023250	0	2	3	0	1	0	0
Otu0023351	0	0	0	0	0	1	0
Otu0023371	0	3	3	0	0	0	1
Otu0023419	1	7	12	23	9	3	6
Otu0023513	0	0	0	0	1	0	0
Otu0023539	8	0	4	22	0	8	9
Otu0023554	0	0	6	3	3	0	0
Otu0023580	0	4	0	0	0	0	0
Otu0023606	0	1	0	0	0	0	0
Otu0023754	8	0	1	21	1	9	9
Otu0023809	1	1	6	10	10	35	1
Otu0023816	0	1	1	1	2	1	1
Otu0023836	0	0	0	1	0	0	0
Otu0023844	1	3	1	2	2	0	1
Otu0023884	0	0	0	0	0	0	2
Otu0023893	0	0	1	0	0	0	0
Otu0023975	0	0	0	2	0	0	0
Otu0023991	0	1	0	0	0	0	0
Otu0024003	0	0	1	0	0	0	0
Otu0024046	0	3	3	5	4	16	1
Otu0024088	2	1	2	12	3	16	0
Otu0024103	2	0	1	4	0	1	0
Otu0024148	1	2	16	6	2	1	5
Otu0024190	1	1	2	3	1	0	1
Otu0024269	0	0	0	0	1	0	0
Otu0024316	0	0	4	0	1	0	1
Otu0024350	0	0	3	0	2	0	1
Otu0024360	0	0	0	0	1	0	0
Otu0024375	0	2	0	0	0	0	4
Otu0024400	0	1	0	0	0	0	0
Otu0024454	1	0	0	0	0	0	0
Otu0024468	0	0	0	1	0	0	0
Otu0024482	0	0	2	0	0	0	0
Otu0024492	1	0	0	7	0	0	0
Otu0024507	0	1	1	1	0	0	0
Otu0024579	0	3	3	0	0	0	1
Otu0024583	4	3	5	6	4	6	2
Otu0024696	0	0	0	1	0	0	0
Otu0024734	0	0	0	3	1	0	0
Otu0024747	0	0	0	0	1	0	0
Otu0024748	0	1	0	0	0	0	0
Otu0024749	0	8	44	1	3	0	0
Otu0024788	0	0	1	0	0	0	0
Otu0024804	11	0	26	24	0	4	0
Otu0024850	1	3	3	8	0	0	0
Otu0024875	0	0	1	0	0	0	0
Otu0024955	0	1	1	6	0	3	4
Otu0024967	0	0	1	0	0	0	0
Otu0024968	0	0	0	1	0	0	0
Otu0025079	5	0	5	14	1	10	4
Otu0025128	1	0	0	0	0	0	0
Otu0025158	0	0	1	2	0	0	0
Otu0025164	0	1	3	0	0	1	0
Otu0025251	0	0	0	2	1	0	0
Otu0025266	0	0	1	0	0	0	0
Otu0025351	1	0	0	0	0	0	0
Otu0025370	3	7	9	15	14	0	2
Otu0025373	0	1	0	0	2	0	0
Otu0025375	0	0	0	0	1	0	0
Otu0025469	1	0	0	0	0	0	0
Otu0025478	1	0	0	0	0	0	0
Otu0025487	0	6	12	14	13	5	5
Otu0025543	2	4	6	3	2	0	0
Otu0025581	5	0	0	7	3	0	0
Otu0025611	1	6	17	0	2	0	0
Otu0025613	0	0	0	1	0	0	0
Otu0025631	0	0	6	0	4	0	0
Otu0025645	0	0	0	0	0	0	1
Otu0025708	0	1	0	0	0	0	0
Otu0025738	0	7	7	4	6	3	1
Otu0025800	1	0	0	10	2	1	11
Otu0025853	0	0	1	0	0	0	1
Otu0025866	0	0	0	0	1	0	0
Otu0025906	0	0	0	1	0	0	0
Otu0025982	1	3	4	4	2	1	0
Otu0025999	0	0	2	3	0	0	0
Otu0026040	0	0	0	2	0	0	0
Otu0026041	1	0	0	0	0	0	0
Otu0026043	1	0	0	6	6	0	0
Otu0026090	1	1	0	0	1	1	0
Otu0026269	1	0	0	0	2	0	0
Otu0026274	0	0	0	1	0	0	0
Otu0026285	0	0	1	0	0	0	0
Otu0026370	1	1	4	0	0	0	6
Otu0026448	11	3	0	5	2	1	0
Otu0026491	0	3	6	4	3	1	2
Otu0026518	7	0	3	12	1	3	6
Otu0026527	0	1	0	0	1	0	1
Otu0026624	1	18	37	23	25	9	11
Otu0026659	1	0	0	0	0	0	0
Otu0026749	0	1	0	0	0	0	0
Otu0026862	0	0	1	0	1	0	0
Otu0026958	0	1	2	0	0	0	1
Otu0027017	0	0	5	0	0	0	0
Otu0027186	1	2	6	4	3	1	2
Otu0027205	0	0	1	0	0	1	0
Otu0027312	2	0	0	0	0	0	0
Otu0027314	0	0	1	0	0	0	0
Otu0027333	0	1	0	0	0	0	0
Otu0027355	0	1	10	2	9	0	1
Otu0027357	14	2	1	1	4	2	0
Otu0027386	0	0	1	0	0	0	0
Otu0027516	0	0	0	1	0	0	0
Otu0027523	0	0	0	1	0	0	0
Otu0027529	0	0	1	0	0	0	1
Otu0027544	0	0	2	0	0	0	0
Otu0027623	0	1	0	0	0	0	0
Otu0027751	0	0	1	1	0	0	0
Otu0027804	0	0	2	0	0	0	1
Otu0027933	0	0	0	0	0	0	1
Otu0027967	3	17	5	1	20	2	2
Otu0027979	0	0	0	2	0	0	0
Otu0027995	0	0	0	0	0	0	1
Otu0028079	0	0	2	0	0	0	0
Otu0028130	0	0	1	0	0	0	0
Otu0028318	0	2	1	0	1	0	0
Otu0028409	0	3	1	0	2	0	0
Otu0028456	0	2	3	0	1	0	0
Otu0028458	0	0	0	1	0	0	0
Otu0028571	0	1	0	0	1	0	0
Otu0028658	0	1	3	0	1	0	0
Otu0028769	0	0	1	0	0	0	0
Otu0028836	0	6	202	0	0	0	0
Otu0028889	0	0	1	1	0	0	1
Otu0029065	0	2	0	0	1	0	0
Otu0029099	0	0	2	2	1	0	0
Otu0029101	1	0	0	0	0	0	0
Otu0029182	0	0	1	0	0	0	0
Otu0029192	0	3	2	0	2	0	1
Otu0029197	17	7	10	18	9	2	0
Otu0029257	0	0	1	0	0	0	0
Otu0029347	0	0	0	0	2	0	0
Otu0029394	1	0	0	1	0	0	0
Otu0029412	0	0	3	0	0	0	0
Otu0029419	2	3	2	5	1	1	0
Otu0029446	1	0	0	0	0	0	0
Otu0029477	2	0	3	8	0	2	4
Otu0029485	0	0	0	0	1	0	0
Otu0029541	0	0	0	1	0	0	0
Otu0029592	0	6	2	1	4	0	0
Otu0029605	0	1	3	1	4	1	0
Otu0029619	0	1	1	0	2	1	1
Otu0029675	0	2	12	0	0	0	0
Otu0029777	0	1	0	1	2	1	0
Otu0029812	0	1	0	0	0	0	0
Otu0029813	0	1	1	0	2	0	0
Otu0029988	0	1	0	0	0	0	0
Otu0030046	0	0	1	0	0	0	2
Otu0030188	1	0	0	1	0	0	0
Otu0030212	0	0	0	1	0	0	0
Otu0030261	1	0	0	5	1	0	0
Otu0030449	0	0	1	0	0	0	0
Otu0030527	0	0	0	0	0	0	1
Otu0030655	0	0	1	0	0	0	0
Otu0030713	0	0	1	0	0	0	1
Otu0030714	0	0	1	0	0	0	0
Otu0030996	4	2	2	2	2	0	2
Otu0031147	0	0	0	2	0	0	1
Otu0031192	4	2	7	1	2	1	1
Otu0031241	0	1	0	0	0	0	0
Otu0031348	0	1	0	5	0	1	0
Otu0031356	0	2	1	1	4	2	0
Otu0031383	0	2	0	1	0	0	0
Otu0031419	0	0	3	3	1	1	0
Otu0031432	1	0	0	0	0	0	0
Otu0031470	0	1	1	1	1	1	0
Otu0031480	0	0	0	0	1	0	0
Otu0031500	2	1	2	8	0	5	2
Otu0031518	0	10	0	1	1	0	0
Otu0031659	0	0	0	1	1	0	0
Otu0031724	0	0	2	1	1	0	0
Otu0031750	0	0	0	0	1	0	0
Otu0031853	0	0	0	0	1	0	0
Otu0031907	0	0	0	2	1	0	0
Otu0031916	0	0	0	1	1	0	0
Otu0031920	0	0	0	1	0	0	0
Otu0031924	0	0	0	1	0	0	0
Otu0031936	0	0	0	3	0	0	0
Otu0031949	0	4	24	1	0	0	0
Otu0032049	0	0	0	0	1	0	0
Otu0032201	1	4	9	0	5	1	1
Otu0032218	0	1	0	0	1	0	0
Otu0032221	0	7	10	4	16	4	11
Otu0032363	2	0	2	11	0	1	5
Otu0032405	0	8	19	10	6	3	4
Otu0032436	0	0	0	0	1	0	0
Otu0032475	0	0	1	0	0	0	0
Otu0032488	0	0	0	0	1	0	0
Otu0032556	0	1	1	0	0	0	0
Otu0032574	0	0	1	0	0	0	0
Otu0032691	0	0	0	0	0	0	1
Otu0032711	0	1	0	0	1	0	0
Otu0032740	0	0	1	0	0	0	0
Otu0032793	0	0	1	0	0	0	0
Otu0032795	0	0	1	2	1	0	0
Otu0032850	0	0	1	0	0	0	0
Otu0032910	0	0	0	0	1	0	0
Otu0032990	0	0	1	0	0	0	0
Otu0032995	0	0	4	0	0	4	0
Otu0033004	0	0	0	1	1	0	0
Otu0033106	0	1	0	0	0	0	0
Otu0033185	0	0	1	0	0	0	0
Otu0033246	1	0	0	2	0	3	0
Otu0033254	0	0	0	0	1	0	0
Otu0033302	0	0	0	0	1	0	0
Otu0033337	0	0	1	0	0	0	0
Otu0033363	2	0	2	4	0	0	0
Otu0033393	0	0	2	0	0	0	0
Otu0033450	0	0	0	0	0	0	2
Otu0033468	0	0	0	0	1	0	0
Otu0033478	0	0	2	1	0	0	0
Otu0033570	0	3	0	0	2	0	0
Otu0033678	0	1	0	0	0	0	0
Otu0033693	0	1	1	0	0	0	0
Otu0033866	0	2	2	0	0	0	0
Otu0033893	1	0	0	2	0	0	0
Otu0033947	1	2	5	3	5	0	4
Otu0033964	0	0	0	0	1	0	0
Otu0034047	3	7	22	8	4	4	13
Otu0034076	2	0	0	9	1	4	2
Otu0034227	0	0	0	1	0	0	0
Otu0034278	0	0	0	0	0	0	2
Otu0034333	0	0	0	3	3	23	0
Otu0034414	0	0	0	0	0	1	0
Otu0034420	0	1	0	2	0	0	0
Otu0034497	0	0	0	10	1	0	0
Otu0034501	0	0	1	0	0	0	0
Otu0034549	0	0	2	0	0	0	0
Otu0034565	0	1	1	0	0	0	2
Otu0034589	0	0	0	1	0	0	0
Otu0034617	0	0	0	0	0	1	0
Otu0034730	0	0	1	0	0	0	0
Otu0034920	0	0	0	2	0	0	0
Otu0035144	0	0	0	1	0	0	0
Otu0035257	0	1	4	0	2	1	0
Otu0035335	4	4	12	7	13	5	9
Otu0035367	0	0	1	0	0	0	0
Otu0035429	0	0	0	1	1	0	0
Otu0035478	0	1	0	0	1	0	0
Otu0035492	11	0	6	15	0	4	4
Otu0035520	0	0	0	1	0	0	0
Otu0035522	0	0	0	0	1	0	0
Otu0035526	0	0	1	0	0	0	0
Otu0035581	4	1	3	6	0	0	0
Otu0035614	1	2	1	1	1	0	0
Otu0035665	0	0	1	2	1	0	0
Otu0035789	0	0	0	0	0	1	0
Otu0035815	1	7	19	12	9	7	7
Otu0035843	0	1	0	0	0	1	0
Otu0035895	3	1	2	0	7	0	1
Otu0035982	2	3	5	8	2	0	0
Otu0036128	0	0	1	3	10	0	0
Otu0036138	0	0	0	0	0	1	0
Otu0036145	0	1	0	0	1	0	0
Otu0036243	1	0	1	0	0	0	0
Otu0036252	0	0	0	1	0	0	0
Otu0036264	1	0	0	0	0	0	0
Otu0036408	1	0	0	1	0	0	0
Otu0036437	2	4	0	4	2	5	0
Otu0036491	0	0	0	1	0	0	0
Otu0036614	0	0	0	2	1	1	0
Otu0036911	0	1	0	0	0	0	0
Otu0036915	0	0	0	1	0	0	0
Otu0036958	0	2	0	0	1	0	0
Otu0036986	0	0	0	0	1	0	0
Otu0037057	0	0	1	0	0	0	0
Otu0037093	0	2	0	0	0	0	0
Otu0037159	0	0	1	0	0	0	0
Otu0037161	0	1	0	1	0	0	0
Otu0037251	0	1	0	0	0	0	0
Otu0037256	0	0	0	0	2	0	0
Otu0037352	4	0	5	3	5	2	1
Otu0037540	0	1	0	0	2	0	0
Otu0037638	0	0	0	2	0	0	0
Otu0037695	2	1	3	2	0	0	0
Otu0037703	0	0	0	1	1	0	4
Otu0037716	0	0	0	0	2	0	1
Otu0037726	0	2	0	0	0	0	0
Otu0037756	0	0	1	1	0	0	0
Otu0037782	0	0	0	0	0	0	1
Otu0037844	9	6	7	15	6	3	0
Otu0037916	0	0	1	1	0	0	0
Otu0037975	0	3	142	0	0	0	0
Otu0037979	0	0	1	0	0	0	0
Otu0038043	0	0	1	0	0	0	0
Otu0038121	0	2	1	0	0	0	0
Otu0038144	1	0	2	2	2	0	0
Otu0038208	0	0	16	0	0	0	0
Otu0038223	0	0	1	0	0	0	0
Otu0038434	1	3	5	5	2	3	1
Otu0038438	0	0	1	0	0	0	0
Otu0038459	0	0	2	2	0	1	0
Otu0038489	1	0	0	0	0	0	0
Otu0038604	0	1	0	0	0	0	0
Otu0038620	0	1	0	0	0	0	0
Otu0038662	0	1	0	4	6	1	0
Otu0038679	0	3	13	7	8	6	4
Otu0038721	0	0	0	0	0	1	0
Otu0038723	0	0	1	0	0	0	0
Otu0038801	0	0	0	0	1	0	0
Otu0038804	0	0	0	0	0	1	0
Otu0038820	0	0	0	1	1	2	0
Otu0038868	2	0	0	0	0	0	0
Otu0038923	0	0	0	0	0	1	0
Otu0038926	0	0	0	0	1	0	0
Otu0039005	0	0	0	1	3	1	2
Otu0039011	4	0	0	0	0	0	0
Otu0039106	0	1	2	0	0	0	0
Otu0039121	2	5	8	4	2	4	4
Otu0039164	0	1	0	0	0	0	0
Otu0039342	0	0	0	0	0	0	1
Otu0039347	2	0	4	7	0	1	0
Otu0039356	0	0	0	2	3	0	2
Otu0039380	0	0	1	0	0	0	0
Otu0039406	0	1	0	0	0	0	0
Otu0039437	0	0	0	1	0	0	0
Otu0039472	0	0	0	0	1	0	0
Otu0039532	0	0	20	0	0	0	0
Otu0039609	0	0	0	1	0	0	0
Otu0039794	0	0	1	0	0	0	0
Otu0040058	0	3	0	1	0	0	0
Otu0040073	0	1	1	0	0	0	1
Otu0040100	0	0	0	1	0	0	0
Otu0040198	0	0	1	0	0	0	0
Otu0040236	0	1	1	2	1	0	0
Otu0040306	0	0	0	0	1	0	0
Otu0040310	0	0	1	0	3	0	0
Otu0040344	1	0	0	2	0	0	0
Otu0040399	0	1	0	2	1	0	0
Otu0040572	0	2	6	0	2	0	2
Otu0040585	0	0	2	1	3	0	0
Otu0040616	0	1	0	0	0	0	0
Otu0040665	0	0	2	1	0	0	0
Otu0040670	0	0	0	0	1	0	0
Otu0040677	0	1	0	0	2	0	0
Otu0040701	0	1	0	0	0	0	0
Otu0040803	1	0	4	0	2	1	1
Otu0040816	0	1	0	0	0	0	0
Otu0040821	1	0	0	3	0	1	0
Otu0040897	0	1	4	0	1	0	0
Otu0040919	0	1	8	4	2	0	1
Otu0040974	0	2	7	0	5	0	2
Otu0040976	1	4	10	1	4	0	1
Otu0040999	1	1	8	1	4	0	0
Otu0041005	1	0	2	0	6	0	1
Otu0041015	0	0	0	0	2	0	0
Otu0041054	0	0	1	0	0	0	0
Otu0041202	1	0	0	0	0	0	0
Otu0041355	0	0	0	1	0	0	0
Otu0041374	0	0	1	0	3	1	0
Otu0041497	1	0	1	0	0	0	0
Otu0041556	0	1	2	0	0	0	0
Otu0041630	0	0	0	1	0	0	0
Otu0041664	0	0	1	0	0	0	0
Otu0041668	1	4	5	2	3	1	1
Otu0041681	1	0	1	4	0	0	0
Otu0041683	0	0	2	0	0	0	0
Otu0041742	0	4	0	0	1	0	0
Otu0041807	2	0	0	1	0	1	0
Otu0041820	0	0	0	1	2	0	1
Otu0041914	1	3	6	4	4	1	2
Otu0041990	0	0	6	2	0	0	0
Otu0042084	1	1	0	0	0	2	1
Otu0042179	0	1	1	2	3	10	1
Otu0042221	0	0	1	0	0	0	0
Otu0042236	0	9	0	1	4	0	2
Otu0042417	2	0	0	0	0	0	0
Otu0042433	0	1	0	0	0	0	0
Otu0042481	1	0	0	0	0	0	0
Otu0042494	0	1	1	0	0	0	0
Otu0042568	0	0	1	0	0	0	0
Otu0042572	1	1	2	1	2	0	0
Otu0042573	0	0	0	1	0	0	0
Otu0042612	0	0	0	1	0	0	0
Otu0042712	0	0	2	0	0	0	0
Otu0042896	3	2	2	4	2	2	1
Otu0042898	1	0	0	0	0	0	0
Otu0043034	0	2	0	0	1	0	0
Otu0043146	0	0	1	0	0	0	0
Otu0043250	0	0	2	0	0	0	0
Otu0043296	0	0	1	0	0	0	0
Otu0043430	0	0	0	3	1	1	1
Otu0043486	0	1	14	0	0	0	0
Otu0043547	0	0	0	0	1	0	0
Otu0043593	0	0	0	1	1	0	0
Otu0043632	0	0	0	1	0	0	0
Otu0043637	1	1	2	1	2	2	2
Otu0043675	1	0	0	0	4	0	0
Otu0043686	3	0	3	5	0	1	0
Otu0043704	0	0	2	0	3	0	2
Otu0043752	0	0	0	0	2	0	0
Otu0043753	1	0	0	0	0	0	0
Otu0043803	0	1	0	0	0	0	0
Otu0043866	0	0	0	2	0	0	0
Otu0043867	0	0	2	0	0	0	0
Otu0043886	0	0	1	0	0	1	0
Otu0043904	0	0	0	0	1	0	0
Otu0043978	0	0	2	0	0	0	0
Otu0044112	0	1	0	0	0	0	0
Otu0044127	3	2	1	3	4	0	1
Otu0044184	1	3	3	2	5	1	5
Otu0044267	0	0	0	7	5	0	0
Otu0044310	3	1	2	2	0	0	2
Otu0044436	0	0	2	1	1	0	0
Otu0044447	0	1	2	1	0	0	0
Otu0044468	1	1	2	1	1	3	0
Otu0044488	1	1	0	1	2	0	0
Otu0044570	2	0	0	2	2	1	1
Otu0044666	0	2	0	0	1	0	0
Otu0044743	0	0	1	0	0	0	0
Otu0044756	0	4	3	3	3	1	0
Otu0044768	0	1	0	2	0	0	0
Otu0044837	0	2	0	2	1	1	2
Otu0044871	0	0	6	0	1	1	2
Otu0044897	0	0	1	0	0	0	0
Otu0044959	0	0	1	0	1	0	0
Otu0045041	0	0	0	2	0	1	0
Otu0045054	0	2	0	0	0	0	0
Otu0045082	0	0	0	1	0	0	0
Otu0045088	0	0	0	0	1	0	0
Otu0045176	0	0	0	2	0	1	3
Otu0045185	0	1	0	0	0	1	0
Otu0045259	0	0	1	0	0	0	0
Otu0045303	0	3	3	1	4	1	0
Otu0045329	0	0	0	0	1	0	0
Otu0045337	0	0	0	0	0	1	0
Otu0045432	1	0	1	0	1	0	0
Otu0045567	0	0	0	3	0	0	5
Otu0045605	0	5	4	3	4	1	0
Otu0045626	0	2	0	1	1	0	0
Otu0045642	1	0	0	0	0	0	0
Otu0045712	0	0	0	3	1	0	1
Otu0045768	0	2	0	1	2	0	0
Otu0045773	0	0	1	0	1	0	0
Otu0045792	0	0	0	1	0	0	0
Otu0045996	0	1	0	0	0	0	0
Otu0046017	0	2	2	3	1	0	0
Otu0046038	2	2	1	1	2	1	0
Otu0046129	0	1	0	0	0	0	0
Otu0046189	0	0	1	0	0	0	0
Otu0046198	0	0	0	1	0	0	0
Otu0046206	0	2	0	0	0	0	0
Otu0046224	0	3	19	0	1	0	0
Otu0046257	2	0	0	1	2	0	0
Otu0046336	0	0	1	0	0	0	0
Otu0046440	0	0	2	0	0	0	0
Otu0046460	0	1	0	0	0	0	0
Otu0046502	0	0	1	0	0	0	0
Otu0046572	0	1	0	0	0	0	0
Otu0046664	2	0	0	0	0	0	0
Otu0046674	0	0	0	0	1	0	0
Otu0046785	1	0	0	0	0	0	0
Otu0046793	1	1	2	0	2	0	2
Otu0046823	0	0	0	0	1	0	0
Otu0046864	2	0	3	1	1	3	0
Otu0047006	0	0	1	0	0	0	0
Otu0047019	0	1	0	3	1	0	0
Otu0047084	0	1	0	1	0	0	0
Otu0047150	0	0	0	0	2	0	0
Otu0047155	0	0	1	0	0	0	0
Otu0047227	0	1	0	1	2	1	0
Otu0047331	1	1	0	2	2	0	0
Otu0047360	0	1	1	0	0	0	0
Otu0047423	0	0	0	0	0	0	1
Otu0047619	0	0	0	0	0	1	0
Otu0047686	0	0	2	0	0	1	0
Otu0047860	1	0	0	0	0	0	0
Otu0047930	0	1	3	1	0	2	0
Otu0047932	0	1	0	0	0	0	0
Otu0047942	0	0	16	0	0	0	0
Otu0047992	0	0	2	2	0	0	0
Otu0048041	0	0	1	0	0	0	0
Otu0048145	0	0	1	1	0	0	0
Otu0048267	0	0	4	0	2	0	0
Otu0048301	11	6	5	4	0	4	1
Otu0048349	0	1	0	0	0	0	0
Otu0048413	1	0	0	2	1	0	0
Otu0048459	0	1	0	0	0	0	0
Otu0048503	0	0	1	0	0	0	0
Otu0048527	0	0	0	1	0	0	0
Otu0048559	0	0	17	0	0	0	0
Otu0048582	0	0	0	0	1	0	0
Otu0048592	0	2	2	2	0	0	1
Otu0048870	3	3	2	4	3	0	1
Otu0048978	0	0	1	0	0	0	0
Otu0049023	0	0	1	0	0	0	0
Otu0049046	0	0	1	0	0	0	0
Otu0049133	0	0	0	1	0	0	0
Otu0049279	0	1	0	0	0	0	0
Otu0049508	2	2	1	9	0	1	0
Otu0049545	0	0	0	3	2	0	0
Otu0049584	0	0	1	0	2	0	0
Otu0049648	0	0	0	0	1	0	0
Otu0049725	0	0	0	0	0	1	0
Otu0049819	0	1	0	0	0	0	0
Otu0050077	0	0	1	2	2	1	1
Otu0050232	0	1	1	3	2	0	0
Otu0050268	1	0	0	0	3	0	0
Otu0050431	0	0	0	0	0	1	0
Otu0050432	0	0	0	2	0	0	0
Otu0050486	1	1	4	1	7	1	0
Otu0050696	0	0	0	0	1	0	0
Otu0050858	0	0	0	0	1	0	0
Otu0050926	0	1	3	2	0	3	0
Otu0051053	0	6	1	0	1	1	0
Otu0051156	0	1	0	1	0	0	0
Otu0051202	1	0	0	0	0	0	0
Otu0051209	2	4	2	25	0	1	2
Otu0051362	0	1	1	0	0	0	0
Otu0051589	4	2	0	1	0	0	0
Otu0051668	0	1	3	2	1	1	0
Otu0051768	0	0	0	0	1	0	0
Otu0051827	0	0	0	1	0	0	0
Otu0051869	0	1	3	0	2	0	2
Otu0051969	1	3	1	6	0	0	1
Otu0051981	1	2	0	12	0	0	0
Otu0052094	0	1	0	15	0	0	0
Otu0052188	0	1	0	0	0	0	0
Otu0052189	0	0	1	0	0	0	0
Otu0052255	0	0	0	0	1	0	0
Otu0052417	0	1	0	0	0	0	0
Otu0052424	0	0	1	0	0	0	0
Otu0052425	0	0	1	0	1	0	0
Otu0052537	7	0	0	21	1	1	0
Otu0052552	0	0	0	3	2	0	0
Otu0052594	1	1	3	3	2	0	0
Otu0052598	0	0	0	0	1	0	0
Otu0052671	0	0	1	0	0	0	0
Otu0052750	7	5	8	7	1	0	2
Otu0052767	0	0	0	1	0	0	0
Otu0052780	0	1	0	0	0	0	0
Otu0052890	1	2	1	7	1	0	0
Otu0052983	0	1	26	0	0	0	0
Otu0053087	0	1	0	0	0	0	1
Otu0053248	0	0	1	1	1	0	0
Otu0053277	2	3	2	3	2	2	1
Otu0053349	0	0	1	0	0	0	0
Otu0053389	1	0	0	0	0	0	0
Otu0053573	0	0	8	0	1	0	0
Otu0053593	0	0	1	0	0	0	0
Otu0053596	0	1	0	0	0	0	0
Otu0053894	0	2	0	0	0	0	0
Otu0054016	0	0	2	6	2	15	1
Otu0054066	0	0	0	0	0	1	0
Otu0054085	2	5	1	3	0	0	0
Otu0054094	0	0	1	0	0	0	0
Otu0054190	0	0	0	2	0	0	0
Otu0054203	0	1	1	0	0	0	0
Otu0054319	2	6	2	4	1	0	0
Otu0054360	0	2	3	0	0	0	0
Otu0054366	0	0	0	1	0	0	0
Otu0054411	0	0	1	0	0	0	0
Otu0054537	0	0	0	0	0	0	1
Otu0054641	1	1	1	4	2	0	0
Otu0054657	0	1	0	0	0	0	0
Otu0054665	0	1	0	0	0	0	0
Otu0054745	0	0	0	1	0	0	0
Otu0054761	1	0	0	0	0	0	0
Otu0054878	0	0	0	0	0	10	0
Otu0055083	0	2	15	0	1	0	0
Otu0055084	0	0	0	0	3	0	0
Otu0055141	0	0	1	1	0	0	0
Otu0055178	0	1	27	0	0	0	0
Otu0055180	0	0	3	0	0	0	0
Otu0055206	0	0	1	2	1	1	0
Otu0055209	0	2	0	0	0	1	0
Otu0055244	0	0	0	1	0	0	0
Otu0055270	1	0	0	0	0	0	0
Otu0055294	0	1	2	1	0	3	0
Otu0055320	0	1	0	0	0	0	0
Otu0055370	0	0	0	0	1	0	0
Otu0055388	0	1	2	0	2	0	0
Otu0055410	0	0	0	0	1	0	0
Otu0055445	2	2	1	7	3	1	1
Otu0055611	1	0	0	0	0	0	0
Otu0055615	1	1	1	1	1	0	1
Otu0055636	1	1	2	0	2	0	0
Otu0055689	0	0	20	0	2	0	0
Otu0055904	0	2	15	0	0	0	0
Otu0055918	0	0	2	0	0	0	0
Otu0055973	0	0	0	0	1	0	0
Otu0055979	0	0	3	1	0	0	0
Otu0056122	0	4	0	0	0	0	0
Otu0056260	0	0	1	4	0	0	0
Otu0056391	0	0	1	0	0	0	0
Otu0056457	0	1	0	1	1	0	1
Otu0056543	0	0	12	0	0	0	0
Otu0056918	1	0	0	0	0	0	0
Otu0056936	0	1	7	0	0	0	0
Otu0056984	0	4	6	5	5	4	3
Otu0057110	0	0	0	0	4	1	1
Otu0057175	0	1	0	0	0	0	0
Otu0057252	0	0	0	0	0	0	1
Otu0057264	0	0	0	0	0	1	0
Otu0057323	1	0	0	0	0	1	0
Otu0057340	0	0	0	0	0	1	0
Otu0057349	0	0	2	3	3	0	0
Otu0057399	0	1	4	2	0	0	1
Otu0057527	0	0	0	0	1	0	0
Otu0057585	0	0	2	1	1	0	0
Otu0057614	0	4	0	3	0	0	0
Otu0057637	0	0	0	1	0	0	0
Otu0057681	1	4	2	5	1	0	1
Otu0057765	0	0	1	0	0	0	0
Otu0057832	0	0	0	1	4	0	1
Otu0057906	1	0	1	7	3	7	0
Otu0057949	1	1	0	0	1	0	1
Otu0057987	0	0	2	0	0	0	1
Otu0058126	1	2	1	3	3	0	0
Otu0058140	0	0	0	0	1	0	0
Otu0058196	0	0	0	2	1	0	1
Otu0058513	0	0	0	0	1	0	0
Otu0058534	0	1	0	0	0	0	0
Otu0058606	0	0	2	0	1	0	0
Otu0058639	0	1	0	0	0	0	0
Otu0058676	0	0	0	0	2	0	0
Otu0058851	0	0	0	0	3	0	0
Otu0059002	0	0	3	0	0	0	0
Otu0059014	0	1	0	0	0	0	0
Otu0059031	0	1	0	0	0	1	0
Otu0059198	0	0	2	1	2	2	0
Otu0059255	0	0	0	4	1	0	0
Otu0059265	0	0	0	1	0	0	0
Otu0059361	0	2	0	0	0	0	0
Otu0059380	0	0	0	1	0	0	1
Otu0059612	0	1	0	0	0	0	0
Otu0059622	0	0	0	1	0	0	0
Otu0059673	0	0	1	0	1	0	0
Otu0059865	1	0	0	0	0	0	0
Otu0059867	0	1	0	0	0	0	0
Otu0059964	0	0	1	0	0	0	0
Otu0060106	0	0	0	2	0	0	0
Otu0060210	0	0	0	0	0	1	1
Otu0060271	0	0	1	0	0	0	0
Otu0060290	0	0	0	1	0	0	0
Otu0060504	0	2	7	0	0	0	0
Otu0060528	0	0	4	2	0	0	0
Otu0060546	0	1	0	0	0	0	0
Otu0060655	0	1	0	0	0	0	0
Otu0060801	1	0	3	3	1	1	2
Otu0060804	0	1	0	0	0	0	0
Otu0060841	0	0	1	0	3	0	0
Otu0060941	0	1	0	0	0	0	0
Otu0061019	0	0	2	0	0	0	0
Otu0061037	0	0	1	0	1	0	0
Otu0061086	0	0	1	0	0	0	0
Otu0061116	0	0	0	0	1	0	0
Otu0061172	0	0	14	14	0	0	4
Otu0061243	0	0	0	1	0	0	0
Otu0061412	0	0	0	1	0	0	0
Otu0061581	0	0	1	0	0	1	0
Otu0061595	0	1	4	0	1	0	0
Otu0061681	0	0	0	1	1	0	0
Otu0061749	0	0	14	0	1	0	0
Otu0061800	0	0	4	0	0	0	0
Otu0062250	0	0	0	2	0	0	0
Otu0062271	1	0	0	2	0	0	0
Otu0062278	3	0	7	3	1	0	1
Otu0062295	0	0	2	0	1	0	2
Otu0062323	0	0	1	0	0	0	0
Otu0062378	0	0	0	0	1	0	0
Otu0062414	0	0	1	0	3	0	0
Otu0062474	0	0	0	2	1	0	0
Otu0062526	0	0	0	1	0	0	0
Otu0062562	0	1	0	1	0	0	0
Otu0062739	0	0	0	0	0	0	1
Otu0062762	0	0	0	0	1	0	1
Otu0062771	0	0	1	0	1	0	0
Otu0062828	0	0	4	1	1	0	0
Otu0062842	1	0	0	0	0	0	0
Otu0062893	0	0	0	2	0	0	0
Otu0063117	0	0	0	0	1	0	0
Otu0063202	0	0	0	0	1	0	0
Otu0063298	0	0	0	0	1	0	0
Otu0063309	1	2	2	0	1	0	0
Otu0063415	1	0	0	0	0	0	0
Otu0063458	0	0	1	0	0	0	0
Otu0063491	0	0	1	0	2	0	0
Otu0063593	0	0	11	0	0	1	5
Otu0063677	0	1	0	0	0	0	1
Otu0063697	0	0	2	3	0	0	1
Otu0063761	1	7	13	16	12	5	2
Otu0063923	0	0	0	1	0	0	0
Otu0064046	0	0	0	0	0	1	0
Otu0064129	0	0	0	0	1	0	0
Otu0064149	1	1	0	0	0	0	0
Otu0064211	0	0	0	0	0	1	1
Otu0064285	0	0	0	0	0	5	0
Otu0064319	0	0	2	0	2	0	1
Otu0064422	2	1	0	1	0	0	0
Otu0064599	1	0	0	2	0	1	1
Otu0064617	0	0	0	1	0	0	0
Otu0064727	0	0	0	0	2	0	0
Otu0064848	0	0	0	0	1	0	0
Otu0064897	2	0	0	3	5	0	1
Otu0064910	0	0	1	0	0	0	0
Otu0064965	2	0	2	6	0	1	1
Otu0065121	0	1	0	0	1	0	0
Otu0065196	0	0	1	0	1	0	0
Otu0065305	0	0	2	0	1	0	0
Otu0065306	0	2	1	0	1	1	1
Otu0065339	0	0	0	1	2	0	0
[truncated: 1,320 more rows]

## Sheet: taxonomy
otu_id	domain	phylum	class	order	family	genus
Otu0000001	Bacteria	Proteobacteria	Gammaproteobacteria	Gammaproteobacteria_unclassified	Gammaproteobacteria_unclassified	Gammaproteobacteria_unclassified
Otu0000002	Bacteria	Cyanobacteria	Cyanobacteria	SubsectionI	FamilyI	Synechococcus
Otu0000003	Bacteria	Proteobacteria	Alphaproteobacteria	Rhodobacterales	Rhodobacteraceae	Rhodobacteraceae_unclassified
Otu0000004	Bacteria	Acidobacteria	Holophagae	Subgroup_10	TK85	TK85_unclassified
Otu0000005	Archaea	Thaumarchaeota	Marine_Group_I	Unknown_Order	Unknown_Family	Candidatus_Nitrosopumilus
Otu0000006	Bacteria	Proteobacteria	Gammaproteobacteria	Gammaproteobacteria_unclassified	Gammaproteobacteria_unclassified	Gammaproteobacteria_unclassified
Otu0000007	Bacteria	Cyanobacteria	Cyanobacteria	SubsectionI	FamilyI	FamilyI_unclassified
Otu0000008	Bacteria	Proteobacteria	Gammaproteobacteria	Chromatiales	Chromatiales_unclassified	Chromatiales_unclassified
Otu0000010	Bacteria	Chloroflexi	SAR202_clade	SAR202_clade_unclassified	SAR202_clade_unclassified	SAR202_clade_unclassified
Otu0000012	Bacteria	Actinobacteria	Acidimicrobiia	Acidimicrobiales	Sva0996_marine_group	Sva0996_marine_group_unclassified
Otu0000013	Bacteria	Cyanobacteria	Cyanobacteria	Cyanobacteria_unclassified	Cyanobacteria_unclassified	Cyanobacteria_unclassified
Otu0000014	Bacteria	PAUC34f	PAUC34f_unclassified	PAUC34f_unclassified	PAUC34f_unclassified	PAUC34f_unclassified
Otu0000015	Bacteria	Proteobacteria	Alphaproteobacteria	Rhodobacterales	Rhodobacteraceae	Rhodobacteraceae_unclassified
Otu0000016	Bacteria	Actinobacteria	Acidimicrobiia	Acidimicrobiales	Sva0996_marine_group	Sva0996_marine_group_unclassified
Otu0000017	Bacteria	Proteobacteria	Deltaproteobacteria	Sh765B-TzT-29	Sh765B-TzT-29_unclassified	Sh765B-TzT-29_unclassified
Otu0000018	Bacteria	Nitrospirae	Nitrospira	Nitrospirales	Nitrospiraceae	Nitrospira
Otu0000019	Bacteria	Chloroflexi	Caldilineae	Caldilineales	Caldilineaceae	Caldilineaceae_unclassified
Otu0000020	Bacteria	Proteobacteria	Alphaproteobacteria	Rhodobacterales	Rhodobacteraceae	Rhodothalassium
Otu0000023	Bacteria	Bacteria_unclassified	Bacteria_unclassified	Bacteria_unclassified	Bacteria_unclassified	Bacteria_unclassified
Otu0000024	Bacteria	Bacteroidetes	Cytophagia	Order_II	Rhodothermaceae	Rhodothermaceae_unclassified
Otu0000026	Bacteria	PAUC34f	PAUC34f_unclassified	PAUC34f_unclassified	PAUC34f_unclassified	PAUC34f_unclassified
Otu0000027	Bacteria	Actinobacteria	Acidimicrobiia	Acidimicrobiales	OM1_clade	Candidatus_Actinomarina
Otu0000028	Bacteria	Proteobacteria	Gammaproteobacteria	Oceanospirillales	Hahellaceae	Endozoicomonas
Otu0000029	Bacteria	Proteobacteria	ARKDMS-49	ARKDMS-49_unclassified	ARKDMS-49_unclassified	ARKDMS-49_unclassified
Otu0000030	Bacteria	PAUC34f	PAUC34f_unclassified	PAUC34f_unclassified	PAUC34f_unclassified	PAUC34f_unclassified
Otu0000031	Bacteria	Proteobacteria	Gammaproteobacteria	Oceanospirillales	Hahellaceae	Endozoicomonas
Otu0000032	Bacteria	Acidobacteria	Acidobacteria	Subgroup_9	Subgroup_9_unclassified	Subgroup_9_unclassified
Otu0000034	Bacteria	Bacteroidetes	Cytophagia	Order_II	Rhodothermaceae	Rhodothermaceae_unclassified
Otu0000035	Bacteria	Bacteroidetes	Flavobacteriia	Flavobacteriales	Flavobacteriaceae	NS5_marine_group
Otu0000036	Bacteria	Acidobacteria	Acidobacteria	Subgroup_3	PAUC26f	PAUC26f_unclassified
Otu0000037	Bacteria	Acidobacteria	Acidobacteria	Subgroup_6	Subgroup_6_unclassified	Subgroup_6_unclassified
Otu0000038	Bacteria	Proteobacteria	Deltaproteobacteria	Desulfurellales	Desulfurellaceae	Desulfurellaceae_unclassified
Otu0000039	Bacteria	Acidobacteria	Acidobacteria	Subgroup_11	Subgroup_11_unclassified	Subgroup_11_unclassified
Otu0000040	Bacteria	Proteobacteria	Gammaproteobacteria	HOC36	HOC36_unclassified	HOC36_unclassified
Otu0000041	Bacteria	Proteobacteria	Alphaproteobacteria	SAR11_clade	Surface_1	Candidatus_Pelagibacter
Otu0000042	Bacteria	Proteobacteria	Alphaproteobacteria	Rickettsiales	SAR116_clade	SAR116_clade_unclassified
Otu0000044	Bacteria	Chloroflexi	Caldilineae	Caldilineales	Caldilineaceae	Caldilineaceae_unclassified
Otu0000045	Bacteria	Proteobacteria	Proteobacteria_unclassified	Proteobacteria_unclassified	Proteobacteria_unclassified	Proteobacteria_unclassified
Otu0000046	Bacteria	Proteobacteria	Gammaproteobacteria	Gammaproteobacteria_unclassified	Gammaproteobacteria_unclassified	Gammaproteobacteria_unclassified
Otu0000047	Bacteria	Proteobacteria	Gammaproteobacteria	KI89A_clade	KI89A_clade_unclassified	KI89A_clade_unclassified
Otu0000048	Bacteria	Proteobacteria	Proteobacteria_unclassified	Proteobacteria_unclassified	Proteobacteria_unclassified	Proteobacteria_unclassified
Otu0000049	Bacteria	Proteobacteria	Gammaproteobacteria	Oceanospirillales	Oceanospirillales_unclassified	Oceanospirillales_unclassified
Otu0000050	Bacteria	Nitrospirae	Nitrospira	Nitrospirales	Nitrospiraceae	Nitrospira
Otu0000051	Bacteria	Proteobacteria	Alphaproteobacteria	Rhodospirillales	Rhodospirillaceae	AEGEAN-169_marine_group
Otu0000053	Bacteria	Chloroflexi	SAR202_clade	SAR202_clade_unclassified	SAR202_clade_unclassified	SAR202_clade_unclassified
Otu0000054	Bacteria	Cyanobacteria	Cyanobacteria	SubsectionIII	FamilyI	FamilyI_unclassified
Otu0000055	Bacteria	Proteobacteria	Alphaproteobacteria	Rickettsiales	SAR116_clade	SAR116_clade_unclassified
Otu0000056	Bacteria	Bacteroidetes	Flavobacteriia	Flavobacteriales	Cryomorphaceae	Owenweeksia
Otu0000057	Bacteria	Proteobacteria	Gammaproteobacteria	Chromatiales	Chromatiaceae	Nitrosococcus
Otu0000059	Bacteria	Proteobacteria	Gammaproteobacteria	Gammaproteobacteria_unclassified	Gammaproteobacteria_unclassified	Gammaproteobacteria_unclassified
Otu0000060	Bacteria	Proteobacteria	Alphaproteobacteria	Rickettsiales	TK34	TK34_unclassified
Otu0000061	Bacteria	Actinobacteria	Acidimicrobiia	Acidimicrobiales	Sva0996_marine_group	Sva0996_marine_group_unclassified
Otu0000062	Bacteria	Proteobacteria	Alphaproteobacteria	Rhodospirillales	AT-s3-44	AT-s3-44_unclassified
Otu0000064	Bacteria	Chloroflexi	SAR202_clade	SAR202_clade_unclassified	SAR202_clade_unclassified	SAR202_clade_unclassified
Otu0000065	Bacteria	Chloroflexi	SAR202_clade	SAR202_clade_unclassified	SAR202_clade_unclassified	SAR202_clade_unclassified
Otu0000067	Bacteria	Proteobacteria	Gammaproteobacteria	Gammaproteobacteria_unclassified	Gammaproteobacteria_unclassified	Gammaproteobacteria_unclassified
Otu0000068	Bacteria	Proteobacteria	Alphaproteobacteria	Rhodobacterales	Rhodobacteraceae	Rubrimonas
Otu0000069	Bacteria	Acidobacteria	Acidobacteria	Subgroup_3	PAUC26f	PAUC26f_unclassified
Otu0000070	Bacteria	Proteobacteria	Gammaproteobacteria	Oceanospirillales	SAR86_clade	SAR86_clade_unclassified
Otu0000071	Bacteria	Proteobacteria	Gammaproteobacteria	Alteromonadales	Alteromonadaceae	Alteromonas
Otu0000072	Bacteria	Proteobacteria	Alphaproteobacteria	Rhodobacterales	Rhodobacteraceae	Rhodobacteraceae_unclassified
Otu0000073	Bacteria	Proteobacteria	Gammaproteobacteria	Gammaproteobacteria_unclassified	Gammaproteobacteria_unclassified	Gammaproteobacteria_unclassified
Otu0000075	Bacteria	Proteobacteria	Alphaproteobacteria	Rhodobacterales	Rhodobacteraceae	Rhodobacteraceae_unclassified
Otu0000076	Bacteria	Proteobacteria	Alphaproteobacteria	Rhodobacterales	Rhodobacteraceae	Rhodovulum
Otu0000077	Bacteria	Chloroflexi	SAR202_clade	SAR202_clade_unclassified	SAR202_clade_unclassified	SAR202_clade_unclassified
Otu0000078	Bacteria	Bacteroidetes	Cytophagia	Order_II	Rhodothermaceae	Rhodothermaceae_unclassified
Otu0000081	Bacteria	Proteobacteria	Alphaproteobacteria	Rhodobacterales	Rhodobacteraceae	Rhodobacteraceae_unclassified
Otu0000082	Bacteria	Proteobacteria	Gammaproteobacteria	Alteromonadales	Alteromonadaceae	Alteromonadaceae_unclassified
Otu0000083	Bacteria	Firmicutes	Clostridia	Halanaerobiales	64K2	64K2_unclassified
Otu0000086	Archaea	Thaumarchaeota	Marine_Group_I	Unknown_Order	Unknown_Family	Unknown_Family_unclassified
Otu0000088	Bacteria	Proteobacteria	Gammaproteobacteria	KI89A_clade	KI89A_clade_unclassified	KI89A_clade_unclassified
Otu0000089	Bacteria	Proteobacteria	Gammaproteobacteria	KI89A_clade	KI89A_clade_unclassified	KI89A_clade_unclassified
Otu0000090	Bacteria	Proteobacteria	Gammaproteobacteria	Gammaproteobacteria_unclassified	Gammaproteobacteria_unclassified	Gammaproteobacteria_unclassified
Otu0000092	Bacteria	Proteobacteria	Gammaproteobacteria	Vibrionales	Vibrionaceae	Vibrio
Otu0000096	Bacteria	Proteobacteria	Proteobacteria_unclassified	Proteobacteria_unclassified	Proteobacteria_unclassified	Proteobacteria_unclassified
Otu0000099	Bacteria	Acidobacteria	Acidobacteria	Subgroup_3	PAUC26f	PAUC26f_unclassified
Otu0000100	Bacteria	Chloroflexi	Caldilineae	Caldilineales	Caldilineaceae	Caldilineaceae_unclassified
Otu0000101	Bacteria	Proteobacteria	Gammaproteobacteria	Gammaproteobacteria_unclassified	Gammaproteobacteria_unclassified	Gammaproteobacteria_unclassified
Otu0000103	Bacteria	Proteobacteria	Alphaproteobacteria	Rhodospirillales	Rhodospirillaceae	Rhodospirillaceae_unclassified
Otu0000104	Bacteria	Cyanobacteria	Cyanobacteria	SubsectionI	FamilyI	Synechococcus
Otu0000106	Bacteria	Proteobacteria	Gammaproteobacteria	Gammaproteobacteria_unclassified	Gammaproteobacteria_unclassified	Gammaproteobacteria_unclassified
Otu0000108	Bacteria	Proteobacteria	Gammaproteobacteria	KI89A_clade	KI89A_clade_unclassified	KI89A_clade_unclassified
Otu0000109	Bacteria	Proteobacteria	Alphaproteobacteria	Rhodospirillales	Rhodospirillales_unclassified	Rhodospirillales_unclassified
Otu0000110	Bacteria	Proteobacteria	Gammaproteobacteria	KI89A_clade	KI89A_clade_unclassified	KI89A_clade_unclassified
Otu0000112	Bacteria	Proteobacteria	Betaproteobacteria	Methylophilales	Methylophilaceae	OM43_clade
Otu0000113	Archaea	Thaumarchaeota	Marine_Group_I	Unknown_Order	Unknown_Family	Unknown_Family_unclassified
Otu0000114	Bacteria	Proteobacteria	Gammaproteobacteria	Enterobacteriales	Enterobacteriaceae	Enterobacteriaceae_unclassified
Otu0000116	Bacteria	Proteobacteria	Alphaproteobacteria	Alphaproteobacteria_unclassified	Alphaproteobacteria_unclassified	Alphaproteobacteria_unclassified
Otu0000117	Bacteria	Proteobacteria	Gammaproteobacteria	Cellvibrionales	Halieaceae	Halieaceae_unclassified
Otu0000118	Bacteria	Cyanobacteria	Cyanobacteria	SubsectionI	FamilyI	Synechococcus
Otu0000120	Bacteria	Cyanobacteria	Cyanobacteria	SubsectionI	FamilyI	Prochlorococcus
Otu0000122	Bacteria	Proteobacteria	Gammaproteobacteria	Alteromonadales	Pseudoalteromonadaceae	Pseudoalteromonas
Otu0000123	Bacteria	Proteobacteria	Gammaproteobacteria	Oceanospirillales	Oceanospirillaceae	Oceanospirillaceae_unclassified
Otu0000124	Archaea	Thaumarchaeota	Marine_Group_I	Unknown_Order	Unknown_Family	Candidatus_Nitrosopelagicus
Otu0000125	Bacteria	Proteobacteria	Gammaproteobacteria	Gammaproteobacteria_unclassified	Gammaproteobacteria_unclassified	Gammaproteobacteria_unclassified
Otu0000126	Bacteria	Actinobacteria	Acidimicrobiia	Acidimicrobiales	Sva0996_marine_group	Sva0996_marine_group_unclassified
Otu0000127	Bacteria	Proteobacteria	Alphaproteobacteria	SAR11_clade	Surface_2	Surface_2_unclassified
Otu0000128	Bacteria	Cyanobacteria	Cyanobacteria	SubsectionIII	FamilyI	Oscillatoria
Otu0000129	Bacteria	Chloroflexi	Caldilineae	Caldilineales	Caldilineaceae	Caldilineaceae_unclassified
Otu0000130	Bacteria	Proteobacteria	Gammaproteobacteria	Gammaproteobacteria_unclassified	Gammaproteobacteria_unclassified	Gammaproteobacteria_unclassified
Otu0000131	Bacteria	Gemmatimonadetes	Gemmatimonadetes	BD2-11_terrestrial_group	BD2-11_terrestrial_group_unclassified	BD2-11_terrestrial_group_unclassified
Otu0000132	Bacteria	Bacteroidetes	Flavobacteriia	Flavobacteriales	Flavobacteriaceae	NS5_marine_group
Otu0000133	Bacteria	Chloroflexi	Chloroflexi_unclassified	Chloroflexi_unclassified	Chloroflexi_unclassified	Chloroflexi_unclassified
Otu0000134	Archaea	Thaumarchaeota	Marine_Group_I	Unknown_Order	Unknown_Family	Candidatus_Nitrosopumilus
Otu0000136	Bacteria	Proteobacteria	Alphaproteobacteria	Rickettsiales	SAR116_clade	SAR116_clade_unclassified
Otu0000137	Bacteria	Gemmatimonadetes	Gemmatimonadetes	BD2-11_terrestrial_group	BD2-11_terrestrial_group_unclassified	BD2-11_terrestrial_group_unclassified
Otu0000142	Bacteria	Proteobacteria	Gammaproteobacteria	Gammaproteobacteria_unclassified	Gammaproteobacteria_unclassified	Gammaproteobacteria_unclassified
Otu0000143	Bacteria	Chloroflexi	SAR202_clade	SAR202_clade_unclassified	SAR202_clade_unclassified	SAR202_clade_unclassified
Otu0000144	Bacteria	Proteobacteria	Alphaproteobacteria	Rhodobacterales	Rhodobacteraceae	Rhodobacteraceae_unclassified
Otu0000145	Bacteria	Proteobacteria	Gammaproteobacteria	Gammaproteobacteria_unclassified	Gammaproteobacteria_unclassified	Gammaproteobacteria_unclassified
Otu0000146	Bacteria	Proteobacteria	Alphaproteobacteria	Rhodobacterales	Rhodobacteraceae	Lutimaribacter
Otu0000147	Bacteria	Acidobacteria	Acidobacteria	Acidobacteria_unclassified	Acidobacteria_unclassified	Acidobacteria_unclassified
Otu0000148	Bacteria	Bacteria_unclassified	Bacteria_unclassified	Bacteria_unclassified	Bacteria_unclassified	Bacteria_unclassified
Otu0000151	Archaea	Thaumarchaeota	Marine_Group_I	Unknown_Order	Unknown_Family	Unknown_Family_unclassified
Otu0000152	Bacteria	Proteobacteria	Gammaproteobacteria	KI89A_clade	KI89A_clade_unclassified	KI89A_clade_unclassified
Otu0000153	Bacteria	Proteobacteria	Gammaproteobacteria	Gammaproteobacteria_unclassified	Gammaproteobacteria_unclassified	Gammaproteobacteria_unclassified
Otu0000154	Bacteria	Acidobacteria	Acidobacteria	Subgroup_6	Subgroup_6_unclassified	Subgroup_6_unclassified
Otu0000155	Bacteria	Proteobacteria	Gammaproteobacteria	Gammaproteobacteria_unclassified	Gammaproteobacteria_unclassified	Gammaproteobacteria_unclassified
Otu0000156	Bacteria	Chloroflexi	SAR202_clade	SAR202_clade_unclassified	SAR202_clade_unclassified	SAR202_clade_unclassified
Otu0000158	Bacteria	Planctomycetes	Planctomycetacia	Planctomycetales	Planctomycetaceae	Planctomycetaceae_unclassified
Otu0000159	Bacteria	Proteobacteria	Alphaproteobacteria	Rhodobacterales	Rhodobacteraceae	Rhodobacteraceae_unclassified
Otu0000160	Bacteria	Proteobacteria	Gammaproteobacteria	Gammaproteobacteria_unclassified	Gammaproteobacteria_unclassified	Gammaproteobacteria_unclassified
Otu0000161	Bacteria	Firmicutes	Bacilli	Bacillales	Staphylococcaceae	Staphylococcus
Otu0000163	Bacteria	Proteobacteria	JTB23	JTB23_unclassified	JTB23_unclassified	JTB23_unclassified
Otu0000165	Bacteria	Proteobacteria	Alphaproteobacteria	Rickettsiales	SAR116_clade	SAR116_clade_unclassified
Otu0000166	Bacteria	Proteobacteria	Gammaproteobacteria	Gammaproteobacteria_unclassified	Gammaproteobacteria_unclassified	Gammaproteobacteria_unclassified
Otu0000167	Bacteria	Cyanobacteria	Cyanobacteria	SubsectionIII	FamilyI	Oscillatoria
Otu0000171	Bacteria	Proteobacteria	Gammaproteobacteria	Oceanospirillales	Oceanospirillaceae	Pseudospirillum
Otu0000173	Bacteria	Proteobacteria	Alphaproteobacteria	Rhodobacterales	Rhodobacteraceae	Rhodobacteraceae_unclassified
Otu0000174	Bacteria	Proteobacteria	Alphaproteobacteria	Rhodospirillales	Rhodospirillaceae	AEGEAN-169_marine_group
Otu0000176	Bacteria	Proteobacteria	Gammaproteobacteria	Gammaproteobacteria_unclassified	Gammaproteobacteria_unclassified	Gammaproteobacteria_unclassified
Otu0000178	Bacteria	Spirochaetae	Spirochaetes	Spirochaetales	Spirochaetaceae	Spirochaeta_2
Otu0000179	Bacteria	Proteobacteria	Proteobacteria_unclassified	Proteobacteria_unclassified	Proteobacteria_unclassified	Proteobacteria_unclassified
Otu0000181	Bacteria	Proteobacteria	Betaproteobacteria	Betaproteobacteria_unclassified	Betaproteobacteria_unclassified	Betaproteobacteria_unclassified
Otu0000182	Bacteria	Bacteroidetes	Flavobacteriia	Flavobacteriales	Flavobacteriaceae	Flavobacteriaceae_unclassified
Otu0000183	Bacteria	Proteobacteria	Alphaproteobacteria	Rhodobacterales	Rhodobacteraceae	Rhodobacteraceae_unclassified
Otu0000186	Bacteria	Proteobacteria	Proteobacteria_unclassified	Proteobacteria_unclassified	Proteobacteria_unclassified	Proteobacteria_unclassified
Otu0000187	Bacteria	Proteobacteria	Gammaproteobacteria	Oceanospirillales	SAR86_clade	SAR86_clade_unclassified
Otu0000188	Bacteria	Proteobacteria	Gammaproteobacteria	Pseudomonadales	Pseudomonadaceae	Pseudomonas
Otu0000189	Bacteria	Proteobacteria	Alphaproteobacteria	Rickettsiales	SAR116_clade	SAR116_clade_unclassified
Otu0000190	Bacteria	Acidobacteria	Acidobacteria	Subgroup_3	PAUC26f	PAUC26f_unclassified
Otu0000198	Bacteria	PAUC34f	PAUC34f_unclassified	PAUC34f_unclassified	PAUC34f_unclassified	PAUC34f_unclassified
Otu0000199	Bacteria	Chloroflexi	SAR202_clade	SAR202_clade_unclassified	SAR202_clade_unclassified	SAR202_clade_unclassified
Otu0000200	Bacteria	Proteobacteria	Gammaproteobacteria	Chromatiales	Chromatiaceae	Nitrosococcus
Otu0000202	Bacteria	Bacteria_unclassified	Bacteria_unclassified	Bacteria_unclassified	Bacteria_unclassified	Bacteria_unclassified
Otu0000203	Bacteria	Proteobacteria	Deltaproteobacteria	Desulfovibrionales	Desulfovibrionaceae	Desulfovibrio
Otu0000204	Bacteria	Proteobacteria	Gammaproteobacteria	Gammaproteobacteria_unclassified	Gammaproteobacteria_unclassified	Gammaproteobacteria_unclassified
Otu0000206	Bacteria	Proteobacteria	Alphaproteobacteria	Alphaproteobacteria_unclassified	Alphaproteobacteria_unclassified	Alphaproteobacteria_unclassified
Otu0000208	Bacteria	Actinobacteria	Acidimicrobiia	Acidimicrobiales	Sva0996_marine_group	Sva0996_marine_group_unclassified
Otu0000209	Bacteria	Proteobacteria	Alphaproteobacteria	Rhodobacterales	Rhodobacteraceae	Ruegeria
Otu0000210	Bacteria	Chloroflexi	SAR202_clade	SAR202_clade_unclassified	SAR202_clade_unclassified	SAR202_clade_unclassified
Otu0000211	Bacteria	Actinobacteria	Acidimicrobiia	Acidimicrobiales	OM1_clade	OM1_clade_unclassified
Otu0000212	Bacteria	Proteobacteria	Alphaproteobacteria	Rhodobacterales	Rhodobacteraceae	Rhodobacteraceae_unclassified
Otu0000213	Bacteria	Proteobacteria	Gammaproteobacteria	Vibrionales	Vibrionaceae	Vibrio
Otu0000218	Bacteria	Proteobacteria	Alphaproteobacteria	Rickettsiales	EF100-94H03	EF100-94H03_unclassified
Otu0000219	Bacteria	Cyanobacteria	Cyanobacteria	SubsectionI	FamilyI	Synechococcus
Otu0000220	Bacteria	Chloroflexi	SAR202_clade	SAR202_clade_unclassified	SAR202_clade_unclassified	SAR202_clade_unclassified
Otu0000221	Bacteria	Chloroflexi	Caldilineae	Caldilineales	Caldilineaceae	Caldilineaceae_unclassified
Otu0000222	Bacteria	Proteobacteria	Alphaproteobacteria	OCS116_clade	OCS116_clade_unclassified	OCS116_clade_unclassified
Otu0000223	Bacteria	Proteobacteria	Proteobacteria_unclassified	Proteobacteria_unclassified	Proteobacteria_unclassified	Proteobacteria_unclassified
Otu0000231	Bacteria	Proteobacteria	Gammaproteobacteria	Pseudomonadales	Moraxellaceae	Acinetobacter
[truncated: 19,079 more rows]
