# Supplementary material for: Neutrality in the Metaorganism
Source: PLoS Biol. 2019 Jun 19;17(6):e3000298. doi: 10.1371/journal.pbio.3000298 (PMC6583948; doi:10.1371/journal.pbio.3000298)
Supplement: S5 Data — OTU, operational taxonomic unit. (XLSX) [file pbio.3000298.s015.xlsx]

## Sheet: seawater
otu_id	10533.AZO13.SW18	10533.AZO13.SW19	10533.AZO13.SW20	10533.AZO13.SW21	10533.AZO13.SW22	10533.AZO13.SW23	10533.AZO13.SW24	10533.AZO13.SW25	10533.AZO13.SW26	10533.AZO13.SW27	10533.AZO13.SW28	10533.AZO13.SW29	10533.AZO13.SW30	10533.AZO13.SW31	10533.AZO13.SW32	10533.AZO13.SW33
Otu0000001	69	52	58	96	127	94	36	11	32	23	27	24	18	39	22	32
Otu0000002	24609	19137	22476	12327	4914	284	27945	26353	18250	18551	18270	13056	18681	15747	19792	20563
Otu0000003	2666	2064	2177	1294	710	581	7803	6484	5488	6215	6070	2296	2708	2794	5012	5985
Otu0000004	6	11	4	2	9	7	5	4	8	3	9	7	9	4	6	6
Otu0000005	119	86	58	67	56	54	25	14	12	24	11	43	28	97	44	29
Otu0000006	32	28	38	36	49	56	21	10	18	18	10	9	7	16	8	9
Otu0000007	0	0	4	0	2	0	0	5	1	0	1	3	3	7	0	0
Otu0000008	3	7	2	6	4	5	7	2	6	2	5	4	4	1	3	3
Otu0000009	16	15	14	6	28	13	5	9	14	7	12	11	9	11	8	17
Otu0000010	3	0	1	3	4	0	0	0	0	1	1	1	0	4	1	0
Otu0000012	157	85	74	13	1	3	28	9	9	6	10	23	17	36	30	28
Otu0000014	3	0	6	0	3	1	3	0	1	0	1	3	5	6	1	1
Otu0000015	336	268	323	43	15	3	110	283	297	399	289	76	82	107	258	327
Otu0000016	1	2	2	1	0	0	2	2	1	1	0	1	0	2	0	0
Otu0000017	0	0	2	1	0	2	1	2	2	2	2	1	0	1	1	0
Otu0000018	2	3	1	1	1	2	2	2	1	3	1	0	0	3	1	1
Otu0000019	0	5	0	1	1	1	1	1	0	0	0	5	0	5	0	1
Otu0000021	0	1	2	0	0	1	0	0	1	1	0	0	0	0	0	0
Otu0000022	6	4	8	4	5	5	8	3	6	1	1	3	5	6	2	7
Otu0000024	2	3	2	1	0	1	2	1	1	0	0	1	1	0	1	0
Otu0000025	15	9	10	2	8	14	7	6	8	5	5	10	8	9	8	12
Otu0000026	0	0	0	0	1	0	0	1	1	0	2	2	0	0	0	1
Otu0000027	627	595	386	171	111	7	639	632	339	479	348	689	682	673	935	920
Otu0000028	34	15	14	15	10	1	24	9	59	28	17	8	1	11	2	3
Otu0000029	0	1	3	0	5	2	4	2	1	0	3	3	1	2	1	6
Otu0000030	1	2	2	0	0	1	1	0	1	0	1	3	0	1	2	0
Otu0000031	0	1	0	2	1	1	3	0	8	4	0	2	0	4	0	3
Otu0000032	3	1	1	0	1	0	0	2	0	2	1	0	0	5	0	0
Otu0000034	2	2	4	4	1	2	1	0	2	0	0	2	0	0	1	0
Otu0000035	3413	2878	2527	968	358	23	3268	2643	2044	2105	1825	2057	2213	2355	2546	2507
Otu0000036	2	0	0	0	2	0	0	0	1	2	0	0	0	0	1	2
Otu0000037	1	4	4	2	2	1	4	1	3	0	1	0	2	4	0	3
Otu0000038	0	1	1	0	0	2	1	0	0	0	1	0	0	0	0	0
Otu0000039	0	0	1	4	1	1	4	1	1	3	1	0	0	0	3	3
Otu0000040	6	5	6	3	10	3	4	1	1	2	2	3	5	2	3	0
Otu0000041	1073	1058	686	495	295	14	1395	2272	1139	1161	723	1309	1240	1587	2347	1907
Otu0000042	0	0	0	0	1	0	0	0	6	0	5	0	0	0	0	0
Otu0000043	0	0	2	0	1	2	0	2	1	0	2	0	0	1	1	2
Otu0000045	1	2	1	2	2	2	2	3	0	2	1	4	1	3	1	2
Otu0000046	1	1	2	3	2	1	1	1	0	2	0	3	4	1	0	3
Otu0000047	1	2	6	3	4	0	1	3	2	1	2	3	4	2	5	1
Otu0000048	1	1	0	1	0	1	2	1	0	3	0	0	0	2	0	0
Otu0000049	11	5	8	6	10	6	7	0	3	5	7	8	6	7	5	10
Otu0000050	2	1	2	1	2	0	0	1	1	2	0	0	0	1	0	0
Otu0000051	651	649	450	411	262	11	2822	3326	1694	2158	1360	1737	1625	2010	2563	2960
Otu0000053	0	0	1	0	1	0	1	0	0	0	0	0	0	1	0	0
Otu0000055	5	1	1	1	0	0	5	6	1	4	1	3	1	3	4	6
Otu0000056	8460	6184	5366	517	153	13	7636	7328	8669	16408	12333	4201	5430	5851	7502	11061
Otu0000057	3	0	1	0	0	1	1	2	0	0	1	2	0	0	0	0
Otu0000058	0	0	0	0	1	0	0	0	0	0	0	0	0	0	0	0
Otu0000059	1	2	4	7	5	2	1	0	0	0	0	1	1	0	0	1
Otu0000060	0	0	2	0	0	1	1	1	1	0	1	0	0	1	1	0
Otu0000061	2	1	1	1	6	0	2	2	1	1	1	0	0	2	1	1
Otu0000062	0	0	0	0	0	1	0	0	0	0	0	0	0	0	1	0
Otu0000063	1	1	1	1	1	1	3	1	1	0	1	0	0	0	3	1
Otu0000064	0	0	0	1	3	0	0	0	1	0	0	0	0	2	1	1
Otu0000065	1	0	0	1	0	0	0	0	0	0	1	3	0	0	0	0
Otu0000067	1	1	1	1	1	2	1	1	2	0	2	2	0	0	2	1
Otu0000068	23	20	18	37	38	36	14	6	12	7	8	1	2	16	12	19
Otu0000069	0	0	0	0	0	1	0	0	0	0	0	1	0	0	0	0
Otu0000070	3222	3643	2231	1261	487	21	5719	5320	3199	3375	2389	4335	3879	8146	6369	7618
Otu0000071	7	6	8	140	256	191	5	2	3	5	3	3	6	1	4	1
Otu0000072	1	1	1	0	0	0	2	1	1	2	0	1	0	1	0	3
Otu0000073	1	1	1	1	3	2	1	1	1	3	1	2	0	3	1	5
Otu0000074	0	0	2	2	0	0	1	1	1	1	1	0	0	1	1	1
Otu0000075	4	2	6	4	4	0	5	5	1	4	4	6	7	8	4	13
Otu0000077	0	0	0	0	1	0	0	0	0	0	0	0	0	0	0	0
Otu0000078	0	1	2	0	0	1	0	1	0	1	1	1	0	1	0	0
Otu0000080	3	4	2	0	6	3	2	1	0	0	0	2	2	1	1	6
Otu0000081	0	1	0	0	0	0	0	0	0	1	0	0	0	0	0	0
Otu0000082	0	1	2	39	51	50	0	0	0	0	0	0	0	0	0	0
Otu0000083	0	2	0	1	1	2	1	0	1	0	0	0	0	2	0	0
Otu0000084	0	1	0	0	0	0	0	0	0	0	0	0	1	4	0	0
Otu0000086	0	1	0	0	1	0	0	0	0	0	0	0	1	1	0	0
Otu0000087	0	0	0	1	0	0	0	0	0	0	0	0	1	0	0	0
Otu0000088	0	0	0	0	1	0	0	0	0	0	0	0	0	2	0	0
Otu0000089	1	1	1	0	0	1	0	0	1	0	0	0	0	1	0	0
Otu0000090	1	1	0	0	2	1	0	0	2	0	0	0	0	0	1	0
Otu0000091	0	0	0	1	0	0	0	0	0	0	0	0	0	0	0	0
Otu0000092	109	132	129	605	9227	534	75	55	152	73	58	43	38	37	63	64
Otu0000093	0	0	1	1	0	0	0	0	0	0	0	0	1	0	0	0
Otu0000095	2	1	1	0	0	1	1	2	0	0	1	0	1	1	2	0
Otu0000097	0	1	1	0	1	0	0	0	1	1	1	1	1	2	0	0
Otu0000098	3	2	2	1	3	1	2	0	0	1	0	0	3	0	0	1
Otu0000099	0	1	0	0	0	0	2	0	0	1	0	0	0	0	0	0
Otu0000100	0	1	0	0	0	0	0	0	1	0	0	1	0	1	0	0
Otu0000102	0	0	0	0	0	0	1	0	0	0	0	0	0	1	0	0
Otu0000103	0	4	0	0	0	0	0	1	1	1	0	0	0	0	0	0
Otu0000105	0	0	0	0	0	0	1	0	0	0	0	0	0	0	1	0
Otu0000106	10	7	7	2	8	5	6	6	4	1	4	7	3	8	6	8
Otu0000108	1	3	2	0	1	2	0	0	1	0	0	1	1	0	0	0
Otu0000109	0	1	2	0	0	0	0	0	0	0	0	0	0	2	0	0
Otu0000110	2	2	2	1	1	3	2	0	4	0	0	1	2	2	1	1
Otu0000111	0	0	0	0	0	0	1	0	0	0	0	0	0	0	0	0
Otu0000112	2	1	0	0	0	1	2	1	1	0	0	1	0	1	0	0
Otu0000113	0	2	3	0	0	1	0	0	0	0	0	0	1	0	0	1
Otu0000114	1	5	1	2	0	0	0	1	0	1	0	0	0	1	0	1
Otu0000115	1	0	0	0	0	0	4	0	0	1	0	1	0	2	0	0
Otu0000117	1228	1058	1192	381	205	12	1583	1363	1080	1077	810	900	1063	1047	1201	1562
Otu0000118	11	6	14	1	1	1	2	6	2	4	0	4	3	5	5	2
Otu0000120	398	364	280	203	68	2	1232	1674	971	988	806	514	610	908	624	680
Otu0000121	2	0	0	0	0	0	2	0	0	0	1	0	0	1	0	0
Otu0000122	214	186	138	2661	4799	4765	96	103	290	912	74	383	27777	243	331	160
Otu0000123	0	0	0	2	3	3	1	1	0	0	0	0	0	0	0	0
Otu0000124	0	0	1	1	0	1	1	0	1	0	0	0	0	1	1	1
Otu0000125	0	0	0	0	0	0	2	0	1	0	1	1	0	0	0	1
Otu0000126	0	0	0	0	0	0	0	0	1	0	0	0	0	0	0	0
Otu0000127	939	684	490	320	224	16	669	906	564	501	331	459	434	587	861	709
Otu0000129	0	0	0	0	0	2	0	0	0	0	0	1	1	0	0	1
Otu0000130	144	157	139	70	49	22	623	605	416	627	444	254	289	456	903	1513
Otu0000131	0	0	0	0	1	0	0	0	0	0	0	0	0	0	0	0
Otu0000132	488	420	368	189	67	5	568	526	326	334	335	442	518	543	571	625
Otu0000134	0	0	0	1	0	0	0	1	1	0	0	0	1	0	1	0
Otu0000135	3	0	1	0	0	1	1	1	3	1	0	1	1	2	0	3
Otu0000136	2119	2014	1499	1197	452	17	10104	11977	9073	8141	5786	4089	3884	4861	6388	5851
Otu0000137	0	0	0	0	0	0	0	0	0	0	1	0	0	0	0	0
Otu0000139	1	0	1	1	0	0	0	0	0	0	1	0	0	0	0	0
Otu0000140	0	0	0	0	0	0	1	0	1	0	0	0	1	0	0	0
Otu0000141	2	3	2	1	1	1	1	0	2	0	0	3	1	1	0	2
Otu0000142	6	11	7	12	9	0	2	5	10	2	4	1	0	9	1	1
Otu0000143	0	0	0	0	0	1	0	0	1	0	0	1	0	2	0	0
Otu0000144	3282	2667	2368	1188	440	128	6987	6104	4849	4606	4078	3277	3318	4232	4014	3951
Otu0000145	0	0	1	0	0	0	0	1	1	1	0	0	0	1	0	0
Otu0000146	178	181	196	281	312	304	57	53	105	50	51	18	14	59	78	71
Otu0000147	0	0	2	0	0	0	0	1	1	0	0	3	2	0	0	0
Otu0000148	0	1	0	0	0	0	0	0	0	0	0	0	0	0	0	1
Otu0000149	2006	1670	1924	947	611	520	5125	4713	4401	4687	4162	1586	1829	1739	3248	3694
Otu0000150	1	0	0	1	0	0	0	0	0	0	0	0	0	0	0	0
Otu0000151	1	0	0	0	1	0	1	0	0	0	0	1	1	0	0	0
Otu0000152	2	4	2	2	2	1	6	0	0	1	0	3	1	1	1	2
Otu0000153	1	0	0	1	1	0	0	0	1	0	0	0	0	0	0	0
Otu0000154	1	0	0	1	2	0	0	0	0	0	2	0	0	1	2	0
Otu0000156	0	0	0	0	0	0	0	0	0	0	0	1	0	0	0	0
Otu0000157	0	2	0	0	0	0	0	0	0	0	0	0	0	0	0	0
Otu0000158	480	470	492	198	102	10	477	184	151	192	159	181	211	274	296	320
Otu0000159	13	8	5	96	52	54	2	1	2	1	3	0	1	0	2	1
Otu0000160	6	9	10	6	4	2	3	2	5	2	1	4	0	2	3	5
Otu0000161	17	6	18	69	137	30	22	8	19	17	4	156	23	10	1	8
Otu0000163	0	0	0	0	1	0	0	0	0	0	0	2	0	0	0	0
Otu0000164	0	0	0	0	0	0	1	1	3	0	0	0	0	5	0	0
Otu0000165	1	0	1	0	2	0	0	0	2	0	0	0	0	0	0	1
Otu0000166	1	2	0	0	0	0	0	0	0	0	0	2	0	1	0	0
Otu0000167	0	0	0	0	4	0	0	0	0	0	0	0	1	0	0	0
Otu0000168	1	1	0	0	3	0	0	0	0	1	0	0	0	2	0	0
Otu0000170	1	4	0	1	1	3	3	0	1	2	1	0	1	2	2	3
Otu0000171	57	58	46	9	3	2	50	13	12	12	5	48	35	65	52	59
Otu0000173	2861	2426	2530	1580	1708	1142	413	134	179	152	110	97	117	130	206	248
Otu0000174	766	787	556	327	130	10	1476	1453	1002	901	555	1146	978	1599	1495	1782
Otu0000175	0	0	0	0	0	0	0	0	0	0	0	1	0	0	0	0
Otu0000176	4	1	0	0	0	0	0	0	0	0	0	1	1	0	0	0
Otu0000177	0	0	0	0	0	0	0	26	7	1	3	0	0	0	0	0
Otu0000178	0	0	0	0	0	0	0	0	1	0	0	0	0	1	0	1
Otu0000179	7	11	14	6	5	0	0	1	1	3	2	0	1	1	1	0
Otu0000180	752	713	449	263	147	9	639	483	250	346	236	809	770	792	1001	1015
Otu0000181	1	0	0	3	0	0	1	0	0	0	2	1	1	2	0	0
Otu0000182	58	65	47	34	16	0	152	119	80	91	76	57	56	69	60	76
Otu0000183	227	196	196	120	116	65	131	1376	1823	2717	1942	41	42	69	203	209
Otu0000186	1	0	0	0	0	1	2	0	1	0	1	2	0	0	0	0
Otu0000187	2	5	3	1	0	0	8	9	3	4	2	8	6	8	11	17
Otu0000188	9	6	5	7	12	5	9	214	148	57	26	35	7	20	4	2
Otu0000189	703	678	651	231	76	3	2078	2038	1661	1724	1280	1174	970	1403	1808	1924
Otu0000190	0	0	0	0	1	0	0	0	0	0	0	0	0	1	0	0
Otu0000192	0	0	1	1	2	0	5	3	0	2	0	1	0	1	0	4
Otu0000197	0	0	0	0	0	0	0	0	0	1	0	0	1	0	0	0
Otu0000198	0	0	0	0	1	0	1	0	0	0	0	0	0	1	0	0
Otu0000199	0	0	0	0	1	0	0	0	0	0	0	0	0	0	0	0
Otu0000200	0	0	1	0	2	3	1	1	1	0	1	1	3	1	1	1
Otu0000202	0	0	0	0	0	0	0	0	1	0	0	0	0	0	0	0
Otu0000203	11	13	5	89	107	53	4	2	7	4	2	1	2	2	2	0
Otu0000206	0	1	0	1	2	1	0	1	1	0	0	0	0	1	3	0
Otu0000209	1295	1202	1238	706	511	306	324	186	272	215	204	57	81	230	307	289
Otu0000210	0	1	0	0	0	0	0	0	0	0	0	0	0	0	0	0
Otu0000212	1168	1007	878	339	119	20	1811	1487	1034	1161	1055	1123	1106	1493	1826	1882
Otu0000213	23	29	32	80	53	29	20	16	26	23	11	16	8	13	17	13
Otu0000214	23	11	19	112	87	66	4	2	11	7	6	4	2	4	3	5
Otu0000216	335	290	331	200	71	6	502	466	325	313	310	195	297	230	284	285
Otu0000218	1	0	0	1	1	0	0	0	1	0	0	0	0	0	0	1
Otu0000219	33	41	39	16	5	1	59	60	50	55	47	14	25	20	42	26
Otu0000220	0	0	0	1	1	0	0	0	0	0	0	0	0	0	0	0
Otu0000222	1	0	0	1	0	1	0	3	2	1	1	0	1	1	0	2
Otu0000223	0	0	0	1	0	0	0	0	0	2	0	0	0	2	1	1
Otu0000224	0	0	0	0	0	0	0	0	0	0	0	0	0	1	0	0
Otu0000225	0	0	0	0	0	0	0	0	1	0	1	0	0	1	0	0
Otu0000226	2	2	5	2	0	0	0	2	4	0	1	0	0	0	0	0
Otu0000227	18	11	4	7	4	1	21	7	21	18	12	5	6	6	4	7
Otu0000228	0	0	0	0	0	0	0	0	0	0	2	0	0	1	0	0
Otu0000229	0	1	0	0	0	1	0	1	0	0	0	0	0	1	0	0
Otu0000231	51	31	21	107	101	41	54	1196	274	134	90	52883	1596	1138	78	85
Otu0000233	0	0	0	1	0	0	0	0	0	0	1	1	0	0	0	3
Otu0000235	756	610	571	266	74	4	2918	3422	2572	2501	1797	1525	1265	1631	2383	2596
Otu0000236	0	1	0	2	3	1	0	0	0	0	0	0	0	0	0	0
Otu0000238	9	4	4	4	3	0	4	9	1	2	2	6	4	6	11	8
Otu0000239	1	0	0	0	0	1	2	0	4	0	1	1	0	1	0	1
Otu0000240	1	0	0	0	0	0	0	0	0	0	0	0	0	0	0	0
Otu0000242	0	0	0	0	0	0	0	0	0	1	0	0	1	0	0	1
Otu0000244	0	0	0	0	0	0	0	0	0	0	0	0	0	0	0	1
Otu0000246	0	0	0	0	1	0	0	0	0	0	0	0	0	0	0	0
Otu0000248	0	0	1	0	0	1	0	1	2	0	0	1	0	0	0	0
Otu0000249	4	0	1	3	1	1	2	0	0	0	3	1	0	1	0	1
Otu0000250	0	0	0	2	1	4	0	0	0	0	0	0	1	0	0	0
Otu0000251	0	0	0	0	0	0	0	1	0	0	0	1	0	0	0	1
Otu0000252	0	0	1	1	1	1	0	0	2	1	0	0	1	1	0	0
Otu0000253	1	1	2	1	4	2	3	1	2	1	3	5	1	0	6	3
Otu0000254	0	0	0	1	3	0	1	0	1	0	1	1	2	1	0	1
Otu0000255	64	45	53	42	68	77	12	9	15	9	14	3	9	10	11	14
Otu0000257	0	0	0	0	0	0	0	1	1	0	1	0	0	0	0	0
Otu0000259	1	1	2	0	1	1	1	1	0	0	0	1	0	0	1	2
Otu0000260	0	4	1	0	3	0	0	0	0	0	0	0	0	0	0	1
Otu0000261	0	0	0	0	0	0	0	0	0	1	1	0	0	0	1	1
Otu0000262	0	0	0	0	0	0	0	0	1	0	0	0	0	0	1	0
Otu0000263	1	0	0	0	0	0	1	0	0	0	1	2	0	1	1	0
Otu0000264	384	372	256	240	94	12	925	1070	638	681	509	504	419	596	608	567
Otu0000266	0	1	1	0	0	0	0	1	0	1	0	0	0	0	0	0
Otu0000269	7	4	4	10	16	2	1	1	6	0	0	11	0	5	0	1
Otu0000270	0	1	1	0	0	0	0	1	0	0	0	0	0	1	1	0
Otu0000271	0	0	0	0	0	0	0	0	1	0	1	0	0	0	0	0
Otu0000272	2	3	1	3	2	0	0	1	1	0	0	0	0	1	0	0
Otu0000273	0	0	0	0	0	0	0	0	1	0	0	0	0	1	0	0
Otu0000276	0	4	1	9	10	4	0	0	1	0	1	0	1	2	0	2
Otu0000279	3993	3905	3683	852	485	136	2121	1605	1290	1610	1111	2247	1773	2790	8401	10853
Otu0000281	1	0	1	0	1	0	1	0	0	1	0	0	0	0	0	2
Otu0000282	0	0	0	1	0	0	0	0	0	0	0	0	1	0	0	0
Otu0000283	4	1	1	16	23	23	2	1	1	1	1	1	0	0	2	1
Otu0000285	381	368	270	102	37	1	164	54	34	47	23	261	173	473	233	274
Otu0000286	0	0	0	0	1	0	0	0	0	0	0	0	0	0	0	0
Otu0000291	1	2	1	1	1	1	1	1	2	0	0	3	0	0	0	0
Otu0000292	36	22	22	23	17	15	10	3	5	5	3	1	1	0	4	3
Otu0000294	0	0	0	0	1	0	2	0	0	0	0	0	0	0	0	1
Otu0000295	1	0	1	6	1	2	1	1	0	0	0	0	3	2	0	0
Otu0000297	1	0	0	0	0	0	0	0	0	0	0	0	0	0	0	0
Otu0000299	0	1	0	0	0	0	0	0	0	0	0	0	0	0	0	0
Otu0000300	637	751	603	280	101	30	1899	2385	1555	1843	1175	1020	992	1262	1895	2371
Otu0000302	0	1	0	0	0	0	0	0	0	0	0	0	0	1	0	0
Otu0000304	0	0	1	0	0	0	0	0	0	0	0	0	0	0	0	0
Otu0000305	1	6	0	9	1	0	1	2	1	0	0	0	1	4	3	3
Otu0000312	3	1	2	2	1	0	2	0	1	1	0	1	1	2	1	1
Otu0000313	295	291	387	247	310	214	91	24	50	30	27	31	23	66	77	76
Otu0000314	4	2	2	2	3	0	55	96	70	41	51	11	12	13	21	32
Otu0000315	0	0	1	0	0	0	0	0	0	0	0	0	0	0	0	0
Otu0000317	0	1	0	0	0	0	0	0	1	0	0	0	0	0	0	0
Otu0000318	0	0	1	0	1	1	0	0	0	0	0	0	0	0	0	0
Otu0000319	0	0	0	0	1	0	0	0	0	0	0	1	0	0	0	0
Otu0000320	1	1	0	0	0	0	0	1	1	0	0	0	0	0	0	0
Otu0000321	1	0	0	0	0	0	0	0	0	0	0	0	0	0	0	0
Otu0000323	1	4	2	2	0	0	2	0	3	0	0	1	1	1	5	2
Otu0000324	2	1	0	1	1	0	1	5	3	2	0	1	1	2	0	4
Otu0000325	0	1	0	0	0	0	0	1	1	0	0	0	0	0	0	0
Otu0000327	1	2	1	1	0	0	0	1	2	1	0	1	5	3	4	1
Otu0000332	0	3	0	0	0	1	0	0	0	0	1	0	0	0	0	0
Otu0000333	0	0	1	0	1	1	1	0	0	2	0	0	0	0	0	0
Otu0000335	0	0	0	1	0	1	0	0	0	0	0	0	0	0	0	0
Otu0000336	0	1	0	6	2	0	2	0	0	0	0	0	0	0	0	0
Otu0000337	0	2	0	0	0	0	3	4	0	3	0	0	2	0	3	1
Otu0000338	10	13	7	1	3	0	23	35	18	21	14	14	0	16	12	0
Otu0000339	0	0	1	0	0	0	0	0	1	0	1	1	0	1	0	1
Otu0000340	0	0	0	0	0	0	0	0	0	0	1	1	0	0	1	0
Otu0000341	7	9	5	22	8	0	7	2	7	7	7	4	3	7	0	6
Otu0000343	1	0	0	3	2	5	0	0	0	0	0	0	0	1	0	0
Otu0000344	0	1	0	0	0	0	0	1	1	0	0	0	0	0	0	0
Otu0000347	5	0	3	0	0	0	0	0	0	0	3	1	0	2	1	0
Otu0000349	1	6	3	5	3	0	6	19	14	10	7	10	10	4	16	11
Otu0000350	2	1	0	1	1	0	1	0	3	0	3	1	0	0	2	1
Otu0000352	1	0	1	0	0	2	1	0	2	0	1	0	0	2	1	0
Otu0000353	0	0	2	0	0	0	0	0	0	0	0	0	0	0	0	0
Otu0000354	0	1	0	0	0	0	0	1	0	2	0	0	0	0	0	0
Otu0000357	1	0	1	2	0	0	0	0	0	0	0	0	0	1	0	0
Otu0000362	3627	2496	3237	930	568	189	3424	2533	1927	1904	1873	1580	1143	2114	2178	2720
Otu0000364	0	0	0	0	0	0	0	0	0	0	0	0	0	0	1	0
Otu0000365	0	1	0	0	0	0	0	0	0	0	0	0	0	0	0	0
Otu0000367	0	0	0	0	0	0	0	1	1	0	0	0	0	0	0	0
Otu0000371	1	0	0	0	0	0	0	0	0	0	0	1	1	1	1	0
Otu0000373	1	0	0	1	0	0	0	0	2	1	1	0	0	0	0	0
Otu0000377	16	10	11	0	1	0	3	2	3	1	0	3	1	5	10	5
Otu0000379	3	4	5	2	4	1	6	3	4	0	1	2	2	1	1	3
Otu0000380	0	0	1	0	0	0	0	0	0	0	0	0	0	0	0	0
Otu0000382	21	40	24	28	37	15	20	3	8	8	2	10	2	10	14	2
Otu0000385	1	0	1	1	0	1	2	0	0	1	0	0	1	0	1	1
Otu0000388	5	4	3	2	2	1	0	0	1	1	0	0	0	0	1	0
Otu0000389	0	0	0	0	0	0	0	0	0	0	0	1	0	0	0	0
Otu0000390	0	0	0	0	1	0	0	0	0	0	0	0	0	0	0	0
Otu0000393	784	841	1123	592	753	833	380	198	161	176	144	96	135	141	127	170
Otu0000394	0	0	0	0	0	0	0	0	0	0	0	0	0	0	0	1
Otu0000396	8	9	18	21	31	27	5	1	3	0	0	1	0	1	0	3
Otu0000399	39	60	43	30	23	20	2	1	17	5	4	2	3	40	20	10
Otu0000401	0	0	0	0	0	0	0	0	1	0	0	0	0	0	0	0
Otu0000402	2	2	3	52	91	44	2	1	0	2	0	0	0	0	1	0
Otu0000406	2518	1862	1881	682	258	15	13003	12972	10951	10752	12698	2546	3179	3190	4091	4538
Otu0000407	0	1	0	11	26	2	1	0	0	1	2	0	0	0	1	0
Otu0000409	1	2	1	0	0	1	0	0	2	0	0	1	0	0	0	1
Otu0000410	1	0	0	0	1	0	0	0	0	0	0	0	0	0	0	0
Otu0000411	183	209	95	69	30	1	244	308	135	130	100	238	183	260	245	231
Otu0000412	2447	1777	2142	584	469	246	1476	906	796	1285	1089	649	621	715	1433	1800
Otu0000413	0	1	0	1	1	0	0	1	1	0	0	0	0	0	0	0
Otu0000414	279	229	234	82	36	5	476	226	228	268	257	196	236	298	137	251
Otu0000415	1332	1235	1189	332	138	3	2240	1324	936	1374	1149	1072	1032	1370	1242	1533
Otu0000419	0	1	1	0	0	0	0	0	1	0	0	0	1	0	0	0
Otu0000420	0	0	0	0	0	0	0	0	0	0	0	0	0	0	1	0
Otu0000422	514	643	386	197	85	4	768	826	482	483	314	631	565	1076	940	1228
Otu0000423	1	0	0	0	0	0	0	0	0	0	0	0	0	2	0	0
Otu0000426	1	0	0	0	0	0	0	0	0	0	0	1	0	0	1	0
Otu0000427	31	25	23	154	187	133	11	2	16	10	8	0	1	3	6	9
Otu0000428	24	33	16	22	44	55	7	4	7	9	3	2	0	7	7	5
Otu0000429	8	11	9	42	41	51	2	3	4	6	3	2	0	1	2	3
Otu0000434	467	404	367	129	48	1	1264	1151	770	937	922	425	483	627	564	511
Otu0000435	365	407	174	195	101	4	860	1168	633	611	454	439	528	683	777	677
Otu0000436	24	30	23	14	28	25	11	12	25	8	6	2	6	16	9	16
Otu0000440	0	0	0	1	1	0	0	0	0	0	0	0	0	0	0	0
Otu0000442	16	36	20	11	12	6	4	1	11	4	0	5	1	12	18	14
Otu0000443	0	0	1	0	0	0	1	0	0	1	0	1	0	0	0	1
Otu0000444	0	1	0	0	1	0	0	0	0	0	0	0	0	0	0	1
Otu0000445	16	30	14	107	147	373	9	6	6	8	2	5	6	8	3	11
Otu0000448	0	0	0	2	0	1	1	0	0	0	0	0	0	0	1	0
Otu0000449	0	0	0	0	0	0	0	0	0	0	0	0	0	0	0	1
Otu0000451	18	13	8	40	38	35	9	7	5	3	5	3	2	35	10	6
Otu0000453	489	287	296	48	17	1	577	312	257	399	368	228	207	275	361	438
Otu0000456	3	3	10	3	0	1	1	3	7	4	0	0	0	0	6	0
Otu0000457	127	152	154	130	130	114	32	10	33	23	14	13	5	77	49	25
Otu0000458	1	1	1	11	15	3	0	0	1	2	0	0	0	1	0	0
Otu0000460	0	0	0	1	5	4	0	0	1	0	0	0	0	0	0	0
Otu0000461	8	7	1	2	4	1	0	0	1	1	0	1	2	2	0	0
Otu0000462	1	0	0	0	2	0	0	0	1	1	1	0	0	0	0	0
Otu0000463	0	0	0	0	0	0	0	0	0	0	1	0	0	0	0	0
Otu0000465	6	29	12	20	19	20	2	6	10	4	6	0	0	10	11	13
Otu0000466	2	1	2	0	1	1	0	0	2	1	2	0	0	0	0	3
Otu0000468	0	0	1	0	0	0	0	0	0	0	0	0	0	0	0	0
Otu0000469	0	0	0	0	0	0	0	0	0	1	0	0	1	0	0	0
Otu0000470	4	2	0	3	1	4	0	8	5	4	6	0	1	1	1	1
Otu0000471	1	3	1	0	2	2	6	1	6	1	1	3	3	2	0	5
Otu0000473	1051	888	837	232	71	8	1506	1329	854	1123	976	640	920	757	637	788
Otu0000474	0	0	2	5	2	1	0	8	2	2	0	1	1	1	1	0
Otu0000475	1	2	1	0	0	676	242	0	0	0	0	0	0	0	0	0
Otu0000477	0	0	0	0	0	1	1	0	0	0	0	0	0	0	0	0
Otu0000478	355	285	251	152	66	2	799	978	696	759	658	288	346	364	420	433
Otu0000479	11	18	8	1	3	0	7	4	3	0	1	5	9	14	13	12
Otu0000480	8	8	4	11	17	5	1	0	0	0	0	0	0	0	1	1
Otu0000481	28	36	26	73	91	24	15	2	3	2	6	1	0	0	3	3
Otu0000484	3	9	6	13	33	1	9	1	0	3	5	1	0	3	19	1
Otu0000486	0	0	1	0	0	0	0	0	0	0	0	0	0	0	0	0
Otu0000487	1	2	1	26	45	5	4	0	0	2	0	1	1	0	0	0
Otu0000489	0	0	0	0	0	0	0	0	1	0	0	0	0	0	0	0
Otu0000490	818	1179	619	2673	2201	1294	452	258	613	952	371	193	122	251	150	204
Otu0000491	0	0	0	2	1	0	0	0	0	0	0	0	0	0	0	0
Otu0000492	0	0	0	0	0	0	0	0	0	1	0	0	0	0	0	0
Otu0000493	567	707	433	223	96	1	788	764	471	468	302	639	609	1070	1002	1063
Otu0000495	0	0	1	1	0	1	0	0	0	1	0	0	0	0	0	1
Otu0000496	5	1	2	4	6	11	6	1	0	4	0	0	1	1	0	0
Otu0000499	13	19	15	830	1199	2621	41	5	4	9	5	10	5	9	4	9
Otu0000500	241	130	169	42	43	57	33	5	17	10	23	2	2	4	2	5
Otu0000501	0	1	1	2	0	0	0	0	1	0	0	0	0	0	0	0
Otu0000502	0	1	0	0	1	0	0	0	0	0	0	1	0	0	0	0
Otu0000504	0	0	0	0	0	0	1	0	1	0	1	0	0	0	0	0
Otu0000506	0	0	1	0	0	0	0	1	0	0	0	0	0	0	0	0
Otu0000507	0	0	0	5	16	0	2	0	1	0	0	0	0	0	0	0
Otu0000508	425	298	390	190	159	66	148	133	150	277	208	59	67	71	67	78
Otu0000510	0	0	0	0	0	0	0	0	0	1	0	0	1	0	0	0
Otu0000511	0	0	0	0	0	0	0	0	0	0	0	0	0	0	1	0
Otu0000512	0	0	1	1	0	0	0	0	0	0	0	0	0	0	0	0
Otu0000515	0	30	1	1	1	2	0	0	0	0	0	0	0	0	0	0
Otu0000516	0	1	1	0	0	0	1	0	0	0	0	0	0	0	0	0
Otu0000521	13	33	25	12	17	10	1	5	3	4	0	0	0	2	6	5
Otu0000523	0	1	0	0	0	0	0	1	0	0	0	0	0	3	0	0
Otu0000524	0	0	0	0	0	1	0	0	0	0	0	0	0	0	0	0
Otu0000527	0	0	1	0	0	1	2	0	0	1	0	0	0	2	2	2
Otu0000529	14	17	9	4	2	0	2	12	4	1	1	267	16	6	2	0
Otu0000530	1188	1303	954	640	242	11	5152	6797	4285	4590	3263	1834	2184	3154	2613	2689
Otu0000531	1	0	1	1	1	1	2	1	0	0	1	0	0	0	0	0
Otu0000532	0	0	0	0	0	0	1	0	0	0	0	0	0	0	0	0
Otu0000533	0	0	0	0	1	1	0	0	0	0	0	0	0	0	0	0
Otu0000534	800	681	838	310	125	5	615	510	357	394	362	292	418	421	455	476
Otu0000536	137	103	95	32	21	1	114	69	50	63	48	48	63	82	50	86
Otu0000537	0	0	0	0	1	0	2	0	1	0	0	0	1	0	0	0
Otu0000538	0	0	0	7	5	7	1	0	0	0	0	0	0	0	0	1
Otu0000543	217	270	135	102	67	9	552	850	385	450	376	392	448	478	545	561
Otu0000544	245	158	181	165	83	9	3088	1519	1160	1618	1454	428	491	546	583	768
Otu0000545	0	0	0	0	0	0	0	0	0	0	0	1	0	0	0	0
Otu0000547	0	0	0	0	0	1	0	0	0	0	0	1	0	0	1	0
Otu0000548	0	0	0	0	0	0	0	0	2	0	0	0	0	0	0	0
Otu0000553	0	0	1	0	0	0	0	0	0	0	0	0	0	0	1	0
Otu0000554	13	5	1	7	29	12	3	0	1	1	0	2	0	0	0	0
Otu0000555	43	48	52	20	14	5	8	5	18	8	4	10	8	34	16	17
Otu0000556	0	0	0	0	0	0	0	0	1	0	0	0	0	0	0	0
Otu0000559	0	0	0	0	0	0	0	0	0	0	0	0	0	1	0	0
Otu0000560	1	0	0	0	0	0	0	0	0	0	0	0	0	0	0	0
Otu0000564	45	39	55	122	148	102	12	5	16	12	8	5	4	16	14	13
Otu0000565	39	38	35	23	8	0	114	132	89	71	97	50	59	73	71	63
Otu0000568	0	0	0	0	0	0	0	2	0	0	0	0	0	0	0	1
Otu0000570	627	753	400	110	37	1	247	151	79	85	74	372	297	669	434	271
Otu0000572	5	3	1	7	13	8	3	6	4	3	2	0	0	1	0	1
Otu0000573	2	3	3	0	1	197	5	0	0	0	0	0	0	0	1	2
Otu0000577	0	0	1	1	0	1	0	0	0	0	0	0	0	0	0	0
Otu0000578	0	3	2	3	6	7	1	1	0	0	2	6	1	1	1	1
Otu0000579	0	1	0	0	0	1	0	0	0	0	0	0	0	1	0	0
Otu0000580	1	0	0	0	0	0	0	1	0	0	0	0	0	0	0	0
Otu0000581	0	0	0	0	0	1	0	0	1	0	0	0	0	0	0	0
Otu0000584	1	0	0	0	0	0	0	0	0	0	0	0	0	0	0	0
Otu0000585	0	0	0	0	0	1	0	0	0	0	0	0	0	0	0	0
Otu0000590	8	3	1	3	0	0	0	0	4	2	0	0	0	0	0	0
Otu0000591	1	0	1	0	0	0	0	0	0	0	2	0	0	0	0	0
Otu0000594	1	0	0	0	0	0	2	0	0	0	0	0	0	0	1	0
Otu0000595	0	0	0	0	0	0	0	0	0	0	0	0	0	0	0	1
Otu0000599	1184	840	682	324	303	202	90	19	51	16	41	6	3	6	7	4
Otu0000602	7	6	1	4	7	1	7	5	2	7	2	1	0	1	2	0
Otu0000603	0	0	0	1	0	0	0	0	0	0	0	0	1	0	0	0
Otu0000604	0	0	1	0	0	0	0	0	0	0	0	0	0	0	0	0
Otu0000605	2	0	2	2	4	2	2	0	0	1	0	0	1	0	0	0
Otu0000606	0	0	0	0	0	1	0	0	0	1	2	0	1	0	0	0
Otu0000607	11	9	10	3	6	0	5	1	3	3	5	1	1	7	7	12
Otu0000609	0	0	0	4	3	0	2	3	3	0	0	0	0	0	0	0
Otu0000611	1	0	1	0	0	0	0	0	0	0	0	0	0	0	0	1
Otu0000613	1	0	0	0	0	0	0	0	0	0	0	0	0	0	0	0
Otu0000614	24	30	14	1	0	0	10	9	6	7	0	13	16	27	20	14
Otu0000615	82	73	68	67	98	60	14	17	60	22	34	8	3	108	30	34
Otu0000618	15	8	11	17	13	4	3	3	14	5	10	1	0	1	3	3
Otu0000619	1	0	2	7	4	0	0	0	0	0	0	1	0	2	0	0
Otu0000620	1	0	0	0	0	0	0	0	0	1	0	0	0	0	0	0
Otu0000627	264	221	209	384	414	333	77	54	54	48	43	22	18	14	77	69
Otu0000629	0	0	0	0	0	0	0	0	0	0	1	0	0	0	0	0
Otu0000630	10	3	11	19	21	31	1	2	20	3	3	0	1	3	1	3
Otu0000631	0	1	0	2	0	2	0	0	0	0	0	0	0	2	0	0
Otu0000636	28	39	15	14	6	0	24	17	10	8	5	30	19	18	31	15
Otu0000637	4	3	0	2	1	1	1	0	3	0	2	0	0	1	0	0
Otu0000638	11	5	7	0	0	0	4	0	1	0	2	0	0	0	1	4
Otu0000639	2	0	2	0	7	2	1	29	4	2	0	0	8	0	1	0
Otu0000640	2	2	1	1	0	0	2	1	2	3	1	0	0	5	0	2
Otu0000642	0	0	0	0	0	0	0	0	0	0	0	0	0	0	1	0
Otu0000643	146	162	164	132	85	49	22	9	12	11	14	5	4	6	20	25
Otu0000644	0	1	2	0	1	0	0	0	1	0	0	0	0	1	0	2
Otu0000645	1	0	0	3	3	5	0	0	1	0	0	1	0	1	0	0
Otu0000647	0	0	0	0	0	0	1	0	0	1	0	0	0	0	0	0
Otu0000653	0	0	0	0	0	0	0	1	0	0	0	0	1	1	0	3
Otu0000654	7	4	3	0	0	0	2	0	0	0	1	4	3	2	2	0
Otu0000655	0	0	1	0	0	2	1	3	0	0	1	0	0	0	1	1
Otu0000657	0	0	0	0	0	0	0	0	0	0	0	0	0	2	0	0
Otu0000660	1	0	1	1	0	0	0	0	0	1	0	0	0	0	0	0
Otu0000661	36	41	30	9	6	0	61	87	80	64	41	20	35	46	35	34
Otu0000662	626	556	525	211	218	97	46	13	39	25	42	3	5	4	8	4
Otu0000665	1	0	5	0	0	0	0	1	0	1	1	1	2	4	0	1
Otu0000666	443	582	304	133	51	2	231	179	127	114	69	320	358	573	410	414
Otu0000667	250	192	183	83	89	65	47	2	46	23	42	2	4	3	2	1
Otu0000670	12	27	24	21	10	16	7	4	14	6	4	11	5	51	9	11
Otu0000673	6	9	7	12	10	2	5	4	5	1	3	0	1	2	0	1
Otu0000675	0	0	0	1	0	0	0	0	0	0	0	0	1	0	0	0
Otu0000676	8	13	17	9	19	3	2	0	0	2	0	1	1	4	5	1
Otu0000677	0	0	0	1	0	0	0	0	0	0	0	0	0	0	0	0
Otu0000679	772	791	578	296	101	3	3305	2532	1841	2323	1498	1331	1192	1819	1952	2400
Otu0000680	0	0	0	1	2	0	0	0	0	0	0	0	0	0	0	0
Otu0000681	0	0	0	2	0	0	0	0	0	0	0	0	0	2	1	0
Otu0000684	74	93	57	26	36	24	7	4	2	5	3	4	1	9	7	4
Otu0000688	0	0	0	0	0	0	0	0	1	0	0	0	0	0	0	0
Otu0000689	1	0	1	0	0	0	0	1	0	0	1	0	0	0	0	0
Otu0000690	0	0	1	1	1	1	0	0	1	0	1	0	0	2	0	0
Otu0000694	4	11	9	10	7	2	6	2	4	2	0	1	0	8	5	2
Otu0000696	2	1	0	1	3	0	0	0	0	0	0	0	0	1	0	0
Otu0000697	13	12	12	5	1	1	12	0	2	6	2	2	1	2	1	1
Otu0000702	26	27	31	8	10	2	53	30	28	14	4	34	19	22	0	3
Otu0000704	61	55	39	26	7	0	133	191	108	126	71	54	50	69	72	89
Otu0000706	1	0	0	0	0	0	0	0	0	0	0	0	0	0	0	0
Otu0000709	13	8	11	2	3	1	0	0	2	0	2	4	1	3	1	4
Otu0000710	1	0	0	1	3	4	0	0	1	0	0	0	0	0	0	0
Otu0000711	1	0	0	3	4	7	2	0	0	0	1	1	2	0	0	0
Otu0000714	0	0	0	0	0	1	0	0	1	1	0	0	0	0	1	0
Otu0000716	0	0	0	0	0	1	0	0	0	0	0	0	0	0	0	0
Otu0000717	1	0	0	1	0	0	0	0	0	0	0	0	0	1	0	1
Otu0000720	1	1	0	0	0	0	0	0	0	0	1	0	0	0	1	0
Otu0000721	205	258	214	91	40	5	324	451	214	208	180	290	296	327	409	471
Otu0000724	0	1	1	6	2	3	1	0	1	0	0	0	1	1	2	1
Otu0000725	3	12	8	0	1	0	1	0	1	0	0	4	6	1	2	0
Otu0000726	0	0	0	0	0	0	0	0	0	0	1	0	0	0	0	0
Otu0000727	92	135	62	73	84	21	12	0	8	10	5	0	1	0	0	1
Otu0000728	0	1	0	0	0	0	2	0	0	0	0	1	0	0	0	0
Otu0000730	3	3	4	8	6	3	3	2	3	4	0	0	0	12	0	0
Otu0000740	16	15	21	5	3	0	72	86	38	59	43	22	34	41	56	47
Otu0000744	0	1	0	0	0	0	0	0	1	0	0	0	0	0	0	0
Otu0000748	1	0	0	0	0	0	0	0	0	0	0	0	0	0	1	1
Otu0000749	169	154	187	79	72	34	70	38	40	33	22	25	19	43	93	101
Otu0000750	6	3	3	0	0	0	9	2	2	4	10	4	8	4	7	3
Otu0000752	24	20	18	9	2	0	47	29	23	25	29	23	24	21	26	26
Otu0000753	0	0	0	0	1	0	0	0	0	0	0	0	0	0	1	0
Otu0000756	0	0	0	0	1	0	0	0	0	0	0	1	0	0	0	0
Otu0000758	0	0	0	1	0	0	0	1	2	0	0	1	0	3	0	1
Otu0000759	1	5	2	6	7	2	0	0	0	3	0	0	0	1	0	0
Otu0000761	26	27	20	28	45	38	10	3	2	3	1	0	6	11	7	21
Otu0000762	0	0	1	0	0	0	0	0	0	0	0	0	0	0	0	0
Otu0000763	12	20	5	13	15	15	3	2	4	5	1	0	3	10	4	2
Otu0000766	0	1	0	0	0	0	0	0	0	0	0	0	0	0	0	0
Otu0000767	0	0	0	1	0	0	1	0	4	2	0	0	0	1	0	1
Otu0000768	2	0	2	2	3	6	1	0	1	0	0	0	1	4	0	1
Otu0000769	0	0	0	0	0	0	0	0	0	0	0	0	0	1	0	0
Otu0000771	0	0	0	0	0	1	0	0	0	0	1	0	0	0	0	0
Otu0000773	160	120	121	45	13	2	163	119	81	69	75	57	89	86	65	64
Otu0000775	57	88	49	41	13	1	220	266	139	136	116	132	132	234	165	211
Otu0000776	81	71	60	17	10	3	27	10	11	7	15	22	23	34	19	35
Otu0000777	0	3	4	0	1	1	4	11	2	3	2	0	1	1	0	1
Otu0000778	0	0	0	1	0	0	0	0	0	0	0	0	0	0	0	0
Otu0000783	0	0	0	0	0	0	1	0	0	0	0	0	0	0	0	0
Otu0000784	81	68	81	33	8	0	497	439	386	458	465	179	177	172	252	279
Otu0000785	0	1	0	0	1	0	0	0	0	0	0	0	0	0	0	0
Otu0000786	0	0	0	0	1	3	0	0	0	0	0	0	0	0	0	0
Otu0000787	0	0	0	1	0	0	0	0	0	0	0	0	0	0	0	0
Otu0000789	0	0	0	0	0	0	0	0	0	1	0	0	0	0	0	0
Otu0000790	101	64	56	0	0	0	74	7	13	29	7	58	54	29	11	8
Otu0000791	0	0	0	0	0	0	0	0	0	1	0	0	0	0	0	0
Otu0000792	4	12	5	17	15	13	0	4	5	3	1	1	0	9	7	2
Otu0000794	0	0	0	0	0	1	0	0	1	0	0	1	0	0	0	0
Otu0000795	0	0	0	1	0	0	0	0	0	0	0	0	0	0	0	0
Otu0000797	4	10	5	6	0	0	1	23	24	31	25	2	2	2	0	0
Otu0000798	0	0	0	0	0	0	1	0	0	0	0	0	0	1	0	0
Otu0000799	10	8	11	11	11	8	5	1	5	4	6	2	0	7	4	2
Otu0000803	0	0	0	0	0	0	0	0	1	0	0	0	0	0	1	0
Otu0000806	0	4	0	11	13	15	1	0	0	0	0	0	0	0	0	0
Otu0000813	0	0	0	0	0	0	1	0	0	0	0	0	0	0	0	0
Otu0000814	940	998	921	193	88	9	2482	2075	1348	2618	1638	1197	929	1628	5060	7780
Otu0000815	1	1	0	1	1	1	0	1	2	0	0	0	0	0	0	0
Otu0000818	4	7	6	1	0	0	3	2	7	5	8	3	2	4	2	7
Otu0000819	29	19	22	6	6	6	10	3	16	11	15	0	0	0	0	0
Otu0000820	0	1	0	1	0	0	0	0	0	0	0	0	0	0	0	0
Otu0000821	1	0	2	0	0	0	0	0	0	1	0	0	0	0	0	1
Otu0000824	0	1	0	0	0	0	0	0	0	0	0	0	0	0	0	0
Otu0000825	0	0	0	0	1	0	0	0	0	0	0	0	0	0	0	0
Otu0000826	1	2	2	18	11	28	0	0	1	0	0	0	0	3	1	1
Otu0000830	7	2	2	6	2	1	0	0	1	0	0	0	0	1	0	0
Otu0000831	1	2	1	6	3	0	2	0	1	1	0	0	0	0	0	1
Otu0000833	0	4	1	0	1	0	0	1	0	0	2	0	0	0	0	0
Otu0000835	1	0	0	1	0	0	0	0	3	2	3	1	1	0	2	1
Otu0000836	0	0	0	0	0	1	0	0	1	0	0	0	0	0	0	0
Otu0000840	11	3	7	0	0	0	6	0	1	1	0	0	0	0	0	0
Otu0000842	50	61	38	116	139	68	44	21	30	19	14	15	11	17	856	29
Otu0000845	0	0	0	0	0	0	0	0	0	0	0	0	0	1	0	0
Otu0000850	0	0	0	2	0	0	0	0	1	0	0	0	0	0	0	0
Otu0000851	6	10	6	5	1	0	1	0	2	4	2	15	7	11	8	12
Otu0000853	0	0	0	0	0	0	0	0	0	0	0	1	0	0	0	0
Otu0000854	0	0	0	0	0	0	0	0	0	0	1	0	0	0	0	0
Otu0000855	1	0	0	1	0	0	0	0	0	0	0	0	0	1	0	0
Otu0000857	11	21	16	34	40	32	6	3	8	6	3	0	4	15	11	3
Otu0000858	0	1	0	0	0	0	0	0	0	0	0	0	0	1	0	0
Otu0000863	0	0	0	0	0	1	0	0	0	1	0	0	0	0	0	0
Otu0000864	0	0	0	0	0	0	0	1	0	0	0	0	0	0	0	0
Otu0000866	0	1	0	0	0	0	0	0	0	0	0	0	0	0	0	0
Otu0000867	0	0	0	0	0	0	0	0	1	0	0	0	0	0	2	0
Otu0000868	0	0	0	0	0	0	0	0	1	0	0	0	0	0	0	0
Otu0000873	0	0	0	3	0	1	1	0	0	1	0	0	0	0	1	0
Otu0000874	0	0	1	0	0	0	0	0	0	1	0	0	0	0	0	0
Otu0000875	4	7	4	134	136	86	7	1	3	1	2	1	0	1	0	1
Otu0000877	0	0	0	0	0	0	0	0	1	0	0	0	0	0	0	0
Otu0000878	6	1	2	2	3	2	0	0	1	1	2	0	1	4	2	1
Otu0000880	3	2	1	8	6	6	1	0	2	2	0	1	1	2	1	0
Otu0000881	4	3	1	0	1	0	0	0	0	0	1	2	0	0	1	1
Otu0000882	0	0	0	0	0	0	0	0	0	0	0	0	0	1	0	0
Otu0000884	0	3	1	1	5	0	0	0	1	1	0	0	0	0	2	0
Otu0000885	2	0	0	2	1	0	0	0	0	2	0	0	0	0	0	0
Otu0000886	136	203	130	142	217	140	38	18	19	18	13	9	4	44	36	33
Otu0000890	1	0	0	0	1	0	0	0	1	0	0	0	0	0	0	1
Otu0000891	1	0	0	2	0	0	0	1	0	0	0	0	0	0	0	0
Otu0000893	0	0	0	1	0	0	1	0	0	0	0	0	0	0	0	0
Otu0000895	2	0	3	15	13	5	1	0	1	1	0	0	2	1	0	0
Otu0000896	0	1	0	0	0	0	0	0	0	0	0	0	0	0	0	0
Otu0000897	105	95	105	155	138	123	30	8	17	4	8	2	5	9	10	8
Otu0000899	0	0	0	0	0	0	0	0	0	0	0	0	0	0	0	1
Otu0000901	0	0	1	0	0	0	0	0	0	1	1	3	3	1	0	1
Otu0000902	0	3	5	4	5	3	2	2	0	1	0	2	2	1	0	0
Otu0000903	20	24	19	18	8	8	3	0	0	0	0	0	0	1	1	0
Otu0000907	510	450	285	103	66	4	378	276	179	195	162	419	396	423	494	553
Otu0000913	6	10	13	5	7	3	9	3	1	1	1	0	2	0	1	3
Otu0000914	0	3	1	2	1	1	0	1	1	2	1	1	0	0	2	1
Otu0000919	0	0	0	1	1	2	1	1	0	0	0	0	0	0	0	2
Otu0000920	0	0	0	0	0	0	0	0	1	0	0	0	0	0	0	0
Otu0000921	42	46	31	12	5	1	12	6	8	3	4	40	15	55	28	25
Otu0000926	0	0	0	0	0	0	0	0	1	0	0	0	0	0	0	1
Otu0000927	0	0	1	0	0	1	0	0	0	0	0	0	0	0	0	0
Otu0000929	0	0	0	1	0	0	0	0	0	0	0	0	0	0	0	0
Otu0000931	0	0	0	0	0	2	0	0	0	0	0	0	0	0	0	0
Otu0000932	0	0	0	0	0	0	0	0	0	1	0	0	0	0	0	0
Otu0000933	1	0	0	0	0	0	0	0	0	0	0	0	0	0	0	0
Otu0000937	5	7	7	9	1	0	4	5	6	0	0	2	1	44	1	2
Otu0000939	5	4	5	2	1	0	1	0	1	1	1	3	2	2	2	0
Otu0000940	549	645	332	171	96	4	423	354	152	199	148	504	441	603	509	450
Otu0000941	112	119	193	21	16	3	7	1	1	0	1	1	3	3	4	6
Otu0000943	49	54	48	58	58	34	8	10	18	19	7	6	7	14	12	17
Otu0000944	72	56	56	162	202	119	16	2	8	7	6	6	69	9	24	15
Otu0000945	0	0	0	0	0	0	0	0	0	0	0	0	1	0	0	0
Otu0000947	0	0	0	0	1	0	1	1	0	1	1	1	1	1	4	2
Otu0000948	5	0	1	6	7	1	6	2	0	1	0	2	2	1	1	0
Otu0000951	0	0	1	0	0	0	0	0	0	0	0	0	0	0	0	0
Otu0000953	7	8	6	6	4	5	0	0	0	2	0	5	6	4	3	2
Otu0000955	2	0	2	2	2	0	1	0	3	2	0	1	0	5	1	0
Otu0000956	0	0	1	0	0	0	0	0	0	0	0	0	0	0	0	0
Otu0000959	0	0	0	0	1	0	0	0	0	0	0	0	0	0	0	0
Otu0000960	101	90	54	55	22	0	389	648	327	306	233	177	137	219	351	419
Otu0000961	8	6	7	4	2	0	12	8	4	7	5	12	10	15	14	14
Otu0000963	221	178	214	180	129	160	657	590	471	497	450	181	197	162	331	375
Otu0000964	0	0	0	0	0	0	0	0	1	0	0	0	0	0	0	0
Otu0000965	1332	1033	814	238	61	4	2275	1085	681	1309	1216	863	752	1164	1261	1122
Otu0000967	12	3	6	2	2	0	0	0	1	0	0	0	0	0	0	0
Otu0000968	97	144	138	58	76	22	20	7	22	10	7	3	3	20	22	12
Otu0000969	29	18	27	11	3	1	12	2	4	2	3	7	7	16	9	14
Otu0000970	23	10	21	21	9	6	12	4	2	2	0	4	3	4	8	13
Otu0000971	3	9	3	16	5	1	8	3	2	3	4	3	0	1	0	0
Otu0000972	1	1	0	2	4	2	0	0	2	1	0	0	0	0	1	0
Otu0000975	0	0	0	0	0	13	0	0	0	0	1	1	0	0	0	0
Otu0000977	0	0	0	0	0	0	0	0	0	0	0	0	1	0	0	1
Otu0000978	0	1	0	0	3	0	0	1	1	0	0	0	0	0	0	0
Otu0000979	0	0	1	0	0	1	0	0	0	0	0	0	0	0	0	0
Otu0000983	0	0	1	0	0	1	0	0	0	1	0	0	0	0	0	0
Otu0000985	38	46	33	29	21	1	78	114	45	57	30	60	44	77	104	92
Otu0000986	1	2	2	13	15	13	0	1	0	0	0	0	0	0	0	0
Otu0000987	4	0	0	0	0	0	1	0	3	1	1	0	0	1	1	0
Otu0000989	12	20	10	84	94	84	4	0	0	0	0	0	0	2	0	1
Otu0000990	1	0	0	0	0	0	1	0	0	0	1	0	0	0	0	0
Otu0000991	139	108	120	56	33	5	464	332	282	287	314	101	121	143	260	314
Otu0000992	52	45	49	13	7	0	73	43	54	56	39	43	30	40	98	117
Otu0000994	0	0	0	0	2	0	0	0	0	0	0	1	0	0	1	0
Otu0000995	0	0	1	0	1	2	0	0	0	0	0	0	0	0	0	0
Otu0000996	20	9	7	2	0	0	88	73	66	87	43	14	12	30	25	32
Otu0000997	243	302	281	505	690	366	53	5	5	11	12	12	10	15	67	90
Otu0001001	175	204	162	68	32	4	147	104	109	218	179	95	70	104	375	421
Otu0001004	2	7	2	9	2	1	0	0	1	1	0	0	0	0	0	2
Otu0001008	132	133	78	64	25	0	318	290	206	194	167	120	140	187	151	130
Otu0001009	72	78	71	157	196	227	13	0	2	4	0	0	0	2	1	0
Otu0001010	10	10	5	12	16	41	2	0	4	2	2	1	1	1	10	7
Otu0001011	202	199	233	157	180	87	26	6	14	13	12	1	6	16	24	21
Otu0001013	1	0	0	1	0	0	0	0	0	0	0	0	0	1	0	0
Otu0001015	0	1	3	31	33	19	1	0	0	3	0	0	0	3	0	1
Otu0001017	1	0	1	7	3	0	1	1	2	0	0	1	0	2	0	1
Otu0001020	300	399	190	41	19	2	108	32	22	28	23	246	191	471	199	127
Otu0001022	3	5	4	1	1	0	29	48	27	27	23	3	7	6	10	14
Otu0001023	84	200	188	67	46	34	34	5	6	3	2	1	4	3	20	11
Otu0001027	1	0	0	0	0	0	0	1	0	0	0	1	0	0	0	0
Otu0001028	6	3	2	2	2	1	1	1	2	0	1	6	2	6	7	4
Otu0001029	0	0	0	0	0	0	0	0	0	0	0	0	0	1	1	0
Otu0001030	0	0	0	1	0	0	0	0	0	0	0	0	0	0	0	0
Otu0001031	207	195	121	118	61	1	318	405	239	256	167	280	292	332	447	477
Otu0001032	259	260	159	181	79	3	866	1253	658	702	513	516	592	705	867	1033
Otu0001033	0	1	0	5	14	15	1	0	1	0	0	0	0	1	0	0
Otu0001035	1	0	0	3	1	0	0	0	0	0	0	0	0	1	0	0
Otu0001037	0	0	0	0	0	0	1	0	0	0	0	0	0	0	0	0
Otu0001039	2	2	0	1	0	3	0	0	1	1	1	0	2	1	0	0
Otu0001040	1	4	1	3	0	0	1	39	1	0	0	1	0	0	2	0
Otu0001042	33	19	25	20	6	1	23	20	19	13	16	15	32	16	19	15
Otu0001043	4	1	1	2	0	1	2	0	1	0	1	0	0	1	0	0
Otu0001044	0	0	1	0	2	2	0	0	0	0	0	0	0	0	0	0
Otu0001047	0	0	0	2	2	0	1	1	0	0	0	0	0	0	0	0
Otu0001049	0	1	0	0	0	0	0	0	0	0	0	0	1	0	0	0
Otu0001050	801	761	787	1031	1069	1083	147	26	36	19	16	11	5	19	32	42
Otu0001053	0	0	0	0	0	0	2	0	3	2	2	1	0	0	0	0
Otu0001054	0	0	0	1	0	0	0	0	0	0	0	0	0	1	0	0
Otu0001056	2	0	2	6	16	3	11	0	2	5	0	6	1	0	1	1
Otu0001057	4	0	3	15	5	2	9	2	0	1	0	1	0	3	0	0
Otu0001058	166	127	138	165	182	158	148	123	99	96	84	56	56	77	123	97
Otu0001059	0	0	1	1	0	100	0	0	0	0	0	0	0	0	0	0
Otu0001060	0	2	2	0	1	0	0	0	1	1	0	1	0	1	1	0
Otu0001061	11	11	14	2	3	0	60	66	79	77	40	21	18	19	46	50
Otu0001069	59	91	56	29	16	8	13	2	1	5	0	3	4	4	5	5
Otu0001071	0	0	0	1	1	0	0	3	4	0	0	0	1	0	0	0
Otu0001073	0	0	0	0	0	0	0	0	0	0	0	1	0	0	0	0
Otu0001075	1	0	0	0	0	1	0	0	0	0	0	1	0	0	0	0
Otu0001076	2	1	0	60	149	128	2	0	1	1	1	1	0	1	0	1
Otu0001079	21	26	15	3	1	0	8	4	0	5	2	5	11	12	8	7
Otu0001080	32	29	22	18	9	8	9	18	22	9	6	7	3	15	11	2
Otu0001081	1	0	3	2	2	2	0	1	0	1	0	0	0	1	0	1
Otu0001083	0	0	1	0	0	0	0	1	0	0	0	0	0	0	0	0
Otu0001086	3	5	2	7	7	3	3	0	1	0	1	1	1	0	2	0
Otu0001087	0	0	0	0	0	0	1	0	0	0	0	0	0	0	0	0
Otu0001088	290	206	255	63	24	1	270	296	207	256	198	155	167	254	179	192
Otu0001089	24	30	17	33	22	11	29	17	14	5	13	17	20	20	22	24
Otu0001090	30	18	20	108	2250	50	18	9	37	14	6	12	5	11	5	8
Otu0001091	5	6	11	5	2	1	3	3	0	3	2	0	0	2	7	6
Otu0001095	1	1	0	2	1	4	1	0	0	0	0	1	0	0	0	1
Otu0001100	289	273	298	975	1272	977	55	10	9	17	19	5	3	3	36	28
Otu0001101	1	0	0	0	0	0	0	0	1	1	0	0	0	0	0	1
Otu0001102	0	1	1	0	0	0	0	0	0	0	0	0	0	1	0	0
Otu0001107	0	1	0	0	0	0	0	0	0	0	0	0	0	0	0	0
Otu0001109	40	54	26	11	6	1	31	50	23	27	13	22	30	32	51	33
Otu0001110	0	0	0	0	0	0	0	0	0	0	1	0	0	0	0	0
Otu0001111	1	0	0	0	1	1	1	1	3	1	0	0	0	0	0	1
Otu0001113	10	6	8	20	13	24	4	1	1	1	1	2	0	2	5	4
Otu0001115	164	134	100	13	6	0	27	9	9	16	9	30	23	47	40	32
Otu0001117	1272	905	892	325	378	222	112	5	28	24	88	28	46	45	21	27
Otu0001119	0	0	0	1	0	0	0	0	2	0	0	0	0	0	0	0
Otu0001120	0	1	0	0	0	0	0	0	0	0	2	0	0	0	0	0
Otu0001122	0	0	0	0	0	0	0	0	0	0	1	0	0	0	0	0
Otu0001124	28	49	51	63	69	57	8	8	2	7	5	3	2	7	5	12
Otu0001126	0	1	0	0	0	0	0	0	1	0	1	0	0	3	0	1
Otu0001127	3	0	0	0	0	1	0	0	0	2	0	1	2	2	0	1
Otu0001128	9	9	10	31	38	33	0	3	0	3	1	0	0	8	2	1
Otu0001133	0	0	0	1	0	0	0	0	0	0	0	0	0	0	0	0
Otu0001134	0	0	0	1	1	0	0	0	0	0	0	0	0	0	1	0
Otu0001136	0	0	0	0	0	0	0	0	0	0	1	0	0	2	0	0
Otu0001137	1	1	2	19	13	11	1	2	1	1	1	0	1	2	1	0
Otu0001138	0	0	0	0	0	0	0	0	2	0	0	0	0	0	1	2
Otu0001140	6	2	5	38	33	17	2	4	4	7	2	1	2	1	3	3
Otu0001142	23	19	25	54	39	45	4	1	2	2	2	0	1	6	4	3
Otu0001144	0	0	0	0	0	0	0	1	0	0	0	0	0	0	0	0
Otu0001145	0	0	2	3	0	0	1	0	2	1	0	0	0	0	0	0
Otu0001147	35	35	53	10	6	3	3	2	0	0	1	0	0	1	0	0
Otu0001149	0	0	0	0	0	0	0	0	0	0	0	1	0	0	0	0
Otu0001150	1	6	2	1	1	1	0	0	0	0	0	1	0	0	2	1
Otu0001151	1	3	3	2	3	1	1	0	2	0	0	0	1	1	0	2
Otu0001155	0	0	1	0	0	0	0	0	0	0	0	0	0	0	0	0
Otu0001159	0	0	0	0	1	0	0	0	0	1	0	0	0	0	0	0
Otu0001161	5	5	2	1	2	0	1	0	1	0	0	0	0	0	1	0
Otu0001163	1	2	1	2	0	3	4	1	3	2	3	0	0	0	1	1
Otu0001164	2	1	0	3	0	0	0	0	1	1	1	0	0	1	1	1
Otu0001168	6	15	5	4	5	12	3	4	4	2	0	1	1	6	2	4
Otu0001172	0	0	0	7	4	5	0	0	0	0	0	0	0	0	1	2
Otu0001173	6	4	0	72	40	28	2	0	1	1	3	0	0	0	0	0
Otu0001174	0	0	0	0	0	1	0	0	0	0	0	0	0	0	0	0
Otu0001175	0	0	0	0	0	0	0	0	0	0	0	0	1	0	0	0
Otu0001176	22	13	11	7	5	0	1	0	0	0	0	0	0	1	0	1
Otu0001177	0	2	1	1	0	0	4	4	0	0	3	1	3	0	2	2
Otu0001181	6	6	6	14	14	12	0	1	4	1	1	0	0	2	0	0
Otu0001182	0	0	0	0	0	0	0	0	0	0	1	0	0	0	0	0
Otu0001183	62	80	52	38	36	0	324	369	191	246	126	198	139	243	291	325
Otu0001184	65	55	95	155	189	214	25	15	41	19	16	6	8	25	21	19
Otu0001185	84	88	91	43	50	23	51	28	15	18	20	22	36	37	36	38
Otu0001187	0	0	0	0	0	1	0	0	0	0	0	0	0	0	0	0
Otu0001192	49	59	34	7	2	0	12	7	3	4	2	21	23	46	28	24
Otu0001193	16	23	14	13	4	1	5	0	0	3	0	3	2	1	14	15
Otu0001194	1	0	0	0	1	0	0	0	0	0	0	0	0	2	0	0
Otu0001195	416	273	253	57	22	1	552	266	210	344	264	168	156	200	218	315
Otu0001197	28	17	59	56	39	21	8	4	6	7	5	3	5	18	7	13
Otu0001198	1	1	1	4	3	2	0	0	0	0	0	0	0	0	0	1
Otu0001199	72	90	73	42	16	0	268	350	269	238	172	174	104	171	211	182
Otu0001200	0	0	1	0	0	0	0	0	0	0	0	0	0	0	0	0
Otu0001201	0	0	1	0	0	0	0	0	0	0	0	0	0	0	0	0
Otu0001202	0	0	0	0	0	0	0	0	1	0	0	0	0	3	0	0
Otu0001204	4	4	1	3	0	0	0	1	2	2	2	1	0	2	0	1
Otu0001207	2	1	0	4	5	18	1	0	0	0	0	0	0	1	0	0
Otu0001208	0	0	0	0	1	0	0	0	0	0	0	0	0	0	0	0
Otu0001209	52	47	61	73	82	47	13	3	5	1	5	1	1	4	3	1
Otu0001211	0	0	0	0	0	0	0	0	0	1	0	0	0	0	0	0
Otu0001212	6	3	0	1	1	1	4	3	1	1	1	1	1	0	0	0
Otu0001213	0	0	1	4	5	8	1	0	0	0	0	0	0	0	0	0
Otu0001214	0	0	0	0	0	1	0	0	0	0	0	0	0	0	0	0
Otu0001216	316	211	187	62	12	0	306	147	90	142	157	175	184	300	139	158
Otu0001221	9	3	6	49	134	205	0	0	2	0	0	0	1	4	1	2
Otu0001222	358	371	434	231	144	79	75	25	34	23	25	14	11	33	94	94
Otu0001226	0	1	0	0	0	8	2	6	3	1	0	5	0	0	0	0
Otu0001228	209	191	171	52	35	18	25	5	5	5	2	2	2	1	8	9
Otu0001229	0	0	0	1	0	0	0	0	0	0	0	0	0	0	0	0
Otu0001230	0	0	2	2	8	0	0	0	0	1	1	0	0	0	1	0
Otu0001232	0	0	0	0	0	0	0	0	0	1	0	0	0	2	0	0
Otu0001233	103	103	107	44	25	0	129	62	57	50	50	94	121	151	104	127
Otu0001235	1	1	1	0	0	0	28	4	0	3	2	0	2	1	0	0
Otu0001236	0	0	0	0	1	0	0	0	0	0	0	0	0	0	0	0
Otu0001243	0	0	0	9	9	15	2	0	0	0	0	0	0	0	0	0
Otu0001244	0	0	0	0	0	0	0	0	1	0	0	0	0	0	0	0
Otu0001245	3	1	16	4	11	2	0	0	0	0	1	0	0	0	0	0
Otu0001247	206	204	147	74	23	0	354	349	275	256	173	258	188	356	285	265
Otu0001249	50	50	63	43	43	24	15	1	5	6	1	4	4	9	16	15
Otu0001252	301	295	299	662	938	684	77	18	18	15	15	5	5	9	28	37
Otu0001257	7	1	6	7	12	15	2	0	1	2	0	1	0	0	1	3
Otu0001258	0	0	0	0	0	0	0	0	0	0	0	0	0	0	0	1
Otu0001259	37	41	64	46	24	11	24	1	5	4	1	3	6	5	21	10
Otu0001260	0	1	0	0	1	1	0	0	0	0	0	0	0	0	0	0
Otu0001268	0	0	0	1	0	0	0	0	0	0	0	0	0	0	0	0
Otu0001269	0	1	0	0	0	0	0	0	0	0	1	0	0	0	0	0
Otu0001270	3	5	10	34	36	61	5	3	6	2	3	1	2	3	2	1
Otu0001272	0	0	0	0	0	0	0	0	0	0	0	0	0	0	0	1
Otu0001275	0	2	0	2	2	0	8	12	11	7	4	3	8	3	10	7
Otu0001277	0	0	0	0	0	0	0	0	0	0	1	0	0	0	0	0
Otu0001279	0	0	0	0	1	0	0	0	0	0	0	0	0	0	0	0
Otu0001287	0	5	3	6	3	8	1	1	1	0	0	1	1	0	1	2
Otu0001290	0	0	0	2	1	2	2	1	0	0	0	0	0	0	0	0
Otu0001291	22	7	1	3	15	27	4	2	2	2	0	0	0	0	0	0
Otu0001292	0	2	0	1	1	0	0	0	0	0	0	1	0	0	1	0
Otu0001294	0	0	0	0	0	0	1	0	0	0	0	0	0	0	0	0
Otu0001296	0	0	0	1	3	4	1	0	0	1	0	0	2	0	0	0
Otu0001298	47	29	12	3	1	0	63	38	20	35	21	11	16	23	28	33
Otu0001299	0	0	0	0	1	0	1	1	1	0	0	0	0	0	0	1
Otu0001300	0	0	0	0	0	0	0	0	0	1	0	0	0	0	0	0
Otu0001302	0	1	0	0	0	0	0	0	0	0	0	0	0	0	0	0
Otu0001303	0	0	0	0	1	0	0	0	0	0	0	0	0	0	0	0
Otu0001304	8	7	11	22	4	4	5	2	3	2	4	0	0	4	3	3
Otu0001305	6	8	9	46	70	72	1	0	0	0	0	0	1	0	0	0
Otu0001309	0	0	1	4	8	12	0	0	0	0	1	0	1	0	1	0
Otu0001313	0	0	0	0	1	0	0	0	0	0	0	0	0	0	0	0
Otu0001314	0	0	0	0	0	2	0	0	0	0	0	0	0	0	0	0
Otu0001315	0	2	1	1	1	0	1	0	1	0	0	0	0	0	0	0
Otu0001318	0	0	0	0	0	0	0	0	0	1	0	0	0	0	0	0
Otu0001321	0	0	0	0	0	1	0	0	0	0	0	0	0	0	0	0
Otu0001322	931	486	736	138	110	54	67	5	21	17	22	0	2	1	4	4
Otu0001323	4	3	3	4	7	8	1	0	6	0	1	0	0	2	52	1
Otu0001325	25	25	25	1	1	0	5	0	1	1	0	0	0	0	0	0
Otu0001327	37	50	49	103	182	157	9	0	0	0	1	1	0	2	1	2
Otu0001329	1	1	0	0	2	2	0	0	1	0	1	0	0	1	1	0
Otu0001332	91	54	58	10	1	0	29	10	3	2	7	26	21	28	25	21
Otu0001335	16	16	9	18	19	13	3	2	3	1	1	2	2	6	2	2
Otu0001341	504	359	441	97	47	5	746	493	344	389	373	277	298	329	425	461
Otu0001342	0	1	0	0	2	0	0	1	0	0	0	0	0	0	0	0
Otu0001343	0	0	1	0	0	0	0	0	0	0	0	0	0	0	0	0
Otu0001344	118	183	227	364	378	292	25	0	3	3	4	2	2	1	6	8
Otu0001345	0	0	1	0	1	0	0	0	0	0	0	0	0	0	0	0
Otu0001346	3	1	5	2	4	4	0	0	0	0	0	0	0	0	0	0
Otu0001347	0	1	2	1	0	0	0	0	4	1	0	0	0	0	0	0
Otu0001349	1	2	3	0	0	1	0	0	0	1	0	0	0	0	0	0
Otu0001351	8	10	13	34	43	27	2	3	2	2	2	9	6	5	7	5
Otu0001352	24	35	16	147	183	159	9	0	0	1	0	3	1	1	1	4
Otu0001353	4	6	5	12	13	4	1	0	0	0	0	0	0	0	1	0
Otu0001354	1	0	0	2	0	0	0	0	0	1	0	0	0	0	0	0
Otu0001357	0	0	0	0	0	0	0	0	0	0	0	0	0	0	0	1
Otu0001358	6	1	3	21	45	15	17	2	5	9	3	8	9	3	1	1
Otu0001359	0	0	0	0	1	1	2	1	1	0	0	0	0	0	0	0
Otu0001362	0	0	0	0	0	0	0	0	1	0	0	0	0	0	0	0
Otu0001363	7	9	3	15	12	13	4	8	9	7	5	2	0	4	1	2
Otu0001365	0	0	0	0	0	0	1	0	0	0	0	0	0	0	0	0
Otu0001366	29	20	17	16	6	5	6	1	3	5	1	0	0	1	4	2
Otu0001367	153	156	126	302	315	417	45	6	16	18	13	9	3	14	61	74
Otu0001368	2581	1914	2353	412	208	34	1179	497	378	366	413	1175	1137	1420	1499	1554
Otu0001369	32	21	12	6	2	4	12	6	1	3	3	14	8	9	17	24
Otu0001371	5	6	9	0	2	0	2	0	0	1	0	0	0	0	1	0
Otu0001372	0	0	0	0	0	0	0	1	0	0	0	0	0	0	0	0
Otu0001373	0	1	1	1	4	4	0	0	0	0	0	0	0	1	1	0
Otu0001375	499	348	209	87	103	116	44	13	36	30	6	7	108	25	18	5
Otu0001377	163	137	177	208	221	146	41	7	8	14	8	3	1	2	14	23
Otu0001378	2	4	1	1	6	2	1	1	1	0	1	1	0	0	1	0
Otu0001379	22	20	23	101	154	115	5	1	4	4	0	0	2	0	0	1
Otu0001380	6	7	9	38	23	27	6	1	6	3	2	2	1	10	4	2
Otu0001381	16	6	8	6	0	0	7	7	7	2	4	3	5	8	3	5
Otu0001384	1	0	0	1	0	0	0	0	0	0	0	0	0	0	0	1
Otu0001385	0	0	0	0	0	0	0	0	0	0	0	0	0	1	0	0
Otu0001388	21	16	30	30	33	36	7	5	6	3	4	2	4	7	3	1
Otu0001390	1	0	0	0	0	0	2	0	0	0	0	1	0	1	0	0
Otu0001392	0	0	0	0	0	0	0	0	0	0	0	0	1	1	0	0
Otu0001393	17	19	22	972	1107	321	9	3	4	8	1	6	0	6	7	13
Otu0001394	3	9	8	0	2	1	1	1	2	2	1	1	0	1	1	0
Otu0001396	22	52	31	5	4	0	5	1	7	4	3	19	8	29	26	29
Otu0001398	1	0	0	1	1	0	1	0	0	0	0	0	0	0	0	3
Otu0001400	21	7	13	5	3	1	29	10	8	13	9	13	15	16	9	15
Otu0001401	4	8	1	1	0	0	2	1	0	0	0	0	10	2	2	4
Otu0001403	0	0	0	0	0	0	1	0	0	0	0	0	0	0	1	0
Otu0001405	6	4	7	8	13	8	2	4	4	1	0	2	0	11	1	0
Otu0001406	0	0	0	0	0	0	0	0	0	0	0	0	0	1	0	0
Otu0001407	10	5	4	0	0	0	2	2	1	2	1	1	0	2	4	3
Otu0001409	0	2	0	3	0	0	0	0	0	0	0	0	1	0	0	0
Otu0001411	0	0	0	1	0	0	0	0	0	0	0	0	0	0	0	0
Otu0001412	1	1	1	0	3	1	1	0	0	2	0	0	0	0	0	1
Otu0001414	0	0	0	0	0	0	0	1	0	0	0	0	0	0	0	1
Otu0001415	4	2	6	7	3	3	2	2	1	0	2	2	0	0	4	1
Otu0001416	1	0	0	0	0	0	0	0	0	0	0	0	0	0	0	0
Otu0001418	0	1	1	0	0	1	0	0	0	0	1	0	0	1	2	0
Otu0001423	15	9	13	5	2	1	5	4	10	1	2	1	2	8	8	4
Otu0001425	86	81	69	33	15	1	116	96	55	80	76	103	98	118	154	149
Otu0001426	0	0	1	0	0	0	0	0	0	0	0	0	0	0	0	0
Otu0001427	9	13	11	20	32	28	0	0	0	1	0	1	0	0	1	1
Otu0001428	11	16	14	17	12	9	3	1	6	9	3	0	0	5	2	2
Otu0001429	47	47	36	97	116	63	45	26	31	32	23	8	25	21	45	60
Otu0001431	61	71	85	38	32	21	32	3	3	5	1	1	1	4	9	5
Otu0001433	1	0	0	1	1	2	0	0	0	1	1	0	0	0	0	0
Otu0001434	173	221	128	134	62	6	553	683	380	368	350	295	324	389	510	499
Otu0001435	2	0	1	1	1	0	1	0	1	0	0	1	1	3	3	3
Otu0001436	1012	1016	1219	324	188	61	71	6	8	6	6	10	8	5	19	24
Otu0001439	8	8	8	20	14	7	2	0	3	1	0	2	0	1	0	0
Otu0001440	35	35	24	15	19	1	164	188	81	120	82	72	68	99	151	183
Otu0001441	5	6	0	1	0	0	18	8	11	9	6	5	6	8	8	13
Otu0001448	0	1	0	0	0	0	0	0	0	0	0	0	0	0	0	0
Otu0001449	3	4	0	2	2	0	0	0	0	0	0	0	0	0	0	0
Otu0001450	65	108	63	284	313	295	19	11	13	10	1	5	6	10	21	5
Otu0001451	0	4	0	1	0	0	0	1	0	1	0	0	0	0	2	0
Otu0001452	0	0	0	0	0	0	0	1	0	0	0	0	0	0	0	0
Otu0001453	20	32	34	17	12	3	11	2	29	9	9	2	1	46	18	11
Otu0001455	70	65	41	71	19	10	947	1039	644	600	486	119	167	167	408	331
Otu0001456	0	0	0	24	20	33	1	0	0	0	0	0	0	0	0	0
Otu0001458	0	1	0	1	2	8	2	1	2	0	1	0	0	1	0	0
Otu0001462	76	93	94	392	648	465	23	8	10	15	8	3	5	6	15	23
Otu0001463	0	0	1	0	0	2	0	0	2	0	0	0	1	0	1	0
Otu0001464	5	2	2	1	0	0	9	11	10	7	5	8	2	8	11	13
Otu0001465	5	2	3	1	3	0	1	0	1	0	1	0	0	2	0	0
Otu0001466	2	7	11	20	38	46	1	3	3	2	1	1	0	2	5	1
Otu0001468	15	30	25	45	81	52	8	3	4	4	3	2	1	2	7	7
Otu0001471	0	1	0	0	0	0	0	0	0	0	0	0	0	0	0	0
Otu0001475	188	221	259	117	53	7	57	13	23	24	9	23	26	16	162	173
Otu0001476	0	0	0	0	0	0	0	0	0	0	0	0	0	0	0	1
Otu0001478	0	0	1	0	0	0	0	0	1	0	0	0	0	0	0	0
Otu0001482	0	0	0	0	0	0	0	1	0	1	0	0	1	1	0	0
Otu0001483	21	16	7	4	2	1	60	87	83	72	69	19	23	10	23	18
Otu0001487	72	47	66	258	291	317	24	9	8	7	4	1	1	1	13	13
Otu0001491	0	0	0	0	0	0	1	0	0	0	0	0	0	0	0	1
Otu0001496	0	0	0	0	0	0	0	0	0	0	0	0	1	0	0	0
Otu0001499	0	0	1	1	6	2	0	0	0	0	0	0	0	0	0	0
Otu0001501	1	0	4	1	2	0	9	11	11	7	9	3	1	5	6	2
Otu0001503	0	1	0	1	1	0	0	0	0	0	0	0	0	0	0	0
Otu0001504	0	0	0	0	0	0	2	0	0	0	0	0	0	0	0	0
Otu0001505	452	512	422	533	637	250	39	11	13	9	2	3	3	8	6	14
Otu0001506	79	86	73	25	8	0	276	301	253	204	157	150	140	185	188	223
Otu0001507	0	0	1	0	0	1	0	0	0	0	0	0	0	0	0	0
Otu0001510	0	0	0	0	1	1	0	0	0	0	0	1	0	2	0	0
Otu0001511	262	458	505	184	176	60	49	3	1	4	12	3	2	16	19	12
Otu0001512	0	1	0	0	0	0	0	0	0	0	0	0	0	0	0	0
Otu0001513	1	0	0	2	1	1	0	0	0	0	0	0	0	2	0	0
Otu0001515	3	0	0	3	7	7	0	0	1	0	0	1	0	0	0	0
Otu0001517	0	0	0	0	0	0	0	0	0	0	0	0	0	0	1	0
Otu0001518	1	0	0	0	0	0	0	0	1	0	2	0	0	0	1	0
Otu0001519	0	2	0	1	0	0	1	1	0	0	1	0	0	0	0	0
Otu0001520	0	1	0	0	0	0	0	0	0	0	0	0	0	0	0	0
Otu0001524	16	14	16	83	104	116	5	0	2	2	0	0	0	0	1	0
Otu0001527	9	7	4	36	43	20	5	1	0	1	1	0	0	0	0	0
Otu0001528	3	1	0	1	1	3	1	0	1	0	0	0	0	1	0	0
Otu0001531	11	5	6	14	17	29	2	1	6	2	3	4	3	8	1	1
Otu0001532	61	70	45	36	26	0	378	405	254	214	158	105	122	147	165	162
Otu0001533	1	1	0	1	0	0	0	0	0	2	1	0	2	3	0	1
Otu0001535	0	0	0	0	0	0	0	0	0	0	0	0	0	0	0	1
Otu0001536	383	497	282	75	26	2	318	231	130	142	98	248	232	507	353	253
Otu0001537	30	28	16	1	0	1	6	2	1	0	1	11	9	20	9	3
Otu0001538	2	8	2	4	9	6	1	0	3	0	0	0	0	0	1	0
Otu0001540	0	0	0	0	0	1	0	0	0	0	0	0	0	0	0	0
Otu0001541	2	0	5	0	1	0	0	0	0	0	0	0	0	2	0	0
Otu0001542	0	0	1	1	1	0	0	0	1	0	0	0	0	0	0	0
Otu0001545	5	2	3	17	13	18	0	2	0	2	2	0	0	0	1	2
Otu0001547	0	0	0	0	0	0	0	0	0	0	0	1	0	0	0	0
Otu0001549	0	0	0	0	0	22	0	0	0	0	0	0	0	0	0	0
Otu0001550	3	1	0	1	0	0	8	14	6	13	10	0	1	3	2	6
Otu0001553	0	0	0	1	0	0	0	1	0	0	0	0	0	0	0	0
Otu0001555	46	60	46	249	316	329	14	4	3	1	3	1	1	2	2	6
Otu0001556	1	0	0	1	1	1	0	1	0	0	1	0	0	0	1	1
Otu0001561	0	0	1	0	0	0	0	0	0	0	0	0	0	0	0	0
Otu0001566	45	48	37	39	23	4	36	28	32	22	13	13	16	21	19	39
Otu0001567	3	0	0	1	0	1	0	0	0	0	0	0	0	0	0	0
Otu0001569	0	0	0	0	0	0	0	0	0	1	0	0	0	0	0	0
Otu0001571	55	56	26	27	16	2	412	466	296	309	246	95	117	140	198	194
Otu0001574	0	0	0	0	0	175	0	0	0	0	0	0	0	0	0	0
Otu0001576	56	40	50	704	588	448	19	17	23	23	16	4	0	3	17	17
Otu0001577	0	0	0	0	0	0	0	0	0	1	0	0	0	0	0	0
Otu0001580	0	1	0	1	1	0	0	0	0	0	0	0	0	0	0	0
Otu0001581	0	1	1	0	0	0	1	1	0	0	0	1	0	0	1	1
Otu0001583	0	0	0	1	0	0	0	0	0	1	0	0	0	0	0	0
Otu0001585	0	0	0	1	0	1	0	0	1	0	0	0	0	1	1	0
Otu0001589	0	0	0	0	0	0	0	2	0	0	0	0	0	0	0	0
Otu0001591	3	0	2	2	0	1	0	0	1	0	0	0	0	0	0	0
Otu0001596	0	0	0	0	1	0	0	0	0	0	0	0	0	0	0	0
Otu0001597	9	14	7	28	32	9	2	7	5	1	3	1	0	2	4	2
Otu0001600	224	266	163	68	29	3	91	58	24	43	18	70	112	138	123	121
Otu0001602	0	0	0	0	1	0	1	0	0	0	0	0	0	0	0	1
Otu0001604	2	5	6	0	0	0	28	20	12	21	9	7	6	12	15	17
Otu0001605	0	0	0	0	1	0	0	0	0	0	0	0	0	0	0	0
Otu0001607	14	17	13	1	3	0	18	9	5	6	7	13	20	19	18	13
Otu0001609	0	1	0	2	0	0	1	1	1	2	0	0	0	2	0	0
Otu0001612	147	110	75	54	25	1	190	177	130	120	104	112	108	160	124	124
Otu0001614	45	23	41	52	33	21	9	2	3	5	4	3	11	4	5	13
Otu0001616	0	0	0	0	2	0	0	1	0	0	0	0	0	0	0	2
Otu0001617	0	0	1	1	0	0	0	0	0	0	0	1	0	0	1	0
Otu0001619	0	1	0	0	1	0	0	0	0	0	0	1	0	0	0	0
Otu0001620	0	0	0	0	1	0	1	0	0	0	1	0	0	0	0	1
Otu0001622	0	0	0	0	0	0	0	0	0	0	0	0	0	0	1	0
Otu0001623	0	0	0	1	0	0	0	0	0	0	4	0	1	1	2	2
Otu0001624	0	0	0	0	1	0	0	0	0	0	0	0	0	0	0	0
Otu0001626	42	59	72	32	30	25	5	0	7	0	1	0	0	4	4	3
Otu0001629	0	1	2	1	1	0	0	0	0	0	1	1	0	0	0	0
Otu0001630	21	18	17	13	15	17	7	9	10	4	10	5	4	3	2	7
Otu0001633	0	0	1	0	0	0	0	0	0	0	0	0	0	2	1	0
Otu0001634	0	0	0	0	0	0	0	0	0	1	0	0	0	0	0	0
Otu0001636	6	10	5	0	0	0	0	2	0	0	1	0	0	0	0	0
Otu0001637	15	23	16	31	20	37	4	1	6	1	2	0	0	3	3	2
Otu0001641	5	10	10	14	14	5	2	2	1	2	3	2	0	0	1	3
Otu0001643	201	244	125	89	32	3	351	314	182	155	132	282	308	377	345	363
Otu0001644	0	0	0	1	1	0	0	0	0	0	0	2	0	2	0	0
Otu0001648	43	39	39	9	8	9	7	1	4	3	1	1	3	3	5	4
Otu0001649	0	0	0	0	0	0	1	0	0	0	0	0	0	0	0	0
Otu0001650	0	1	0	0	0	0	0	0	0	0	0	0	0	0	0	0
Otu0001651	2	3	1	344	912	903	23	2	0	0	0	0	0	0	1	0
Otu0001652	7	6	6	10	12	7	3	2	4	3	5	3	0	11	0	6
Otu0001653	6	7	6	4	1	0	6	3	7	1	3	0	1	2	6	4
Otu0001655	2	0	2	17	14	1	2	1	1	0	0	0	0	1	2	2
Otu0001656	114	83	118	68	48	7	85	88	51	62	55	30	51	37	72	88
Otu0001657	4	3	2	7	19	2	2	5	5	0	0	4	0	0	4	0
Otu0001659	0	0	1	1	6	2	0	0	0	0	0	0	2	0	0	0
Otu0001660	1	2	2	5	4	3	0	0	0	0	0	1	2	4	0	1
Otu0001661	29	26	38	4	9	11	9	1	6	2	0	1	4	11	3	6
Otu0001663	2	10	5	1	0	0	4	3	2	0	1	10	9	10	6	9
Otu0001664	6	1	1	1	0	2	5	0	2	1	1	0	0	0	0	0
Otu0001665	0	0	1	1	1	0	1	0	1	0	0	0	0	0	0	0
Otu0001669	3	6	3	11	24	34	1	0	1	0	0	0	3	0	1	0
Otu0001672	2	3	3	29	24	45	1	1	1	0	0	1	1	1	0	3
Otu0001673	17	14	17	56	82	47	0	2	4	3	4	0	1	6	1	5
Otu0001674	92	100	65	33	13	0	230	351	219	284	195	163	200	204	217	297
Otu0001675	2	0	0	0	0	2	3	1	2	1	1	0	0	0	0	0
Otu0001676	0	1	0	0	0	0	1	1	0	10	0	0	0	0	0	0
Otu0001678	74	70	93	77	82	103	26	20	24	17	14	4	4	15	24	18
Otu0001680	0	0	0	0	0	2	0	0	0	0	0	0	0	0	0	1
Otu0001681	0	0	0	0	1	0	0	0	0	0	0	0	0	0	0	0
Otu0001683	0	1	0	0	0	0	0	0	0	0	0	0	0	0	0	0
Otu0001687	2	1	0	0	0	1	0	0	0	0	0	0	0	0	1	1
Otu0001694	0	0	1	4	4	0	0	0	0	1	0	0	0	2	0	0
Otu0001697	15	9	17	9	10	2	1	2	5	2	0	0	1	6	1	4
Otu0001698	1	1	1	0	1	0	1	1	1	0	0	0	0	0	0	0
Otu0001699	3	1	0	0	0	0	2	1	3	0	1	0	0	1	0	2
Otu0001700	0	1	0	0	2	0	0	0	0	0	0	0	0	0	0	0
Otu0001701	0	1	1	0	1	0	0	0	0	0	0	0	0	0	1	0
Otu0001706	0	1	1	0	0	0	0	1	0	0	0	0	0	0	0	0
Otu0001708	9	15	9	5	5	0	5	0	1	2	2	4	2	2	3	2
Otu0001709	136	155	119	54	12	1	397	388	315	268	211	294	202	281	349	336
Otu0001710	2	1	4	3	3	9	5	1	1	1	0	1	0	0	1	3
Otu0001711	4	2	3	7	22	13	2	0	0	0	0	0	0	0	1	0
Otu0001716	2	0	0	1	0	0	1	1	0	0	0	0	0	0	0	0
Otu0001718	35	26	137	13	20	8	5	2	10	4	1	0	1	0	1	0
Otu0001719	100	76	43	18	9	0	77	70	44	33	51	53	52	68	56	79
Otu0001720	1	0	1	0	0	0	0	0	0	0	0	0	0	0	0	0
Otu0001725	14	14	21	20	12	9	5	1	2	1	2	0	0	5	5	7
Otu0001726	0	3	1	0	2	2	1	0	0	1	0	0	0	3	0	0
Otu0001727	0	0	1	0	0	0	0	0	2	0	0	0	0	3	0	0
Otu0001728	1	0	0	0	0	0	0	0	0	0	0	0	0	0	0	0
Otu0001729	0	0	0	0	0	0	0	0	0	0	0	0	1	0	0	0
Otu0001731	24	19	11	5	2	2	3	2	4	1	0	12	6	7	0	1
Otu0001732	5	3	4	2	2	3	0	0	3	0	1	0	0	0	2	0
Otu0001733	8	19	9	3	4	0	5	5	2	3	4	8	6	15	9	13
Otu0001734	10	7	14	12	21	14	5	10	12	3	1	2	5	4	9	1
Otu0001736	1	0	0	0	0	0	0	1	0	1	0	0	0	1	0	0
Otu0001737	1	5	1	0	1	4	0	0	0	0	1	0	0	0	0	0
Otu0001738	154	184	159	117	71	32	25	17	30	20	25	5	3	29	49	27
Otu0001739	61	66	41	47	35	2	190	200	115	114	77	167	282	201	143	167
Otu0001741	1	1	0	0	0	3	0	0	0	0	0	1	0	1	0	0
Otu0001746	46	38	39	14	4	2	28	12	4	17	12	46	32	45	49	57
Otu0001748	0	0	0	0	0	274	0	0	0	0	0	0	0	0	0	0
Otu0001749	16	17	10	12	16	11	2	1	7	18	5	2	0	10	13	4
Otu0001750	7	31	35	32	37	48	7	2	4	5	0	0	1	1	2	6
Otu0001752	0	0	0	1	0	0	0	1	0	0	0	0	0	0	0	0
Otu0001753	0	0	0	0	0	0	0	0	0	0	0	0	0	0	1	0
Otu0001756	10	8	15	11	13	1	5	6	1	1	3	2	4	4	4	13
Otu0001759	0	0	1	2	2	1	2	0	1	0	0	0	0	0	0	0
Otu0001761	2	2	4	4	0	0	0	1	0	0	0	0	0	0	2	1
Otu0001762	0	1	0	0	0	1	0	0	0	0	0	0	0	0	0	0
Otu0001766	99	78	189	67	65	31	12	3	3	8	1	1	0	1	11	5
Otu0001767	2	3	2	8	5	5	1	2	1	1	0	0	0	1	0	0
Otu0001768	7	13	13	18	10	7	7	1	7	7	8	9	4	14	8	8
Otu0001771	9	8	6	9	3	2	2	0	3	1	1	0	0	7	4	1
Otu0001772	1	1	0	0	0	0	0	0	2	0	0	0	0	0	0	0
Otu0001773	1	1	0	1	0	1	3	0	0	0	0	0	0	0	0	2
Otu0001776	0	0	0	0	0	0	1	0	0	0	0	0	0	0	0	0
Otu0001778	0	1	0	7	0	0	2	0	0	0	1	0	0	2	0	0
Otu0001779	0	6	4	1	0	5	0	1	2	0	3	1	14	0	1	1
Otu0001780	4	8	9	27	31	33	2	5	3	4	7	0	1	2	3	3
Otu0001784	5	4	5	7	7	2	4	31	29	71	44	1	26	11	2	3
Otu0001786	0	0	0	0	0	0	0	0	1	0	0	0	0	0	0	0
Otu0001787	0	0	1	0	0	0	0	0	0	0	0	0	0	0	0	0
Otu0001788	1	0	0	0	0	0	0	1	0	0	0	1	0	0	1	0
Otu0001789	0	0	0	4	0	0	0	0	0	0	0	0	0	0	0	0
Otu0001791	0	0	0	0	0	0	0	0	0	0	0	0	1	0	0	0
Otu0001792	68	68	79	289	303	201	35	28	35	33	30	4	5	3	26	40
Otu0001793	14	29	28	6	9	5	8	2	8	5	3	2	0	8	4	3
Otu0001795	6	6	8	4	10	2	1	1	0	4	2	0	0	1	4	1
Otu0001800	1	2	3	1	0	0	1	0	0	0	0	0	0	1	3	2
Otu0001803	70	93	80	180	199	162	18	5	6	6	2	1	0	3	0	3
Otu0001804	0	0	2	0	0	0	0	0	0	0	0	0	0	0	0	2
Otu0001805	10	8	11	3	2	3	0	0	1	0	0	0	0	0	0	0
Otu0001806	12	19	10	3	0	0	0	0	0	1	0	7	5	15	5	6
Otu0001807	0	4	0	1	1	0	2	1	1	1	0	0	0	1	3	0
Otu0001810	2	0	0	2	8	5	1	0	0	0	0	0	3	0	1	0
Otu0001811	1	1	1	1	1	0	0	0	0	0	0	0	0	0	0	0
Otu0001812	0	0	0	1	0	0	0	0	0	0	0	0	0	0	0	0
Otu0001813	21	15	27	36	38	40	3	1	5	1	1	0	0	1	2	6
Otu0001815	0	1	0	0	0	0	0	0	0	1	0	0	0	0	0	0
Otu0001816	0	0	0	1	0	0	1	0	0	0	0	0	0	0	0	0
Otu0001817	2	0	1	0	0	0	0	0	0	0	0	1	0	0	1	0
Otu0001818	3	2	0	0	0	0	0	0	0	0	0	0	0	0	0	0
Otu0001819	0	0	0	0	0	0	0	1	0	0	0	0	0	0	0	0
Otu0001827	0	1	0	1	0	0	1	1	0	1	0	1	3	4	1	4
Otu0001828	0	0	2	1	2	0	0	1	0	0	0	0	0	0	0	0
Otu0001830	0	0	1	0	0	0	0	0	0	0	0	0	0	0	0	0
Otu0001831	9	8	5	4	2	1	0	3	5	6	3	1	1	0	1	2
Otu0001832	16	22	9	13	8	4	4	1	4	0	3	0	0	8	11	6
Otu0001833	0	1	0	0	1	0	0	2	1	1	1	0	0	2	3	0
Otu0001843	6	12	2	0	0	2	1	0	2	0	1	0	0	0	0	0
Otu0001846	1	0	0	0	0	0	0	1	0	0	0	0	0	0	0	0
Otu0001847	364	252	221	24	5	0	67	18	8	21	16	68	70	96	95	74
Otu0001850	0	0	0	0	0	0	1	0	0	0	0	0	0	0	0	0
Otu0001851	59	40	42	8	5	0	7	13	8	0	1	19	15	14	13	22
Otu0001853	16	12	13	11	14	1	4	0	8	4	2	1	0	2	0	1
Otu0001856	4	4	0	4	2	1	1	0	0	1	0	0	0	0	0	1
Otu0001859	3	4	1	0	0	1	2	1	2	1	0	0	0	1	2	2
Otu0001862	1	0	1	3	1	0	0	1	0	2	1	0	0	1	0	2
Otu0001866	4	11	5	0	7	2	3	0	0	1	1	1	1	3	2	2
Otu0001867	3	0	1	2	1	0	0	2	0	1	0	0	0	0	1	0
Otu0001868	0	1	0	1	0	0	1	0	0	0	0	0	0	0	0	0
Otu0001870	0	0	1	0	0	0	0	0	0	0	0	0	0	0	0	0
Otu0001871	32	20	15	9	0	0	11	2	5	6	1	22	17	32	27	29
Otu0001874	7	25	7	3	1	0	11	12	6	5	5	12	20	14	9	15
Otu0001875	151	167	136	192	189	129	43	6	9	6	3	2	4	9	5	3
Otu0001876	0	1	0	0	4	1	0	0	2	0	0	0	0	2	2	0
Otu0001878	0	0	0	0	0	0	0	1	0	0	0	0	0	0	0	0
Otu0001879	1	0	1	0	1	0	0	0	3	0	0	1	0	0	0	0
Otu0001881	1	2	2	0	0	0	0	0	0	0	0	0	0	1	0	2
Otu0001882	0	0	0	1	0	0	0	0	0	0	0	0	2	0	0	0
Otu0001883	5	3	0	0	2	1	3	0	0	0	1	0	0	0	0	0
Otu0001885	1	1	0	0	0	0	0	0	0	0	0	0	0	0	0	0
Otu0001886	17	18	13	11	7	10	21	13	13	21	16	0	5	5	6	8
Otu0001887	5	5	4	5	7	5	1	5	11	3	1	0	0	13	3	0
Otu0001888	0	0	2	2	2	4	0	147	26	11	13	24	0	0	0	0
Otu0001889	0	0	0	0	0	0	1	0	0	0	0	0	0	0	0	0
Otu0001894	2	0	1	3	2	2	2	0	0	0	0	0	1	0	0	0
Otu0001896	2	3	9	3	4	4	1	0	0	0	0	0	0	1	2	0
Otu0001899	0	0	0	0	1	0	0	0	0	0	0	0	0	0	0	0
Otu0001901	0	0	1	0	0	0	0	1	0	0	0	0	0	0	0	1
Otu0001904	2	3	3	1	0	0	0	0	1	0	0	6	1	3	1	2
Otu0001905	1	1	1	0	1	0	0	0	0	0	0	0	0	0	0	0
Otu0001907	2	0	1	3	3	9	0	0	0	1	0	0	0	1	1	0
Otu0001909	2	3	2	78	112	24	1	0	4	2	0	2	0	1	0	0
Otu0001912	0	0	0	0	1	0	0	0	0	0	0	0	0	0	0	0
Otu0001914	44	62	44	16	8	1	173	172	108	125	110	45	117	132	161	236
Otu0001915	1	1	1	0	0	1	1	0	0	1	0	0	0	1	0	0
Otu0001919	9	6	7	13	14	15	2	5	4	4	2	2	2	4	3	7
Otu0001920	0	0	0	0	1	0	0	0	0	0	0	0	0	0	0	0
Otu0001922	4	5	2	23	15	10	3	3	1	3	2	1	2	2	1	2
Otu0001923	7	10	13	6	3	0	34	54	20	29	13	13	15	21	23	25
Otu0001924	30	29	20	45	25	16	42	22	20	22	25	10	17	8	17	28
Otu0001925	4	0	2	38	31	16	0	0	0	2	1	0	0	0	0	0
Otu0001928	37	58	27	179	231	134	9	3	7	6	4	2	2	1	11	10
Otu0001929	0	0	0	0	1	0	0	0	0	0	0	0	0	0	0	0
Otu0001930	165	169	125	51	18	2	271	210	151	187	204	193	213	239	168	202
Otu0001932	4	1	2	4	5	10	0	0	0	0	0	0	1	0	2	1
Otu0001933	0	1	1	3	2	0	0	0	0	0	0	0	0	0	0	1
Otu0001934	14	4	8	69	88	68	2	1	1	0	0	1	0	1	1	1
Otu0001936	0	1	0	1	4	0	0	0	1	0	0	1	0	0	0	1
Otu0001942	2244	556	700	350	352	228	121	21	58	45	67	9	10	7	13	8
Otu0001943	0	0	1	0	0	0	0	0	0	0	0	0	0	0	0	0
Otu0001945	2	0	0	0	0	0	0	0	0	0	0	0	0	0	0	0
Otu0001946	0	0	1	0	0	0	0	0	0	0	0	0	0	0	0	0
Otu0001947	0	0	0	0	0	0	0	0	1	0	1	0	0	0	0	0
Otu0001948	392	409	474	117	57	0	904	622	665	725	490	334	310	421	1201	1447
Otu0001949	52	54	62	87	98	44	11	4	9	11	9	4	2	6	6	5
Otu0001950	237	292	187	151	48	1	2103	2265	1566	1831	1206	558	464	687	836	872
Otu0001951	0	1	0	1	1	0	1	2	0	1	0	0	0	1	2	3
Otu0001952	2	1	4	1	2	2	0	0	2	3	0	0	0	0	0	0
Otu0001954	45	43	38	14	1	0	84	106	65	55	54	72	70	125	113	158
Otu0001958	212	220	157	52	11	1	356	168	132	203	177	179	179	256	132	169
Otu0001963	30	37	27	16	5	5	58	54	22	42	31	48	50	67	68	89
Otu0001964	84	81	70	3	7	1	106	23	20	13	10	22	13	19	3	4
Otu0001966	1	1	0	2	1	0	2	0	3	3	0	2	0	3	0	0
Otu0001967	1	5	2	1	0	0	0	0	0	0	0	2	0	4	7	2
Otu0001969	14	5	2	89	130	108	4	3	0	3	0	0	0	0	3	2
Otu0001970	2	1	0	2	3	2	1	0	0	0	0	0	0	1	2	0
Otu0001973	0	0	0	0	0	0	1	0	0	0	0	0	0	0	0	0
Otu0001975	0	1	1	0	0	0	1	0	0	0	0	1	0	2	0	0
Otu0001976	47	42	27	6	0	0	25	5	3	2	3	26	14	24	19	18
Otu0001977	148	136	130	120	138	82	19	1	9	18	7	5	9	10	29	19
Otu0001978	0	0	0	0	1	0	0	0	0	0	0	0	0	0	0	0
Otu0001984	0	0	0	0	0	0	0	1	0	0	0	0	0	0	0	0
Otu0001986	0	0	0	0	1	0	0	0	0	0	0	1	1	0	0	0
Otu0001988	0	0	0	0	0	0	0	0	1	0	0	0	0	0	2	1
Otu0001992	0	0	0	0	1	0	0	0	0	0	0	0	0	0	0	0
Otu0001994	3	2	3	3	0	1	0	1	1	1	1	1	1	3	0	0
Otu0001995	177	190	272	71	38	21	25	3	11	3	1	4	3	6	5	14
Otu0001998	0	0	0	0	0	0	0	1	0	0	0	0	0	1	0	0
Otu0001999	11	6	0	2	1	1	3	5	1	1	0	2	3	1	2	1
Otu0002000	76	77	47	17	9	1	105	111	45	41	41	97	44	144	121	148
Otu0002001	1	0	0	0	0	0	0	3	0	0	1	1	0	1	0	3
Otu0002004	2	0	0	0	1	1	0	0	0	1	0	0	0	1	1	0
Otu0002005	0	0	0	0	0	1	0	0	0	0	0	0	0	0	0	0
Otu0002006	0	0	0	0	1	0	0	0	0	0	0	0	0	0	0	0
Otu0002008	4	22	13	13	10	16	2	2	3	4	0	0	0	1	3	2
Otu0002009	2	0	1	0	0	0	0	0	0	0	0	0	0	0	0	0
Otu0002010	0	0	0	0	1	0	0	0	0	0	0	0	0	0	0	0
Otu0002012	7	1	2	2	2	0	7	3	10	7	2	2	3	3	9	2
Otu0002013	96	88	131	144	156	149	29	9	13	15	10	5	9	9	16	18
Otu0002018	167	130	168	116	109	73	81	43	31	39	38	85	57	146	179	246
Otu0002022	4	3	2	1	1	0	5	1	1	1	0	2	1	1	1	1
Otu0002023	0	0	0	0	0	0	0	0	1	0	0	0	0	0	0	0
Otu0002024	116	88	106	59	8	0	217	293	159	186	172	128	142	176	130	171
Otu0002026	0	1	1	1	1	0	0	0	0	0	0	0	0	0	0	0
Otu0002028	0	0	0	0	0	0	0	0	1	1	0	2	2	1	0	1
Otu0002031	9	7	10	8	14	11	1	2	1	0	3	1	3	2	1	1
Otu0002032	0	0	0	0	1	0	0	0	0	0	0	0	0	0	0	0
Otu0002033	1	1	3	1	0	0	1	0	0	0	0	0	0	1	1	1
Otu0002034	0	0	0	0	0	0	1	0	0	0	0	0	0	0	0	0
Otu0002036	0	0	0	0	0	0	0	0	0	0	0	0	0	2	0	0
Otu0002039	4	4	4	17	13	20	3	1	0	0	0	1	0	0	0	1
Otu0002041	0	1	0	0	0	0	2	1	0	0	0	1	3	2	0	3
Otu0002042	2	1	0	0	5	0	0	4	1	2	1	2	0	3	0	0
Otu0002043	3	2	6	0	0	0	0	0	1	2	0	5	0	4	5	2
Otu0002044	1	0	0	0	0	0	0	1	1	1	0	0	0	0	1	1
Otu0002045	1	4	4	2	10	5	0	0	0	0	0	0	0	0	1	0
Otu0002046	26	22	16	7	1	0	5	2	2	1	2	11	8	16	9	20
Otu0002047	6	10	11	22	186	22	3	3	4	2	2	2	3	5	4	2
Otu0002048	36	43	28	45	32	12	15	7	9	13	12	2	0	5	3	7
Otu0002050	45	69	40	82	66	111	15	2	6	7	7	0	2	11	3	3
Otu0002052	0	0	0	0	1	2	0	0	0	0	0	0	0	0	0	0
Otu0002055	1	0	1	4	0	1	1	0	0	0	2	0	0	1	2	1
Otu0002058	3	7	5	12	3	3	0	0	0	1	0	0	0	0	0	1
Otu0002060	25	20	31	28	36	18	39	17	13	18	28	13	10	15	22	24
Otu0002061	0	0	0	0	1	0	0	0	0	0	0	0	0	0	0	0
Otu0002062	0	0	1	1	1	0	0	0	3	1	0	0	0	1	0	0
Otu0002065	12	12	18	7	13	11	2	0	5	0	2	1	0	2	2	1
Otu0002068	54	45	44	8	10	1	17	5	0	3	3	8	8	17	14	21
Otu0002069	52	57	66	26	17	20	18	21	17	17	21	4	1	22	25	26
Otu0002073	0	0	0	0	0	35	0	0	0	0	0	0	0	0	0	0
Otu0002076	1	0	0	0	0	0	1	0	0	0	0	0	0	0	0	0
Otu0002077	0	0	33	59	52	66	16	12	16	18	6	2	2	21	11	12
Otu0002078	1	1	1	0	0	0	0	0	0	1	0	0	0	0	0	0
Otu0002079	0	0	0	0	0	0	1	0	0	0	0	0	0	0	0	0
Otu0002081	1	1	2	1	0	0	1	0	2	3	1	0	0	3	3	0
Otu0002086	0	0	2	0	5	0	1	1	0	0	3	1	0	1	0	1
Otu0002087	0	0	0	0	1	0	0	0	0	0	0	0	0	0	0	0
Otu0002088	3	1	2	0	0	0	0	0	0	0	0	0	0	0	0	1
Otu0002089	15	9	7	11	22	28	3	0	1	7	2	1	0	2	2	3
Otu0002090	0	0	0	1	2	2	0	0	0	0	0	1	0	0	0	0
Otu0002092	0	2	3	4	2	3	1	0	8	1	1	1	0	3	2	0
Otu0002093	0	0	0	2	12	11	4	0	3	0	0	0	0	0	3	0
Otu0002096	0	0	0	3	4	4	0	0	0	0	1	1	0	0	0	0
Otu0002099	0	1	0	0	0	0	1	0	0	1	0	0	0	1	0	0
Otu0002100	10	10	12	22	20	38	2	0	4	3	0	0	1	14	8	2
Otu0002101	61	80	77	64	42	20	6	0	1	4	0	2	1	4	23	19
Otu0002102	4	2	0	0	0	0	0	5	1	0	1	2	4	4	3	1
Otu0002103	0	0	0	0	0	0	0	0	0	0	0	0	0	0	0	1
Otu0002105	93	118	118	67	60	17	0	4	0	0	0	0	0	0	0	0
Otu0002106	1	0	0	0	1	0	0	0	0	0	0	0	0	0	0	0
Otu0002107	1	0	0	0	0	0	0	0	0	0	0	0	0	0	0	0
Otu0002110	0	0	1	1	0	0	1	0	0	0	0	0	0	0	0	0
Otu0002112	54	61	71	28	26	8	4	2	3	1	0	1	1	3	3	2
Otu0002114	1	7	0	4	5	0	1	0	3	0	1	0	0	4	0	0
Otu0002116	0	0	0	0	1	0	0	0	0	0	0	0	0	0	0	0
Otu0002117	0	1	1	1	0	0	0	0	0	0	0	0	0	0	0	0
Otu0002118	0	2	0	0	0	1	0	0	1	1	0	0	0	0	1	0
Otu0002119	0	0	0	0	0	0	0	0	1	2	0	0	0	0	1	0
Otu0002121	2	3	5	8	12	4	0	0	0	0	1	1	0	2	0	2
Otu0002122	13	9	5	1	0	0	13	3	3	2	3	9	8	9	4	2
Otu0002123	376	523	444	204	107	47	84	3	15	17	19	15	12	19	79	68
Otu0002124	0	0	0	2	0	0	0	0	0	0	0	0	0	1	0	2
Otu0002127	0	0	1	0	0	0	0	0	0	0	0	0	0	0	0	0
Otu0002129	0	0	2	0	0	0	1	0	0	0	0	1	0	0	0	1
Otu0002130	2	1	1	3	0	1	0	0	0	0	0	0	0	0	0	0
Otu0002131	25	39	47	17	13	6	14	7	1	4	3	3	4	5	12	9
Otu0002133	27	21	19	26	38	31	7	26	20	38	37	7	14	8	21	40
Otu0002135	168	103	165	182	282	268	15	3	9	7	5	2	1	3	10	2
Otu0002136	0	0	0	0	0	1	0	0	0	0	0	0	0	0	0	0
Otu0002138	8	20	12	328	389	828	17	4	0	3	1	1	1	3	0	2
Otu0002139	0	1	0	0	0	0	0	0	0	0	0	0	0	0	0	0
Otu0002140	209	239	269	129	128	118	52	30	26	25	25	5	11	9	37	38
Otu0002145	0	0	0	1	0	0	0	0	0	1	0	0	1	0	0	1
Otu0002149	8	4	4	53	128	31	2	1	1	2	1	0	1	2	0	0
Otu0002150	0	0	0	0	0	0	0	0	0	0	0	0	0	0	0	1
Otu0002151	133	183	190	47	16	9	14	5	5	4	1	3	3	7	11	9
Otu0002154	129	104	64	7	7	0	17	12	6	11	0	24	21	43	31	29
Otu0002155	38	20	24	115	124	206	14	1	4	1	3	0	4	4	3	0
Otu0002158	1	0	0	0	0	0	0	0	0	0	0	0	0	0	0	0
Otu0002160	4	8	6	15	14	0	2	1	6	3	3	0	2	2	0	2
Otu0002162	0	0	0	0	0	0	0	0	0	0	0	0	0	1	0	0
Otu0002163	13	10	12	8	2	2	2	3	1	3	0	4	6	6	2	2
Otu0002164	5	6	6	2	5	3	0	0	0	0	2	0	0	0	0	0
Otu0002166	0	0	1	0	0	0	0	0	1	0	1	0	0	0	0	0
Otu0002168	0	0	0	1	1	14	0	0	0	0	0	0	0	0	0	0
Otu0002170	73	69	59	22	19	11	28	4	3	7	2	17	23	29	29	25
Otu0002171	3	10	11	9	10	8	0	1	4	1	1	2	0	0	1	1
Otu0002178	1	0	0	0	0	0	0	0	0	0	0	0	0	0	0	1
Otu0002182	3	6	11	6	0	1	3	1	1	2	1	1	2	5	2	7
Otu0002188	2	0	0	7	2	6	1	0	0	3	1	0	0	0	0	0
Otu0002190	13	19	8	6	2	0	18	15	11	14	5	6	9	7	13	12
Otu0002191	0	1	1	0	2	2	0	0	0	1	0	0	0	3	0	0
Otu0002194	2	0	0	2	1	2	0	0	0	1	0	1	3	0	0	0
Otu0002195	0	0	1	0	0	0	1	0	0	0	0	0	0	0	0	0
Otu0002196	5	6	1	1	0	0	0	0	0	1	0	1	1	0	0	1
Otu0002197	3	0	0	0	0	0	2	1	0	0	0	1	0	1	0	1
Otu0002198	0	0	1	0	1	1	1	0	0	0	0	0	0	0	0	0
Otu0002199	1	0	1	0	0	0	0	0	0	1	0	0	0	0	0	0
Otu0002200	0	0	1	0	0	0	0	0	2	0	0	0	0	2	1	0
Otu0002202	0	3	1	0	0	0	0	1	0	0	0	1	0	0	0	1
Otu0002203	1	1	3	26	17	6	0	0	1	0	0	0	0	0	0	0
Otu0002205	8	9	7	19	25	40	2	1	0	1	0	0	0	0	1	2
Otu0002207	0	0	0	0	1	0	0	0	0	0	0	0	0	0	0	0
Otu0002208	3	0	0	0	0	3	2	0	2	0	0	0	0	3	0	0
Otu0002209	2	0	2	0	0	0	1	0	0	0	0	0	0	0	0	0
Otu0002211	0	0	1	0	0	0	0	0	0	0	0	0	0	0	0	0
Otu0002213	1	0	0	0	1	0	0	1	1	0	1	0	0	0	0	0
Otu0002216	1	0	0	0	0	0	0	1	1	0	0	3	0	0	0	0
Otu0002217	1	0	1	0	2	0	0	0	0	0	1	0	0	0	0	0
Otu0002218	3	0	1	4	2	0	0	0	2	1	2	0	0	0	0	1
Otu0002220	0	0	1	0	0	0	0	0	0	0	0	0	0	0	0	0
Otu0002221	122	76	118	19	10	0	52	22	6	8	7	32	32	54	22	19
Otu0002222	0	0	0	0	0	0	0	0	1	0	0	0	0	0	0	0
Otu0002226	0	0	0	0	0	1	0	0	0	0	0	0	0	0	0	0
Otu0002227	2	1	0	0	0	0	0	0	0	0	0	0	0	0	0	0
Otu0002230	0	0	0	2	3	1	0	0	0	0	0	0	0	0	0	0
Otu0002233	0	0	0	0	14	0	0	1	1	0	0	0	0	0	0	0
Otu0002238	0	1	0	0	0	0	0	0	0	0	0	0	0	0	0	0
Otu0002239	0	0	0	0	0	0	0	0	0	0	0	0	0	0	0	1
Otu0002243	1	2	4	1	1	2	0	0	0	0	1	0	2	1	0	0
Otu0002249	10	3	7	4	4	8	18	1	3	3	6	0	0	0	1	0
Otu0002251	2	5	0	4	0	0	1	0	1	1	0	0	1	0	0	2
Otu0002252	146	171	106	185	112	34	24	2	4	2	0	3	4	5	18	16
Otu0002255	0	0	0	0	0	0	0	0	0	1	0	0	0	0	0	0
Otu0002258	0	1	0	0	0	0	0	0	0	0	0	0	0	0	0	0
Otu0002260	1	1	2	1	0	0	0	0	0	0	0	1	0	1	0	0
Otu0002268	0	0	0	0	1	0	0	0	0	0	0	0	0	0	0	0
Otu0002269	1	0	0	1	1	0	2	0	1	0	0	0	0	0	1	1
Otu0002271	1	1	1	1	0	0	0	0	0	0	0	0	0	1	0	0
Otu0002274	0	2	0	6	8	11	1	0	0	0	1	0	0	0	2	2
Otu0002275	0	0	0	0	1	0	0	0	0	0	0	0	0	0	0	0
Otu0002278	1	0	1	3	0	0	0	0	2	0	0	0	0	0	0	0
Otu0002279	0	0	1	1	0	0	1	1	0	0	0	1	0	1	0	0
Otu0002282	0	4	0	0	0	0	0	0	1	0	1	1	1	0	0	0
Otu0002284	0	0	0	0	0	0	0	0	0	0	0	0	0	1	0	0
Otu0002287	0	0	0	13	107	16	0	0	0	0	0	0	0	1	0	4
Otu0002288	0	1	1	0	0	0	0	1	0	0	1	0	0	1	0	1
Otu0002289	764	581	715	253	292	112	176	371	530	757	495	84	91	97	607	659
Otu0002294	171	139	109	443	355	111	48	40	89	147	73	2	1	18	14	7
Otu0002295	3	0	2	1	1	3	0	0	0	0	2	1	0	5	1	0
Otu0002296	0	0	0	1	0	0	0	0	0	0	0	1	0	0	0	0
Otu0002299	4	2	3	7	29	50	8	13	9	4	3	6	3	5	6	8
Otu0002301	1	1	0	0	0	0	0	1	0	0	0	1	0	1	0	0
Otu0002308	0	2	3	1	0	1	0	0	0	0	0	0	0	0	0	0
Otu0002310	0	0	0	0	0	1	0	0	0	0	0	0	0	0	0	0
Otu0002315	0	0	0	0	0	0	0	0	0	0	0	0	0	0	0	1
Otu0002317	12	21	14	38	41	25	4	0	1	1	0	0	0	0	1	2
Otu0002320	26	19	28	15	12	24	24	3	5	2	4	1	1	6	4	7
Otu0002323	0	0	0	0	0	0	0	0	0	0	1	0	0	0	0	0
Otu0002326	1	0	0	1	2	3	1	0	0	1	0	0	0	0	1	0
Otu0002327	1	0	0	7	8	2	2	2	0	0	0	0	1	2	4	0
Otu0002331	1	0	0	0	0	0	0	0	0	0	0	0	0	0	0	0
Otu0002335	15	5	4	0	0	0	20	0	2	3	2	0	0	0	1	1
Otu0002337	0	0	0	0	2	31	0	1	0	0	0	0	0	2	0	0
Otu0002338	0	1	0	1	1	0	0	0	0	0	0	0	0	1	0	3
Otu0002339	0	0	1	0	0	0	1	0	1	0	1	0	0	0	1	0
Otu0002341	0	0	0	1	0	0	1	0	1	0	0	0	0	0	0	0
Otu0002342	0	1	0	0	1	0	0	0	0	2	0	0	0	1	0	0
Otu0002345	49	38	40	40	48	32	6	0	3	8	1	1	0	0	2	1
Otu0002350	0	0	0	0	0	0	0	0	0	1	0	0	0	0	0	0
Otu0002352	0	0	0	0	0	0	0	0	0	0	0	1	0	0	0	0
Otu0002354	121	114	77	30	26	21	27	4	11	8	20	4	1	2	3	3
Otu0002355	0	0	0	0	0	0	0	0	0	0	0	0	0	2	0	0
Otu0002358	0	0	0	0	0	0	1	0	0	3	0	0	0	0	0	0
Otu0002359	6	5	4	4	7	6	1	0	0	1	2	1	2	7	1	4
Otu0002362	6	2	0	1	1	2	1	1	0	0	0	0	0	0	0	0
Otu0002365	0	1	0	0	0	0	0	0	0	0	0	0	0	0	0	0
Otu0002370	0	0	0	1	1	1	0	0	0	0	0	0	0	0	0	0
Otu0002372	4	5	3	1	7	8	0	1	2	1	3	1	0	9	4	0
Otu0002374	107	115	138	248	292	280	25	5	25	6	9	7	2	9	8	11
Otu0002375	1	0	1	0	1	0	0	1	0	0	1	1	0	3	0	0
Otu0002376	0	0	0	0	0	0	0	2	0	0	0	0	1	1	0	1
Otu0002378	4	1	2	2	2	1	3	0	0	0	0	0	1	1	2	2
Otu0002380	2	2	1	0	0	0	3	0	0	0	0	2	0	3	0	1
Otu0002381	0	0	0	1	0	0	0	0	0	0	0	0	0	0	0	0
Otu0002383	217	232	121	60	38	2	212	215	96	97	69	146	143	140	187	171
Otu0002385	0	0	0	0	0	1	0	0	0	0	1	0	0	0	0	0
Otu0002386	2	3	4	1	5	1	1	0	0	0	1	1	0	1	0	1
Otu0002388	0	0	1	0	0	0	0	0	0	0	0	0	0	0	0	0
Otu0002391	7	4	2	6	5	3	0	0	1	0	0	0	0	0	0	0
Otu0002393	1	5	0	0	1	1	3	2	1	2	1	0	0	0	0	0
Otu0002394	51	47	34	4	2	0	8	3	2	4	0	11	15	20	8	12
Otu0002399	2	0	0	0	0	0	0	0	0	0	0	0	1	4	0	1
Otu0002400	2	0	0	0	0	0	0	0	0	0	0	0	0	0	0	0
Otu0002405	0	0	0	0	0	0	0	0	0	1	0	0	0	0	0	0
Otu0002408	0	0	0	0	0	0	0	0	0	0	0	0	0	1	0	0
Otu0002409	0	0	0	0	1	0	0	0	0	0	0	0	0	0	0	0
Otu0002416	97	145	108	194	205	215	34	6	10	12	10	7	3	10	18	25
Otu0002420	0	0	0	0	0	0	0	0	0	1	0	1	0	1	1	0
Otu0002422	383	485	456	214	133	49	51	6	21	8	15	4	2	12	41	35
Otu0002423	0	0	0	0	0	0	1	0	0	0	0	0	0	0	1	0
Otu0002425	3	0	0	42	34	59	0	0	0	0	0	0	0	0	0	0
Otu0002426	5	4	0	3	1	0	0	0	0	0	0	0	1	0	0	0
Otu0002427	0	0	0	0	0	1	0	0	1	0	0	0	0	0	0	0
Otu0002430	485	536	689	260	446	327	152	4	7	9	6	3	1	3	4	7
Otu0002431	0	0	0	1	0	0	0	0	0	0	0	0	0	0	0	0
Otu0002432	0	0	2	0	0	0	0	0	0	0	0	0	0	0	0	0
Otu0002433	16	20	22	30	26	17	6	7	1	1	2	1	1	3	5	1
Otu0002438	1	0	0	0	2	0	0	0	0	0	0	0	0	0	0	0
Otu0002439	50	65	100	28	28	16	3	0	5	1	0	2	1	2	5	0
Otu0002442	321	226	292	109	51	3	256	146	112	108	99	127	129	131	181	199
Otu0002445	0	0	0	0	3	0	0	0	0	0	0	0	0	0	1	0
Otu0002446	117	78	59	55	51	44	25	11	15	39	17	2	0	16	134	10
Otu0002447	0	1	3	0	5	1	0	0	0	0	0	0	0	0	1	0
Otu0002448	0	2	1	3	13	12	3	0	1	3	0	1	0	0	1	0
Otu0002449	26	37	30	104	163	142	4	1	3	4	0	0	1	1	4	4
Otu0002455	0	0	0	0	2	1	0	0	0	0	0	0	0	0	0	0
Otu0002456	150	103	100	44	12	6	270	202	164	170	140	83	104	124	121	102
Otu0002459	24	22	28	2	4	0	10	2	0	4	3	10	14	22	11	17
Otu0002461	0	0	1	0	0	0	0	0	0	0	0	0	0	0	0	0
Otu0002462	5	1	7	11	18	14	2	0	3	1	2	0	1	4	1	1
Otu0002464	1	0	3	2	0	0	0	0	1	1	0	0	0	1	1	0
Otu0002465	2	1	3	19	12	17	8	1	0	1	0	0	0	0	1	2
Otu0002469	0	0	1	1	0	0	1	2	0	1	0	0	2	2	0	0
Otu0002470	0	2	0	0	0	0	0	0	0	0	0	0	0	0	0	0
Otu0002472	63	36	43	17	15	34	8	0	2	0	1	2	2	2	0	4
Otu0002478	0	3	1	1	3	1	0	0	0	0	0	1	0	1	0	0
Otu0002483	1	0	0	0	0	0	1	0	0	0	0	0	0	0	0	0
Otu0002484	0	0	0	0	0	0	0	0	1	0	0	0	0	1	0	0
Otu0002488	1	0	1	4	3	3	2	2	4	2	2	2	1	1	2	3
Otu0002489	0	1	0	0	5	2	0	0	1	1	0	0	0	2	0	0
Otu0002490	30	47	33	9	9	3	16	8	0	7	5	43	23	58	30	39
Otu0002495	1	2	3	1	0	0	9	14	6	14	7	1	2	4	4	8
Otu0002499	1	2	1	0	0	0	0	0	0	0	0	2	1	2	0	3
Otu0002503	4	4	7	16	28	11	2	1	5	5	3	0	1	1	3	2
Otu0002505	53	92	32	22	14	2	55	43	28	29	26	47	29	83	77	65
Otu0002506	0	0	1	1	0	0	0	0	0	0	0	0	0	3	0	2
Otu0002509	2	1	2	3	0	0	1	2	16	4	0	3	1	0	0	1
Otu0002512	1	0	0	0	0	0	1	0	0	0	0	0	0	0	0	0
Otu0002513	3	2	2	5	15	9	1	1	11	6	2	1	0	0	0	6
Otu0002514	0	0	0	0	0	0	1	0	0	0	0	0	0	0	0	0
Otu0002516	5	1	0	57	41	39	5	2	3	1	1	0	0	0	4	1
Otu0002517	17	25	24	17	17	11	10	1	3	2	0	2	0	2	8	3
Otu0002518	0	0	0	0	0	0	0	0	1	0	0	0	0	0	0	0
Otu0002521	39	31	26	18	4	0	65	94	46	43	24	56	63	111	103	157
Otu0002523	1	0	4	0	2	0	0	0	0	1	1	0	0	0	1	0
Otu0002526	17	12	8	1	0	0	6	2	0	0	0	4	4	7	5	3
Otu0002529	21	4	13	272	422	487	14	1	6	2	1	0	0	1	5	3
Otu0002531	4	0	0	0	0	0	0	0	0	0	0	0	0	0	0	0
Otu0002532	14	23	24	8	15	1	9	3	8	6	2	1	0	7	5	4
Otu0002534	1	1	0	0	1	0	0	0	0	0	0	0	0	0	0	0
Otu0002536	61	57	37	34	6	0	468	287	251	324	277	122	156	170	210	233
Otu0002538	0	0	0	1	0	0	0	0	0	0	0	0	0	0	0	0
Otu0002539	1	0	0	0	0	0	0	0	0	0	0	0	0	0	0	0
Otu0002540	2	3	0	1	3	1	0	0	0	0	0	2	0	0	0	0
Otu0002541	5	6	2	0	0	0	0	0	1	0	0	0	0	0	0	0
Otu0002542	3	1	3	13	4	0	0	0	0	2	1	0	2	0	0	0
Otu0002546	67	41	55	98	150	0	6	2	1	3	3	3	2	4	4	3
Otu0002547	0	0	0	1	0	0	0	0	0	0	0	0	0	0	0	0
Otu0002548	1	0	1	2	1	3	3	0	2	1	2	0	0	0	1	0
Otu0002549	1	1	0	2	1	0	0	0	0	0	0	0	0	0	0	0
Otu0002550	0	0	1	0	4	2	0	0	0	0	0	0	0	0	0	0
Otu0002552	7	5	0	61	100	61	3	0	3	14	1	4	8	7	1	10
Otu0002558	41	45	22	2	2	0	1	3	3	3	0	15	22	54	27	10
Otu0002562	0	0	0	0	1	0	0	0	0	0	0	0	0	0	0	0
Otu0002567	0	1	0	1	1	0	0	0	0	0	0	0	0	0	0	0
Otu0002569	1	0	1	1	0	1	0	0	0	0	0	0	1	0	1	0
Otu0002572	1	1	1	0	0	0	0	0	0	0	0	1	1	1	1	0
Otu0002573	150	142	163	50	18	3	29	15	24	20	11	5	8	9	25	24
Otu0002574	12	22	11	14	15	6	0	1	4	8	0	1	1	5	5	2
Otu0002576	27	23	12	5	3	0	5	5	2	9	1	16	8	18	12	12
Otu0002577	6	5	3	34	27	32	1	0	0	0	1	0	0	0	0	0
Otu0002578	0	2	4	7	1	3	2	0	0	0	0	0	0	1	1	1
Otu0002580	2	0	1	1	0	0	0	0	0	0	0	0	0	0	0	0
Otu0002582	0	0	0	2	1	1	0	0	2	1	0	0	0	0	1	0
Otu0002583	0	0	0	0	0	0	0	0	1	1	0	0	1	3	1	1
Otu0002589	2	0	0	0	0	0	0	0	0	0	0	1	0	0	0	0
Otu0002590	13	36	22	5	5	3	8	0	0	0	0	1	1	8	6	7
Otu0002593	77	100	93	59	50	110	24	0	4	1	3	0	0	1	5	6
Otu0002596	18	21	19	27	15	21	5	4	12	7	1	2	2	9	13	19
Otu0002601	20	19	23	10	5	5	10	2	9	5	6	4	7	11	6	5
Otu0002604	0	1	0	0	0	0	0	0	0	0	0	0	0	0	0	0
Otu0002605	10	5	5	1	3	0	1	3	1	0	0	0	1	0	0	0
Otu0002606	1	1	0	1	1	0	0	0	0	0	0	0	0	0	0	0
Otu0002607	0	1	0	0	0	0	0	0	0	0	0	0	0	0	0	0
Otu0002608	0	0	0	2	1	1	0	0	0	0	0	0	0	0	0	0
Otu0002613	0	0	0	0	0	0	0	1	0	0	0	0	0	0	0	0
Otu0002615	1	0	1	6	11	9	0	0	0	0	0	0	0	0	0	0
Otu0002617	0	0	0	0	0	0	0	0	0	0	0	0	1	0	0	0
Otu0002618	89	64	139	52	58	43	12	5	7	2	4	1	1	8	17	10
Otu0002619	88	66	80	121	77	44	134	98	83	85	74	42	54	77	95	107
Otu0002621	2	3	5	1	0	0	1	0	0	0	2	0	1	0	0	2
Otu0002622	5	4	3	9	13	6	2	3	1	1	0	0	0	2	0	0
Otu0002624	2	4	2	18	40	21	3	0	0	0	0	1	0	0	0	0
Otu0002627	1	0	0	0	0	0	0	0	0	1	0	0	0	0	0	0
Otu0002630	0	1	0	0	0	0	0	0	0	0	0	0	0	0	0	0
Otu0002631	1	1	0	3	1	0	1	0	2	0	0	0	0	0	0	0
Otu0002634	0	4	2	0	0	0	0	1	0	1	0	2	0	0	1	1
Otu0002635	2	1	0	0	1	0	8	4	2	4	2	1	1	4	1	0
Otu0002638	2	0	2	4	0	1	0	0	0	0	0	1	0	3	1	1
Otu0002641	6	7	8	5	14	7	1	0	6	0	0	0	0	2	2	2
Otu0002643	8	3	5	33	43	64	3	0	2	2	0	1	2	4	0	0
Otu0002645	6	4	1	1	1	0	0	4	6	3	1	0	0	1	0	4
Otu0002646	0	0	0	0	0	0	0	0	0	0	0	0	0	0	1	0
Otu0002650	2	4	3	2	10	4	0	1	2	2	0	0	0	4	0	0
Otu0002653	0	0	0	0	1	0	0	0	0	0	0	0	0	0	0	0
Otu0002654	0	0	0	0	0	0	0	0	0	0	0	0	0	0	0	1
Otu0002655	141	98	109	98	42	2	970	2218	1579	1478	1554	132	161	142	682	590
Otu0002656	0	1	0	1	0	3	0	0	0	0	0	0	0	0	0	0
Otu0002658	3	3	3	3	3	2	0	0	0	0	0	0	0	0	0	0
Otu0002660	0	2	2	1	4	3	2	0	0	0	0	0	0	0	0	1
Otu0002663	2	1	2	2	2	0	0	0	0	0	0	0	0	0	1	5
Otu0002664	0	0	0	0	0	0	0	0	0	0	0	0	1	0	0	1
Otu0002667	1	0	0	0	0	1	0	0	0	0	0	0	0	0	0	0
Otu0002674	0	0	0	0	0	0	1	0	0	0	2	0	0	0	0	0
Otu0002676	31	16	15	4	0	0	42	20	16	27	25	8	7	12	13	16
Otu0002677	394	312	360	59	69	25	120	6	16	7	9	3	3	21	12	18
Otu0002680	1	0	1	1	0	1	0	0	1	1	0	0	0	1	1	0
Otu0002682	1	0	1	10	11	20	1	1	0	1	1	0	22	0	2	0
Otu0002683	0	0	0	0	0	0	0	1	0	0	0	0	0	0	0	0
Otu0002684	2	1	6	3	2	2	0	0	3	1	0	0	0	1	0	0
Otu0002686	1	0	0	3	1	0	1	0	0	0	0	0	0	0	0	0
Otu0002687	18	15	13	67	113	106	8	1	5	4	1	2	1	3	5	0
Otu0002688	0	0	0	1	0	0	0	0	0	0	0	0	0	0	0	0
Otu0002690	0	0	2	1	0	0	0	0	0	0	0	0	0	0	0	0
Otu0002693	0	1	0	0	0	0	0	0	0	0	0	0	0	0	0	0
Otu0002695	0	0	0	0	0	0	0	0	0	0	1	0	0	0	0	0
Otu0002696	1	0	0	0	1	1	0	0	0	0	0	0	0	1	0	1
Otu0002697	0	1	2	3	4	2	0	0	0	0	0	0	0	0	0	0
Otu0002702	54	53	64	9	6	0	63	69	57	37	28	39	36	46	64	56
Otu0002705	34	33	16	10	1	0	34	24	9	15	9	46	54	54	68	74
Otu0002707	2	2	1	4	1	2	1	1	0	0	2	0	0	0	1	0
Otu0002708	12	16	19	10	0	0	12	9	14	5	5	3	6	4	14	13
Otu0002712	2	2	0	1	0	0	1	0	0	0	0	2	1	1	1	0
Otu0002714	51	63	98	2	1	1	5	0	0	0	0	0	0	0	6	3
Otu0002716	114	94	100	250	260	224	25	17	27	16	11	6	7	8	26	37
Otu0002718	33	40	30	11	10	1	44	56	31	35	28	55	56	53	54	75
Otu0002719	0	0	1	1	0	0	0	0	0	0	0	0	0	0	0	0
Otu0002720	3	2	1	2	5	1	0	0	1	0	0	0	0	0	0	1
Otu0002728	0	1	1	0	0	1	0	0	1	0	0	0	0	0	0	0
Otu0002730	1	2	0	0	2	0	1	0	0	0	0	0	0	0	0	0
Otu0002732	3	4	1	133	209	603	5	4	3	2	2	2	5	3	1	4
Otu0002735	1	0	0	0	0	0	0	0	0	0	0	0	0	0	0	0
Otu0002736	74	90	51	15	3	0	26	12	17	5	7	54	35	115	41	28
Otu0002740	0	1	1	1	1	1	0	1	0	0	0	1	1	1	0	1
Otu0002745	0	2	1	0	3	6	0	1	0	0	0	0	0	1	0	0
Otu0002746	3	1	2	1	2	4	0	0	2	0	0	0	0	0	2	0
Otu0002748	0	0	2	0	0	0	2	0	3	1	0	4	1	0	0	0
Otu0002750	0	0	1	0	0	0	0	0	0	0	0	0	0	0	0	0
Otu0002751	1	2	3	0	1	2	0	1	2	0	0	0	0	0	0	0
Otu0002753	2	0	0	0	0	0	0	0	1	0	0	0	0	1	0	1
Otu0002755	0	0	0	3	1	2	0	0	1	0	0	0	0	1	0	0
Otu0002757	0	0	0	1	1	0	0	0	0	0	0	0	0	0	0	0
Otu0002759	28	32	18	3	5	0	4	8	3	3	2	13	15	15	8	12
Otu0002764	4	1	2	2	4	88	1	2	0	0	0	0	0	1	0	0
Otu0002765	451	484	500	212	137	58	100	52	78	73	76	43	36	28	274	297
Otu0002766	35	28	12	6	2	0	16	15	10	8	3	12	13	15	19	19
Otu0002767	0	0	0	0	0	1	0	0	0	0	0	0	0	0	0	0
Otu0002768	2	1	1	0	0	0	0	0	0	0	0	0	0	0	0	0
Otu0002769	0	0	0	0	0	1	0	0	0	0	0	0	0	0	0	0
Otu0002770	0	0	0	0	0	0	0	0	0	0	0	1	0	0	0	0
Otu0002773	3	3	0	0	0	0	0	0	0	0	0	0	0	0	0	0
Otu0002774	30	25	27	6	9	0	5	5	22	9	4	3	8	13	14	10
Otu0002775	6	4	7	23	18	38	1	7	9	5	6	1	0	3	9	3
Otu0002776	0	0	0	0	0	0	0	0	0	0	0	1	0	0	1	0
Otu0002778	1	0	2	8	6	2	0	0	0	1	0	1	0	0	1	0
Otu0002784	7	9	9	5	1	0	2	0	6	4	0	1	0	0	2	3
Otu0002786	2	3	3	10	10	10	0	0	1	0	0	0	0	0	1	0
Otu0002787	0	0	0	2	0	0	0	0	0	0	0	0	0	1	0	0
Otu0002788	29	30	24	16	8	14	3	3	4	5	3	0	0	20	5	6
Otu0002790	102	75	92	72	45	24	30	8	17	13	7	6	4	12	43	41
Otu0002794	0	0	0	1	0	1	1	0	0	0	0	1	0	0	0	0
Otu0002797	31	24	27	7	2	0	13	3	3	1	2	10	10	16	10	10
Otu0002801	1	0	0	0	0	0	0	0	0	0	0	0	0	0	0	0
Otu0002804	8	13	6	6	1	0	33	27	16	21	15	13	8	26	24	31
Otu0002805	0	0	0	0	0	1	0	0	0	0	0	0	0	0	0	0
Otu0002809	13	15	24	2	2	0	6	13	16	19	6	3	2	9	18	16
Otu0002810	0	0	0	0	0	0	0	0	0	1	0	0	0	0	1	0
Otu0002812	0	0	0	1	0	1	1	0	1	0	0	0	1	0	0	0
Otu0002813	0	0	1	0	0	0	0	0	0	0	0	0	0	0	0	0
Otu0002814	1	1	1	0	0	0	0	0	0	1	0	0	0	0	0	1
Otu0002815	0	0	0	0	0	0	1	0	0	0	0	0	0	0	0	0
Otu0002816	0	1	1	1	0	1	0	0	0	0	0	0	0	0	0	0
Otu0002817	1	1	0	0	0	1	0	0	0	0	0	0	0	0	0	1
Otu0002820	0	0	0	0	1	0	0	0	0	0	0	0	0	0	0	0
Otu0002822	0	0	1	0	0	0	0	0	1	0	0	0	0	0	0	0
Otu0002825	0	0	0	2	0	0	0	0	0	2	0	0	0	0	0	0
Otu0002830	0	1	0	1	0	0	0	0	0	0	0	0	0	0	0	0
Otu0002832	195	141	127	38	27	22	22	17	4	16	8	67	38	71	45	40
Otu0002833	0	0	0	2	0	0	0	1	0	0	0	0	0	0	0	0
Otu0002834	0	1	0	0	0	0	0	0	0	0	0	0	0	0	0	0
Otu0002836	14	4	5	14	11	0	48	71	44	58	39	13	14	14	64	50
Otu0002838	3	1	1	2	4	1	0	0	0	0	0	0	1	0	0	0
Otu0002840	0	0	0	0	0	0	0	0	0	0	0	0	0	1	0	0
Otu0002843	4	2	5	66	101	122	2	0	1	1	2	0	1	0	0	0
Otu0002844	54	50	45	23	8	1	22	14	21	16	18	14	13	21	37	28
Otu0002847	3	5	8	5	2	0	15	32	27	27	17	2	9	10	17	10
Otu0002850	1	0	0	0	1	0	2	0	1	0	0	0	1	0	0	0
Otu0002851	1	0	0	0	0	0	0	0	0	0	0	0	0	0	0	0
Otu0002852	239	252	348	214	214	225	29	9	18	6	6	9	6	6	31	29
Otu0002854	0	0	0	0	0	0	1	0	0	0	0	0	0	0	0	0
Otu0002857	0	0	1	0	0	0	0	0	0	0	0	0	0	0	0	0
Otu0002858	10	10	21	8	10	30	4	0	0	0	0	1	0	0	0	1
Otu0002859	0	3	1	4	5	4	1	0	1	1	1	0	1	3	0	0
Otu0002862	3	0	2	3	1	1	1	0	1	0	0	0	0	0	0	0
Otu0002865	26	25	23	6	2	1	8	0	4	0	0	8	5	10	10	7
Otu0002868	4	8	6	0	5	5	1	2	7	1	3	0	0	14	5	4
Otu0002872	0	0	0	1	0	0	0	0	0	0	0	0	0	0	0	0
Otu0002873	1	0	0	0	0	0	0	0	0	0	0	0	0	0	0	0
Otu0002874	65	55	49	20	9	0	130	99	80	102	126	59	75	62	91	103
Otu0002876	0	0	0	0	0	85	0	0	0	0	0	0	0	0	0	0
Otu0002878	0	0	1	0	0	0	0	0	0	0	0	1	0	0	0	0
Otu0002880	0	4	0	4	4	6	1	0	0	0	0	0	0	0	0	0
Otu0002881	0	2	0	1	0	0	0	0	0	0	0	0	0	1	0	0
Otu0002882	1	0	0	0	0	0	0	0	0	0	0	0	0	0	0	0
Otu0002886	6	2	4	11	14	7	0	2	0	1	0	0	0	0	1	3
Otu0002890	0	1	0	0	0	0	0	3	2	9	4	0	0	0	0	0
Otu0002892	2	0	0	1	0	1	0	0	0	0	0	0	0	0	1	0
Otu0002893	3	2	1	0	0	0	0	0	0	1	0	1	0	1	0	0
Otu0002898	0	0	0	1	0	0	0	0	0	0	0	0	0	0	0	0
Otu0002901	0	0	0	0	0	1	0	0	0	0	0	0	0	0	0	0
Otu0002902	14	4	0	2	1	5	1	0	3	0	0	1	0	1	2	0
Otu0002903	1	0	2	11	15	7	5	0	3	2	1	1	0	0	1	1
Otu0002904	0	0	0	2	0	0	0	0	0	0	0	0	0	0	0	0
Otu0002910	72	103	33	19	22	61	20	51	732	275	17	1823	360	38	3	6
Otu0002915	33	28	35	27	42	22	2	0	2	1	0	1	0	0	1	1
Otu0002920	10	6	8	9	4	10	1	1	2	0	0	0	0	1	2	0
Otu0002922	19	8	8	12	17	25	5	1	3	2	2	0	0	0	5	9
Otu0002925	74	61	82	18	10	1	73	41	45	31	32	32	33	36	44	63
Otu0002927	0	0	0	0	0	0	0	0	0	0	0	0	0	4	0	0
Otu0002930	8	9	6	0	0	0	4	2	3	0	2	0	1	0	0	0
Otu0002931	0	0	0	1	0	1	0	0	0	0	0	0	0	0	0	0
Otu0002935	1	1	4	14	19	29	0	0	0	0	2	0	0	0	0	0
Otu0002943	0	0	0	0	1	0	0	0	0	0	0	0	0	0	0	0
Otu0002945	5	4	2	11	14	9	1	1	0	0	0	0	0	0	0	0
Otu0002946	0	0	0	0	0	0	0	0	0	0	0	0	0	1	0	0
Otu0002947	4	5	1	1	1	3	3	0	2	2	1	0	0	1	0	0
Otu0002948	0	0	1	0	0	2	0	0	0	0	0	0	0	0	0	0
Otu0002949	85	69	71	30	21	6	29	3	0	2	1	0	1	0	7	8
Otu0002950	34	37	20	8	0	0	6	3	1	6	4	17	12	38	24	19
Otu0002952	0	0	0	0	1	8	0	2	0	0	0	0	0	1	0	0
Otu0002953	1	1	0	0	0	0	0	0	0	0	0	0	0	0	0	0
Otu0002955	5	20	22	15	6	16	2	0	4	1	1	1	1	1	1	1
Otu0002956	0	0	3	0	1	0	2	0	1	0	3	1	0	0	3	2
Otu0002958	40	21	21	17	19	10	6	1	1	6	4	2	2	5	10	6
Otu0002959	0	0	0	0	0	0	0	0	0	1	1	0	0	0	1	0
Otu0002960	15	12	13	34	32	15	4	2	4	0	0	1	0	5	3	3
Otu0002963	0	0	1	101	48	23	1	3	3	1	2	0	0	0	8	0
Otu0002966	8	5	5	18	11	0	0	0	0	0	4	0	1	0	1	0
Otu0002967	0	0	0	0	0	0	0	0	0	1	0	0	0	0	0	0
Otu0002971	0	6	1	4	3	1	1	1	2	0	1	1	0	2	1	1
Otu0002973	1	0	0	0	0	0	0	0	0	0	0	0	0	2	0	0
Otu0002974	0	0	0	1	0	1	0	0	0	0	0	0	0	0	0	0
Otu0002978	0	0	0	0	0	0	1	1	0	0	0	0	0	0	0	0
Otu0002979	1	0	0	0	0	0	1	0	0	0	0	0	0	0	0	0
Otu0002980	0	0	1	0	0	0	0	0	0	0	0	0	0	0	0	0
Otu0002981	0	1	0	2	0	1	0	0	0	0	0	0	0	0	0	0
Otu0002984	0	3	0	0	0	1	1	0	0	0	0	0	1	0	0	0
Otu0002985	1	0	0	0	0	0	0	0	0	0	0	0	0	1	0	1
Otu0002990	0	1	0	0	0	0	0	0	0	0	0	1	0	0	0	0
Otu0002992	118	88	109	26	22	7	110	75	70	115	122	51	63	57	108	148
Otu0002997	100	117	74	34	22	3	139	155	87	110	96	151	116	180	233	285
Otu0003002	2	2	0	1	0	0	0	1	1	1	0	0	0	0	2	3
Otu0003003	0	0	0	0	0	0	0	0	0	0	0	0	0	0	0	1
Otu0003004	30	42	41	6	8	5	5	0	2	1	0	0	1	0	1	4
Otu0003005	0	1	0	1	1	2	0	0	0	0	0	0	1	0	0	0
Otu0003009	2	0	0	0	1	0	0	0	0	0	0	0	0	0	0	0
Otu0003010	3	0	0	50	70	111	2	1	3	1	1	0	0	0	0	0
Otu0003011	0	0	1	1	2	0	0	0	3	1	0	0	0	1	0	1
Otu0003013	2	0	2	4	4	1	0	1	1	0	1	0	0	0	0	1
Otu0003015	3	1	1	2	2	2	1	0	0	2	0	0	0	0	1	1
Otu0003017	1	1	2	1	0	0	0	0	0	0	0	0	0	0	0	0
Otu0003018	4	4	1	2	0	0	1	0	0	0	1	0	0	1	0	0
Otu0003020	0	0	1	1	0	0	0	1	0	0	1	0	0	0	0	0
Otu0003021	0	0	0	1	0	0	0	0	0	0	0	0	0	0	0	0
Otu0003022	0	0	0	0	0	0	1	0	0	0	0	0	0	0	0	0
Otu0003024	1	0	0	0	1	0	0	0	0	0	0	0	0	0	0	0
Otu0003028	0	0	0	0	0	0	0	0	0	0	0	1	0	0	0	0
Otu0003029	0	0	0	0	1	0	0	0	0	0	0	0	0	0	0	0
Otu0003035	1	0	1	0	0	0	0	0	0	1	1	0	0	1	0	0
Otu0003038	1	0	0	22	18	60	1	1	0	0	1	0	0	0	0	1
Otu0003041	0	0	0	3	0	0	0	0	0	0	1	0	0	0	1	0
Otu0003042	1	0	0	0	0	0	0	0	0	0	0	0	0	0	0	0
Otu0003046	203	123	139	17	1	0	104	91	80	186	175	65	78	104	118	184
Otu0003048	0	0	1	0	1	0	0	0	0	0	0	0	0	0	0	0
Otu0003052	0	0	0	0	0	0	0	1	0	0	0	0	0	1	0	0
Otu0003053	0	0	0	0	0	1	0	0	0	0	0	0	0	0	0	0
Otu0003059	12	20	21	11	10	15	1	0	2	0	0	0	1	12	0	1
Otu0003062	2	1	2	21	19	21	1	2	0	0	0	0	0	1	3	0
Otu0003065	0	1	0	1	0	1	1	1	0	0	0	1	2	0	1	1
Otu0003066	0	0	0	0	1	0	0	0	0	0	0	0	0	0	0	0
Otu0003067	2	0	0	1	0	0	0	1	0	0	0	0	2	2	0	1
Otu0003069	0	0	0	1	1	0	0	0	0	0	0	0	0	0	0	0
Otu0003070	8	11	6	3	13	5	1	0	3	0	0	0	0	1	3	0
Otu0003071	2	0	1	1	0	0	0	0	1	0	0	0	0	1	0	1
Otu0003074	0	3	0	11	15	9	0	0	0	0	0	0	0	0	0	0
Otu0003075	30	40	54	28	12	4	5	0	2	0	2	1	0	1	1	0
Otu0003077	3	1	1	5	12	18	2	0	0	2	1	1	1	1	1	3
Otu0003078	0	0	0	0	0	0	0	1	1	0	0	0	0	0	0	1
Otu0003080	8	11	3	4	7	6	6	0	0	1	0	9	5	8	3	1
Otu0003083	1	2	0	1	3	0	2	0	2	1	0	0	0	0	0	0
Otu0003084	503	389	363	27	21	4	21	3	6	5	3	4	2	6	3	3
Otu0003085	3	0	5	0	1	0	0	0	0	0	0	0	0	0	0	0
Otu0003094	3	2	3	1	2	3	1	0	2	2	1	0	0	0	2	2
Otu0003099	0	2	2	2	0	0	2	0	0	0	0	1	0	0	0	0
Otu0003100	1	0	0	0	0	0	0	0	1	0	0	0	0	0	0	0
Otu0003102	0	0	0	0	0	0	0	0	1	0	0	0	0	0	0	0
Otu0003104	3	1	2	1	1	0	2	0	0	0	0	0	0	0	1	0
Otu0003107	1	2	4	5	6	9	0	0	2	0	0	0	0	0	0	1
Otu0003108	0	1	0	1	1	1	0	0	0	0	0	0	0	0	0	0
Otu0003110	6	15	7	5	2	4	6	0	0	0	0	1	1	2	2	1
Otu0003112	0	2	0	0	0	0	0	1	0	0	0	0	0	0	0	0
Otu0003115	0	0	0	0	1	0	0	0	0	0	0	0	0	0	0	0
Otu0003118	1	0	2	0	2	1	1	0	1	0	0	0	0	0	0	0
Otu0003120	5	4	4	41	76	105	2	0	2	0	3	0	0	0	0	0
Otu0003124	0	0	1	2	0	1	0	0	0	0	0	0	0	1	1	0
Otu0003125	0	0	1	0	0	0	0	0	0	0	0	0	0	0	0	0
Otu0003127	111	123	164	46	19	13	12	5	6	4	4	1	2	6	10	6
Otu0003128	0	0	0	0	0	0	0	0	0	0	0	0	0	0	1	0
Otu0003129	0	0	0	0	0	1	0	0	0	2	0	0	0	0	0	0
Otu0003130	1	3	3	8	17	14	1	0	1	1	1	0	1	3	0	0
Otu0003135	8	5	1	0	1	0	2	0	1	0	1	0	0	0	1	0
Otu0003139	61	36	62	107	124	99	17	17	6	5	9	0	3	8	9	7
Otu0003145	4	1	2	1	2	0	13	10	9	12	7	9	6	6	8	7
Otu0003147	5	1	1	1	0	0	0	0	0	0	0	0	0	1	0	0
Otu0003152	24	22	22	19	14	8	6	1	7	2	3	2	0	0	6	4
Otu0003156	6	6	8	18	9	8	12	15	7	4	13	6	3	4	6	6
Otu0003158	16	46	20	31	70	84	16	5	4	6	3	3	1	8	7	5
Otu0003161	6	4	7	8	9	8	0	0	0	0	0	0	0	3	4	1
Otu0003162	6	5	6	4	3	3	1	0	0	0	0	0	0	0	1	0
Otu0003163	8	7	14	148	156	187	4	1	0	2	3	0	0	1	3	0
Otu0003167	0	1	0	0	0	0	0	0	0	0	0	0	0	0	0	0
Otu0003170	2	3	1	2	0	0	0	0	0	0	0	0	0	1	0	0
Otu0003172	0	0	0	0	0	0	0	0	0	0	0	0	0	1	0	0
Otu0003174	4	1	2	0	2	3	1	0	0	2	0	0	0	2	0	0
Otu0003175	1	0	0	0	0	0	0	0	0	0	0	0	0	0	0	0
Otu0003176	0	1	0	1	0	0	0	0	0	0	1	0	0	1	0	0
Otu0003177	0	0	1	0	0	1	0	0	0	0	0	0	0	1	0	0
Otu0003178	0	2	0	0	0	0	0	0	0	0	0	0	0	0	0	0
Otu0003179	6	9	8	7	4	3	1	0	2	1	0	0	0	1	2	1
Otu0003184	0	0	0	0	0	0	0	1	0	0	0	0	0	0	0	0
Otu0003185	0	0	0	1	0	0	0	0	0	0	0	0	0	0	0	0
Otu0003186	0	6	3	3	1	0	0	0	0	0	2	0	0	0	0	0
Otu0003187	1	0	0	1	4	3	0	0	0	0	0	0	0	0	4	1
Otu0003199	0	1	0	1	1	1	0	0	0	0	0	0	0	0	0	0
Otu0003200	7	3	3	2	2	0	3	0	4	3	1	1	0	0	3	0
Otu0003206	0	0	0	0	0	0	0	0	1	0	0	0	0	0	0	0
Otu0003211	1	2	0	4	6	2	2	53	16	9	4	808	25	18	1	2
Otu0003212	1	0	0	0	1	2	0	0	0	0	0	0	0	0	0	0
Otu0003215	1	0	0	0	0	0	0	0	0	0	0	0	0	0	0	0
Otu0003216	0	0	0	0	0	0	0	0	0	0	1	0	0	0	0	0
Otu0003217	0	0	0	0	0	0	0	0	0	1	0	0	0	0	0	0
Otu0003219	0	0	0	1	1	2	0	0	1	0	0	0	0	0	0	0
Otu0003221	0	2	0	1	1	0	2	0	0	0	0	1	0	1	0	0
Otu0003222	0	0	1	0	0	0	0	0	0	0	0	0	0	0	0	0
Otu0003223	61	44	41	13	5	0	43	30	22	11	17	31	38	32	10	23
Otu0003227	3	4	8	2	2	3	1	0	0	1	2	0	0	1	3	0
Otu0003231	14	11	6	2	1	0	33	12	15	28	31	11	11	22	19	24
Otu0003232	0	0	1	0	0	0	0	0	0	0	0	0	0	0	0	0
Otu0003236	0	0	0	0	1	0	0	0	0	0	0	0	0	0	0	0
Otu0003239	398	327	250	381	325	81	85	4	10	4	7	30	24	34	128	116
Otu0003242	15	13	13	37	49	34	8	1	3	2	1	0	0	5	3	5
Otu0003245	0	0	2	0	1	0	0	0	1	0	0	0	0	0	0	0
Otu0003246	0	2	0	0	0	0	0	0	0	0	0	0	0	0	0	0
Otu0003248	0	0	0	0	0	1	0	0	0	0	0	0	0	0	0	0
Otu0003253	0	1	0	1	1	3	0	0	1	0	0	0	0	0	0	0
Otu0003255	0	0	0	1	1	1	0	0	0	0	0	0	0	0	0	0
Otu0003257	0	0	0	1	0	0	0	0	0	0	0	0	0	0	0	0
Otu0003263	0	0	0	0	0	0	0	0	0	1	0	0	0	0	0	0
Otu0003264	1	7	1	0	1	0	0	1	0	0	0	0	0	0	0	0
Otu0003265	3	4	1	0	0	0	3	0	2	2	1	1	5	4	1	2
Otu0003267	61	64	63	20	17	6	4	2	3	6	3	1	0	3	2	3
Otu0003269	18	24	18	12	21	22	4	0	1	6	2	7	9	19	6	6
Otu0003271	29	31	24	20	10	4	78	64	42	22	25	27	19	42	40	47
Otu0003272	25	37	20	18	13	0	41	27	21	24	17	23	49	40	56	77
Otu0003273	0	0	0	2	3	0	0	0	0	0	0	0	0	0	0	0
Otu0003274	0	0	0	2	1	0	0	0	0	0	0	0	0	0	0	0
Otu0003275	0	0	0	1	0	2	0	0	0	0	0	0	0	0	0	0
Otu0003277	7	9	8	6	10	8	1	1	0	1	0	2	0	1	2	6
Otu0003278	0	0	1	0	0	0	0	0	0	0	0	0	0	0	0	0
Otu0003279	0	0	0	0	0	0	0	1	0	0	2	0	0	0	0	0
Otu0003280	9	5	4	11	5	5	23	1	0	1	0	0	2	0	0	0
Otu0003282	74	74	48	32	9	1	28	10	16	19	7	64	44	91	68	74
Otu0003283	6	5	3	3	8	2	1	0	0	0	1	0	0	0	0	0
Otu0003286	0	1	0	1	1	0	0	0	1	0	0	0	0	0	0	1
Otu0003287	29	33	42	41	25	13	8	0	4	2	0	1	1	5	5	6
Otu0003288	2	0	0	1	0	0	0	0	0	0	0	0	0	0	1	0
Otu0003291	0	0	0	0	0	0	1	0	0	0	0	0	1	1	0	0
Otu0003292	1	0	0	0	0	0	0	0	0	0	0	0	0	0	0	0
Otu0003295	0	0	0	0	0	1	0	2	1	0	1	0	0	0	0	1
Otu0003296	1	0	0	6	12	31	1	2	3	5	1	1	0	4	1	3
Otu0003297	2	4	4	0	0	0	0	0	0	1	0	3	2	2	2	2
Otu0003298	22	19	13	4	2	1	25	18	5	10	14	45	50	41	44	42
Otu0003304	1	1	2	3	10	6	1	0	2	0	0	0	1	2	0	0
Otu0003305	27	17	29	1	3	1	13	4	2	4	0	10	7	7	6	16
Otu0003307	5	4	5	65	82	86	4	0	3	2	1	0	0	1	1	1
Otu0003309	6	3	5	1	0	1	0	0	0	0	2	0	0	0	0	0
Otu0003310	1	0	0	2	0	1	0	0	0	0	0	0	0	2	1	0
Otu0003312	0	0	0	0	1	1	0	0	0	0	0	1	0	0	0	0
Otu0003316	0	0	0	0	0	1	0	0	0	0	0	3	0	0	0	1
Otu0003323	14	8	7	26	43	31	0	2	2	0	0	2	0	3	1	1
Otu0003324	39	44	53	21	29	8	3	3	4	3	2	0	0	0	0	1
Otu0003326	0	0	0	1	0	0	0	0	0	0	0	0	0	1	0	0
Otu0003333	1	2	1	7	13	10	0	1	1	1	0	0	0	2	0	0
Otu0003334	0	0	1	0	0	0	0	1	0	0	0	1	0	0	0	0
Otu0003335	0	0	0	0	0	0	1	0	1	0	0	0	0	0	0	0
Otu0003336	0	9	8	0	5	0	30	28	20	0	0	14	27	24	19	17
Otu0003337	0	2	0	0	0	0	0	0	0	0	0	0	0	0	0	0
Otu0003338	0	1	0	0	1	0	1	0	0	0	1	0	0	1	0	0
Otu0003340	5	0	1	0	0	1	1	0	0	0	0	0	0	2	0	1
Otu0003346	2	0	0	15	9	3	0	0	0	0	0	0	0	1	0	0
Otu0003347	117	193	176	52	31	17	16	2	9	5	4	2	0	3	5	5
Otu0003351	0	0	0	0	0	0	0	0	0	0	0	0	1	0	0	0
Otu0003354	237	145	161	25	8	0	278	60	40	63	54	39	34	35	52	60
Otu0003359	3	2	4	0	0	0	0	0	0	0	2	0	0	0	6	5
Otu0003360	3	6	5	7	3	5	2	0	0	4	3	1	1	1	1	2
Otu0003362	2	0	1	0	0	0	0	0	0	0	0	1	0	0	3	0
Otu0003364	0	0	0	0	0	2	1	0	0	1	0	0	0	0	0	0
Otu0003368	1	0	0	0	1	0	1	0	0	0	1	0	0	0	0	0
Otu0003369	0	0	0	0	5	5	0	3	3	1	3	0	1	3	1	4
Otu0003371	0	1	1	2	0	1	0	0	0	0	0	0	1	0	0	0
Otu0003374	0	0	0	0	0	1	0	0	0	0	0	0	0	0	0	0
Otu0003377	0	1	0	2	1	0	0	0	0	0	0	0	0	0	0	0
Otu0003378	0	0	0	2	0	0	0	0	0	0	0	0	0	0	0	1
Otu0003379	3	6	5	41	87	180	3	0	5	1	2	0	0	2	1	1
Otu0003382	0	0	0	1	1	0	0	0	0	0	0	0	0	0	0	0
Otu0003383	0	0	0	1	0	0	0	0	0	0	1	0	0	0	0	0
Otu0003384	0	0	0	0	0	0	0	0	0	1	0	0	0	0	0	0
Otu0003385	0	0	0	0	0	1	0	0	0	2	0	0	0	0	0	0
Otu0003386	1	5	1	5	7	4	3	0	0	0	0	1	1	3	1	1
Otu0003388	0	0	0	1	2	1	0	0	0	0	0	0	0	0	0	0
Otu0003391	10	8	1	1	1	0	2	2	0	1	0	4	4	1	2	1
Otu0003393	14	25	10	14	10	40	6	0	2	2	0	1	20	0	2	0
Otu0003394	12	8	8	3	3	5	2	1	8	1	4	0	0	4	2	2
Otu0003395	0	1	0	0	2	0	0	0	0	0	0	0	0	0	0	0
Otu0003399	16	29	24	6	1	0	17	6	3	7	2	14	16	40	18	7
Otu0003400	0	0	0	4	1	0	0	0	0	0	0	0	0	0	0	0
Otu0003401	0	0	0	0	1	0	0	0	0	1	0	0	0	0	0	0
Otu0003402	0	1	2	4	12	6	0	0	0	0	0	0	0	0	0	1
Otu0003403	0	0	0	0	1	0	0	0	0	0	0	0	0	0	0	0
Otu0003404	6	0	5	3	0	0	2	1	0	1	0	1	3	3	1	1
Otu0003405	0	1	0	1	0	0	0	0	1	0	0	0	0	0	0	0
Otu0003409	1	3	2	1	1	1	0	0	0	0	1	0	0	1	0	0
Otu0003410	12	18	13	8	8	8	1	0	3	1	0	0	0	1	2	1
Otu0003411	1	0	0	1	0	1	0	0	0	0	0	0	0	0	0	0
Otu0003413	0	4	1	0	1	0	0	0	1	0	0	0	0	0	1	0
Otu0003415	2	1	1	8	13	27	1	0	3	0	1	0	0	0	1	1
Otu0003416	13	39	18	37	48	29	8	0	9	10	3	0	1	45	3	6
Otu0003418	3	11	3	6	20	9	1	0	0	2	1	0	0	0	0	0
Otu0003420	9	9	8	14	9	1	1	0	1	0	1	0	0	0	4	2
Otu0003421	0	1	0	0	0	0	0	0	0	0	0	0	0	0	0	0
Otu0003423	1	1	0	1	0	0	0	0	0	0	0	0	0	0	0	0
Otu0003424	5	5	0	3	3	1	0	1	0	0	0	0	0	1	3	3
Otu0003425	21	23	18	10	9	6	4	1	3	1	1	1	2	1	6	7
Otu0003427	1	1	7	7	3	0	0	0	1	0	1	0	0	0	1	0
Otu0003429	7	9	10	2	0	0	37	44	34	44	28	19	16	18	36	34
Otu0003432	2	1	1	3	3	3	1	3	1	1	0	0	1	3	1	0
Otu0003436	2	6	1	18	32	29	1	0	1	0	0	0	1	1	1	1
Otu0003437	0	0	0	0	0	0	0	0	0	0	0	0	1	0	0	0
Otu0003440	0	0	0	0	0	0	0	0	0	0	1	0	0	0	0	0
Otu0003442	5	2	3	8	8	12	1	0	0	0	1	0	0	2	0	0
Otu0003445	1	1	0	2	2	4	0	1	0	0	0	0	0	0	0	0
Otu0003446	0	1	1	3	1	1	0	0	2	0	0	0	1	1	0	1
Otu0003448	2	1	1	0	0	0	1	2	2	0	0	0	1	0	1	1
Otu0003450	0	0	0	0	0	0	0	0	0	0	0	0	1	0	0	0
Otu0003452	0	0	0	0	0	0	0	0	0	3	0	0	0	1	0	0
Otu0003453	18	24	19	30	33	31	1	1	1	1	2	0	0	1	4	0
Otu0003458	0	0	0	0	0	0	1	0	0	0	0	0	0	0	0	0
Otu0003463	0	0	0	0	3	0	0	0	0	0	0	0	0	0	0	1
Otu0003464	5	6	7	4	6	10	7	5	4	4	1	1	1	1	1	0
Otu0003465	0	0	0	0	0	0	0	0	0	1	0	0	0	0	0	0
Otu0003467	40	32	27	10	8	7	6	2	0	6	1	1	2	2	5	1
Otu0003468	0	0	0	0	1	0	0	0	0	0	0	0	0	0	0	0
Otu0003472	0	1	0	1	0	3	1	0	0	0	0	0	0	2	0	0
Otu0003474	0	0	1	0	1	0	0	0	0	0	0	0	0	0	0	0
Otu0003475	4	2	1	11	13	6	0	0	0	0	0	0	0	0	0	0
Otu0003476	0	0	0	31	23	60	0	0	1	0	0	0	0	0	0	0
Otu0003479	0	0	0	0	0	0	0	0	0	0	1	0	0	0	0	0
Otu0003480	0	0	1	0	0	0	0	0	0	0	0	0	0	0	0	0
Otu0003481	3	0	0	2	0	0	2	0	1	0	1	0	0	0	0	1
Otu0003485	13	10	21	65	95	72	8	2	2	3	7	0	0	5	3	2
Otu0003486	0	0	3	2	8	4	1	0	3	1	0	0	0	1	0	1
Otu0003487	1	2	3	0	0	0	0	0	0	0	0	1	0	0	0	0
Otu0003488	11	38	7	2	1	1	2	6	4	6	0	18	9	8	4	1
Otu0003494	0	1	0	1	1	0	0	0	0	0	0	0	0	0	1	0
Otu0003495	24	32	16	771	1704	3521	26	6	7	0	5	8	3	38	22	16
Otu0003497	0	0	0	0	0	0	2	0	0	0	0	0	0	0	0	0
Otu0003499	0	1	0	0	0	0	0	0	0	0	0	0	0	0	0	0
Otu0003500	0	0	0	0	1	1	0	1	0	0	0	0	0	0	0	0
Otu0003501	0	0	0	0	0	0	0	0	0	0	0	0	0	0	0	1
Otu0003502	0	0	0	1	0	0	0	0	0	0	0	0	0	0	0	1
Otu0003505	7	6	11	2	3	4	5	3	3	1	4	0	2	1	1	1
Otu0003506	1	1	0	3	1	0	2	0	1	0	1	0	0	0	0	0
Otu0003508	16	17	24	1	6	2	2	0	0	0	1	0	0	0	0	0
Otu0003513	2	3	4	0	1	2	0	2	2	3	1	0	0	1	0	1
Otu0003514	89	118	140	125	163	109	20	3	5	5	1	2	1	1	1	2
Otu0003516	6	1	3	6	7	5	2	0	2	0	0	1	0	1	0	1
Otu0003518	49	97	49	101	146	222	10	1	0	0	0	0	0	1	1	1
Otu0003521	33	23	17	10	9	6	71	47	16	32	19	18	22	33	36	33
Otu0003525	2	1	5	25	14	6	1	0	1	0	2	0	0	0	1	0
Otu0003526	23	24	29	25	21	20	4	0	3	8	2	1	0	7	10	4
Otu0003528	0	2	0	0	1	0	2	0	0	1	0	0	0	0	0	0
Otu0003529	23	30	37	4	3	1	1	0	1	0	0	0	1	3	2	2
Otu0003530	0	0	0	0	1	0	0	0	0	0	0	0	1	0	1	0
Otu0003531	7	3	13	10	12	10	1	0	0	0	2	1	0	0	3	2
Otu0003532	2	2	2	1	6	3	3	0	1	1	1	1	0	8	1	1
Otu0003535	2	4	1	0	0	0	5	0	1	0	0	0	1	0	0	0
Otu0003536	0	0	1	3	0	0	0	0	0	0	0	0	0	0	0	0
Otu0003538	0	0	0	1	0	0	0	0	0	0	0	0	0	0	0	0
Otu0003541	1	1	1	3	6	4	0	0	0	0	0	0	0	0	0	0
Otu0003543	0	0	0	0	1	0	0	0	0	0	0	0	0	0	0	0
Otu0003545	0	0	0	0	0	0	0	0	0	0	0	0	0	1	0	0
Otu0003547	0	0	1	4	4	3	0	0	0	0	0	0	0	0	0	0
Otu0003550	15	11	21	4	7	0	44	39	45	28	30	11	22	28	38	34
Otu0003552	0	1	0	2	5	3	0	0	0	0	0	0	0	0	0	0
Otu0003553	0	0	0	0	0	0	0	0	0	0	0	0	0	0	1	0
Otu0003554	1	0	0	0	0	0	0	0	0	2	0	0	0	0	0	0
Otu0003555	29	29	43	9	10	3	34	14	7	8	5	13	9	8	13	15
Otu0003556	1	0	0	0	0	0	0	0	0	0	0	0	0	0	0	0
Otu0003557	0	1	1	1	0	0	0	0	1	0	0	0	1	0	0	1
Otu0003558	0	0	1	0	0	0	0	0	0	0	0	0	0	0	0	0
Otu0003561	11	6	8	25	23	24	3	1	0	0	0	1	2	0	3	3
Otu0003564	0	0	0	0	0	0	0	1	0	0	0	0	0	0	0	0
Otu0003567	15	19	9	12	2	1	80	82	69	71	42	29	22	36	83	70
Otu0003568	2	2	3	1	5	5	1	0	1	0	1	0	0	0	0	0
Otu0003569	3	5	6	1	4	1	0	0	0	0	0	0	0	0	0	0
Otu0003570	4	1	2	0	0	0	8	1	1	3	0	1	1	3	2	4
Otu0003571	24	16	18	6	5	0	11	11	5	6	4	9	14	7	10	22
Otu0003573	0	0	0	1	0	0	0	0	0	0	0	0	0	0	0	1
Otu0003575	1350	1213	1517	697	379	189	163	14	20	26	16	9	15	22	76	99
Otu0003577	1	0	2	0	0	0	0	0	0	0	0	0	0	0	0	1
Otu0003578	0	0	0	0	0	0	0	0	0	1	1	0	0	0	1	1
Otu0003579	0	0	0	0	0	0	0	0	0	0	0	0	1	0	0	0
Otu0003580	23	28	39	6	1	0	12	7	6	8	3	8	8	14	22	18
Otu0003581	0	4	0	6	9	3	1	0	1	0	0	0	0	0	0	0
Otu0003583	6	1	2	3	3	2	1	0	3	3	0	0	0	1	1	1
Otu0003584	0	1	0	2	2	6	0	0	0	0	0	0	0	2	0	0
Otu0003591	0	0	0	0	0	32	0	0	0	0	0	0	0	0	0	0
Otu0003592	0	2	0	4	2	1	1	1	0	0	0	0	3	0	1	0
Otu0003593	0	0	0	0	0	0	0	0	0	0	0	0	0	1	0	0
Otu0003604	6	10	6	11	1	0	9	23	6	5	14	3	5	9	19	34
Otu0003605	13	15	7	7	0	0	28	24	14	17	10	17	9	10	8	24
Otu0003607	1	2	3	1	1	0	1	0	2	1	1	0	0	6	0	0
Otu0003608	0	0	1	1	6	0	0	0	1	0	0	1	1	0	0	0
Otu0003610	0	1	1	1	3	3	0	0	2	0	0	0	0	5	0	3
Otu0003611	0	0	0	0	0	0	0	0	0	0	0	0	0	0	0	1
Otu0003616	0	0	0	1	0	0	0	0	0	0	0	0	0	0	0	0
Otu0003617	33	30	30	9	15	4	7	1	1	1	1	0	2	0	2	4
Otu0003619	0	0	1	0	0	0	0	0	0	0	0	0	0	1	0	0
Otu0003623	7	3	6	8	7	8	5	16	24	22	21	0	1	0	4	2
Otu0003625	19	27	24	87	117	71	3	1	2	7	2	1	2	2	3	2
Otu0003626	18	27	15	1	2	0	42	33	22	36	22	11	16	30	27	33
Otu0003627	0	0	0	0	0	4	0	0	0	0	0	0	0	0	0	0
Otu0003629	0	1	0	1	2	0	0	0	0	0	0	1	0	2	0	0
Otu0003630	213	228	234	156	89	40	44	7	18	11	8	5	8	9	28	33
Otu0003632	0	0	0	6	5	5	1	0	0	0	2	0	0	0	1	1
Otu0003633	19	9	8	9	11	0	11	9	9	6	5	13	48	4	18	10
Otu0003637	0	0	0	1	3	5	0	0	0	0	1	0	0	0	0	0
Otu0003640	0	0	0	0	0	0	0	0	0	1	0	0	0	0	0	0
Otu0003642	0	0	0	0	0	0	0	0	0	0	0	0	1	0	0	0
Otu0003643	9	7	2	36	56	35	1	1	2	0	3	1	0	1	0	1
Otu0003649	0	0	0	5	0	0	0	0	0	0	1	0	0	1	0	0
Otu0003652	0	0	0	0	0	0	0	0	0	0	0	0	0	1	0	0
Otu0003653	0	0	0	0	1	0	1	1	0	0	0	0	0	0	0	1
Otu0003655	1	0	0	0	0	0	1	1	2	1	1	0	0	1	0	0
Otu0003656	0	0	2	1	3	0	2	0	0	0	0	0	0	0	0	0
Otu0003658	0	0	1	1	1	0	0	0	1	0	0	1	0	1	0	0
Otu0003663	6	2	6	3	4	5	0	0	0	2	0	0	0	2	3	2
Otu0003667	0	0	0	1	1	0	0	0	0	0	0	0	0	0	0	0
Otu0003670	0	1	0	2	0	1	0	0	2	0	0	0	0	0	0	0
Otu0003671	12	18	11	4	4	1	0	1	0	0	0	0	0	2	0	0
Otu0003672	6	5	8	8	6	1	1	0	0	0	0	0	0	0	2	2
Otu0003674	0	0	0	0	0	0	0	0	0	0	1	0	0	0	0	0
Otu0003675	0	1	1	0	0	0	0	0	0	0	0	0	0	0	0	0
Otu0003677	0	0	0	0	0	0	0	0	0	0	1	0	0	0	0	0
Otu0003678	1	1	0	0	2	0	0	0	0	0	0	0	0	0	0	0
Otu0003683	0	2	4	26	38	51	2	0	0	0	0	0	0	0	0	0
Otu0003687	0	0	0	0	0	0	0	1	1	0	0	0	0	2	0	0
Otu0003689	2	0	3	12	14	12	0	0	1	0	0	0	0	0	0	0
Otu0003692	0	0	0	0	0	0	0	1	0	0	0	0	1	1	0	0
Otu0003697	0	0	0	1	0	0	0	0	0	0	0	0	0	0	0	0
Otu0003698	0	0	0	0	0	0	0	0	0	0	0	0	0	1	0	0
Otu0003699	1	0	0	0	0	0	0	0	0	0	0	0	0	0	0	0
Otu0003701	4	3	4	2	6	6	1	0	0	0	0	0	0	0	0	0
Otu0003702	223	251	568	270	312	300	50	2	2	1	1	1	4	2	8	3
Otu0003705	0	0	0	0	0	0	0	0	0	0	0	1	0	0	0	0
Otu0003708	1	3	0	3	3	1	1	0	1	1	0	0	1	1	0	0
Otu0003710	0	0	1	0	0	0	0	0	0	0	0	0	0	0	1	0
Otu0003712	2	2	4	6	1	8	0	2	0	1	1	0	2	1	3	6
Otu0003715	0	1	0	0	0	0	0	0	0	0	0	0	2	0	0	0
Otu0003716	53	32	23	15	10	11	56	20	12	17	11	0	0	0	4	1
Otu0003717	0	0	0	0	0	1	0	0	0	0	0	0	0	0	0	0
Otu0003719	2	1	2	170	222	251	1	0	1	1	0	0	1	0	0	0
Otu0003722	6	6	6	2	1	1	3	1	3	0	3	3	2	4	7	3
Otu0003725	881	943	883	573	378	70	138	26	24	36	13	0	21	28	93	112
Otu0003726	44	54	40	33	46	68	5	1	2	4	0	0	0	2	6	11
Otu0003727	1	2	1	9	5	0	0	0	0	0	0	1	0	1	1	0
Otu0003728	0	0	0	0	0	0	1	0	0	0	0	0	0	0	0	0
Otu0003738	1	2	0	1	0	1	0	0	0	0	0	0	1	1	1	0
Otu0003740	9	15	3	5	6	6	0	0	0	1	0	0	0	0	0	0
Otu0003741	1	1	0	1	0	0	0	0	0	0	1	0	0	0	0	0
Otu0003742	1	3	2	1	2	0	5	11	1	2	4	4	2	7	13	10
Otu0003743	0	2	1	0	1	0	0	0	0	0	0	0	0	1	0	0
Otu0003748	1	0	0	1	0	0	0	1	1	0	0	0	0	0	0	0
Otu0003749	0	0	0	1	0	0	0	0	0	0	0	0	0	0	0	0
Otu0003754	8	6	3	5	2	0	7	14	13	10	11	1	3	6	7	3
Otu0003756	3	8	2	6	209	6	0	0	9	2	0	1	0	1	2	4
Otu0003757	22	20	16	57	35	27	6	2	6	8	9	5	4	2	5	5
Otu0003759	23	28	20	33	50	28	7	3	3	2	2	1	2	1	12	9
Otu0003760	13	13	11	9	5	2	9	4	4	10	0	3	6	13	14	6
Otu0003761	2	4	0	5	2	5	2	0	0	1	0	0	0	3	2	1
Otu0003762	0	0	0	0	0	0	0	0	0	0	0	0	0	0	0	1
Otu0003763	0	0	0	0	0	0	0	0	0	0	1	0	0	0	0	0
Otu0003764	133	97	116	26	11	0	76	29	31	36	30	40	51	59	53	45
Otu0003765	1	0	1	0	0	0	1	0	0	0	1	0	0	0	1	2
Otu0003767	8	6	9	7	1	1	4	0	1	2	1	8	13	10	2	2
Otu0003768	0	0	0	0	0	0	0	0	0	0	0	1	0	1	0	0
Otu0003770	2	0	0	0	0	0	0	0	0	1	1	0	0	0	1	1
Otu0003773	0	0	0	1	0	0	0	0	0	0	0	0	0	0	0	0
Otu0003774	0	0	0	0	1	0	0	0	0	0	0	0	0	0	0	0
Otu0003775	6	0	2	2	2	1	0	0	0	0	0	0	0	0	0	0
Otu0003776	0	0	0	1	0	1	0	0	0	0	0	0	0	0	0	0
Otu0003780	2	0	0	0	0	0	0	0	0	0	0	0	0	0	1	0
Otu0003783	1	0	1	1	0	0	0	0	1	0	0	0	0	0	0	0
Otu0003785	21	21	15	8	0	0	35	31	14	14	16	21	17	27	29	20
Otu0003786	22	21	19	11	7	1	50	37	33	31	21	35	23	42	47	77
Otu0003789	3	5	7	8	7	17	3	0	0	0	1	0	0	2	1	0
Otu0003790	4	5	7	4	4	3	0	2	1	0	1	0	0	1	0	2
Otu0003791	7	5	8	4	2	0	5	8	6	8	1	5	5	7	7	7
Otu0003792	0	0	0	0	0	0	0	0	0	0	0	0	0	0	0	1
Otu0003796	0	0	1	0	0	0	0	0	0	0	0	0	0	0	0	0
Otu0003801	0	0	1	0	0	0	0	0	0	0	0	0	0	0	0	0
Otu0003805	0	0	0	0	0	2	0	0	0	0	0	0	0	0	0	1
Otu0003811	0	2	0	0	0	0	2	0	0	0	0	0	0	0	0	0
Otu0003814	1	1	0	1	0	0	1	2	0	0	0	1	0	0	4	1
Otu0003817	0	0	0	1	0	0	0	0	0	0	0	0	0	0	0	0
Otu0003818	0	0	0	0	0	0	0	0	0	0	0	0	1	0	0	0
Otu0003821	2	0	0	0	1	0	1	0	0	0	1	0	0	0	0	0
Otu0003823	0	0	0	0	1	0	0	0	1	0	0	0	0	0	0	0
Otu0003831	2	1	2	3	1	1	0	0	0	0	0	0	0	0	0	0
Otu0003832	7	3	6	1	0	0	0	0	0	0	1	2	3	3	3	0
Otu0003833	0	1	0	1	3	0	0	1	0	1	0	0	1	1	0	0
Otu0003837	8	8	8	6	7	10	0	0	2	0	0	0	0	1	0	1
Otu0003839	115	100	81	30	10	0	100	68	49	66	44	60	50	59	78	74
Otu0003840	0	0	0	0	1	1	0	0	0	0	0	0	0	0	0	0
Otu0003842	9	12	14	12	6	7	1	1	3	1	4	2	2	10	2	1
Otu0003844	0	0	0	0	0	0	0	0	0	0	1	0	0	0	0	0
Otu0003848	3	5	3	8	3	2	1	1	0	0	0	0	0	0	0	0
Otu0003849	66	76	93	66	68	19	8	7	0	4	2	1	0	4	5	5
Otu0003850	0	0	0	0	0	0	0	0	1	0	0	0	0	0	0	0
Otu0003851	2	2	1	2	1	1	0	0	0	0	0	0	0	1	0	0
Otu0003856	0	0	0	1	0	0	0	0	0	0	0	0	0	0	0	0
Otu0003857	0	2	0	0	0	0	0	0	0	0	0	0	0	0	0	0
Otu0003859	0	0	0	3	5	5	0	0	0	0	0	0	0	0	0	0
Otu0003862	0	0	0	1	0	1	0	0	0	0	0	0	0	0	0	0
Otu0003864	1	4	1	0	0	1	1	0	0	0	0	0	0	0	0	0
[truncated: 37,356 more rows]

## Sheet: sediment
otu_id	10533.AZO13.SD1	10533.AZO13.SD10	10533.AZO13.SD11	10533.AZO13.SD12	10533.AZO13.SD2	10533.AZO13.SD3	10533.AZO13.SD4	10533.AZO13.SD5	10533.AZO13.SD6	10533.AZO13.SD7	10533.AZO13.SD8	10533.AZO13.SD9
Otu0000001	299	255	275	0	241	216	170	362	389	228	121	178
Otu0000002	32	42	60	0	22	19	16	8	8	10	8	28
Otu0000003	130	174	38	0	69	82	240	289	182	242	169	118
Otu0000004	8	12	9	0	8	3	4	10	5	2	7	6
Otu0000005	1571	1972	4159	0	1533	464	51	990	433	1919	497	1875
Otu0000006	490	386	495	0	394	284	133	350	357	156	231	276
Otu0000007	0	1	0	0	0	0	0	0	0	1	0	2
Otu0000008	2	3	4	0	4	0	2	2	4	2	0	6
Otu0000009	11	18	9	0	9	7	4	18	19	13	6	20
Otu0000010	2	0	1	0	0	0	2	0	3	0	1	1
Otu0000012	1	2	2	0	3	2	0	2	0	1	0	3
Otu0000014	7	5	16	0	2	1	0	2	1	7	10	14
Otu0000015	0	0	0	0	1	0	1	1	2	1	0	0
Otu0000016	4	3	14	0	3	4	2	2	3	1	3	5
Otu0000017	1	1	0	0	2	2	2	1	0	1	0	2
Otu0000018	0	1	2	0	0	1	1	0	4	1	0	2
Otu0000019	0	0	0	0	1	0	1	1	3	0	0	1
Otu0000021	1	0	1	0	1	2	0	3	0	0	2	1
Otu0000022	2	3	3	0	2	4	1	4	5	6	1	5
Otu0000023	0	1	0	0	0	0	0	2	0	0	1	0
Otu0000024	1	1	1	0	1	1	0	0	0	0	0	1
Otu0000025	8	11	13	0	8	3	3	14	11	9	6	10
Otu0000026	1	0	0	0	0	0	2	1	1	1	0	0
Otu0000027	0	2	1	0	1	1	0	0	0	0	0	1
Otu0000028	1	4	1	0	0	2	1	0	0	0	1	1
Otu0000029	2	2	3	0	2	0	1	4	3	0	2	2
Otu0000030	0	1	3	0	1	0	1	1	0	1	2	3
Otu0000031	1	3	0	0	1	1	2	1	0	0	4	0
Otu0000032	0	1	0	0	0	1	1	0	0	2	0	0
Otu0000033	0	0	0	0	0	0	0	1	0	0	0	0
Otu0000034	1	2	2	0	2	2	0	4	2	2	2	1
Otu0000035	1	0	1	0	2	0	0	1	2	0	1	3
Otu0000036	4	0	1	0	0	0	0	0	0	2	0	1
Otu0000037	3	7	5	0	6	4	2	2	0	0	4	2
Otu0000038	2	1	0	0	1	0	0	1	1	1	0	3
Otu0000039	4	2	1	0	1	1	0	1	0	0	0	5
Otu0000040	3	5	4	0	4	1	2	9	2	4	3	7
Otu0000041	0	2	1	0	1	1	1	1	0	2	1	4
Otu0000043	1	0	0	0	1	0	0	0	1	0	0	0
Otu0000045	21	14	29	0	5	3	4	14	17	5	3	15
Otu0000046	2	2	0	0	1	0	0	2	0	0	0	2
Otu0000047	11	8	8	0	13	2	1	5	1	2	4	8
Otu0000048	50	37	51	0	35	25	2	11	15	6	7	61
Otu0000049	18	12	26	0	14	6	7	16	17	16	8	16
Otu0000050	2	0	0	0	0	1	1	1	0	0	0	1
Otu0000051	1	3	2	0	0	0	0	1	1	0	0	4
Otu0000053	0	0	1	0	0	1	0	1	2	1	0	0
Otu0000055	0	0	2	0	0	0	0	1	2	0	0	0
Otu0000056	0	1	5	0	0	0	0	1	1	0	0	1
Otu0000057	0	2	0	0	3	0	0	1	0	0	1	2
Otu0000058	0	0	0	0	1	0	0	0	0	0	0	0
Otu0000059	150	60	70	0	72	55	20	69	56	75	68	84
Otu0000060	0	2	0	0	0	1	0	0	0	2	0	0
Otu0000061	49	56	88	0	61	34	8	43	13	29	21	67
Otu0000062	2	5	11	0	9	1	1	3	0	5	2	8
Otu0000063	3	1	0	0	0	0	0	0	2	0	0	9
Otu0000064	2	0	2	0	1	0	0	0	1	0	1	0
Otu0000065	1	0	0	0	0	0	1	0	1	1	1	2
Otu0000067	1	1	0	0	1	1	0	0	0	3	1	1
Otu0000068	40	79	69	0	39	18	38	75	20	116	67	46
Otu0000069	1	0	1	0	0	0	0	0	1	1	0	0
Otu0000070	0	4	6	2	5	2	1	3	3	4	0	3
Otu0000071	8	12	1	0	0	1	6	4	2	15	11	4
Otu0000072	3	0	3	0	2	0	1	3	1	0	0	0
Otu0000073	1	2	0	0	0	1	0	1	1	0	0	2
Otu0000074	2	2	0	0	0	0	1	0	0	0	2	0
Otu0000075	1	1	0	0	0	0	0	5	0	2	0	1
Otu0000076	0	1	0	0	0	0	0	0	0	0	0	1
Otu0000077	0	0	0	0	0	0	0	0	0	0	1	0
Otu0000078	0	0	0	0	0	0	0	0	1	1	0	1
Otu0000080	2	2	3	0	3	1	0	3	2	3	1	1
Otu0000081	0	2	0	0	0	0	1	0	0	1	0	0
Otu0000082	0	0	0	0	0	0	5	0	0	0	0	0
Otu0000083	0	1	0	0	0	0	0	0	0	0	0	0
Otu0000086	4	10	17	0	3	3	0	2	0	0	0	6
Otu0000087	0	0	0	0	0	0	1	0	2	0	0	0
Otu0000088	0	0	0	0	0	1	0	1	0	0	0	1
Otu0000089	3	0	2	0	1	0	0	1	2	0	1	1
Otu0000090	37	15	17	0	15	8	9	20	12	18	18	15
Otu0000091	0	0	0	0	0	0	0	1	0	0	0	1
Otu0000092	37	100	59	0	16	13	91	31	26	24	30	76
Otu0000093	0	0	0	0	0	0	0	0	0	2	0	1
Otu0000095	0	1	1	0	0	0	0	1	0	4	1	1
Otu0000096	0	0	0	0	0	0	0	0	0	0	1	0
Otu0000097	1	1	1	0	1	0	0	0	0	0	0	0
Otu0000098	3	1	2	0	2	0	0	0	1	0	0	1
Otu0000099	0	1	0	0	1	0	0	1	0	0	1	0
Otu0000100	1	0	0	0	0	0	0	0	0	0	0	1
Otu0000102	0	0	1	0	0	0	0	0	1	1	0	0
Otu0000103	4	7	6	0	4	2	0	0	0	0	4	14
Otu0000105	0	0	0	0	0	1	0	1	0	0	1	1
Otu0000106	9	14	43	0	1	6	9	8	5	7	6	5
Otu0000108	2	0	3	0	0	0	0	0	0	1	1	1
Otu0000109	0	0	0	0	1	0	0	1	0	0	0	0
Otu0000110	1	1	0	0	1	2	0	2	0	1	0	1
Otu0000113	0	0	2	0	0	0	0	0	0	0	1	0
Otu0000114	10	8	17	0	1	1	0	3	4	0	2	4
Otu0000115	1	6	7	0	1	0	0	0	0	0	1	4
Otu0000116	0	1	1	0	0	0	0	1	0	0	0	0
Otu0000117	6	7	9	0	7	4	1	4	1	5	13	13
Otu0000118	0	0	0	0	0	0	0	0	0	1	0	0
Otu0000121	0	1	0	0	0	0	0	0	0	2	0	0
Otu0000122	18	41	58	0	15	9	7	1	9	23	16	173
Otu0000124	1	1	0	0	0	1	0	0	0	0	0	0
Otu0000125	0	1	0	0	1	0	0	0	0	0	0	0
Otu0000127	1	0	0	0	0	0	0	1	0	0	0	3
Otu0000130	295	318	243	0	129	94	135	107	127	94	235	315
Otu0000132	0	0	0	0	1	0	0	0	0	0	0	1
Otu0000133	0	0	0	0	0	0	1	0	0	0	0	0
Otu0000134	6	4	48	0	8	4	0	1	3	1	2	3
Otu0000135	0	1	0	0	0	0	0	1	1	1	0	1
Otu0000136	0	9	6	0	0	0	0	2	0	0	4	7
Otu0000137	0	0	0	0	0	0	0	1	0	0	0	0
Otu0000139	1	0	0	0	1	1	2	0	0	0	1	1
Otu0000141	0	2	1	0	0	1	2	2	0	2	0	1
Otu0000142	0	1	2	0	0	0	0	1	1	0	0	0
Otu0000143	0	0	0	0	0	0	0	0	0	1	0	0
Otu0000144	8	26	7	0	11	7	29	34	17	15	14	14
Otu0000145	0	2	7	0	2	1	1	0	1	1	0	4
Otu0000146	837	1221	316	0	377	446	1186	663	689	402	636	390
Otu0000147	0	0	1	0	0	2	0	0	0	0	0	0
Otu0000149	557	669	416	1	344	292	403	254	363	395	368	303
Otu0000150	0	0	0	0	0	0	0	1	0	0	0	1
Otu0000152	20	18	23	0	12	5	4	9	12	2	7	25
Otu0000153	18	0	28	0	10	8	1	6	9	3	7	2
Otu0000154	0	0	0	0	0	0	0	1	0	0	0	3
Otu0000155	0	0	0	0	1	0	0	0	0	0	0	0
Otu0000156	0	0	0	0	0	0	0	0	1	0	0	0
Otu0000157	0	0	1	0	0	0	0	0	0	0	0	0
Otu0000158	29	18	101	0	11	13	7	8	1	2	5	31
Otu0000159	11	9	4	0	6	3	219	19	34	13	11	11
Otu0000160	151	48	6	0	49	32	21	27	21	136	268	45
Otu0000161	4	28	0	0	0	0	1	1	0	0	3	14
Otu0000162	0	0	0	0	0	0	0	0	0	1	0	0
Otu0000163	0	0	0	0	0	0	1	1	0	1	1	2
Otu0000164	0	0	1	0	0	0	0	0	1	2	0	0
Otu0000166	120	68	370	0	130	85	8	55	241	41	38	108
Otu0000168	76	186	132	0	54	17	5	12	17	8	31	86
Otu0000170	0	3	0	0	3	5	1	4	3	1	1	7
Otu0000171	15	24	9	0	4	5	0	8	3	10	35	28
Otu0000173	1604	970	561	0	1171	1105	1287	870	1394	727	1114	1302
Otu0000174	1	0	0	0	0	0	0	0	1	0	1	0
Otu0000175	0	0	0	0	0	0	0	0	0	0	1	1
Otu0000176	6	0	1	0	1	1	0	3	1	7	1	1
Otu0000178	1	0	1	0	0	0	0	0	0	0	0	0
Otu0000179	92	44	31	0	48	39	72	37	66	30	112	58
Otu0000180	0	1	5	0	0	0	0	1	1	0	1	0
Otu0000181	0	1	1	0	0	0	0	0	0	1	0	1
Otu0000182	0	1	0	1	0	0	1	2	1	0	1	1
Otu0000183	27	32	13	0	9	7	28	8	16	39	5	9
Otu0000186	0	0	0	0	0	0	0	0	0	1	0	1
Otu0000187	0	0	0	0	0	1	0	0	0	0	0	0
Otu0000188	2	8	0	0	1	2	0	1	0	1	1	1
Otu0000189	1	0	2	0	3	1	0	0	0	0	0	0
Otu0000190	8	6	4	0	11	1	2	6	3	2	0	5
Otu0000192	31	25	36	0	40	25	5	17	35	6	6	30
Otu0000193	0	0	0	0	0	0	0	0	0	0	1	0
Otu0000199	0	0	1	0	0	0	0	0	0	0	0	0
Otu0000200	0	2	2	0	0	1	1	0	1	1	0	1
Otu0000202	0	0	0	0	0	0	1	0	0	0	1	2
Otu0000203	4	109	7	0	4	3	15	24	23	23	2	4
Otu0000206	4	90	15	0	4	0	7	20	11	11	2	6
Otu0000208	0	0	1	0	0	0	0	1	0	0	0	0
Otu0000209	1465	1759	1205	0	649	636	1428	516	594	1440	889	671
Otu0000210	1	0	0	0	0	0	0	0	0	0	0	0
Otu0000212	5	4	6	1	1	2	2	0	4	0	3	5
Otu0000213	0	2	1	0	1	0	2	0	0	3	0	3
Otu0000214	1	7	4	0	2	1	12	9	5	17	1	2
Otu0000215	0	0	0	0	0	0	0	1	0	1	0	0
Otu0000216	0	0	2	0	0	0	0	0	0	0	0	0
Otu0000218	0	0	0	0	0	0	0	0	0	1	0	0
Otu0000220	0	1	0	0	0	0	0	0	0	0	0	0
Otu0000221	0	0	1	0	0	0	0	0	0	0	0	0
Otu0000222	0	1	1	0	0	0	0	2	0	1	0	0
Otu0000223	0	20	28	0	0	0	0	0	0	0	1	8
Otu0000226	2	1	0	0	1	0	0	2	0	2	0	0
Otu0000227	0	2	0	0	0	0	0	0	0	1	0	0
Otu0000228	2	1	2	0	3	0	1	0	1	0	0	2
Otu0000229	1	0	1	0	0	0	0	1	0	0	0	0
Otu0000231	0	0	10	0	0	2	0	0	0	0	0	5
Otu0000233	1	1	0	0	0	1	0	0	1	2	0	2
Otu0000235	0	16	3	1	1	0	0	0	0	1	0	2
Otu0000236	3	4	2	0	2	2	3	18	5	5	1	2
Otu0000238	0	0	0	0	0	0	0	1	0	2	0	0
Otu0000239	0	1	1	0	0	0	0	1	0	1	0	1
Otu0000241	0	1	0	0	0	0	0	0	0	0	0	0
Otu0000244	4	1	2	0	2	3	0	1	0	0	1	3
Otu0000245	0	0	2	0	0	0	1	0	0	1	0	1
Otu0000246	0	0	0	0	1	0	0	0	0	0	0	0
Otu0000247	0	0	2	0	0	0	0	0	0	0	0	0
Otu0000248	0	0	1	0	0	0	0	0	0	0	0	0
Otu0000249	16	5	19	0	11	1	1	21	4	21	6	18
Otu0000252	1	1	1	0	0	0	0	0	1	0	0	1
Otu0000253	0	1	1	0	2	0	2	3	1	2	1	5
Otu0000254	0	1	1	0	0	0	1	3	0	1	0	0
Otu0000255	463	324	226	0	221	176	164	114	162	110	435	336
Otu0000258	0	1	3	0	0	0	0	0	0	1	0	1
Otu0000259	0	1	2	0	0	0	0	0	1	0	0	3
Otu0000260	2	0	0	0	5	4	0	0	0	0	1	0
Otu0000261	0	1	0	0	0	0	0	0	0	0	0	0
Otu0000262	0	0	1	0	1	0	0	0	0	0	0	0
Otu0000263	0	0	0	0	1	0	0	1	0	0	0	0
Otu0000264	0	0	1	0	1	0	0	0	0	0	0	0
Otu0000265	1	2	1	0	1	0	0	0	0	0	0	1
Otu0000266	0	1	1	0	0	0	0	1	0	0	0	0
Otu0000269	0	0	0	0	0	0	0	0	0	0	1	0
Otu0000270	0	1	0	0	0	0	0	0	0	0	0	0
Otu0000271	0	0	0	0	1	0	0	1	0	2	0	1
Otu0000272	10	31	116	0	11	6	1	12	14	10	3	43
Otu0000275	0	1	0	0	0	0	0	1	0	0	0	0
Otu0000276	42	132	294	0	34	24	14	70	524	53	15	83
Otu0000279	9	26	3	1	11	11	289	15	21	9	35	21
Otu0000280	0	0	0	0	0	0	1	0	0	0	0	0
Otu0000281	0	0	0	0	0	0	0	0	1	1	0	1
Otu0000282	1	0	0	0	0	0	0	0	0	0	0	0
Otu0000283	5	2	3	0	1	1	6	7	5	3	2	3
Otu0000284	1	0	0	0	0	1	0	2	3	1	0	1
Otu0000285	22	36	45	0	10	4	12	32	9	29	32	52
Otu0000291	0	1	0	0	1	0	0	1	0	0	0	2
Otu0000292	101	50	45	0	50	46	34	43	45	15	84	46
Otu0000294	0	0	0	0	0	0	0	0	0	1	0	0
Otu0000297	2	0	0	0	0	0	0	2	1	6	0	0
Otu0000299	0	0	0	0	0	0	0	1	0	0	0	0
Otu0000300	497	324	175	0	351	223	265	332	288	281	551	299
Otu0000301	0	0	1	0	0	0	0	1	0	0	0	0
Otu0000303	0	0	0	0	0	0	0	0	0	1	0	0
Otu0000304	0	1	0	0	0	0	0	0	0	0	0	0
Otu0000305	0	3	1	0	0	0	0	0	0	0	0	0
Otu0000311	0	0	1	0	0	0	0	0	0	0	0	0
Otu0000312	1	1	1	0	1	0	2	3	0	0	2	0
Otu0000313	1733	1431	929	0	1263	1055	1222	2002	2035	1050	731	1273
Otu0000314	0	0	0	0	0	0	0	1	0	0	0	0
Otu0000315	0	0	0	0	0	0	0	0	0	1	0	0
Otu0000317	0	0	0	0	0	0	0	1	0	1	0	1
Otu0000318	3	0	2	0	1	2	1	1	0	0	1	1
Otu0000319	0	0	0	0	0	0	0	0	0	2	0	0
Otu0000320	1	0	0	0	1	0	1	0	0	0	0	0
Otu0000321	0	0	0	0	0	0	0	0	0	1	0	0
Otu0000323	0	1	0	0	0	0	0	0	0	0	0	0
Otu0000328	0	0	0	0	0	0	0	0	0	0	2	0
Otu0000329	0	0	0	0	0	0	0	1	0	0	0	0
Otu0000332	5	21	25	0	8	1	2	4	8	8	5	14
Otu0000333	69	98	447	0	79	17	0	13	11	4	16	108
Otu0000335	3	3	10	0	5	0	0	1	2	2	0	2
Otu0000336	0	0	0	0	0	0	0	0	0	1	0	0
Otu0000338	1	0	0	0	0	0	0	0	0	0	0	0
Otu0000339	0	2	2	0	0	0	0	0	0	0	0	2
Otu0000340	1	0	0	0	0	0	0	0	1	0	0	0
Otu0000341	0	0	3	0	0	0	0	0	0	0	0	5
Otu0000343	212	197	466	0	395	72	9	185	153	292	240	316
Otu0000344	1	0	8	0	4	2	0	0	0	0	0	3
Otu0000345	0	0	0	0	1	0	0	0	1	0	1	0
Otu0000346	0	0	0	0	0	1	0	0	0	0	0	0
Otu0000347	0	0	0	0	0	0	0	1	0	0	0	0
Otu0000350	0	1	0	0	1	1	1	1	1	3	0	1
Otu0000351	0	0	0	0	0	0	0	0	0	0	0	1
Otu0000352	0	1	0	0	1	0	0	2	0	0	0	1
Otu0000357	7	17	8	0	2	3	4	5	1	6	5	21
Otu0000358	0	0	3	0	2	0	0	0	0	0	1	4
Otu0000359	0	1	0	0	0	0	0	0	0	0	0	1
Otu0000362	5	18	8	1	5	4	39	20	23	18	15	64
Otu0000365	0	0	0	0	0	0	1	0	0	0	1	0
Otu0000366	0	0	0	0	0	0	0	1	0	0	0	0
Otu0000367	0	1	0	0	0	0	0	0	0	0	0	0
Otu0000371	1	3	0	0	0	0	0	0	0	0	1	0
Otu0000373	0	1	1	0	1	0	1	3	2	2	1	0
Otu0000374	0	0	1	0	0	0	0	0	0	0	0	0
Otu0000375	0	0	1	0	2	0	0	0	0	0	0	0
Otu0000379	6	5	5	0	8	4	21	9	16	3	7	1
Otu0000380	1	0	0	0	0	0	0	1	0	0	0	0
Otu0000382	0	5	3	0	0	0	0	0	0	1	3	18
Otu0000384	0	0	0	0	1	0	0	0	0	0	0	0
Otu0000385	1	0	2	0	1	1	1	2	1	1	0	1
Otu0000388	1	2	0	0	0	0	1	1	2	0	0	0
Otu0000389	0	0	1	0	0	0	0	0	0	0	0	0
Otu0000393	931	843	328	0	447	584	1083	1857	504	1902	2530	960
Otu0000394	0	1	0	0	0	0	0	2	1	0	0	0
Otu0000396	1	2	1	0	1	4	5	8	3	3	3	3
Otu0000397	1	1	1	0	0	0	0	0	0	0	0	0
Otu0000399	101	165	167	0	67	48	100	59	85	175	54	69
Otu0000400	0	1	0	0	0	0	0	0	0	1	0	0
Otu0000401	0	0	0	0	1	0	0	0	1	0	0	0
Otu0000402	2	2	0	0	1	2	8	7	2	4	4	2
Otu0000406	6	16	35	0	9	5	4	4	4	4	14	18
Otu0000407	11	53	119	0	13	8	13	35	619	161	4	61
Otu0000409	1	3	0	0	1	0	0	0	0	0	1	0
Otu0000410	0	0	1	0	0	0	0	0	0	0	0	1
Otu0000411	1	0	1	0	0	0	0	0	0	0	0	0
Otu0000412	60	165	117	0	29	33	34	51	50	9	102	108
Otu0000413	2	0	0	0	1	0	0	1	0	0	0	1
Otu0000414	13	132	34	0	4	3	11	11	12	6	24	114
Otu0000415	1	1	0	0	2	0	0	0	0	0	0	1
Otu0000419	0	0	1	0	0	0	0	1	0	0	0	3
Otu0000421	0	1	0	0	0	0	0	0	0	0	0	1
Otu0000422	1	2	1	0	1	0	1	0	0	1	0	0
Otu0000423	0	0	0	0	1	0	0	0	1	0	1	0
Otu0000426	0	1	0	0	0	0	0	0	0	0	0	0
Otu0000427	36	71	18	0	24	16	45	36	34	43	17	99
Otu0000428	3742	1979	2636	0	2216	1413	1850	3083	2170	3072	2987	2516
Otu0000429	20	62	29	0	8	4	11	16	5	22	39	83
Otu0000435	0	1	0	0	0	1	0	0	1	1	1	0
Otu0000436	42	58	37	0	31	7	33	59	15	51	23	31
Otu0000440	11	8	42	0	7	6	0	1	0	2	2	17
Otu0000442	12	32	20	0	6	0	1	1	7	2	13	8
Otu0000443	0	0	1	0	0	1	0	1	0	0	0	0
Otu0000444	0	5	4	0	1	0	0	0	0	0	0	6
Otu0000445	8	51	24	0	5	8	12	5	9	29	7	40
Otu0000448	7	12	10	0	8	2	1	0	1	2	3	13
Otu0000449	0	2	0	0	0	0	0	0	1	0	4	2
Otu0000451	11	13	4	0	7	2	1	20	1	25	5	5
Otu0000452	0	0	0	0	0	0	0	0	0	1	0	0
Otu0000453	1	0	1	0	0	0	0	0	0	0	0	0
Otu0000456	0	6	5	0	3	0	0	0	1	0	3	6
Otu0000457	1294	1141	972	0	721	520	368	451	584	406	778	923
Otu0000458	14	56	310	0	34	39	24	112	944	230	2	83
Otu0000460	0	0	1	0	0	0	2	0	0	2	0	5
Otu0000461	0	9	0	0	0	0	0	0	0	0	1	0
Otu0000462	3	3	0	0	4	0	0	0	0	3	1	2
Otu0000463	0	0	1	0	0	0	0	0	0	0	0	0
Otu0000465	44	12	42	0	6	1	0	1	2	1	22	39
Otu0000466	39	33	117	0	40	22	6	46	147	16	5	74
Otu0000469	1	1	0	0	0	0	0	0	1	0	0	0
Otu0000470	2	53	3	0	1	1	0	2	0	1	0	4
Otu0000471	0	1	0	0	0	0	0	1	2	0	0	2
Otu0000473	0	0	4	0	2	0	0	1	1	1	1	1
Otu0000474	0	4	0	0	0	0	0	0	0	0	0	2
Otu0000475	0	5	0	0	1	0	0	0	0	0	0	1
Otu0000477	0	0	0	0	0	0	0	0	0	1	0	0
Otu0000478	1	0	1	0	1	0	0	0	0	0	0	0
Otu0000480	1	2	4	0	2	2	12	21	9	8	1	0
Otu0000481	1	12	0	0	3	3	3	5	2	0	15	3
Otu0000490	84	342	217	0	46	56	77	36	40	100	185	169
Otu0000491	0	0	0	0	0	0	0	0	0	0	0	2
Otu0000493	1	0	0	0	0	0	0	0	1	0	0	0
Otu0000495	0	0	0	0	0	0	0	0	0	0	1	1
Otu0000496	0	1	0	0	0	0	0	0	0	0	0	0
Otu0000497	0	0	0	0	1	0	0	0	0	0	1	0
Otu0000499	1	1	2	0	0	0	0	6	5	32	2	0
Otu0000500	20	50	0	0	6	8	6	2	5	3	65	6
Otu0000501	0	0	0	0	0	0	0	0	0	1	0	0
Otu0000502	1	1	0	0	2	0	0	0	1	0	0	2
Otu0000504	0	0	0	0	0	0	0	1	0	0	0	1
Otu0000508	2	11	3	0	3	0	7	7	11	7	7	1
Otu0000510	0	0	0	0	0	0	0	0	0	0	0	1
Otu0000511	0	1	0	0	0	0	0	0	0	0	0	0
Otu0000512	0	1	1	0	0	0	0	0	0	0	0	0
Otu0000515	2	15	9	0	1	0	10	4	45	4	2	6
Otu0000516	0	0	0	0	0	0	0	0	1	1	0	0
Otu0000521	1270	718	647	0	622	411	554	634	732	530	1194	486
Otu0000523	0	0	0	0	0	0	0	0	0	1	0	1
Otu0000524	1	1	0	0	0	0	0	1	0	0	0	0
Otu0000527	11	15	9	0	11	2	3	5	4	1	10	7
Otu0000530	1	1	0	0	1	0	0	0	1	0	0	1
Otu0000531	1	0	1	0	1	0	0	1	0	0	0	0
Otu0000533	0	0	0	0	0	0	0	1	0	0	0	0
Otu0000534	1	5	6	0	0	0	2	0	0	0	0	3
Otu0000535	1	0	0	0	0	0	0	0	0	0	0	1
Otu0000536	109	214	158	1	66	55	29	78	63	34	75	106
Otu0000537	2	0	0	0	0	0	2	2	0	1	1	1
Otu0000538	142	167	339	0	137	46	10	191	111	246	40	244
Otu0000542	0	0	0	0	0	0	0	0	0	0	1	0
Otu0000543	0	0	1	0	0	0	0	0	0	0	1	0
Otu0000544	0	1	1	0	0	0	0	0	0	0	1	0
Otu0000545	0	0	0	0	0	0	0	1	0	1	0	1
Otu0000547	0	0	2	0	0	0	0	0	0	0	0	0
Otu0000553	0	0	0	0	0	0	1	0	0	0	0	2
Otu0000554	0	0	0	0	0	0	0	0	0	0	1	1
Otu0000555	272	224	229	0	146	77	106	262	205	132	209	169
Otu0000564	1200	650	1666	0	1062	607	329	1193	1847	594	326	455
Otu0000565	0	0	1	0	1	0	0	0	0	0	0	0
Otu0000566	1	0	0	0	1	1	0	0	0	0	0	0
Otu0000568	5	10	35	0	4	0	0	1	1	3	0	10
Otu0000570	1	0	1	0	0	0	0	0	0	0	1	2
Otu0000572	10	16	14	0	2	3	0	10	4	8	3	12
Otu0000573	0	0	1	0	0	0	0	0	0	0	0	0
Otu0000577	0	0	0	0	0	0	0	0	0	0	1	0
Otu0000578	0	0	4	0	0	0	0	0	0	1	0	0
Otu0000580	9	7	16	0	11	2	0	0	2	2	5	9
Otu0000584	0	0	0	0	0	0	0	0	0	1	0	0
Otu0000585	0	0	1	0	0	0	0	0	0	0	0	0
Otu0000588	0	0	0	0	0	1	0	0	0	0	0	1
Otu0000592	0	0	1	0	0	0	0	0	0	0	0	0
Otu0000594	0	0	1	0	0	0	0	0	0	0	0	1
Otu0000595	0	0	1	0	0	0	0	0	0	0	0	0
Otu0000599	126	472	11	0	141	123	971	15	101	7	141	152
Otu0000600	0	0	0	0	0	0	0	1	0	0	0	0
Otu0000602	0	0	1	0	0	0	0	0	0	0	0	0
Otu0000604	2	1	16	0	0	1	0	0	1	1	2	6
Otu0000605	1	15	0	0	1	0	1	2	1	0	0	16
Otu0000606	0	1	0	0	0	0	0	1	0	0	1	0
Otu0000607	43	64	101	0	35	23	12	21	79	15	27	73
Otu0000611	0	0	0	0	0	0	0	1	0	1	0	0
Otu0000612	0	0	0	0	0	0	0	0	0	1	0	0
Otu0000613	0	0	1	0	1	0	0	0	0	0	0	0
Otu0000615	1284	2005	1828	0	636	422	760	1566	1426	659	1425	620
Otu0000618	7	13	11	0	3	1	1	1	3	0	0	13
Otu0000619	0	0	0	0	0	0	0	0	0	0	0	1
Otu0000620	1	0	0	0	0	0	0	0	0	0	0	0
Otu0000627	179	292	92	0	114	141	559	758	595	599	218	381
Otu0000628	1	0	0	0	0	0	0	0	0	0	0	0
Otu0000629	0	0	0	0	0	0	0	0	0	1	0	0
Otu0000630	16	33	5	0	8	9	31	17	17	14	12	26
Otu0000631	266	296	1378	0	329	99	2	76	200	72	74	541
Otu0000634	0	0	0	0	0	0	0	0	1	0	0	0
Otu0000637	5	13	12	0	4	3	2	9	1	2	2	25
Otu0000638	0	0	0	0	0	0	0	0	0	0	1	0
Otu0000639	2	3	0	0	0	0	0	3	0	1	0	4
Otu0000640	0	2	0	0	0	0	0	0	0	0	0	0
Otu0000643	262	105	25	0	237	208	102	203	242	33	181	90
Otu0000644	1	0	0	0	1	0	1	3	2	2	0	0
Otu0000645	1	1	1	0	0	0	0	2	1	2	0	0
Otu0000647	0	0	0	0	0	0	1	0	0	0	0	0
Otu0000651	1	0	0	0	0	0	0	1	0	0	1	1
Otu0000653	1	15	8	0	2	1	2	3	1	4	1	9
Otu0000655	124	47	144	0	91	63	6	13	18	10	39	66
Otu0000656	0	0	0	0	0	0	0	1	1	0	0	0
Otu0000657	0	0	0	0	0	0	0	0	0	0	0	1
Otu0000661	0	0	0	0	0	0	1	0	0	0	0	0
Otu0000662	1503	730	56	0	883	981	8582	92	1052	20	1359	1857
Otu0000665	0	0	0	0	0	0	0	0	2	0	0	0
Otu0000667	72	338	2	0	42	60	252	2	138	0	207	456
Otu0000670	1489	1334	1825	0	989	460	295	1024	491	1021	1367	1236
Otu0000673	286	226	629	0	222	150	35	133	207	71	89	276
Otu0000676	71	172	606	0	173	71	13	281	1307	146	24	142
Otu0000679	3	0	2	0	2	0	0	0	0	0	2	2
Otu0000680	137	284	136	0	124	53	5	129	183	216	120	83
Otu0000681	79	42	57	0	58	40	7	39	23	36	13	96
Otu0000684	240	171	112	0	189	82	21	83	55	150	214	95
Otu0000685	0	0	0	0	0	0	1	0	0	0	0	0
Otu0000689	0	0	0	0	0	0	0	0	1	0	1	0
Otu0000690	0	5	1	0	0	3	0	1	1	0	0	2
Otu0000694	28	87	75	0	14	8	17	13	36	17	13	44
Otu0000697	0	0	0	0	0	0	1	0	0	0	0	0
Otu0000702	0	0	1	0	0	0	0	0	0	0	1	0
Otu0000704	0	0	0	0	0	1	0	0	0	0	0	0
Otu0000709	40	23	9	0	21	8	7	8	17	13	25	10
Otu0000710	0	2	0	0	0	0	0	0	0	6	1	1
Otu0000711	23	25	16	0	17	6	5	13	13	6	6	11
Otu0000713	0	0	0	0	0	0	0	1	0	0	0	0
Otu0000714	0	0	0	0	1	0	0	1	0	0	0	0
Otu0000716	24	23	47	0	14	2	0	6	3	12	11	30
Otu0000717	0	0	0	0	1	1	0	0	0	2	1	0
Otu0000719	5	9	23	0	4	0	0	0	1	2	2	19
Otu0000720	1	1	2	0	0	0	0	0	0	0	0	0
Otu0000721	0	0	1	0	1	1	0	0	0	0	0	0
Otu0000724	8	3	12	0	9	5	8	9	9	8	2	4
Otu0000727	30	5	4	0	11	9	5	2	7	0	17	46
Otu0000730	340	640	827	0	291	134	5	97	113	112	182	541
Otu0000735	146	142	369	0	138	46	0	52	52	83	155	117
Otu0000740	0	0	3	0	2	0	0	1	1	0	1	4
Otu0000749	429	388	341	0	312	215	78	415	231	383	404	292
Otu0000751	0	0	1	0	0	1	0	0	0	0	0	0
Otu0000752	1	1	1	0	0	0	0	0	0	0	0	0
Otu0000753	0	1	1	0	0	0	0	1	0	0	0	1
Otu0000758	45	54	37	0	15	8	0	18	6	23	62	60
Otu0000759	0	1	1	0	0	1	0	0	0	0	0	1
Otu0000761	43	132	141	0	37	20	23	90	31	177	64	140
Otu0000763	1361	676	1389	0	826	586	443	743	934	765	801	910
Otu0000765	1	2	6	0	2	1	1	0	4	2	1	4
Otu0000766	1	2	0	0	1	2	0	0	0	0	3	1
Otu0000767	7	12	5	0	4	1	0	2	0	7	14	2
Otu0000768	394	248	521	0	310	156	28	318	295	399	92	200
Otu0000771	0	0	1	0	0	0	0	0	0	0	0	0
Otu0000773	0	2	1	0	2	1	1	0	1	0	1	0
Otu0000775	1	0	2	0	0	0	0	0	0	0	0	0
Otu0000776	50	34	55	0	25	18	15	18	18	22	25	42
Otu0000777	1	0	0	0	0	0	0	0	0	2	0	0
Otu0000778	0	2	3	0	0	0	0	5	2	3	2	2
Otu0000783	0	0	1	0	0	0	0	0	0	0	0	0
Otu0000785	0	0	6	0	2	1	0	0	0	0	1	0
Otu0000786	3	4	13	0	1	0	0	8	0	14	0	8
Otu0000789	0	2	0	0	0	0	0	0	0	1	0	2
Otu0000790	0	4	4	0	0	0	0	0	0	0	2	18
Otu0000791	1	0	3	0	0	0	0	0	0	0	0	0
Otu0000792	241	187	325	0	185	112	313	1017	661	311	99	143
Otu0000797	0	0	0	0	0	0	0	0	0	0	1	1
Otu0000798	0	1	0	0	0	0	0	0	0	0	0	0
Otu0000799	714	723	308	0	227	265	454	1284	896	758	377	749
Otu0000805	0	2	1	0	0	1	0	0	9	0	0	2
Otu0000806	0	0	0	0	0	0	0	0	0	1	0	0
Otu0000809	0	2	0	0	0	0	0	1	0	0	0	0
Otu0000811	0	0	1	0	0	0	0	0	2	1	0	0
Otu0000814	37	34	53	0	8	4	5	2	6	3	24	24
Otu0000815	206	52	66	0	118	87	44	28	83	18	90	66
Otu0000819	0	72	0	0	2	6	74	0	1	0	12	11
Otu0000820	1	0	0	0	0	0	1	0	2	0	0	0
Otu0000821	0	0	0	0	1	0	0	0	0	0	0	0
Otu0000823	2	0	0	0	0	0	0	0	0	0	0	0
Otu0000826	1051	651	1633	0	809	449	57	389	398	661	163	416
Otu0000827	0	0	0	0	0	0	0	1	0	0	0	1
Otu0000831	14	8	1	0	1	10	1	0	8	0	1	7
Otu0000833	31	30	76	0	19	15	1	9	43	12	1	45
Otu0000835	0	1	1	0	0	0	0	2	0	0	0	0
Otu0000840	0	1	0	0	0	0	0	0	0	0	3	1
Otu0000842	10	23	30	0	10	6	9	23	21	20	7	30
Otu0000844	0	0	1	0	1	0	0	0	1	0	1	1
Otu0000851	1	4	1	0	1	0	0	0	0	2	6	3
Otu0000854	0	0	0	0	0	0	0	0	0	1	0	0
Otu0000855	0	0	0	0	0	0	0	0	0	0	0	1
Otu0000857	126	163	126	0	46	64	51	108	93	95	68	112
Otu0000859	0	0	0	0	1	0	0	0	0	0	0	1
Otu0000863	0	0	0	0	0	0	0	1	0	0	0	0
Otu0000864	0	0	0	0	0	0	0	0	0	1	0	0
Otu0000867	0	0	0	0	0	0	0	1	0	0	1	1
Otu0000868	0	0	0	0	0	1	0	0	0	0	0	0
Otu0000871	0	0	1	0	0	0	0	0	0	0	0	0
Otu0000873	1	1	0	0	0	0	0	0	0	0	0	0
Otu0000874	1	0	0	0	0	0	0	0	0	0	0	0
Otu0000875	9	2	0	0	7	4	45	76	128	22	3	0
Otu0000878	200	115	273	0	112	84	30	103	194	147	157	133
Otu0000880	11	11	14	0	6	7	7	8	7	18	22	13
Otu0000881	0	3	2	0	0	1	0	2	2	0	1	1
Otu0000884	61	54	358	0	84	64	4	57	443	25	5	172
Otu0000885	0	1	0	0	0	0	0	0	0	0	0	0
Otu0000886	503	367	294	0	239	262	324	230	305	338	326	325
Otu0000887	1	0	0	0	0	0	0	0	0	0	0	0
Otu0000889	0	0	1	0	0	0	0	0	0	0	0	0
Otu0000890	11	13	47	0	14	6	0	8	20	13	3	36
Otu0000891	2	4	10	0	2	0	0	26	1	22	1	9
Otu0000892	0	0	0	0	0	0	0	0	0	1	0	0
Otu0000893	3	4	6	0	5	1	0	1	0	0	6	8
Otu0000895	27	15	39	0	10	24	4	18	40	55	1	5
Otu0000896	0	2	3	0	0	0	0	3	6	1	1	7
Otu0000897	95	245	76	0	88	49	53	103	98	81	52	97
Otu0000902	0	0	0	0	0	0	0	0	0	0	0	1
Otu0000903	34	29	2	0	17	32	181	4	40	2	62	46
Otu0000907	0	0	1	0	0	2	1	0	0	0	1	1
Otu0000913	1	1	3	0	0	0	0	0	1	0	2	0
Otu0000914	19	10	8	0	9	4	2	7	6	3	11	9
Otu0000919	0	1	0	0	0	0	0	0	0	0	0	0
Otu0000920	0	0	1	0	0	0	0	0	0	0	0	0
Otu0000921	8	17	6	0	0	0	5	2	3	2	18	15
Otu0000923	0	0	1	0	0	0	0	0	0	0	0	0
Otu0000926	1	0	0	0	0	0	0	0	0	1	0	0
Otu0000930	0	0	1	0	0	0	0	0	0	0	0	0
Otu0000931	20	37	103	0	13	4	0	14	17	10	40	63
Otu0000933	0	1	0	0	0	0	0	0	0	0	0	0
Otu0000937	5	38	1	0	6	1	10	0	2	0	6	27
Otu0000939	1	1	3	0	0	0	0	1	0	3	0	0
Otu0000941	83	32	52	0	52	29	16	17	31	8	56	30
Otu0000943	924	1191	1345	0	817	574	233	572	1018	380	459	912
Otu0000944	10	44	16	0	4	3	0	1	2	0	8	62
Otu0000945	0	0	0	0	0	0	1	0	1	0	0	0
Otu0000948	0	1	0	0	0	0	0	0	0	1	0	1
Otu0000951	0	2	8	0	1	1	0	1	0	0	0	6
Otu0000953	49	55	79	0	44	21	7	29	37	56	46	60
Otu0000954	0	0	0	0	0	0	0	0	0	0	1	0
Otu0000955	2	10	4	0	1	0	0	0	0	2	0	17
Otu0000961	0	1	1	0	1	1	1	0	0	0	1	0
Otu0000963	45	43	23	0	37	21	24	284	50	276	32	49
Otu0000965	0	0	2	1	1	0	0	0	0	0	0	1
Otu0000967	14	9	1	0	3	2	4	0	1	1	9	56
Otu0000968	530	631	348	0	208	233	1151	130	194	60	430	695
Otu0000969	2	4	1	0	0	2	3	8	8	2	1	3
Otu0000970	6	8	0	0	3	2	9	3	8	3	5	14
Otu0000973	0	1	0	0	0	0	0	0	0	0	0	0
Otu0000974	0	0	0	0	0	0	0	0	0	0	0	1
Otu0000975	0	1	0	0	0	0	0	0	0	1	0	1
Otu0000977	0	0	1	0	2	0	0	0	0	0	0	0
Otu0000982	0	0	0	0	0	0	0	0	0	1	0	0
Otu0000983	1	1	0	0	0	1	0	0	0	0	0	0
Otu0000985	1	0	0	0	0	0	0	0	0	0	0	0
Otu0000986	1	1	0	0	0	0	1	0	0	2	0	5
Otu0000987	0	0	0	0	0	0	0	1	0	0	0	0
Otu0000989	24	23	9	0	15	33	28	115	48	78	39	10
Otu0000991	9	17	3	0	5	9	8	35	25	14	13	4
Otu0000992	0	2	5	0	1	0	0	0	0	0	1	1
Otu0000993	0	1	0	0	0	0	0	0	0	0	0	0
Otu0000994	3	2	0	0	1	0	0	0	0	0	1	1
Otu0000995	5	2	4	0	2	0	1	1	1	1	2	2
Otu0000997	55	60	6	0	39	29	146	208	187	47	106	50
Otu0001000	1	0	4	0	1	3	0	0	0	0	0	3
Otu0001004	0	1	0	0	0	0	0	0	0	0	0	0
Otu0001007	12	2	12	0	5	3	0	3	2	2	0	6
Otu0001008	0	1	0	0	0	0	0	0	0	0	0	0
Otu0001009	13	17	10	0	13	5	5	70	12	38	9	32
Otu0001010	1	6	7	0	1	0	2	4	1	7	2	8
Otu0001011	423	346	235	0	428	394	184	489	603	325	266	310
Otu0001015	55	69	94	0	117	40	42	178	704	507	2	114
Otu0001017	0	0	0	0	0	1	0	0	0	0	0	0
Otu0001020	0	0	2	0	1	1	0	0	0	0	0	0
Otu0001022	0	0	0	0	0	0	0	0	0	0	1	0
Otu0001023	92	124	59	0	88	32	17	56	51	24	139	90
Otu0001024	0	0	0	0	0	0	0	0	1	0	0	0
Otu0001027	0	0	0	0	0	3	2	0	1	1	1	1
Otu0001028	35	6	0	0	5	6	3	0	2	1	13	8
Otu0001030	0	0	1	0	0	1	0	0	0	0	0	0
Otu0001031	0	0	0	0	0	0	0	0	0	0	1	0
Otu0001033	13	15	44	0	10	4	0	87	5	144	11	9
Otu0001035	24	14	63	0	22	12	5	42	199	40	2	11
Otu0001039	22	46	78	0	30	3	1	8	7	9	6	51
Otu0001040	0	14	0	0	0	0	0	0	0	0	1	1
Otu0001041	0	0	0	0	0	0	0	0	0	0	1	0
Otu0001042	0	0	1	0	0	0	0	0	0	0	0	0
Otu0001043	2	2	0	0	1	3	5	5	11	10	2	7
Otu0001044	5	0	0	0	0	6	0	9	1	0	2	9
Otu0001049	0	0	0	0	1	0	0	0	0	0	0	1
Otu0001050	446	496	114	0	315	311	1942	852	846	882	433	785
Otu0001056	0	0	0	0	0	1	0	0	0	0	0	0
Otu0001057	1	0	0	0	0	0	0	0	0	0	0	0
Otu0001058	103	76	27	0	127	55	94	175	98	176	51	63
Otu0001059	0	2	1	0	0	2	0	0	0	0	0	3
Otu0001060	14	24	76	0	51	22	6	15	23	8	1	44
Otu0001061	0	5	0	0	1	0	1	2	0	6	1	0
Otu0001063	0	0	1	0	0	0	0	0	0	0	0	0
Otu0001066	0	0	0	0	1	0	0	0	0	0	0	3
Otu0001067	0	0	1	0	0	0	0	0	0	0	0	0
Otu0001069	117	73	89	0	127	105	21	84	71	42	31	55
Otu0001071	3	8	5	0	1	1	1	1	0	1	2	9
Otu0001073	0	1	0	0	0	0	0	0	0	0	1	0
Otu0001076	0	0	0	0	0	0	1	0	0	0	0	0
Otu0001080	119	282	255	0	33	30	32	0	18	44	37	470
Otu0001081	15	6	36	0	15	3	0	6	17	3	2	16
Otu0001082	1	0	0	0	0	0	0	0	0	0	0	0
Otu0001084	0	0	0	0	0	0	0	1	0	0	0	0
Otu0001086	63	54	38	0	43	24	20	83	57	91	11	13
Otu0001088	0	0	0	1	0	0	0	0	0	0	0	0
Otu0001089	43	56	8	0	10	27	344	97	166	6	36	50
Otu0001090	6	85	26	0	1	3	1	11	4	4	5	24
Otu0001091	1	0	0	0	0	0	0	0	0	0	0	1
Otu0001095	16	56	43	0	24	11	7	15	16	15	2	19
Otu0001096	0	0	0	0	0	0	0	1	0	0	0	0
Otu0001100	77	37	7	0	37	54	266	295	219	201	72	30
Otu0001101	0	1	1	0	0	0	0	1	0	1	1	0
Otu0001102	1	1	2	0	0	0	1	0	1	0	0	1
Otu0001104	0	0	0	0	0	0	0	2	1	0	0	0
Otu0001107	11	10	16	0	4	5	4	8	6	6	9	78
Otu0001110	4	0	3	0	1	1	0	2	2	1	1	2
Otu0001111	23	35	62	0	21	23	3	14	15	17	2	28
Otu0001112	0	0	2	0	0	0	0	0	0	0	1	1
Otu0001113	29	57	28	0	10	14	7	11	9	38	26	30
Otu0001117	30	136	107	0	43	17	17	8	42	56	50	67
Otu0001121	0	0	0	0	1	0	0	0	0	0	0	0
Otu0001124	166	61	57	0	182	93	17	118	95	37	62	42
Otu0001126	1	7	7	0	3	0	0	1	0	1	5	2
Otu0001127	0	0	0	0	0	0	0	1	1	0	0	0
Otu0001128	0	262	233	0	169	142	113	321	493	184	0	228
Otu0001130	3	2	3	0	1	1	0	0	0	0	2	0
Otu0001133	0	6	12	0	3	1	0	2	3	1	1	10
Otu0001134	0	0	0	0	0	0	0	1	0	0	0	0
Otu0001136	0	1	0	0	0	0	0	0	0	0	0	2
Otu0001137	4	4	2	0	2	4	11	10	8	13	2	9
Otu0001139	3	1	1	0	2	0	0	0	0	0	0	4
Otu0001140	0	2	1	0	0	0	0	1	0	0	0	2
Otu0001141	1	0	0	0	0	0	0	0	0	0	0	0
Otu0001142	268	166	175	0	177	125	579	1283	880	376	157	99
Otu0001145	2	0	0	0	1	2	4	0	0	0	1	0
Otu0001147	13	19	14	0	5	6	9	2	7	2	13	54
Otu0001150	10	11	11	0	7	5	1	0	6	1	0	9
Otu0001151	15	27	56	0	9	14	1	12	73	19	1	34
Otu0001154	0	0	0	0	1	0	0	0	0	0	0	0
Otu0001155	0	0	0	0	1	0	0	0	0	0	0	2
Otu0001158	0	0	1	0	0	0	0	0	0	0	0	0
Otu0001160	0	0	0	0	0	0	1	1	0	0	0	0
Otu0001161	1	0	0	0	1	0	0	1	0	0	0	1
Otu0001162	2	0	29	0	0	1	0	0	129	1	1	2
Otu0001164	0	0	0	0	0	0	0	0	0	1	0	0
Otu0001167	0	0	0	0	0	0	0	0	0	0	1	0
Otu0001168	168	141	89	0	69	32	22	70	46	32	191	147
Otu0001173	28	59	52	0	36	18	49	78	112	23	22	50
Otu0001174	1	1	2	0	1	0	1	1	0	1	0	1
Otu0001176	2	2	0	0	4	2	0	0	0	0	2	1
Otu0001181	4	41	0	0	2	1	2	0	4	0	21	14
Otu0001182	0	0	0	0	0	0	0	0	0	0	1	0
Otu0001183	1	0	0	0	0	0	0	0	0	0	0	0
Otu0001184	538	636	133	0	277	239	1004	641	678	231	538	281
Otu0001185	200	98	178	0	197	167	84	267	168	111	61	103
Otu0001186	0	0	0	0	1	0	0	0	0	0	0	0
Otu0001187	0	1	0	0	0	0	0	1	0	0	0	0
Otu0001189	0	0	0	0	1	0	0	0	0	0	0	1
Otu0001190	0	0	0	0	0	1	0	0	0	0	0	0
Otu0001193	0	2	1	0	1	2	0	0	0	0	9	2
Otu0001194	21	22	63	0	23	6	3	15	10	40	10	48
Otu0001195	0	6	6	0	0	0	0	14	0	0	2	2
Otu0001197	20	177	51	0	96	17	218	25	87	139	52	49
Otu0001198	3	2	1	0	2	0	1	1	0	0	0	1
Otu0001199	0	0	0	0	0	0	0	0	0	0	1	0
Otu0001200	1	0	0	0	0	0	0	0	0	0	0	0
Otu0001201	0	0	0	0	0	0	0	1	0	0	0	0
Otu0001202	1	1	3	0	0	0	0	0	0	0	0	0
Otu0001204	0	0	1	0	0	0	0	0	0	0	0	1
Otu0001206	5	3	11	0	0	0	0	0	0	2	0	8
Otu0001207	0	0	0	0	0	1	3	1	0	1	0	0
Otu0001209	103	104	36	0	28	47	120	147	94	97	142	61
Otu0001211	0	0	0	0	0	0	0	0	1	0	0	0
Otu0001212	0	13	0	0	0	0	0	0	0	0	2	9
Otu0001213	36	26	64	0	35	17	24	58	45	60	24	29
Otu0001218	0	0	1	0	0	0	0	0	0	0	0	1
Otu0001219	0	0	1	0	0	0	0	0	0	0	0	0
Otu0001221	0	1	1	0	2	0	1	2	2	2	0	3
Otu0001222	589	502	270	0	421	358	118	180	281	94	341	424
Otu0001226	0	0	0	0	0	0	0	0	1	0	1	0
Otu0001228	124	388	142	0	110	83	23	13	33	51	65	508
Otu0001229	1	0	0	0	0	0	0	0	0	0	0	0
Otu0001230	2	6	0	0	1	0	0	1	1	8	0	3
Otu0001231	2	0	0	0	1	0	0	0	0	0	0	0
Otu0001232	20	9	99	0	25	9	0	1	4	2	2	29
Otu0001233	2	1	0	0	0	0	2	0	0	1	1	0
Otu0001235	0	3	0	0	0	0	0	0	0	0	2	9
Otu0001240	3	5	1	0	0	2	0	0	0	0	0	6
Otu0001241	0	0	0	0	0	0	0	0	1	0	1	0
Otu0001243	0	0	0	0	0	0	1	7	1	36	0	0
Otu0001245	1	3	0	0	0	0	3	0	0	0	4	5
Otu0001247	1	0	0	0	0	0	0	0	0	0	0	0
Otu0001249	19	53	90	0	6	2	3	9	1	51	17	23
Otu0001250	0	0	3	0	0	0	0	0	0	0	0	0
Otu0001252	86	133	119	0	91	82	168	147	143	123	162	95
Otu0001257	8	9	0	0	6	1	0	8	2	11	6	9
Otu0001259	2	17	28	0	1	0	4	0	0	0	2	4
Otu0001260	1	1	1	0	0	1	4	1	1	2	0	1
Otu0001261	0	0	0	0	1	0	0	0	0	0	0	0
Otu0001262	0	0	0	0	0	0	0	0	0	1	0	0
Otu0001267	0	0	0	0	0	0	0	1	1	0	0	0
Otu0001269	0	0	0	0	0	0	0	1	0	1	0	0
Otu0001270	36	79	87	0	13	19	25	36	16	45	13	95
Otu0001272	0	0	0	0	1	0	0	0	0	0	0	0
Otu0001275	0	0	1	0	0	0	0	0	0	0	0	0
Otu0001279	1	1	2	0	0	0	0	0	1	0	0	0
Otu0001281	1	1	3	0	1	1	0	0	0	0	0	0
Otu0001283	1	0	1	0	0	1	0	0	0	0	1	0
Otu0001285	0	1	0	0	0	0	0	0	0	0	0	0
Otu0001287	5	7	1	0	0	4	3	4	11	4	4	13
Otu0001290	17	34	87	0	18	4	0	11	8	34	19	49
Otu0001291	0	0	0	0	0	0	0	12	1	43	0	2
Otu0001296	0	0	0	0	0	0	0	1	0	3	0	2
Otu0001298	0	0	1	0	0	0	0	0	0	0	0	0
Otu0001303	0	0	0	0	0	0	0	4	0	5	0	0
Otu0001304	140	162	98	0	90	55	15	155	62	94	94	150
Otu0001305	10	6	1	0	3	9	42	40	37	10	7	2
Otu0001309	2	1	3	0	3	2	2	3	4	1	3	2
Otu0001313	0	0	1	0	0	0	0	0	0	0	0	0
Otu0001314	0	1	0	0	0	0	0	0	0	0	0	1
Otu0001316	7	15	24	0	11	2	0	6	5	7	7	12
Otu0001319	0	0	0	0	0	1	0	0	0	0	0	0
Otu0001321	0	1	0	0	0	0	0	0	0	0	1	3
Otu0001322	76	213	4	0	79	95	384	8	47	1	77	78
Otu0001323	2	14	7	0	13	5	7	35	14	35	1	11
Otu0001325	8	20	31	0	3	4	1	0	2	0	3	12
Otu0001327	8	10	3	0	16	10	29	35	61	23	16	90
Otu0001329	10	21	21	0	5	6	2	3	10	4	30	5
Otu0001330	1	0	0	0	0	0	0	0	0	0	0	0
Otu0001333	0	1	0	0	0	0	0	0	0	0	1	1
Otu0001335	2337	1566	1953	0	1863	1164	704	1954	1750	1204	991	1139
Otu0001336	2	1	0	0	2	0	0	0	0	0	1	0
Otu0001338	0	1	1	0	2	0	0	0	0	0	2	2
Otu0001341	2	0	0	0	2	2	1	0	0	0	1	1
Otu0001344	21	33	7	0	15	14	30	175	38	90	19	20
Otu0001346	1	1	0	0	0	0	0	4	2	1	1	1
Otu0001347	0	2	0	0	0	0	0	0	0	0	0	2
Otu0001351	2	10	3	0	1	2	2	0	3	6	5	9
Otu0001352	0	0	0	0	0	0	0	0	0	0	1	0
Otu0001353	0	2	0	0	4	0	11	5	6	0	2	4
Otu0001354	0	7	6	0	1	0	0	3	0	4	1	2
Otu0001356	0	0	0	0	0	0	0	0	2	0	0	0
Otu0001357	1	0	0	0	0	0	0	0	0	0	0	0
Otu0001358	0	0	3	0	0	0	0	0	0	0	0	0
Otu0001363	3	11	14	0	2	2	0	3	0	2	17	9
Otu0001365	0	0	0	0	0	0	0	0	1	0	0	0
Otu0001366	15	14	3	0	3	3	23	0	7	2	22	55
Otu0001367	212	242	98	0	112	102	387	319	272	271	189	128
Otu0001368	23	19	24	0	20	6	17	33	23	12	11	9
Otu0001369	0	1	0	0	0	0	0	0	0	0	0	1
Otu0001371	5	0	0	0	1	0	1	0	4	0	0	2
Otu0001372	0	0	0	0	0	0	0	0	0	0	1	0
Otu0001373	1	4	0	0	0	0	1	2	4	2	2	1
Otu0001374	1	0	3	0	2	0	0	0	1	1	0	5
Otu0001375	101	134	55	0	73	51	4	3	13	183	106	294
Otu0001377	22	43	14	0	14	21	42	55	51	66	47	54
Otu0001378	190	106	134	0	102	60	229	501	353	313	151	164
Otu0001379	10	21	0	0	9	10	10	133	30	32	6	7
Otu0001380	508	650	557	0	469	317	98	348	338	376	205	443
Otu0001381	0	0	0	0	0	0	0	0	0	1	0	0
Otu0001383	0	0	0	0	0	0	0	1	0	0	0	0
Otu0001385	0	0	1	0	0	0	0	0	0	0	0	0
Otu0001386	0	0	1	0	0	0	0	0	0	0	0	0
Otu0001388	17	57	131	0	21	5	136	8	19	11	20	30
Otu0001390	0	0	0	0	0	0	0	1	1	0	0	1
Otu0001393	17	20	49	0	3	3	8	104	24	2	2	9
Otu0001394	223	136	270	0	72	97	89	73	46	71	256	168
Otu0001396	20	33	56	0	12	10	1	4	3	9	32	19
Otu0001397	1	0	1	0	0	2	0	2	0	1	0	1
Otu0001398	3	4	1	0	2	0	0	7	0	2	2	2
Otu0001400	0	1	0	0	0	0	0	0	0	0	0	1
Otu0001401	0	0	1	0	0	0	0	0	1	0	0	0
Otu0001402	0	0	0	0	0	0	0	0	0	0	0	1
Otu0001405	724	393	441	0	388	246	185	347	305	273	568	233
Otu0001409	1	0	2	0	0	0	0	0	0	0	1	0
Otu0001411	6	17	25	0	15	6	1	4	23	2	1	8
Otu0001413	0	0	0	0	0	0	0	1	0	0	0	0
Otu0001414	1	0	0	0	1	0	0	0	0	0	0	1
Otu0001415	33	32	124	0	6	13	3	3	6	1	3	18
Otu0001417	0	1	0	0	1	0	0	0	0	0	0	0
Otu0001418	1	3	0	0	0	0	0	0	0	0	0	0
Otu0001420	0	1	0	0	0	0	0	0	0	0	0	0
Otu0001422	1	0	0	0	0	0	0	0	0	0	0	0
Otu0001423	87	69	104	0	45	41	15	20	35	6	31	56
Otu0001426	0	0	1	0	1	0	0	0	0	0	0	2
Otu0001427	2	4	2	0	0	1	1	4	3	4	1	2
Otu0001428	214	167	62	0	108	70	81	177	76	145	123	96
Otu0001429	9	16	19	0	11	8	48	44	36	44	8	1
Otu0001431	449	212	87	0	319	320	339	245	505	92	375	57
Otu0001432	0	0	1	0	0	0	0	0	0	0	0	0
Otu0001433	0	0	0	0	0	0	0	0	0	0	1	0
Otu0001434	2	0	1	0	0	0	0	1	0	3	0	4
Otu0001435	1	16	2	0	1	0	5	0	0	83	3	63
Otu0001436	30	13	3	0	30	35	8	11	18	4	63	23
Otu0001439	11	5	7	0	3	6	5	11	3	5	8	3
Otu0001448	0	0	0	0	0	0	0	0	1	0	0	0
Otu0001449	1	0	0	0	1	0	0	0	0	0	0	2
Otu0001450	387	476	225	0	225	201	407	894	711	555	139	219
Otu0001451	0	3	1	0	0	0	0	0	0	0	2	2
Otu0001453	107	222	245	0	39	35	36	15	24	12	68	82
Otu0001455	36	20	17	1	2	3	10	0	0	0	15	17
Otu0001456	1	0	0	0	0	0	0	2	0	3	1	0
Otu0001458	165	316	364	0	210	76	5	11	32	17	22	507
Otu0001460	2	0	2	0	2	0	0	0	0	0	0	2
Otu0001462	221	66	79	0	268	105	104	173	61	373	87	48
Otu0001463	0	0	0	0	0	0	1	1	0	0	0	0
Otu0001465	1	1	0	0	0	0	0	0	0	0	1	0
Otu0001466	120	81	104	0	141	59	29	218	168	228	27	91
Otu0001467	0	1	0	0	0	0	0	0	0	0	0	0
Otu0001468	135	191	176	0	95	68	156	165	180	195	121	188
Otu0001471	8	10	12	0	7	9	1	11	7	5	3	3
Otu0001472	0	0	0	0	0	0	0	0	0	0	0	1
Otu0001475	17	2	5	0	11	6	1	4	8	0	3	1
Otu0001476	1	0	0	0	0	0	0	1	0	0	0	0
Otu0001478	0	0	0	0	0	0	0	0	0	0	1	0
Otu0001482	6	3	4	0	6	0	1	4	4	4	0	2
Otu0001483	0	0	0	0	0	0	0	0	0	0	0	1
Otu0001486	15	15	18	0	23	3	1	1	8	4	6	31
Otu0001487	87	104	40	0	60	47	121	241	104	334	80	108
Otu0001491	0	0	1	0	0	0	1	0	0	0	0	1
Otu0001494	0	1	2	0	2	2	0	0	0	0	0	1
Otu0001496	0	0	0	0	0	0	1	1	1	1	1	0
Otu0001499	0	0	0	0	0	0	1	0	1	0	0	0
Otu0001502	0	0	0	0	0	0	0	0	1	0	0	0
Otu0001503	9	1	6	0	1	0	10	1	3	0	5	25
Otu0001504	3	0	0	0	2	0	4	0	0	0	0	0
Otu0001505	166	194	156	0	167	138	60	164	207	90	130	134
Otu0001507	0	0	1	0	0	0	0	0	0	0	0	0
Otu0001510	0	16	10	0	0	1	0	0	0	1	0	14
Otu0001511	929	720	932	0	942	681	174	1073	1539	384	410	451
Otu0001514	0	0	0	0	0	0	0	0	2	0	0	2
Otu0001515	2	1	0	0	3	1	1	0	2	0	1	1
Otu0001518	1	0	0	0	1	0	0	0	0	0	0	0
Otu0001519	1	0	0	0	0	0	1	0	0	0	0	0
Otu0001520	0	2	0	0	0	0	0	0	2	4	0	0
Otu0001523	0	0	0	0	1	0	0	0	0	0	0	0
Otu0001524	4	1	1	0	0	1	1	5	6	2	2	1
Otu0001525	1	0	1	0	1	0	0	0	0	0	1	1
Otu0001527	5	17	9	0	1	5	4	1	7	3	6	23
Otu0001528	2	3	6	0	1	2	1	2	2	4	8	6
Otu0001531	6	10	1	0	6	0	3	0	1	0	2	4
Otu0001533	19	30	7	0	8	5	2	9	2	8	15	24
Otu0001536	0	0	0	0	0	0	0	0	1	0	0	0
Otu0001538	24	25	1	0	23	22	35	4	16	1	26	47
Otu0001540	50	30	113	0	46	19	6	47	62	34	3	50
Otu0001542	0	0	0	0	0	1	0	1	0	0	0	0
Otu0001545	30	41	7	0	16	7	59	43	26	67	111	41
Otu0001547	5	6	10	0	6	0	0	7	1	20	2	14
Otu0001553	1	0	0	0	0	0	0	1	0	0	0	0
Otu0001555	25	18	10	0	16	20	45	57	48	29	14	6
Otu0001556	4	2	4	0	4	0	1	1	2	2	1	1
Otu0001559	0	0	0	0	0	0	0	0	0	0	0	1
Otu0001561	0	0	0	0	0	1	0	0	0	0	0	0
Otu0001562	1	0	2	0	0	2	0	1	2	0	0	0
Otu0001566	6	9	9	0	6	11	2	1	18	0	8	23
Otu0001567	0	1	0	0	0	0	0	0	0	0	0	0
Otu0001571	0	0	1	0	1	0	0	0	0	0	1	0
Otu0001574	0	0	0	0	0	0	0	0	0	1	0	0
Otu0001576	43	22	20	0	12	7	4	8	5	17	13	14
Otu0001577	1	1	1	0	2	0	0	0	0	0	0	0
Otu0001581	0	2	0	0	0	0	0	0	0	0	0	1
Otu0001582	7	7	13	0	7	0	0	4	1	7	11	16
Otu0001583	1	2	0	0	1	0	1	0	0	1	0	0
Otu0001585	2	0	0	0	0	1	0	0	1	0	3	1
Otu0001591	0	1	0	0	0	0	1	0	0	0	0	1
Otu0001597	28	20	12	0	17	9	6	21	22	11	21	20
Otu0001600	0	0	0	0	0	0	0	0	0	0	1	0
Otu0001601	0	0	4	0	1	0	0	4	2	2	1	1
Otu0001602	0	4	3	0	0	0	12	7	7	5	0	4
Otu0001605	0	0	1	0	0	0	0	0	0	0	0	0
Otu0001611	0	0	1	0	0	0	0	0	0	0	0	0
Otu0001614	15	35	26	0	8	1	4	11	15	20	16	29
Otu0001617	0	1	1	0	0	0	0	0	0	0	0	0
Otu0001619	10	5	15	0	4	3	1	2	2	0	2	7
Otu0001620	9	7	22	0	6	2	0	4	2	13	6	9
Otu0001622	0	0	0	0	0	0	0	0	0	0	0	1
Otu0001626	60	61	33	0	39	30	43	99	58	88	45	102
Otu0001629	3	1	2	0	0	1	2	1	2	0	3	1
Otu0001630	22	25	3	0	6	12	17	9	53	2	14	15
Otu0001633	5	17	8	0	2	0	0	1	0	0	2	32
Otu0001636	9	13	0	0	5	8	16	0	2	0	8	9
Otu0001637	18	49	25	0	11	16	14	18	15	32	20	30
Otu0001638	0	0	0	0	0	0	1	0	2	0	0	0
Otu0001639	0	0	0	0	0	0	0	0	0	0	1	0
Otu0001641	2	3	0	0	2	0	6	8	10	1	0	0
Otu0001643	1	0	0	0	0	0	0	0	0	0	0	0
Otu0001644	0	0	0	0	0	0	0	0	0	0	1	0
Otu0001645	1	2	1	0	0	0	0	0	1	1	2	1
Otu0001648	197	233	308	0	145	99	50	204	130	182	214	169
Otu0001649	0	0	0	0	0	0	0	0	0	0	1	0
Otu0001650	0	1	0	0	0	0	0	0	0	0	0	6
Otu0001651	0	0	0	0	1	0	2	22	11	17	0	1
Otu0001652	874	542	337	0	619	364	721	1256	805	1471	694	445
Otu0001653	11	6	7	0	2	2	2	7	4	17	19	5
Otu0001655	0	2	1	0	1	1	2	4	9	5	0	0
Otu0001656	0	0	0	0	0	0	0	0	0	0	0	1
Otu0001659	0	3	1	0	0	0	0	0	0	0	2	2
Otu0001660	6	4	12	0	2	2	8	3	3	0	3	6
Otu0001661	105	118	54	0	78	71	44	116	84	78	98	136
Otu0001663	1	3	0	0	0	0	0	0	0	2	3	1
Otu0001664	0	0	0	0	0	1	0	1	1	1	1	4
Otu0001665	1	1	0	0	0	0	1	0	2	1	0	1
Otu0001669	3	5	0	0	1	0	1	1	0	11	0	1
Otu0001672	48	43	72	0	41	24	28	263	58	423	8	38
Otu0001673	184	137	55	0	165	162	81	305	159	266	111	139
Otu0001675	1	0	0	0	0	0	0	0	0	0	0	1
Otu0001676	0	3	1	0	0	0	0	0	0	0	0	1
Otu0001678	125	135	15	0	71	67	103	129	98	177	145	95
Otu0001680	62	34	190	0	59	29	6	19	26	25	7	64
Otu0001682	0	0	0	0	0	0	0	0	0	0	0	1
Otu0001687	0	0	0	0	0	0	0	0	0	0	0	1
Otu0001694	0	3	20	0	0	0	0	3	0	0	0	4
Otu0001696	4	2	0	0	0	1	0	0	0	1	3	5
Otu0001697	71	92	53	0	23	28	55	28	37	13	22	94
Otu0001698	15	25	36	0	11	10	0	5	2	2	2	26
Otu0001700	0	0	0	0	0	1	0	0	0	0	0	0
Otu0001701	0	0	0	0	0	0	0	0	0	0	0	3
Otu0001703	1	0	0	0	0	0	1	0	0	0	0	0
Otu0001704	0	0	1	0	0	0	0	0	0	0	0	0
Otu0001705	0	1	0	0	0	0	0	0	0	0	0	0
Otu0001706	0	1	0	0	0	0	0	0	2	0	0	0
Otu0001707	0	0	0	0	0	0	0	0	0	0	0	1
Otu0001708	102	97	76	0	61	49	29	308	201	181	94	100
Otu0001710	0	1	0	0	0	0	0	0	0	0	0	0
Otu0001711	1	1	2	0	1	4	17	44	19	39	0	1
Otu0001714	0	0	0	0	0	0	0	0	0	0	0	1
Otu0001716	0	0	0	0	0	0	0	0	0	1	0	0
Otu0001718	20	83	4	0	12	16	25	1	57	0	38	467
Otu0001720	2	5	3	0	0	0	0	0	0	0	7	0
Otu0001725	485	498	268	0	394	349	195	645	718	309	183	309
Otu0001726	10	18	36	0	8	1	1	0	3	3	0	19
Otu0001731	0	0	1	0	0	0	0	0	0	0	0	1
Otu0001732	276	150	144	0	130	100	159	67	89	58	194	201
Otu0001734	11	7	13	0	4	3	5	7	5	7	6	5
Otu0001738	261	229	85	0	92	119	264	205	164	156	141	77
Otu0001739	1	1	0	0	0	0	0	0	0	0	0	1
Otu0001741	10	7	9	0	8	2	2	0	1	0	19	6
Otu0001746	9	4	3	0	5	1	0	5	1	4	7	4
Otu0001747	1	0	0	0	0	0	0	0	0	0	0	1
Otu0001749	70	225	129	0	33	33	7	19	34	15	85	115
Otu0001750	78	146	69	0	61	32	10	59	44	29	64	84
Otu0001753	0	2	0	0	1	0	0	0	0	0	1	0
Otu0001754	0	0	0	0	0	0	0	0	0	0	1	0
Otu0001756	0	7	8	0	0	0	0	1	0	0	2	3
Otu0001759	5	3	2	0	1	0	2	3	1	8	6	2
Otu0001766	7	22	3	0	9	3	0	3	2	0	12	38
Otu0001767	8	60	5	0	11	2	0	15	7	15	18	42
Otu0001768	1	9	10	0	2	0	0	0	0	1	3	8
Otu0001771	294	111	198	0	111	92	25	70	82	84	104	117
Otu0001772	49	60	61	0	28	26	27	68	58	64	23	71
Otu0001774	0	0	2	0	0	0	0	1	0	1	1	0
Otu0001776	0	0	0	0	0	0	0	0	0	0	0	1
Otu0001779	7	19	10	0	7	0	1	0	1	1	2	6
Otu0001780	14	8	1	0	3	1	82	29	13	60	3	22
Otu0001784	4	17	22	0	2	1	0	2	1	0	13	20
Otu0001789	0	1	1	0	0	1	0	2	3	1	0	0
Otu0001791	0	0	0	0	0	0	0	0	0	0	0	1
Otu0001792	16	41	49	0	20	10	83	28	43	18	21	49
Otu0001793	102	69	38	0	53	33	29	11	9	11	37	57
Otu0001795	207	183	551	0	252	130	29	220	289	174	27	141
Otu0001797	0	0	0	0	0	1	0	0	0	0	0	0
Otu0001800	1	0	0	0	0	0	0	0	0	0	0	0
Otu0001803	17	1	1	0	6	13	18	82	0	62	3	1
Otu0001804	11	5	35	0	12	4	2	20	8	21	0	5
Otu0001805	59	22	5	0	29	17	233	2	5	0	86	99
Otu0001806	0	1	0	0	0	0	0	0	0	0	0	0
Otu0001807	37	38	5	0	6	5	1	0	2	0	66	16
Otu0001810	11	7	7	0	9	0	6	13	17	7	1	5
Otu0001811	200	128	43	0	63	55	19	74	34	72	170	176
Otu0001812	0	0	1	0	0	0	0	0	0	0	0	0
Otu0001813	173	59	29	0	64	85	147	43	55	142	113	73
Otu0001815	0	2	0	0	0	1	0	0	0	0	0	0
Otu0001816	13	12	32	0	7	4	2	7	4	18	1	26
Otu0001819	0	1	0	0	0	0	0	1	0	1	0	0
Otu0001820	0	3	0	0	0	0	1	1	1	5	0	2
Otu0001821	0	0	0	0	1	0	0	0	0	0	0	0
Otu0001826	0	0	0	0	0	0	0	0	0	1	0	0
Otu0001827	0	0	2	0	0	0	1	1	1	1	1	1
Otu0001828	3	12	20	0	3	1	1	7	18	7	0	6
Otu0001829	3	9	30	0	2	2	0	0	4	3	7	14
Otu0001831	0	3	0	0	0	0	0	0	13	0	1	2
Otu0001832	97	51	34	0	46	34	18	22	20	26	86	123
Otu0001833	3	15	6	0	2	0	0	4	0	1	4	6
Otu0001843	12	14	0	0	6	3	61	0	9	0	27	13
Otu0001845	0	0	0	0	0	0	0	1	0	0	0	0
Otu0001846	0	0	1	0	6	0	1	5	2	2	0	0
Otu0001852	0	1	1	0	0	0	0	0	0	0	0	1
Otu0001853	2	0	0	0	0	0	0	0	1	0	0	0
Otu0001855	0	0	0	0	0	0	1	0	0	0	1	0
Otu0001859	15	16	10	0	5	3	1	0	0	0	18	28
Otu0001862	16	1	2	0	13	10	0	15	1	1	15	7
Otu0001866	28	47	21	0	23	19	16	8	25	4	20	18
Otu0001867	2	17	11	0	0	2	0	0	0	0	1	8
Otu0001868	0	0	0	0	0	0	0	1	0	0	0	1
Otu0001870	0	0	0	0	0	0	0	0	0	0	0	2
Otu0001871	0	3	0	0	1	0	0	0	0	2	0	7
Otu0001874	2	1	5	0	1	0	0	0	0	1	5	10
Otu0001875	118	222	26	0	80	58	64	59	82	56	194	211
Otu0001876	25	24	64	0	14	8	6	30	16	12	10	42
Otu0001878	0	0	5	0	0	0	0	0	0	2	0	1
Otu0001879	1	0	0	0	0	0	0	0	0	0	0	0
Otu0001881	3	4	8	0	1	2	0	4	6	4	6	2
Otu0001882	27	23	41	0	19	5	0	5	15	20	23	48
Otu0001883	0	1	0	0	0	0	0	0	0	0	0	0
Otu0001885	0	0	1	0	0	0	0	0	0	0	0	0
Otu0001886	9	1	13	0	9	7	1	5	2	3	9	9
Otu0001887	90	196	289	0	31	61	26	27	29	54	29	68
Otu0001891	4	2	3	0	0	2	0	3	5	1	1	0
Otu0001894	22	24	19	0	9	4	2	18	34	29	5	14
Otu0001896	1	1	2	0	1	3	0	1	0	2	0	0
Otu0001901	1	5	2	0	2	0	0	0	0	0	5	8
Otu0001904	2	4	3	0	1	0	0	0	0	1	0	3
Otu0001905	0	2	1	0	0	0	0	0	1	0	0	1
Otu0001907	47	33	56	0	57	30	15	67	63	38	9	33
Otu0001909	12	28	13	0	4	2	5	0	2	44	3	40
Otu0001910	0	0	1	0	0	0	0	0	0	0	0	0
Otu0001913	1	0	0	0	1	0	0	0	0	0	0	1
Otu0001914	35	40	29	0	20	12	25	21	22	39	42	28
Otu0001915	6	9	2	0	3	1	4	1	2	2	2	6
Otu0001917	0	0	0	0	1	0	0	0	0	0	0	0
Otu0001919	164	109	179	0	151	62	36	229	147	201	108	128
Otu0001920	0	0	0	0	0	0	0	0	0	0	0	1
Otu0001922	7	3	3	0	2	4	20	37	47	21	2	3
Otu0001924	0	0	0	0	1	1	1	0	0	0	2	1
Otu0001925	0	1	0	0	0	0	0	0	0	0	0	1
Otu0001928	532	302	16	0	522	444	608	1675	1253	1274	322	137
Otu0001930	0	0	1	0	0	0	0	0	1	0	0	0
Otu0001932	0	0	0	0	0	0	2	11	0	37	0	0
Otu0001933	4	0	0	0	0	0	4	10	0	7	4	7
Otu0001934	4	10	2	0	4	1	2	9	7	8	3	9
Otu0001936	118	91	73	0	54	27	6	25	19	58	298	142
Otu0001941	0	1	0	0	0	0	0	0	0	0	0	0
Otu0001942	47	191	7	0	63	50	295	20	54	3	69	48
Otu0001943	0	0	1	0	0	0	0	0	0	0	0	0
Otu0001945	0	1	0	0	0	0	0	0	0	1	0	0
Otu0001946	0	0	0	0	1	1	0	0	0	0	0	0
Otu0001947	0	1	0	0	0	0	0	0	0	0	0	0
Otu0001948	0	0	2	0	0	2	0	0	0	0	0	0
Otu0001949	506	344	126	0	338	329	153	318	377	64	395	155
Otu0001950	0	1	1	0	1	0	0	0	0	0	0	0
Otu0001951	8	16	15	0	5	6	0	1	3	2	9	29
Otu0001952	7	15	1	0	5	8	1	2	1	2	13	8
Otu0001953	0	0	0	0	0	0	0	0	0	0	0	1
Otu0001954	0	0	1	0	0	0	0	0	0	0	0	0
Otu0001958	1	7	6	0	0	0	1	1	0	0	4	1
Otu0001963	0	0	0	0	0	0	0	0	0	0	0	1
Otu0001964	0	2	0	0	0	0	0	0	0	0	0	1
Otu0001966	0	1	0	0	0	0	0	1	0	0	0	3
Otu0001968	16	12	34	0	6	1	0	0	0	0	0	13
Otu0001969	0	6	51	0	5	6	6	13	15	26	5	1
Otu0001970	4	21	11	0	2	0	2	4	6	4	1	11
Otu0001976	0	0	1	0	0	0	0	0	0	0	0	0
Otu0001977	26	47	33	0	25	23	6	31	27	37	26	15
Otu0001978	25	63	32	0	14	11	7	36	40	30	9	60
Otu0001979	18	30	12	0	5	7	9	7	5	27	46	111
Otu0001980	6	5	8	0	8	3	0	0	1	2	4	10
Otu0001986	0	0	0	0	0	1	0	1	0	0	0	0
Otu0001988	0	0	0	0	0	0	0	1	0	0	0	0
Otu0001990	0	0	0	0	0	0	0	0	0	1	0	0
Otu0001992	0	1	0	0	0	0	0	0	0	0	0	1
Otu0001994	58	36	46	0	16	19	7	8	10	10	42	26
Otu0001995	179	107	212	0	160	99	73	145	103	109	130	161
Otu0001999	0	0	0	0	0	0	0	0	0	1	0	0
Otu0002000	2	17	4	0	1	0	0	1	0	1	0	21
Otu0002004	19	12	37	0	25	16	3	26	37	12	9	16
Otu0002005	0	0	0	0	0	1	0	0	0	0	0	0
Otu0002006	0	1	0	0	0	0	0	0	0	0	0	0
Otu0002008	3	15	9	0	5	3	1	9	13	19	1	2
Otu0002012	1	3	2	0	1	1	0	0	1	1	0	5
Otu0002013	32	66	85	0	30	13	18	43	12	383	226	43
Otu0002018	7	2	9	0	10	2	27	13	26	3	9	10
Otu0002020	0	0	0	0	3	2	0	1	1	0	0	0
Otu0002021	5	4	12	0	2	1	1	2	0	6	3	4
Otu0002022	9	6	12	0	4	4	0	0	5	2	1	2
Otu0002024	0	0	0	0	0	1	0	0	0	0	0	0
Otu0002026	444	420	308	0	214	139	19	210	182	387	766	436
Otu0002028	0	0	0	0	0	0	0	0	0	1	0	0
Otu0002030	20	10	3	0	1	0	0	10	6	25	12	29
Otu0002031	18	26	5	0	3	8	25	24	16	38	22	8
Otu0002032	0	0	0	0	0	0	0	0	0	0	0	1
Otu0002033	1	0	17	0	1	0	0	0	5	1	1	0
Otu0002036	1	3	21	0	0	2	0	0	3	2	0	6
Otu0002039	0	1	0	0	0	0	0	26	3	47	2	3
Otu0002041	0	1	1	0	0	0	0	0	0	0	0	0
Otu0002042	1	19	3	0	1	1	0	0	0	0	4	7
Otu0002043	0	0	0	0	0	0	0	1	0	0	0	2
Otu0002044	2	5	3	0	0	0	0	0	0	0	10	1
Otu0002045	13	12	10	0	6	6	11	15	4	11	6	9
Otu0002047	1	9	2	0	2	2	3	2	1	0	2	7
Otu0002048	34	54	44	0	29	13	29	2	50	1	16	32
Otu0002050	0	10	2	0	0	0	5	15	1	4	1	4
Otu0002052	2	0	2	0	1	0	0	0	1	2	2	5
Otu0002055	25	21	23	0	7	2	10	11	3	14	41	24
Otu0002058	3	2	65	0	3	0	1	35	9	8	2	6
Otu0002060	52	52	26	0	34	20	1	6	11	4	37	36
Otu0002061	26	52	11	0	14	1	23	10	5	60	103	222
Otu0002062	0	0	1	0	0	0	0	0	0	0	0	0
Otu0002064	1	0	0	0	0	0	0	0	0	0	0	1
Otu0002065	745	347	307	0	433	309	273	423	549	286	429	203
Otu0002068	7	3	12	0	4	1	1	3	1	0	1	17
Otu0002069	608	752	307	0	190	200	86	27	48	60	327	682
Otu0002077	55	168	133	0	35	33	0	48	35	103	0	297
Otu0002079	12	4	0	0	4	5	4	3	5	0	3	7
Otu0002081	16	37	54	0	24	11	4	7	5	6	7	16
Otu0002086	2	15	13	0	1	0	0	3	3	3	1	16
Otu0002087	0	0	0	0	1	0	0	0	0	0	0	1
Otu0002089	138	137	136	0	76	51	27	128	81	163	49	74
Otu0002090	60	42	60	0	61	22	3	44	17	74	12	28
Otu0002092	32	34	36	0	21	9	4	4	7	12	45	25
Otu0002093	30	151	91	0	16	10	2	11	16	35	8	31
Otu0002094	0	1	0	0	0	0	0	0	0	0	0	0
Otu0002095	23	32	13	0	5	6	0	11	1	21	55	121
Otu0002096	58	71	75	0	24	18	22	62	45	46	39	47
Otu0002100	14	33	38	0	5	5	18	11	16	245	12	24
Otu0002101	71	106	323	0	106	44	27	223	245	282	14	39
Otu0002105	428	436	1711	0	427	302	67	317	906	139	89	438
Otu0002106	1	1	0	0	0	0	0	0	0	0	0	1
Otu0002107	7	7	9	0	6	2	0	0	1	1	2	18
Otu0002108	0	0	0	0	0	0	0	0	1	0	0	0
Otu0002109	0	5	3	0	4	6	0	0	1	1	2	6
Otu0002110	1	0	0	0	0	0	0	0	0	0	0	0
Otu0002112	251	220	93	0	202	189	239	352	357	242	163	153
Otu0002114	41	25	21	0	4	10	9	41	19	10	15	18
Otu0002116	0	0	0	0	0	0	0	0	0	0	0	1
Otu0002117	1	1	6	0	0	0	0	2	2	1	1	0
Otu0002121	360	229	426	0	290	224	87	468	366	205	64	194
Otu0002123	790	364	452	0	874	631	215	686	849	258	293	234
Otu0002124	0	4	2	0	2	2	0	6	2	5	1	0
Otu0002129	3	14	9	0	6	0	0	6	2	0	8	9
Otu0002130	15	10	4	0	5	15	12	9	12	12	4	9
Otu0002131	211	276	364	0	156	83	37	224	219	117	90	258
Otu0002133	0	7	2	0	0	0	6	5	3	9	0	5
Otu0002135	357	214	136	0	211	233	245	314	208	314	283	176
Otu0002136	140	72	113	0	105	41	2	58	32	54	262	90
Otu0002138	0	1	4	0	0	1	7	11	24	123	0	0
Otu0002140	173	149	59	0	126	97	77	119	93	67	139	192
Otu0002141	1	0	0	0	2	0	0	0	0	1	0	0
Otu0002142	0	0	1	0	1	0	0	0	0	0	0	0
Otu0002143	0	0	2	0	0	0	0	0	0	0	0	0
Otu0002145	0	1	0	0	0	0	0	0	0	0	0	0
Otu0002149	6	2	0	0	2	0	1	0	0	0	1	3
Otu0002150	17	13	12	0	13	4	4	3	7	5	0	11
Otu0002151	143	105	82	0	86	73	25	40	59	29	73	92
Otu0002155	61	32	17	0	52	49	156	110	105	201	89	89
Otu0002160	1	0	0	0	0	0	0	5	2	0	0	0
Otu0002163	54	53	133	0	61	35	4	18	16	15	8	54
Otu0002164	5	25	0	0	1	1	58	0	5	0	19	16
Otu0002168	0	3	0	0	0	0	0	0	0	1	0	0
Otu0002170	125	186	240	0	143	112	48	176	98	208	53	98
Otu0002171	77	59	41	0	77	41	140	329	248	150	26	78
Otu0002172	0	0	1	0	0	0	0	0	0	0	2	0
Otu0002173	0	2	0	0	0	0	0	0	0	0	0	1
Otu0002174	16	7	97	0	29	8	0	10	8	5	15	30
Otu0002177	10	7	6	0	9	3	0	2	0	1	3	11
Otu0002180	0	0	2	0	0	0	0	0	1	1	0	1
Otu0002181	10	33	1	0	6	1	3	5	0	4	8	16
Otu0002182	17	25	32	0	11	1	1	12	6	17	19	7
Otu0002184	0	0	0	0	0	0	0	0	0	0	0	1
Otu0002191	66	9	71	0	32	45	4	12	9	11	13	25
Otu0002194	1	1	1	0	0	0	0	0	0	0	0	2
Otu0002198	3	1	6	0	0	0	0	1	0	0	0	0
Otu0002199	98	90	194	0	76	46	19	94	57	101	59	120
Otu0002200	9	25	39	0	1	7	3	3	8	0	11	13
Otu0002201	1	0	1	0	3	2	0	7	1	3	1	0
Otu0002202	0	0	0	0	0	0	0	0	0	0	0	2
Otu0002203	1	0	0	0	0	0	1	2	2	1	1	2
Otu0002205	63	64	60	0	53	41	9	126	42	125	43	43
Otu0002208	84	76	220	0	7	33	5	37	100	21	27	5
Otu0002209	0	0	0	0	0	0	0	0	0	0	0	1
Otu0002213	76	146	104	0	26	32	96	161	81	208	43	126
Otu0002216	1	2	3	0	2	1	0	0	2	0	1	0
Otu0002217	0	0	0	0	0	0	0	0	0	8	0	0
Otu0002220	0	0	0	0	0	0	0	1	0	0	0	0
Otu0002221	0	0	0	0	0	1	0	0	0	0	0	0
Otu0002222	0	0	1	0	0	0	0	0	0	0	0	0
Otu0002224	0	0	0	0	0	0	0	0	0	0	0	1
Otu0002226	0	0	1	0	0	0	2	0	0	0	1	1
Otu0002227	0	0	0	0	2	1	0	1	2	2	0	0
Otu0002229	0	0	0	0	0	0	0	1	0	9	0	0
Otu0002230	0	1	0	0	1	0	0	0	0	0	0	0
Otu0002233	0	197	0	0	0	0	1	1	1	0	0	0
Otu0002238	1	0	0	0	0	0	0	0	0	0	0	0
Otu0002239	2	0	1	0	0	0	0	2	0	0	1	1
Otu0002241	1	0	22	0	1	0	0	0	1	0	0	13
Otu0002243	35	38	60	0	43	29	2	34	15	24	13	22
Otu0002251	1	0	0	0	0	0	0	0	0	0	0	0
Otu0002252	5	3	4	0	4	1	6	6	3	10	6	4
Otu0002255	2	1	5	0	3	1	0	6	0	9	0	0
Otu0002260	4	26	87	0	6	2	2	8	32	25	0	32
Otu0002264	4	2	0	0	1	0	0	0	0	3	2	4
Otu0002269	1	0	0	0	0	0	0	0	0	0	0	0
Otu0002270	9	0	0	0	0	2	0	1	0	0	2	14
Otu0002271	0	1	0	0	0	0	0	0	0	0	2	0
Otu0002272	0	6	11	0	3	0	0	1	7	0	0	3
Otu0002274	1	2	1	0	0	1	1	3	2	8	2	0
Otu0002275	1	1	0	0	6	0	0	0	0	2	3	0
Otu0002278	14	11	12	0	18	4	0	13	17	1	1	5
Otu0002284	0	0	0	0	0	0	0	0	0	0	1	0
Otu0002286	0	1	0	0	0	0	0	0	0	0	0	0
Otu0002287	0	1	0	0	0	0	7	0	2	0	0	0
Otu0002288	9	4	5	0	7	3	3	11	2	9	12	6
Otu0002289	9	9	1	0	8	6	28	42	41	37	24	18
Otu0002291	0	1	1	0	0	1	0	1	0	0	0	0
Otu0002294	21	69	88	0	8	7	21	8	19	23	29	34
Otu0002295	125	177	282	0	94	43	24	91	66	69	72	140
Otu0002296	38	30	76	0	21	14	1	4	4	4	14	53
Otu0002299	0	5	0	0	0	0	1	0	0	7	2	2
Otu0002300	74	70	510	0	103	50	4	171	336	68	4	120
Otu0002303	0	0	0	0	0	1	0	0	0	0	0	1
Otu0002304	1	1	2	0	0	0	0	1	0	0	0	1
Otu0002308	37	72	41	0	18	19	12	113	74	89	15	55
Otu0002313	0	0	1	0	0	0	0	0	0	0	0	0
Otu0002317	28	30	15	0	22	24	265	17	145	40	24	261
Otu0002319	1	1	1	0	0	1	0	0	0	0	0	1
Otu0002320	135	32	27	0	36	34	6	8	5	38	452	36
Otu0002326	4	3	8	0	1	1	2	0	0	2	2	1
Otu0002335	0	0	0	0	1	0	0	0	0	0	0	0
Otu0002337	0	1	0	0	0	0	0	0	1	0	0	1
Otu0002338	11	26	5	0	13	6	3	7	11	6	16	43
Otu0002339	10	9	3	0	2	1	5	13	11	2	12	5
Otu0002340	0	0	0	0	0	0	0	1	1	0	0	0
Otu0002341	0	0	0	0	0	0	0	0	1	0	0	0
Otu0002342	126	122	230	0	76	42	34	119	99	145	46	117
Otu0002345	17	37	11	0	14	6	9	59	12	44	21	31
Otu0002352	0	0	1	0	0	0	0	0	0	0	0	0
Otu0002354	6	142	4	0	13	6	13	0	2	0	34	86
Otu0002359	3	8	20	0	3	0	0	16	0	20	0	1
Otu0002362	0	0	0	0	0	1	0	1	0	0	0	0
Otu0002363	1	0	3	0	0	1	0	0	0	0	0	0
Otu0002366	2	0	0	0	0	0	0	0	0	0	0	0
Otu0002367	0	0	0	0	0	0	0	0	1	0	0	0
Otu0002370	0	0	0	0	0	0	0	0	0	0	0	8
Otu0002372	232	107	76	0	177	164	93	415	253	237	37	64
Otu0002374	144	207	71	0	85	90	353	287	178	369	130	127
Otu0002375	1	0	1	0	3	0	0	1	0	1	3	6
Otu0002376	0	2	1	0	0	1	0	1	0	0	0	0
Otu0002378	145	81	212	0	263	48	9	52	23	24	30	135
Otu0002381	0	1	1	0	2	0	1	1	0	1	0	1
Otu0002386	4	14	25	0	8	5	0	22	22	8	1	14
Otu0002388	0	0	0	0	0	0	0	0	0	0	0	1
Otu0002391	3	3	0	0	2	2	0	3	2	0	6	1
Otu0002393	0	0	0	0	0	0	1	0	0	0	0	1
Otu0002395	0	0	0	0	0	1	0	0	0	0	0	0
Otu0002400	1	0	0	0	0	1	0	0	0	0	0	0
Otu0002407	0	0	0	0	0	0	1	0	0	0	0	0
Otu0002416	27	21	2	0	25	25	41	146	85	72	34	14
Otu0002419	18	10	63	0	21	14	1	18	86	12	8	13
Otu0002422	262	169	21	0	90	138	1192	48	171	22	205	126
Otu0002423	0	1	0	0	3	0	0	0	0	0	0	0
Otu0002425	1	0	0	0	0	0	9	5	1	149	0	0
Otu0002426	3	2	12	0	6	3	1	5	11	1	1	9
Otu0002427	0	0	0	0	0	0	0	0	1	0	0	0
Otu0002430	195	50	26	0	160	143	95	105	115	69	129	48
Otu0002431	0	0	0	0	0	0	0	0	1	2	0	0
Otu0002433	176	104	116	0	124	68	103	518	285	215	73	90
Otu0002436	0	0	0	0	0	0	0	0	13	0	0	0
Otu0002438	0	1	1	0	0	0	0	0	0	0	0	0
Otu0002439	53	68	33	0	51	35	22	57	75	49	27	71
Otu0002441	0	1	0	0	0	0	0	0	0	0	0	0
Otu0002442	0	2	2	0	0	1	0	0	0	0	1	0
Otu0002445	1	1	1	0	1	1	1	1	1	0	2	8
Otu0002446	14	82	11	0	10	13	41	3	8	12	37	32
Otu0002447	31	9	12	0	20	13	6	9	7	17	20	19
Otu0002448	9	14	9	0	8	7	25	17	24	29	12	23
Otu0002449	47	35	4	0	28	31	25	125	47	111	38	23
Otu0002450	0	0	0	0	0	1	0	0	0	0	0	0
Otu0002455	0	0	0	0	0	0	0	0	0	19	0	0
Otu0002456	4	1	0	0	0	1	4	1	1	2	0	0
Otu0002459	1	0	0	0	0	0	0	0	0	0	0	0
Otu0002462	412	190	97	0	194	131	131	347	242	188	148	148
Otu0002464	23	41	47	0	9	3	4	0	1	8	16	136
Otu0002465	0	2	0	0	0	0	0	1	0	5	0	2
Otu0002469	40	50	99	0	35	12	0	7	5	12	13	51
Otu0002472	121	176	144	0	116	35	28	88	40	803	133	170
Otu0002474	1	0	0	0	1	2	1	0	0	0	2	0
Otu0002478	69	38	38	0	38	18	10	18	10	22	26	20
Otu0002481	1	0	1	0	0	0	0	0	1	0	1	0
Otu0002482	1	0	0	0	0	0	0	0	0	0	0	0
Otu0002483	43	58	4	0	24	19	20	25	29	13	26	58
Otu0002488	2	4	5	0	1	0	0	5	1	3	1	5
Otu0002489	7	5	7	0	8	4	0	0	3	3	3	13
Otu0002490	44	61	42	0	19	23	75	126	97	35	20	23
Otu0002499	1	0	2	0	0	0	0	0	0	2	1	1
Otu0002503	5	9	3	0	7	15	6	12	20	14	3	12
Otu0002506	0	3	2	0	0	0	0	0	0	0	0	0
Otu0002512	12	7	28	0	5	3	2	2	0	9	11	7
Otu0002513	0	7	10	0	2	0	0	1	0	2	1	7
Otu0002514	7	4	0	0	1	0	0	1	1	0	2	0
Otu0002515	0	7	1	0	0	0	0	0	0	1	0	0
Otu0002516	4	8	14	0	5	0	22	13	9	3	2	7
Otu0002517	34	199	347	0	3	4	3	8	5	73	11	116
Otu0002521	0	0	0	0	0	0	0	0	1	0	0	3
Otu0002522	0	1	0	0	0	16	0	0	0	0	0	0
Otu0002523	222	239	395	0	147	133	197	151	133	132	227	448
Otu0002529	23	89	38	0	19	10	157	209	53	206	15	232
Otu0002532	161	136	58	0	105	58	36	63	80	25	73	94
Otu0002536	0	1	0	0	0	0	0	0	0	0	0	0
Otu0002537	0	0	0	0	0	0	0	0	1	1	0	1
Otu0002539	0	1	0	0	0	0	0	0	0	0	0	0
Otu0002540	2	4	0	0	2	3	0	0	1	0	1	0
Otu0002541	98	54	179	0	58	35	3	7	17	2	142	48
Otu0002542	1	0	0	0	0	0	0	1	1	0	0	0
Otu0002546	14	12	91	0	7	15	10	11	6	82	15	5
Otu0002548	69	39	64	0	43	21	4	35	18	27	20	0
Otu0002549	0	0	0	0	1	0	0	0	0	0	0	0
Otu0002552	5	84	28	0	5	1	1	0	1	2	2	12
Otu0002567	21	16	11	0	9	22	22	39	20	22	5	40
Otu0002569	3	3	2	0	3	0	3	2	1	3	2	4
Otu0002573	21	32	1	0	14	12	5	12	8	3	26	7
Otu0002574	284	192	215	0	252	174	90	209	279	64	133	233
Otu0002575	0	2	0	0	2	0	0	0	0	0	0	2
Otu0002577	6	2	0	0	1	3	4	4	6	81	1	0
Otu0002578	67	35	13	0	56	27	89	91	180	67	63	21
Otu0002580	47	41	13	0	35	26	9	9	21	5	42	24
Otu0002582	307	131	457	0	214	125	6	25	32	20	58	304
Otu0002583	148	154	252	0	88	38	9	9	23	10	51	143
Otu0002587	3	0	1	0	0	0	0	0	0	0	0	2
Otu0002588	0	3	6	0	1	0	0	0	0	0	1	2
Otu0002589	1	0	0	0	0	0	0	0	0	0	0	0
Otu0002590	110	88	81	0	79	71	37	63	59	26	34	53
Otu0002591	0	1	0	0	0	0	0	0	0	0	0	0
Otu0002593	10	8	19	0	10	7	3	13	6	6	8	9
Otu0002596	6	32	29	0	1	3	0	7	4	5	12	35
Otu0002601	6	61	28	0	5	1	4	0	1	62	17	28
Otu0002604	43	49	14	0	10	11	0	10	4	18	22	152
Otu0002605	515	374	374	0	218	258	420	29	110	45	1511	1019
Otu0002606	0	0	0	0	0	0	1	0	2	0	0	0
Otu0002607	0	1	0	0	1	0	0	0	1	0	2	2
Otu0002608	12	44	95	0	61	3	1	85	10	198	8	29
Otu0002615	9	18	5	0	6	9	17	44	76	69	13	15
Otu0002617	1	0	1	0	0	0	0	0	0	0	0	0
Otu0002618	63	49	49	0	14	18	2	3	67	34	87	35
Otu0002619	2	2	0	0	4	0	2	8	13	4	2	5
Otu0002621	0	0	0	0	0	0	0	0	0	0	0	3
Otu0002622	8	5	19	0	3	0	1	5	3	5	8	9
Otu0002624	57	49	15	0	48	36	48	368	162	296	20	33
Otu0002626	0	1	0	0	0	0	0	0	0	0	0	0
Otu0002627	0	1	0	0	0	1	0	1	0	0	0	0
Otu0002631	5	5	10	0	1	0	0	1	0	1	3	14
Otu0002632	0	0	0	0	0	0	1	0	0	1	0	0
Otu0002634	0	0	0	0	0	0	0	2	0	0	1	0
Otu0002636	0	1	0	0	0	0	0	0	0	0	0	0
Otu0002638	0	3	3	0	0	0	0	0	0	0	0	4
Otu0002639	1	0	1	0	0	0	0	0	0	0	0	0
Otu0002641	30	54	15	0	20	24	22	40	35	39	34	40
Otu0002643	316	391	650	0	264	149	34	74	129	38	60	313
Otu0002650	142	107	63	0	71	52	201	274	317	104	110	74
Otu0002653	1	1	1	0	0	0	0	0	0	0	0	0
Otu0002655	0	1	0	0	2	1	0	0	1	0	0	1
Otu0002656	48	32	30	0	20	8	3	24	13	61	49	36
Otu0002658	2	4	6	0	1	1	1	0	0	3	0	2
Otu0002660	109	79	160	0	63	60	8	36	30	34	31	127
Otu0002663	0	1	0	0	0	1	1	1	0	1	1	0
Otu0002676	1	0	0	0	0	1	0	0	0	0	0	0
Otu0002677	176	160	184	0	104	71	91	93	105	67	138	134
Otu0002680	0	14	11	0	0	0	0	1	0	2	3	2
Otu0002682	0	2	0	0	0	0	0	0	0	0	0	0
Otu0002684	42	36	30	0	17	15	15	26	20	19	18	15
Otu0002687	3	28	2	0	4	0	1	16	3	11	2	4
Otu0002688	0	0	0	0	0	0	2	0	0	4	1	0
Otu0002690	0	0	0	0	0	0	1	0	0	0	0	0
Otu0002696	10	21	34	0	17	8	3	4	10	0	11	26
Otu0002702	0	1	0	0	0	0	0	0	0	0	0	0
Otu0002707	34	71	36	0	21	9	19	40	32	30	16	65
Otu0002708	1	0	0	0	0	0	0	0	0	0	0	0
Otu0002709	4	9	38	0	7	2	0	4	1	6	3	20
Otu0002714	8	13	5	0	4	5	0	4	7	0	5	5
Otu0002716	330	164	325	0	251	185	135	230	241	70	205	184
Otu0002720	0	4	0	0	0	1	1	3	1	3	0	1
Otu0002725	3	3	8	0	3	1	0	3	2	4	7	6
Otu0002726	0	0	0	0	1	0	0	0	1	0	0	0
Otu0002728	1	1	2	0	1	0	1	1	0	1	1	1
Otu0002731	0	0	0	0	0	0	0	0	0	1	0	1
Otu0002732	2	8	22	0	0	0	0	2	2	18	0	18
Otu0002740	21	20	0	0	4	13	9	11	9	4	1	7
Otu0002742	1	1	0	0	0	0	0	0	0	0	0	3
Otu0002743	0	1	1	0	0	0	0	0	0	1	0	0
Otu0002745	172	79	76	0	138	72	21	38	60	18	114	67
Otu0002746	279	190	186	0	154	106	186	608	465	349	136	172
Otu0002750	3	0	0	0	0	0	0	0	0	0	0	0
Otu0002752	0	0	0	0	0	0	0	0	0	11	0	0
Otu0002753	99	60	153	0	117	30	2	43	27	58	16	36
Otu0002754	0	0	0	0	0	0	0	0	0	1	0	0
Otu0002755	148	60	129	0	77	42	21	29	23	17	63	30
Otu0002761	1	0	0	0	0	0	0	0	0	0	0	0
Otu0002765	11	22	5	0	14	5	26	25	14	19	15	52
Otu0002767	9	6	7	0	9	0	0	7	1	3	5	9
Otu0002773	71	53	16	0	9	20	19	46	41	25	40	100
Otu0002774	251	295	135	0	112	96	102	71	94	39	202	128
Otu0002775	3	0	0	0	1	1	1	4	4	11	3	3
Otu0002777	0	1	3	0	0	0	0	0	0	0	1	5
Otu0002778	3	3	3	0	0	0	0	2	0	2	1	3
Otu0002780	0	0	0	0	0	0	0	0	0	0	1	0
Otu0002784	333	182	3	0	93	73	82	32	104	15	401	184
Otu0002786	0	4	1	0	1	0	1	0	3	1	0	1
Otu0002787	1	2	8	0	1	0	0	3	35	2	0	3
Otu0002788	193	179	111	0	66	83	62	23	36	27	97	145
Otu0002790	53	30	3	0	35	33	19	22	44	15	37	50
Otu0002792	5	16	46	0	9	3	0	6	23	8	18	14
Otu0002793	0	0	0	0	0	1	0	0	0	0	0	1
Otu0002803	1	0	0	0	0	0	0	0	0	0	1	1
Otu0002805	12	2	5	0	8	1	0	8	4	7	2	5
Otu0002807	1	2	6	0	4	0	0	1	3	1	1	7
Otu0002809	0	4	2	0	0	0	0	0	0	2	1	7
Otu0002810	0	0	0	0	0	0	0	0	0	0	1	0
Otu0002812	2	4	8	0	0	0	0	3	0	5	1	4
Otu0002813	0	0	1	0	0	0	0	0	0	0	0	0
Otu0002814	24	24	3	0	8	5	12	1	12	13	61	32
Otu0002816	4	17	30	0	7	11	2	6	8	0	5	3
Otu0002817	0	0	0	0	0	0	0	0	1	0	0	0
Otu0002818	0	0	0	0	0	0	1	0	0	0	0	0
Otu0002820	2	1	0	0	0	0	7	4	2	0	3	0
Otu0002822	0	0	0	0	0	1	0	0	0	0	0	0
Otu0002830	1	5	3	0	2	0	0	3	3	0	1	7
Otu0002832	0	0	0	0	0	0	0	2	0	2	0	0
Otu0002834	0	0	1	0	0	0	0	0	0	0	1	0
Otu0002837	0	0	0	0	1	0	0	0	5	1	0	1
Otu0002838	1	4	1	0	0	2	0	3	1	6	1	1
Otu0002843	2	2	1	0	1	0	13	8	8	22	1	1
Otu0002844	0	0	1	0	0	0	0	0	0	0	0	0
Otu0002851	0	2	0	0	0	0	0	1	1	0	0	1
Otu0002852	161	110	37	0	125	102	159	97	124	46	242	86
Otu0002853	0	0	0	0	0	2	0	0	0	0	0	0
Otu0002854	0	0	0	0	1	0	0	0	0	0	0	0
Otu0002857	0	1	0	0	0	0	0	0	0	0	0	0
Otu0002858	0	0	0	0	0	0	2	10	2	13	0	0
Otu0002859	132	106	198	0	99	81	42	193	144	93	33	58
Otu0002862	2	4	16	0	1	2	1	4	3	15	0	234
Otu0002865	0	1	0	0	0	0	0	0	0	0	0	0
Otu0002867	0	0	0	0	0	0	0	2	0	0	0	0
Otu0002868	20	32	32	0	5	3	4	3	4	5	21	23
Otu0002870	0	1	0	0	0	0	0	0	0	0	0	0
Otu0002873	0	0	0	0	0	0	0	0	0	0	0	1
Otu0002878	0	0	0	0	0	0	0	0	0	1	0	0
Otu0002880	0	11	8	0	3	2	2	58	12	75	3	2
Otu0002881	2	1	0	0	0	0	0	1	0	2	0	1
Otu0002882	18	10	18	0	13	15	0	2	1	1	4	17
Otu0002883	1	0	0	0	2	0	0	0	0	0	0	0
Otu0002886	2	4	0	0	0	1	2	1	5	4	5	0
Otu0002892	0	0	0	0	0	0	0	0	0	3	2	0
Otu0002893	4	2	6	0	2	0	0	3	2	0	1	2
Otu0002896	1	0	0	0	1	0	0	0	0	0	0	0
Otu0002898	0	0	0	0	1	1	0	0	0	0	0	0
Otu0002901	4	2	13	0	8	3	0	0	1	0	1	7
Otu0002902	5	20	55	0	2	2	0	3	0	33	6	5
Otu0002903	1	4	1	0	0	0	2	6	1	0	0	5
Otu0002904	0	0	0	0	0	0	1	0	0	0	0	0
Otu0002907	0	0	0	0	0	0	0	2	0	3	0	0
Otu0002910	0	1	0	0	0	0	0	0	1	0	0	7
Otu0002913	0	0	0	0	0	0	0	0	0	0	2	0
Otu0002914	0	0	0	0	0	0	0	0	0	0	1	0
Otu0002915	183	98	112	0	151	106	27	53	205	61	56	88
Otu0002920	14	8	0	0	6	17	293	5	10	8	12	2
Otu0002922	2	4	1	0	0	4	0	4	4	3	1	10
Otu0002925	0	0	0	0	0	0	0	0	0	0	1	2
Otu0002928	5	3	4	0	2	1	1	1	4	1	1	3
Otu0002931	0	0	0	0	0	1	0	0	0	1	0	0
Otu0002932	1	0	0	0	0	0	0	0	0	0	0	1
Otu0002933	0	0	0	0	0	1	0	0	0	0	0	0
Otu0002935	0	0	2	0	1	0	29	11	25	3	0	1
Otu0002941	0	0	0	0	0	0	0	1	0	0	0	0
Otu0002943	0	0	0	0	0	0	0	0	0	1	0	0
Otu0002944	2	4	2	0	3	2	0	0	1	0	0	2
Otu0002945	6	4	2	0	2	3	10	6	10	18	8	28
Otu0002946	2	0	0	0	0	1	0	2	0	0	0	0
Otu0002947	53	69	44	0	25	27	46	79	54	55	26	125
Otu0002948	0	3	0	0	1	0	0	0	0	0	0	0
Otu0002949	7	3	9	0	4	0	2	3	1	1	0	0
Otu0002951	1	1	6	0	3	2	0	0	2	0	0	2
Otu0002952	13	8	15	0	2	2	7	15	3	7	2	9
Otu0002955	369	303	172	0	265	232	137	546	447	294	213	185
Otu0002958	189	218	127	0	134	148	247	327	380	141	178	235
Otu0002959	2	1	2	0	5	2	1	3	3	1	1	0
Otu0002960	128	76	46	0	56	48	114	65	63	88	69	112
Otu0002963	0	0	1	0	0	0	0	4	2	0	0	1
Otu0002964	0	0	0	0	0	0	0	1	0	0	0	0
Otu0002966	0	1	0	0	0	0	0	0	0	0	0	0
Otu0002967	0	3	0	0	0	0	0	2	0	1	0	1
Otu0002970	1	0	3	0	0	0	1	0	1	1	1	1
Otu0002971	141	54	47	0	127	56	64	279	224	181	42	21
Otu0002973	0	0	0	0	0	0	0	1	0	0	2	0
Otu0002974	0	0	0	0	0	0	0	0	0	1	0	0
Otu0002979	1	0	0	0	2	1	0	1	0	0	0	0
Otu0002981	0	0	0	0	0	0	0	0	0	0	0	2
Otu0002984	0	21	18	0	0	0	0	0	0	0	1	2
Otu0002987	0	0	0	0	0	2	0	0	0	0	0	1
Otu0002990	1	2	4	0	2	0	0	0	2	4	0	2
Otu0002992	1	1	0	0	2	0	0	2	1	0	0	1
Otu0002994	0	0	0	0	0	0	0	1	0	0	0	0
Otu0002996	0	0	0	0	0	0	0	3	0	0	0	0
Otu0002999	0	0	1	0	0	0	0	0	0	1	0	0
Otu0003004	305	190	269	0	247	189	27	176	132	87	93	145
Otu0003005	86	51	31	0	21	32	22	63	80	29	36	113
Otu0003006	1	9	42	0	3	0	0	0	1	0	2	6
Otu0003007	0	0	0	0	0	0	0	0	1	0	0	0
Otu0003009	0	0	1	0	0	0	1	0	0	2	0	0
Otu0003010	1	26	2	0	2	1	6	5	3	5	1	52
Otu0003011	159	125	260	0	148	61	22	78	70	100	53	103
Otu0003013	0	1	0	0	0	0	0	0	0	0	0	0
Otu0003014	3	2	6	0	2	1	0	1	0	3	0	1
Otu0003015	23	19	15	0	13	8	2	17	9	28	17	12
Otu0003016	4	2	7	0	3	1	0	0	2	3	0	3
Otu0003017	1	5	6	0	0	1	0	1	1	2	3	1
Otu0003018	0	0	0	0	1	0	0	0	0	0	0	0
Otu0003020	0	0	1	0	0	0	0	0	1	1	0	2
Otu0003028	1	0	0	0	2	0	0	1	0	0	0	5
Otu0003029	0	0	0	0	0	0	0	1	0	0	0	0
Otu0003031	2	0	0	0	1	0	0	0	0	0	0	0
Otu0003034	1	3	2	0	1	2	1	1	5	0	0	0
Otu0003035	1	0	2	0	0	0	0	0	0	0	0	0
Otu0003038	80	66	114	0	106	17	2	200	24	603	22	145
Otu0003041	1	2	3	0	2	3	0	1	2	0	0	3
Otu0003042	0	0	0	0	0	0	0	0	0	0	1	0
Otu0003048	14	20	37	0	11	2	0	2	1	21	4	12
Otu0003049	0	0	0	0	0	0	0	0	0	1	0	1
Otu0003051	3	1	0	0	0	0	1	2	1	1	1	2
Otu0003058	0	0	0	0	1	0	0	0	0	0	0	0
Otu0003059	109	62	84	0	64	27	8	107	27	120	39	124
Otu0003062	11	2	0	0	6	3	0	0	5	3	3	5
Otu0003063	1	0	4	0	2	0	0	1	2	1	1	2
Otu0003065	2	1	2	0	2	2	3	0	3	2	0	1
Otu0003066	0	2	5	0	1	1	0	0	9	0	0	5
Otu0003069	1	1	15	0	4	1	0	0	1	0	0	3
Otu0003070	302	186	226	0	246	222	182	174	337	105	146	114
Otu0003071	0	3	1	0	0	0	0	1	0	0	0	0
Otu0003075	0	2	0	0	2	0	1	5	5	1	3	1
Otu0003077	0	0	1	0	0	0	0	2	0	79	0	0
Otu0003080	2	2	31	0	1	1	3	5	5	1	1	16
Otu0003083	67	65	56	0	63	33	26	82	53	66	22	66
Otu0003084	4	8	11	0	3	0	0	11	5	6	6	4
Otu0003089	0	0	3	0	1	0	0	0	0	0	0	0
Otu0003091	6	2	3	0	4	1	0	0	0	0	2	7
Otu0003094	3	3	2	0	0	2	1	1	0	0	1	6
Otu0003099	1	2	2	0	1	1	0	0	3	1	4	1
Otu0003102	0	0	0	0	0	0	0	0	0	0	0	1
Otu0003104	42	2	2	0	15	8	0	0	4	2	28	10
Otu0003107	4	1	9	0	6	5	2	2	3	0	8	3
Otu0003108	8	3	2	0	1	1	0	2	0	5	8	3
Otu0003110	113	57	110	0	89	55	43	148	101	49	27	44
Otu0003113	6	4	0	0	1	0	0	2	0	2	8	33
Otu0003115	1	0	1	0	0	0	0	0	0	1	0	0
Otu0003118	26	15	9	0	15	13	6	27	31	11	12	7
Otu0003120	254	270	206	0	145	143	920	658	726	267	576	721
Otu0003124	3	1	0	0	0	0	0	34	6	75	18	1
Otu0003126	0	0	0	0	0	0	0	1	0	0	0	0
Otu0003127	900	453	904	0	812	449	230	685	724	267	405	213
Otu0003128	0	0	0	0	0	0	0	0	0	0	0	1
Otu0003129	0	0	0	0	0	0	0	0	0	0	0	1
Otu0003130	80	93	9	0	58	32	30	124	106	203	61	85
Otu0003133	0	0	0	0	0	1	0	0	0	0	0	0
Otu0003136	2	1	2	0	1	0	0	0	0	0	3	3
Otu0003139	77	53	9	0	38	39	470	150	306	418	66	59
Otu0003147	18	4	6	0	13	8	3	8	9	3	4	4
Otu0003152	50	26	19	0	22	23	16	30	26	23	36	9
Otu0003156	2	5	1	0	0	0	3	9	1	21	0	2
Otu0003158	29	28	27	0	18	8	42	28	17	91	19	19
Otu0003161	155	154	226	0	94	73	56	379	254	186	45	110
Otu0003162	26	32	42	0	10	20	1135	5	27	6	71	218
Otu0003163	29	39	21	0	15	21	59	548	38	621	18	25
Otu0003165	0	0	1	0	0	0	0	0	0	0	0	0
Otu0003168	1	1	1	0	0	0	0	0	0	0	0	0
Otu0003171	2	0	2	0	1	0	0	0	0	0	0	0
Otu0003174	6	12	6	0	3	6	1	4	2	16	7	8
Otu0003175	0	0	0	0	0	0	0	0	0	0	0	1
Otu0003176	8	19	17	0	6	5	1	2	3	3	25	33
Otu0003177	57	32	148	0	104	49	4	53	88	30	16	73
Otu0003178	1	3	5	0	0	1	0	2	0	2	3	3
Otu0003179	11	6	1	0	5	2	2	4	0	2	2	3
Otu0003181	1	0	0	0	0	0	0	1	1	2	1	0
Otu0003186	117	130	21	0	46	84	281	10	26	12	260	597
Otu0003187	4	2	8	0	0	1	0	5	2	5	3	3
Otu0003189	0	0	0	0	0	0	0	0	0	0	0	1
Otu0003195	0	0	1	0	0	0	0	0	0	0	0	0
Otu0003198	1	0	1	0	0	0	0	1	0	0	0	2
Otu0003199	4	6	5	0	1	0	0	2	10	4	0	2
Otu0003200	29	133	35	0	8	3	0	3	2	3	20	78
Otu0003207	0	0	0	0	0	0	0	0	0	0	0	1
Otu0003210	0	1	0	0	0	0	0	0	0	0	0	0
Otu0003212	75	80	30	0	36	25	7	25	24	39	15	83
Otu0003215	0	1	0	0	0	0	0	0	0	0	0	0
Otu0003217	0	1	1	0	0	0	0	0	0	0	0	0
Otu0003219	28	10	23	0	15	9	2	5	4	3	16	33
Otu0003221	0	5	0	0	1	0	0	0	0	0	0	0
Otu0003226	3	5	8	0	1	0	0	3	4	2	1	4
Otu0003227	82	17	18	0	14	18	6	2	4	2	0	9
Otu0003230	0	2	0	0	0	0	0	0	0	2	0	0
Otu0003234	15	21	18	0	5	2	4	8	3	7	23	65
Otu0003239	34	10	15	0	5	11	9	73	81	10	17	16
Otu0003241	5	3	0	0	1	1	1	4	9	2	2	6
Otu0003242	253	158	103	0	195	167	80	441	263	212	52	111
Otu0003245	1	0	0	0	0	0	0	0	1	0	1	0
Otu0003250	0	1	0	0	0	0	0	0	0	0	0	1
Otu0003252	0	0	0	0	0	0	0	0	1	0	0	0
Otu0003253	61	53	90	0	35	18	10	129	56	332	30	66
Otu0003256	0	1	7	0	4	1	0	1	0	0	1	1
Otu0003258	0	4	0	0	0	0	0	0	0	0	0	4
Otu0003259	1	0	1	0	1	0	0	0	0	0	1	0
Otu0003263	0	0	1	0	0	0	0	0	0	0	0	0
Otu0003264	220	229	85	0	88	43	9	55	51	146	683	305
Otu0003267	129	113	175	0	90	86	120	37	39	29	138	179
Otu0003269	4	18	4	0	2	3	3	4	8	32	2	17
Otu0003271	0	0	0	0	0	1	1	1	1	4	1	0
Otu0003274	0	0	0	0	0	1	0	0	0	0	0	0
Otu0003275	0	0	0	0	0	0	0	1	0	0	0	0
Otu0003277	17	9	6	0	6	6	1	0	2	1	5	19
Otu0003280	2	0	0	0	0	0	0	0	0	0	1	2
Otu0003283	2	5	0	0	0	0	0	0	1	0	3	1
Otu0003286	0	0	0	0	0	0	0	0	0	1	0	0
Otu0003287	38	35	31	0	25	25	11	34	44	12	6	40
Otu0003288	31	16	13	0	17	7	2	12	8	24	111	23
Otu0003290	59	40	92	0	61	33	5	22	16	16	18	36
Otu0003292	2	3	9	0	1	0	0	2	2	0	0	11
Otu0003295	0	1	3	0	0	0	0	0	0	7	0	0
Otu0003296	0	15	7	0	1	1	0	0	0	1	3	16
Otu0003297	1	3	2	0	0	0	0	0	0	4	2	0
Otu0003299	0	0	0	0	0	0	0	0	0	0	0	1
Otu0003304	163	75	99	0	103	46	46	136	171	115	90	72
Otu0003305	0	1	0	0	0	0	0	0	0	2	0	0
Otu0003307	16	33	39	0	17	11	15	11	25	23	6	51
Otu0003309	6	7	0	0	1	1	2	0	6	0	3	4
Otu0003310	14	26	63	0	13	4	4	13	16	18	7	24
Otu0003312	8	24	18	0	1	2	0	0	0	0	0	16
Otu0003313	0	0	0	0	0	0	0	0	1	0	0	0
Otu0003316	7	2	4	0	1	0	2	4	1	0	5	2
Otu0003323	222	274	190	0	141	126	62	98	170	55	78	209
Otu0003324	141	123	16	0	52	78	2501	7	57	3	79	690
Otu0003326	3	13	8	0	4	2	7	19	4	38	3	31
Otu0003333	8	18	44	0	13	9	5	33	9	53	14	6
Otu0003334	1	0	0	0	0	0	0	0	0	0	0	0
Otu0003335	5	7	2	0	2	4	0	1	1	5	4	3
Otu0003336	0	2	0	0	1	0	0	2	1	2	1	1
Otu0003337	0	0	0	0	1	0	2	9	1	0	0	1
Otu0003338	154	144	155	0	130	75	34	110	92	115	91	255
Otu0003340	58	44	24	0	30	13	27	4	6	5	57	90
Otu0003342	0	4	0	0	0	0	0	0	0	0	0	0
Otu0003346	23	6	8	0	17	6	0	51	3	28	8	2
Otu0003347	255	302	160	0	213	130	24	71	84	15	96	199
Otu0003351	1	1	5	0	1	0	0	0	0	1	1	4
Otu0003354	5	8	13	0	4	2	5	0	0	0	3	21
Otu0003359	48	19	21	0	28	19	19	16	26	16	42	11
Otu0003360	19	37	27	0	6	1	1	10	8	41	39	24
Otu0003362	0	0	0	0	0	0	0	1	0	0	0	0
Otu0003364	0	1	0	0	0	0	0	0	0	1	0	1
Otu0003368	0	1	2	0	0	0	0	1	1	0	0	0
Otu0003369	35	21	46	0	38	11	18	39	88	53	19	15
Otu0003371	1	0	0	0	0	0	0	0	0	0	3	0
Otu0003373	0	0	1	0	0	0	0	0	0	0	0	0
Otu0003374	1	0	1	0	0	0	0	0	1	1	0	0
Otu0003376	0	0	0	0	0	0	0	0	0	0	0	1
Otu0003377	6	4	22	0	8	3	1	4	2	4	0	11
Otu0003378	0	3	2	0	0	0	0	0	0	0	0	1
Otu0003379	24	36	8	0	14	18	15	42	28	37	33	25
Otu0003381	12	5	0	0	7	3	2	0	1	1	16	3
Otu0003382	0	7	45	0	1	0	0	3	81	3	0	8
Otu0003384	0	3	2	0	0	0	0	0	4	1	0	0
Otu0003385	22	19	57	0	25	3	0	3	0	23	10	36
Otu0003386	21	18	11	0	10	7	4	11	23	14	14	6
Otu0003388	0	0	0	0	0	0	0	0	0	0	0	1
Otu0003389	1	0	3	0	3	0	0	0	2	0	2	0
Otu0003393	0	0	0	0	0	0	1	0	0	0	0	0
Otu0003394	36	60	21	0	18	18	15	11	17	13	10	14
Otu0003395	0	0	0	0	0	0	0	2	0	0	0	96
Otu0003400	1	6	1	0	1	0	1	2	0	0	0	0
Otu0003401	1	0	0	0	0	0	0	1	0	0	0	0
Otu0003402	56	36	57	0	50	28	18	102	72	57	11	37
Otu0003403	0	1	0	0	0	0	0	1	0	0	0	1
Otu0003404	0	8	5	0	3	6	2	5	3	3	2	2
Otu0003405	1	25	1	0	4	2	14	78	42	84	2	17
Otu0003407	0	0	0	0	0	0	0	1	0	0	0	0
Otu0003409	18	43	29	0	7	8	27	57	45	42	11	62
Otu0003410	216	129	197	0	119	112	118	386	383	131	42	85
Otu0003411	3	2	1	0	6	2	2	4	5	2	2	0
Otu0003413	3	1	0	0	1	1	2	1	0	0	0	1
Otu0003416	320	166	140	0	331	233	178	647	721	238	76	82
Otu0003417	61	27	21	0	14	8	5	16	13	57	104	89
Otu0003418	0	2	0	0	0	1	1	2	0	1	0	0
Otu0003420	2	15	2	0	4	2	1	4	3	0	6	27
Otu0003421	19	6	5	0	34	15	10	21	15	5	11	3
Otu0003423	99	27	57	0	52	31	12	23	19	26	40	40
Otu0003425	36	25	67	0	39	26	28	144	111	37	9	23
Otu0003427	37	28	22	0	21	14	20	35	39	22	6	26
Otu0003428	0	0	4	0	0	4	2	1	0	2	2	0
Otu0003431	0	0	1	0	0	0	0	0	0	0	0	0
Otu0003432	18	10	13	0	5	3	4	3	5	11	8	12
Otu0003436	105	61	148	0	103	56	8	130	47	165	25	46
Otu0003440	1	0	8	0	2	3	0	1	7	0	3	2
Otu0003442	8	7	9	0	6	7	40	16	8	64	44	9
Otu0003445	221	103	339	0	163	128	38	100	124	108	44	117
Otu0003448	2	0	2	0	0	0	0	0	0	1	0	1
Otu0003452	0	3	0	0	0	0	0	0	0	0	0	2
Otu0003453	178	113	50	0	145	148	82	97	132	69	98	87
Otu0003456	2	5	1	0	1	0	1	2	1	2	3	6
Otu0003461	1	0	0	0	0	0	0	0	1	0	0	0
Otu0003462	0	0	1	0	0	0	0	0	1	0	0	0
Otu0003463	0	1	0	0	0	0	0	0	0	0	0	1
Otu0003464	1	4	0	0	1	1	6	9	15	4	4	3
Otu0003467	6	27	5	0	12	3	2	0	3	1	8	53
Otu0003468	31	26	18	0	12	7	5	6	1	5	22	86
Otu0003472	3	0	0	0	0	1	0	0	2	3	0	0
Otu0003474	0	1	0	0	0	0	0	1	0	0	0	1
Otu0003475	1	9	4	0	8	2	2	18	11	15	1	6
Otu0003476	5	4	8	0	3	0	0	4	3	13	0	0
Otu0003478	3	0	9	0	4	0	0	2	1	3	0	5
Otu0003479	0	0	0	0	0	0	0	0	0	0	0	2
Otu0003480	0	0	3	0	2	1	0	0	0	1	0	2
Otu0003481	74	58	195	0	83	37	24	54	89	31	30	77
Otu0003485	28	34	5	0	12	7	5	8	21	14	55	60
Otu0003486	21	69	28	0	16	10	6	17	13	5	10	37
Otu0003487	0	0	1	0	0	0	0	0	0	0	0	0
Otu0003488	0	3	4	0	0	0	0	0	1	0	0	1
Otu0003489	0	0	0	0	0	0	0	0	1	0	0	0
Otu0003494	3	2	2	0	1	0	0	0	3	1	0	1
Otu0003495	6	41	17	0	3	1	30	8	9	50	11	24
Otu0003497	0	0	0	0	0	0	0	2	0	0	0	0
Otu0003499	2	0	0	0	3	0	0	0	0	0	3	0
Otu0003502	0	2	3	0	0	0	1	0	2	0	0	2
Otu0003503	0	0	0	0	0	0	0	0	0	0	0	1
Otu0003505	3	9	10	0	5	3	1	13	8	15	2	5
Otu0003506	281	186	186	0	172	141	102	216	210	143	118	355
Otu0003508	0	5	0	0	0	0	0	1	0	1	0	4
Otu0003513	22	33	19	0	6	6	0	0	0	1	44	23
Otu0003514	0	6	1	0	8	6	8	5	6	11	16	3
Otu0003516	273	254	311	0	242	173	70	119	254	85	168	236
Otu0003518	8	0	0	0	2	0	21	35	6	14	1	0
Otu0003521	10	28	1	0	14	3	39	0	4	1	18	66
Otu0003522	5	8	0	0	2	2	1	1	0	1	1	3
Otu0003524	9	16	19	0	11	1	0	3	4	2	2	12
Otu0003525	0	0	0	0	0	1	0	11	0	3	0	0
Otu0003526	135	122	60	0	83	58	80	93	89	85	59	88
Otu0003527	0	4	7	0	1	4	0	1	2	2	3	5
Otu0003528	0	0	0	0	0	0	0	0	0	0	0	1
Otu0003529	25	30	0	0	23	14	5	5	10	4	11	11
Otu0003530	0	0	0	0	0	0	0	0	1	0	0	1
Otu0003531	20	23	10	0	14	4	27	78	34	14	9	11
Otu0003532	5	19	17	0	1	1	0	1	2	2	3	18
Otu0003535	3	4	0	0	0	1	0	0	0	0	2	10
Otu0003538	1	0	0	0	0	0	0	0	0	0	0	0
Otu0003541	1	0	0	0	0	0	0	0	0	0	2	1
Otu0003542	0	0	0	0	0	0	1	0	0	0	0	0
Otu0003543	4	19	51	0	16	8	0	35	147	18	0	9
Otu0003544	29	26	37	0	24	4	1	16	6	19	28	43
Otu0003545	1	0	0	0	0	0	0	0	1	0	0	2
Otu0003547	5	3	1	0	0	0	11	13	4	24	1	5
Otu0003557	0	0	0	0	0	0	0	0	0	0	0	3
Otu0003560	0	1	5	0	0	0	2	2	1	2	0	1
Otu0003561	18	7	2	0	7	11	3	19	3	12	11	12
Otu0003565	0	0	0	0	0	0	0	1	0	0	0	0
Otu0003568	0	0	0	0	0	0	0	0	0	1	1	0
Otu0003569	19	14	23	0	20	14	6	24	9	40	11	15
Otu0003572	0	0	0	0	0	0	0	1	0	0	0	1
Otu0003573	13	25	48	0	19	5	3	54	149	22	3	13
Otu0003575	32	19	1	0	27	24	6	15	24	0	90	14
Otu0003578	1	1	3	0	4	0	0	0	0	0	0	2
Otu0003580	0	0	0	0	0	0	0	0	0	0	0	1
Otu0003581	1	7	0	0	1	1	21	7	6	14	2	14
Otu0003582	0	0	0	0	0	0	0	0	0	0	0	1
Otu0003583	223	225	571	0	255	172	17	78	183	32	102	260
Otu0003584	1	3	0	0	0	0	0	0	0	1	0	0
Otu0003590	0	0	0	0	1	0	0	0	0	0	0	0
Otu0003591	0	1	0	0	0	0	0	0	0	0	0	0
Otu0003592	2	3	6	0	1	0	31	1	4	0	0	5
Otu0003594	6	1	13	0	0	2	0	2	2	2	1	6
Otu0003596	0	0	0	0	0	0	0	0	0	0	0	2
Otu0003598	5	2	10	0	5	3	0	0	1	2	0	2
Otu0003603	0	0	0	0	0	0	0	0	0	0	0	1
Otu0003606	0	0	1	0	0	0	0	0	0	0	0	0
Otu0003607	42	52	71	0	13	8	9	10	5	0	34	80
Otu0003608	2	4	16	0	1	0	2	6	2	19	1	3
Otu0003610	73	139	182	0	47	30	14	67	47	101	25	104
Otu0003611	0	2	1	0	0	1	1	2	1	0	2	4
Otu0003613	1	0	0	0	1	0	1	1	0	2	0	1
Otu0003616	0	0	0	0	0	0	0	0	0	0	0	1
Otu0003617	21	13	14	0	15	19	8	28	26	7	9	9
Otu0003619	40	39	104	0	69	16	0	0	26	0	10	39
Otu0003623	1	1	0	0	1	0	0	1	1	1	0	1
Otu0003625	27	23	7	0	17	13	77	68	56	67	38	56
Otu0003627	43	28	63	0	26	17	4	31	23	19	8	48
Otu0003629	0	5	0	0	0	0	0	0	0	0	0	4
Otu0003630	107	64	47	0	59	72	114	76	99	119	113	125
Otu0003632	1	0	0	0	0	1	0	1	0	0	0	0
Otu0003637	0	1	0	0	0	0	0	0	0	0	0	0
Otu0003638	6	8	1	0	5	2	2	2	2	7	6	36
Otu0003643	10	8	1	0	6	6	7	17	15	8	12	16
Otu0003649	15	68	40	0	34	8	2	8	22	5	7	11
Otu0003652	2	7	11	0	2	1	0	1	0	0	12	2
Otu0003653	0	1	0	0	0	0	0	1	0	0	1	0
Otu0003655	0	0	0	0	0	1	0	0	0	0	0	0
Otu0003656	12	14	0	0	9	3	11	4	5	0	12	9
Otu0003657	0	0	0	0	0	0	1	0	0	0	0	1
Otu0003658	17	22	8	0	20	14	2	9	16	8	5	34
Otu0003660	0	1	0	0	0	0	0	0	0	0	0	0
Otu0003661	0	0	0	0	0	0	0	0	3	0	0	0
Otu0003663	0	8	0	0	1	1	1	0	2	0	2	8
Otu0003667	0	1	1	0	0	0	0	0	0	0	0	0
Otu0003669	0	0	0	0	0	1	0	0	0	0	0	0
Otu0003670	0	0	0	0	0	0	1	1	1	0	0	0
Otu0003671	0	0	0	0	0	0	0	0	0	0	2	1
Otu0003672	7	2	6	0	1	0	2	0	1	0	3	4
Otu0003675	1	1	0	0	1	0	0	0	0	0	1	1
Otu0003677	0	0	0	0	0	0	0	0	0	0	0	1
Otu0003678	86	12	17	0	51	28	4	14	109	8	29	13
Otu0003683	12	11	3	0	6	1	30	218	89	468	34	12
Otu0003684	2	0	0	0	1	0	0	0	0	0	0	2
Otu0003685	0	0	1	0	0	0	0	0	0	0	0	2
Otu0003689	7	16	6	0	15	5	4	10	5	9	1	9
Otu0003691	41	12	0	0	7	13	0	1	0	2	21	9
Otu0003692	1	2	0	0	0	0	0	0	0	0	3	2
Otu0003697	2	2	1	0	2	1	0	1	0	1	2	3
Otu0003699	1	0	2	0	2	1	0	0	17	0	0	0
Otu0003701	158	122	28	0	82	88	163	235	177	74	117	58
Otu0003702	4	4	1	0	3	5	0	1	2	1	2	0
Otu0003703	0	0	0	0	0	0	0	0	0	0	0	1
Otu0003708	0	0	0	0	0	1	0	3	3	4	1	0
Otu0003712	13	19	20	0	5	2	2	6	5	2	10	22
Otu0003715	0	0	0	0	0	0	0	1	0	0	0	0
Otu0003717	1	0	2	0	0	0	0	0	0	0	0	1
Otu0003719	0	5	0	0	0	0	1	0	0	0	0	1
Otu0003722	1	0	3	0	0	1	0	0	0	0	0	1
Otu0003725	10	14	6	0	22	8	7	13	11	2	19	11
Otu0003726	1	6	0	0	0	0	0	0	0	3	2	3
Otu0003727	0	2	0	0	0	0	8	1	3	0	1	1
Otu0003728	0	3	0	0	0	0	0	7	4	6	1	5
Otu0003735	1	0	2	0	1	0	0	0	0	0	0	0
Otu0003737	0	0	0	0	0	0	0	0	1	0	0	0
Otu0003738	0	3	2	0	3	0	4	2	1	3	4	0
Otu0003740	197	68	32	0	89	124	874	24	95	39	169	456
Otu0003741	2	1	3	0	3	1	0	1	0	1	7	2
Otu0003743	0	0	1	0	0	0	0	0	0	1	0	0
Otu0003744	0	0	0	0	0	0	0	1	0	0	0	1
Otu0003750	1	1	2	0	0	1	1	2	0	0	0	0
Otu0003751	0	0	0	0	0	0	0	1	0	1	0	0
Otu0003754	2	2	1	0	0	0	2	0	0	1	0	0
Otu0003756	0	9	1	0	0	1	0	0	2	1	1	2
Otu0003757	1	2	0	0	1	1	0	0	2	0	0	0
Otu0003759	48	126	371	0	66	30	16	19	42	8	32	160
Otu0003760	4	2	11	0	1	0	1	0	0	0	5	1
Otu0003761	2	5	8	0	1	0	3	3	3	10	0	3
Otu0003762	10	3	25	0	17	3	0	3	45	2	2	23
Otu0003764	1	0	1	0	0	0	0	0	0	0	0	0
Otu0003765	0	1	0	0	0	0	0	0	0	0	0	1
Otu0003767	6	7	20	0	1	6	0	1	29	6	9	13
Otu0003768	2	0	2	0	1	0	2	0	1	0	2	0
Otu0003769	5	7	5	0	2	0	1	4	2	5	2	5
Otu0003770	37	23	12	0	16	9	4	2	5	2	24	15
Otu0003773	5	36	59	0	15	0	0	0	4	1	11	51
Otu0003774	0	0	1	0	0	0	0	1	0	0	0	0
Otu0003775	7	8	5	0	6	0	118	6	9	1	4	35
Otu0003776	0	0	0	0	0	0	0	1	0	0	0	0
Otu0003780	1	3	1	0	0	0	0	0	0	0	0	0
Otu0003782	1	0	0	0	0	0	0	0	0	0	0	0
Otu0003783	0	0	0	0	0	0	0	0	0	0	0	1
Otu0003784	0	3	0	0	0	0	0	0	0	0	0	0
Otu0003788	15	30	16	0	19	2	1	0	6	0	2	6
Otu0003789	41	41	51	0	30	7	8	78	24	50	50	76
Otu0003790	58	45	55	0	43	38	10	11	19	3	11	20
Otu0003791	7	11	9	0	2	2	1	2	1	8	8	7
Otu0003792	12	1	6	0	5	8	0	0	0	0	0	0
Otu0003796	0	1	1	0	1	0	1	2	1	0	1	2
Otu0003803	0	0	0	0	0	0	0	0	0	0	0	1
Otu0003804	0	0	0	0	0	0	0	1	0	0	0	0
Otu0003805	1	0	2	0	1	1	0	0	2	3	0	4
Otu0003817	15	8	28	0	8	4	0	4	0	6	2	15
Otu0003821	1	2	0	0	0	0	1	0	0	0	0	0
Otu0003823	2	3	17	0	0	0	0	0	1	0	2	3
Otu0003832	12	13	18	0	9	13	0	5	6	1	2	7
Otu0003837	193	125	29	0	89	87	571	29	65	17	199	434
Otu0003839	0	0	0	0	0	0	1	0	0	0	0	0
Otu0003840	0	0	0	0	0	0	0	0	0	0	0	1
Otu0003842	85	92	68	0	43	44	41	25	50	25	25	81
Otu0003843	0	0	0	0	0	0	0	0	0	0	1	0
Otu0003844	7	14	10	0	9	2	0	0	2	1	1	20
Otu0003848	444	247	101	0	143	257	854	68	164	44	474	1102
Otu0003849	170	182	85	0	97	79	18	25	93	18	123	120
Otu0003851	33	36	51	0	65	13	2	17	107	6	4	27
Otu0003855	10	1	27	0	1	2	0	1	1	0	4	12
Otu0003856	0	5	8	0	1	1	0	1	0	3	0	10
Otu0003857	0	0	0	0	0	1	0	0	0	0	0	0
Otu0003858	0	1	1	0	0	0	0	0	0	0	0	0
Otu0003859	0	0	0	0	0	1	0	1	0	1	0	0
Otu0003862	0	0	0	0	0	0	0	0	0	2	0	0
Otu0003864	9	11	14	0	2	0	0	1	2	0	0	5
Otu0003866	1	1	1	0	0	0	0	0	0	0	0	0
Otu0003868	21	31	43	0	9	4	0	3	2	36	11	23
Otu0003870	0	3	0	0	0	0	0	0	0	0	0	0
Otu0003874	1	6	1	0	0	0	2	0	0	0	0	3721
Otu0003877	126	33	31	0	117	114	39	73	129	20	56	47
Otu0003878	0	1	0	0	1	0	0	0	0	0	0	0
Otu0003879	1	0	0	0	0	0	0	0	0	0	0	0
Otu0003880	2	0	0	0	2	0	0	2	1	0	0	1
Otu0003883	1	0	0	0	0	0	0	0	0	0	0	0
Otu0003885	10	3	2	0	13	4	0	1	2	2	1	9
Otu0003888	0	2	0	0	0	0	0	1	0	10	0	0
Otu0003889	0	0	1	0	1	1	0	0	0	0	1	2
Otu0003890	0	1	3	0	0	0	0	0	0	0	0	0
Otu0003893	0	0	0	0	1	1	1	0	0	1	1	0
Otu0003904	0	1	0	0	0	0	0	0	0	0	0	0
Otu0003907	0	3	10	0	1	2	1	0	1	3	0	1
Otu0003908	4	1	1	0	0	1	1	1	1	1	1	2
Otu0003909	66	54	28	0	19	25	55	12	26	25	48	21
Otu0003910	2	5	2	0	1	5	0	2	5	2	2	4
Otu0003913	1	0	0	0	0	0	2	0	0	0	0	2
Otu0003914	0	0	0	0	0	0	0	0	1	0	0	0
Otu0003918	0	1	0	0	0	0	0	0	0	0	2	1
Otu0003924	18	5	0	0	7	3	0	0	1	0	12	4
Otu0003925	0	3	0	0	0	0	0	0	0	0	1	3
Otu0003926	0	0	0	0	0	0	1	0	0	0	0	4
Otu0003927	15	10	5	0	4	4	3	2	9	3	1	6
Otu0003928	0	1	0	0	0	0	0	0	0	0	0	0
Otu0003931	24	126	36	0	18	16	115	36	74	100	55	283
Otu0003932	1	2	3	0	0	0	0	0	3	0	0	0
Otu0003934	1	4	2	0	0	0	0	0	0	0	0	2
Otu0003935	0	0	0	0	0	0	3	0	0	0	0	0
Otu0003936	9	5	0	0	1	7	1	13	1	4	13	11
Otu0003938	30	117	63	0	18	16	6	16	16	1	7	28
Otu0003942	0	0	1	0	0	0	0	0	0	0	0	0
Otu0003946	0	0	0	0	0	0	0	0	1	1	0	0
Otu0003948	0	0	0	0	1	0	0	0	0	0	0	0
Otu0003952	0	1	0	0	0	0	0	0	1	0	0	0
Otu0003953	0	2	0	0	0	0	1	0	0	0	0	0
Otu0003954	3	1	6	0	7	0	1	2	3	5	1	8
Otu0003957	6	17	4	0	8	1	1	9	9	9	0	8
Otu0003958	2	7	4	0	1	1	16	19	17	14	9	13
Otu0003962	0	0	3	0	1	0	0	1	1	0	0	8
Otu0003963	0	0	0	0	0	0	0	4	0	2	0	0
Otu0003964	0	0	0	0	1	0	0	0	0	0	0	0
Otu0003965	16	37	32	0	9	4	5	1	1	1	8	13
Otu0003966	2	2	4	0	0	0	0	2	0	0	1	2
Otu0003968	2	0	0	0	0	0	0	0	0	0	0	0
Otu0003970	4	2	4	0	2	1	0	4	2	4	0	2
Otu0003973	0	1	1	0	0	0	0	0	0	0	0	0
Otu0003974	19	158	1	0	34	29	4	1	0	0	22	13
Otu0003975	87	66	103	0	69	29	42	64	71	28	31	43
Otu0003978	1	1	0	0	0	0	0	1	0	0	0	2
Otu0003979	21	75	45	0	20	20	50	224	89	292	20	35
Otu0003982	8	41	59	0	8	4	3	1	1	0	7	9
Otu0003983	0	0	0	0	0	0	1	0	0	0	0	0
Otu0003984	80	120	95	0	27	37	4	28	20	14	67	22
Otu0003985	1	4	6	0	2	0	0	0	1	5	0	3
Otu0003989	0	2	1	0	1	0	0	0	1	0	2	3
Otu0003992	89	39	135	0	83	33	17	1	61	0	12	58
Otu0003993	67	59	45	0	52	33	12	51	27	22	32	92
Otu0003995	0	2	0	0	0	0	0	0	0	0	0	4
Otu0003996	2	5	7	0	2	0	2	2	3	2	2	10
Otu0004000	1	7	5	0	0	0	0	0	1	1	2	7
Otu0004001	20	36	12	0	20	11	38	48	26	36	28	19
Otu0004003	4	6	4	0	0	1	0	0	0	0	2	27
Otu0004004	0	2	0	0	0	0	0	0	0	0	0	0
Otu0004008	0	0	0	0	1	0	0	0	0	0	0	0
Otu0004010	2	2	4	0	1	0	0	0	2	1	0	4
Otu0004011	1	0	0	0	0	0	1	1	0	1	1	1
Otu0004016	0	2	0	0	2	0	0	0	0	0	0	0
Otu0004021	22	27	28	0	24	10	4	31	29	59	4	14
Otu0004023	0	1	0	0	0	0	0	3	0	0	0	1
Otu0004024	1	0	0	0	0	0	0	0	0	0	0	0
Otu0004026	2	4	7	0	3	3	0	1	0	0	5	6
Otu0004027	2	8	1	0	0	0	1	0	0	0	1	3
Otu0004029	1	4	0	0	1	1	32	38	17	51	2	0
Otu0004030	1	1	2	0	3	2	0	0	32	1	0	1
Otu0004033	2	4	2	0	2	0	0	1	0	1	0	3
Otu0004035	2	5	0	0	1	2	8	9	6	4	25	4
Otu0004037	0	1	0	0	0	0	2	11	0	25	2	0
Otu0004045	0	1	2	0	1	0	0	1	0	0	0	4
Otu0004047	24	26	34	0	20	10	2	10	10	23	39	44
Otu0004052	23	56	16	0	2	8	0	5	6	11	87	63
Otu0004054	4	11	5	0	0	0	8	4	2	9	0	7
Otu0004056	0	0	2	0	0	0	0	8	0	11	1	0
Otu0004059	0	0	1	0	0	0	0	1	0	0	0	0
Otu0004061	0	6	0	0	0	0	1	0	1	0	4	2
Otu0004062	87	186	158	0	85	60	1	3	2	0	40	60
Otu0004065	2	16	2	0	1	2	5	0	4	1	7	11
Otu0004066	41	37	25	0	34	25	22	36	26	26	18	21
Otu0004067	0	1	0	0	0	0	0	0	0	0	0	2
Otu0004068	0	0	0	0	0	0	0	0	0	1	0	0
Otu0004069	0	0	1	0	0	0	0	0	0	1	0	0
Otu0004070	23	32	41	0	11	5	8	14	17	15	12	28
Otu0004076	0	0	1	0	0	0	0	0	0	0	0	0
Otu0004077	0	0	0	0	0	1	0	0	0	0	0	0
Otu0004078	6	27	16	0	2	7	2	1	0	2	2	52
Otu0004081	0	0	0	0	0	1	0	0	0	1	0	0
Otu0004082	0	1	0	0	0	0	0	0	0	0	0	0
Otu0004084	0	1	0	0	0	0	0	0	1	0	0	1
Otu0004087	5	15	3	0	3	3	9	19	21	3	6	15
Otu0004091	1	2	0	0	1	0	0	2	1	1	0	1
Otu0004094	80	34	43	0	57	35	28	55	24	56	30	30
Otu0004096	6	10	38	0	18	15	0	5	38	10	2	12
Otu0004101	16	17	4	0	8	7	1	9	12	32	19	7
Otu0004103	215	52	318	0	240	167	48	208	187	51	94	29
[truncated: 50,688 more rows]

## Sheet: taxonomy
otu_id	domain	phylum	class	order	family	genus
Otu0000001	Bacteria	Proteobacteria	Gammaproteobacteria	Gammaproteobacteria_unclassified	Gammaproteobacteria_unclassified	Gammaproteobacteria_unclassified
Otu0000002	Bacteria	Cyanobacteria	Cyanobacteria	SubsectionI	FamilyI	Synechococcus
Otu0000003	Bacteria	Proteobacteria	Alphaproteobacteria	Rhodobacterales	Rhodobacteraceae	Rhodobacteraceae_unclassified
Otu0000004	Bacteria	Acidobacteria	Holophagae	Subgroup_10	TK85	TK85_unclassified
Otu0000005	Archaea	Thaumarchaeota	Marine_Group_I	Unknown_Order	Unknown_Family	Candidatus_Nitrosopumilus
Otu0000006	Bacteria	Proteobacteria	Gammaproteobacteria	Gammaproteobacteria_unclassified	Gammaproteobacteria_unclassified	Gammaproteobacteria_unclassified
Otu0000007	Bacteria	Cyanobacteria	Cyanobacteria	SubsectionI	FamilyI	FamilyI_unclassified
Otu0000008	Bacteria	Proteobacteria	Gammaproteobacteria	Chromatiales	Chromatiales_unclassified	Chromatiales_unclassified
Otu0000009	Bacteria	Proteobacteria	Betaproteobacteria	Nitrosomonadales	Nitrosomonadaceae	Candidatus_Branchiomonas
Otu0000010	Bacteria	Chloroflexi	SAR202_clade	SAR202_clade_unclassified	SAR202_clade_unclassified	SAR202_clade_unclassified
Otu0000012	Bacteria	Actinobacteria	Acidimicrobiia	Acidimicrobiales	Sva0996_marine_group	Sva0996_marine_group_unclassified
Otu0000014	Bacteria	PAUC34f	PAUC34f_unclassified	PAUC34f_unclassified	PAUC34f_unclassified	PAUC34f_unclassified
Otu0000015	Bacteria	Proteobacteria	Alphaproteobacteria	Rhodobacterales	Rhodobacteraceae	Rhodobacteraceae_unclassified
Otu0000016	Bacteria	Actinobacteria	Acidimicrobiia	Acidimicrobiales	Sva0996_marine_group	Sva0996_marine_group_unclassified
Otu0000017	Bacteria	Proteobacteria	Deltaproteobacteria	Sh765B-TzT-29	Sh765B-TzT-29_unclassified	Sh765B-TzT-29_unclassified
Otu0000018	Bacteria	Nitrospirae	Nitrospira	Nitrospirales	Nitrospiraceae	Nitrospira
Otu0000019	Bacteria	Chloroflexi	Caldilineae	Caldilineales	Caldilineaceae	Caldilineaceae_unclassified
Otu0000021	Archaea	Thaumarchaeota	Marine_Group_I	Unknown_Order	Unknown_Family	Candidatus_Nitrosopumilus
Otu0000022	Bacteria	Proteobacteria	Alphaproteobacteria	Alphaproteobacteria_unclassified	Alphaproteobacteria_unclassified	Alphaproteobacteria_unclassified
Otu0000023	Bacteria	Bacteria_unclassified	Bacteria_unclassified	Bacteria_unclassified	Bacteria_unclassified	Bacteria_unclassified
Otu0000024	Bacteria	Bacteroidetes	Cytophagia	Order_II	Rhodothermaceae	Rhodothermaceae_unclassified
Otu0000025	Bacteria	Proteobacteria	Gammaproteobacteria	Gammaproteobacteria_unclassified	Gammaproteobacteria_unclassified	Gammaproteobacteria_unclassified
Otu0000026	Bacteria	PAUC34f	PAUC34f_unclassified	PAUC34f_unclassified	PAUC34f_unclassified	PAUC34f_unclassified
Otu0000027	Bacteria	Actinobacteria	Acidimicrobiia	Acidimicrobiales	OM1_clade	Candidatus_Actinomarina
Otu0000028	Bacteria	Proteobacteria	Gammaproteobacteria	Oceanospirillales	Hahellaceae	Endozoicomonas
Otu0000029	Bacteria	Proteobacteria	ARKDMS-49	ARKDMS-49_unclassified	ARKDMS-49_unclassified	ARKDMS-49_unclassified
Otu0000030	Bacteria	PAUC34f	PAUC34f_unclassified	PAUC34f_unclassified	PAUC34f_unclassified	PAUC34f_unclassified
Otu0000031	Bacteria	Proteobacteria	Gammaproteobacteria	Oceanospirillales	Hahellaceae	Endozoicomonas
Otu0000032	Bacteria	Acidobacteria	Acidobacteria	Subgroup_9	Subgroup_9_unclassified	Subgroup_9_unclassified
Otu0000033	Archaea	Thaumarchaeota	Marine_Group_I	Cenarchaeales	Cenarchaeaceae	Cenarchaeum
Otu0000034	Bacteria	Bacteroidetes	Cytophagia	Order_II	Rhodothermaceae	Rhodothermaceae_unclassified
Otu0000035	Bacteria	Bacteroidetes	Flavobacteriia	Flavobacteriales	Flavobacteriaceae	NS5_marine_group
Otu0000036	Bacteria	Acidobacteria	Acidobacteria	Subgroup_3	PAUC26f	PAUC26f_unclassified
Otu0000037	Bacteria	Acidobacteria	Acidobacteria	Subgroup_6	Subgroup_6_unclassified	Subgroup_6_unclassified
Otu0000038	Bacteria	Proteobacteria	Deltaproteobacteria	Desulfurellales	Desulfurellaceae	Desulfurellaceae_unclassified
Otu0000039	Bacteria	Acidobacteria	Acidobacteria	Subgroup_11	Subgroup_11_unclassified	Subgroup_11_unclassified
Otu0000040	Bacteria	Proteobacteria	Gammaproteobacteria	HOC36	HOC36_unclassified	HOC36_unclassified
Otu0000041	Bacteria	Proteobacteria	Alphaproteobacteria	SAR11_clade	Surface_1	Candidatus_Pelagibacter
Otu0000042	Bacteria	Proteobacteria	Alphaproteobacteria	Rickettsiales	SAR116_clade	SAR116_clade_unclassified
Otu0000043	Archaea	Thaumarchaeota	Marine_Group_I	Cenarchaeales	Cenarchaeaceae	Cenarchaeum
Otu0000045	Bacteria	Proteobacteria	Proteobacteria_unclassified	Proteobacteria_unclassified	Proteobacteria_unclassified	Proteobacteria_unclassified
Otu0000046	Bacteria	Proteobacteria	Gammaproteobacteria	Gammaproteobacteria_unclassified	Gammaproteobacteria_unclassified	Gammaproteobacteria_unclassified
Otu0000047	Bacteria	Proteobacteria	Gammaproteobacteria	KI89A_clade	KI89A_clade_unclassified	KI89A_clade_unclassified
Otu0000048	Bacteria	Proteobacteria	Proteobacteria_unclassified	Proteobacteria_unclassified	Proteobacteria_unclassified	Proteobacteria_unclassified
Otu0000049	Bacteria	Proteobacteria	Gammaproteobacteria	Oceanospirillales	Oceanospirillales_unclassified	Oceanospirillales_unclassified
Otu0000050	Bacteria	Nitrospirae	Nitrospira	Nitrospirales	Nitrospiraceae	Nitrospira
Otu0000051	Bacteria	Proteobacteria	Alphaproteobacteria	Rhodospirillales	Rhodospirillaceae	AEGEAN-169_marine_group
Otu0000053	Bacteria	Chloroflexi	SAR202_clade	SAR202_clade_unclassified	SAR202_clade_unclassified	SAR202_clade_unclassified
Otu0000055	Bacteria	Proteobacteria	Alphaproteobacteria	Rickettsiales	SAR116_clade	SAR116_clade_unclassified
Otu0000056	Bacteria	Bacteroidetes	Flavobacteriia	Flavobacteriales	Cryomorphaceae	Owenweeksia
Otu0000057	Bacteria	Proteobacteria	Gammaproteobacteria	Chromatiales	Chromatiaceae	Nitrosococcus
Otu0000058	Bacteria	Proteobacteria	Proteobacteria_unclassified	Proteobacteria_unclassified	Proteobacteria_unclassified	Proteobacteria_unclassified
Otu0000059	Bacteria	Proteobacteria	Gammaproteobacteria	Gammaproteobacteria_unclassified	Gammaproteobacteria_unclassified	Gammaproteobacteria_unclassified
Otu0000060	Bacteria	Proteobacteria	Alphaproteobacteria	Rickettsiales	TK34	TK34_unclassified
Otu0000061	Bacteria	Actinobacteria	Acidimicrobiia	Acidimicrobiales	Sva0996_marine_group	Sva0996_marine_group_unclassified
Otu0000062	Bacteria	Proteobacteria	Alphaproteobacteria	Rhodospirillales	AT-s3-44	AT-s3-44_unclassified
Otu0000063	Bacteria	Proteobacteria	Proteobacteria_unclassified	Proteobacteria_unclassified	Proteobacteria_unclassified	Proteobacteria_unclassified
Otu0000064	Bacteria	Chloroflexi	SAR202_clade	SAR202_clade_unclassified	SAR202_clade_unclassified	SAR202_clade_unclassified
Otu0000065	Bacteria	Chloroflexi	SAR202_clade	SAR202_clade_unclassified	SAR202_clade_unclassified	SAR202_clade_unclassified
Otu0000067	Bacteria	Proteobacteria	Gammaproteobacteria	Gammaproteobacteria_unclassified	Gammaproteobacteria_unclassified	Gammaproteobacteria_unclassified
Otu0000068	Bacteria	Proteobacteria	Alphaproteobacteria	Rhodobacterales	Rhodobacteraceae	Rubrimonas
Otu0000069	Bacteria	Acidobacteria	Acidobacteria	Subgroup_3	PAUC26f	PAUC26f_unclassified
Otu0000070	Bacteria	Proteobacteria	Gammaproteobacteria	Oceanospirillales	SAR86_clade	SAR86_clade_unclassified
Otu0000071	Bacteria	Proteobacteria	Gammaproteobacteria	Alteromonadales	Alteromonadaceae	Alteromonas
Otu0000072	Bacteria	Proteobacteria	Alphaproteobacteria	Rhodobacterales	Rhodobacteraceae	Rhodobacteraceae_unclassified
Otu0000073	Bacteria	Proteobacteria	Gammaproteobacteria	Gammaproteobacteria_unclassified	Gammaproteobacteria_unclassified	Gammaproteobacteria_unclassified
Otu0000074	Bacteria	Proteobacteria	Gammaproteobacteria	Gammaproteobacteria_unclassified	Gammaproteobacteria_unclassified	Gammaproteobacteria_unclassified
Otu0000075	Bacteria	Proteobacteria	Alphaproteobacteria	Rhodobacterales	Rhodobacteraceae	Rhodobacteraceae_unclassified
Otu0000076	Bacteria	Proteobacteria	Alphaproteobacteria	Rhodobacterales	Rhodobacteraceae	Rhodovulum
Otu0000077	Bacteria	Chloroflexi	SAR202_clade	SAR202_clade_unclassified	SAR202_clade_unclassified	SAR202_clade_unclassified
Otu0000078	Bacteria	Bacteroidetes	Cytophagia	Order_II	Rhodothermaceae	Rhodothermaceae_unclassified
Otu0000080	Bacteria	Proteobacteria	Gammaproteobacteria	Gammaproteobacteria_unclassified	Gammaproteobacteria_unclassified	Gammaproteobacteria_unclassified
Otu0000081	Bacteria	Proteobacteria	Alphaproteobacteria	Rhodobacterales	Rhodobacteraceae	Rhodobacteraceae_unclassified
Otu0000082	Bacteria	Proteobacteria	Gammaproteobacteria	Alteromonadales	Alteromonadaceae	Alteromonadaceae_unclassified
Otu0000083	Bacteria	Firmicutes	Clostridia	Halanaerobiales	64K2	64K2_unclassified
Otu0000084	Bacteria	Proteobacteria	Gammaproteobacteria	Gammaproteobacteria_unclassified	Gammaproteobacteria_unclassified	Gammaproteobacteria_unclassified
Otu0000086	Archaea	Thaumarchaeota	Marine_Group_I	Unknown_Order	Unknown_Family	Unknown_Family_unclassified
Otu0000087	Bacteria	Chloroflexi	Anaerolineae	Anaerolineales	Anaerolineaceae	Anaerolineaceae_unclassified
Otu0000088	Bacteria	Proteobacteria	Gammaproteobacteria	KI89A_clade	KI89A_clade_unclassified	KI89A_clade_unclassified
Otu0000089	Bacteria	Proteobacteria	Gammaproteobacteria	KI89A_clade	KI89A_clade_unclassified	KI89A_clade_unclassified
Otu0000090	Bacteria	Proteobacteria	Gammaproteobacteria	Gammaproteobacteria_unclassified	Gammaproteobacteria_unclassified	Gammaproteobacteria_unclassified
Otu0000091	Bacteria	Proteobacteria	Proteobacteria_unclassified	Proteobacteria_unclassified	Proteobacteria_unclassified	Proteobacteria_unclassified
Otu0000092	Bacteria	Proteobacteria	Gammaproteobacteria	Vibrionales	Vibrionaceae	Vibrio
Otu0000093	Bacteria	Proteobacteria	Gammaproteobacteria	CS-B046	CS-B046_unclassified	CS-B046_unclassified
Otu0000095	Bacteria	Proteobacteria	Alphaproteobacteria	Rickettsiales	SAR116_clade	SAR116_clade_unclassified
Otu0000096	Bacteria	Proteobacteria	Proteobacteria_unclassified	Proteobacteria_unclassified	Proteobacteria_unclassified	Proteobacteria_unclassified
Otu0000097	Bacteria	Proteobacteria	Deltaproteobacteria	Desulfobacterales	Nitrospinaceae	Candidatus_Entotheonella
Otu0000098	Bacteria	Nitrospirae	Nitrospira	Nitrospirales	Nitrospiraceae	Nitrospira
Otu0000099	Bacteria	Acidobacteria	Acidobacteria	Subgroup_3	PAUC26f	PAUC26f_unclassified
Otu0000100	Bacteria	Chloroflexi	Caldilineae	Caldilineales	Caldilineaceae	Caldilineaceae_unclassified
Otu0000102	Bacteria	Proteobacteria	Deltaproteobacteria	GR-WP33-30	GR-WP33-30_unclassified	GR-WP33-30_unclassified
Otu0000103	Bacteria	Proteobacteria	Alphaproteobacteria	Rhodospirillales	Rhodospirillaceae	Rhodospirillaceae_unclassified
Otu0000105	Bacteria	Chloroflexi	Anaerolineae	Anaerolineales	Anaerolineaceae	Anaerolineaceae_unclassified
Otu0000106	Bacteria	Proteobacteria	Gammaproteobacteria	Gammaproteobacteria_unclassified	Gammaproteobacteria_unclassified	Gammaproteobacteria_unclassified
Otu0000108	Bacteria	Proteobacteria	Gammaproteobacteria	KI89A_clade	KI89A_clade_unclassified	KI89A_clade_unclassified
Otu0000109	Bacteria	Proteobacteria	Alphaproteobacteria	Rhodospirillales	Rhodospirillales_unclassified	Rhodospirillales_unclassified
Otu0000110	Bacteria	Proteobacteria	Gammaproteobacteria	KI89A_clade	KI89A_clade_unclassified	KI89A_clade_unclassified
Otu0000111	Bacteria	Proteobacteria	Deltaproteobacteria	Desulfurellales	Desulfurellaceae	Desulfurellaceae_unclassified
Otu0000112	Bacteria	Proteobacteria	Betaproteobacteria	Methylophilales	Methylophilaceae	OM43_clade
Otu0000113	Archaea	Thaumarchaeota	Marine_Group_I	Unknown_Order	Unknown_Family	Unknown_Family_unclassified
Otu0000114	Bacteria	Proteobacteria	Gammaproteobacteria	Enterobacteriales	Enterobacteriaceae	Enterobacteriaceae_unclassified
Otu0000115	Bacteria	Proteobacteria	Deltaproteobacteria	Deltaproteobacteria_unclassified	Deltaproteobacteria_unclassified	Deltaproteobacteria_unclassified
Otu0000116	Bacteria	Proteobacteria	Alphaproteobacteria	Alphaproteobacteria_unclassified	Alphaproteobacteria_unclassified	Alphaproteobacteria_unclassified
Otu0000117	Bacteria	Proteobacteria	Gammaproteobacteria	Cellvibrionales	Halieaceae	Halieaceae_unclassified
Otu0000118	Bacteria	Cyanobacteria	Cyanobacteria	SubsectionI	FamilyI	Synechococcus
Otu0000120	Bacteria	Cyanobacteria	Cyanobacteria	SubsectionI	FamilyI	Prochlorococcus
Otu0000121	Bacteria	Proteobacteria	Gammaproteobacteria	Gammaproteobacteria_unclassified	Gammaproteobacteria_unclassified	Gammaproteobacteria_unclassified
Otu0000122	Bacteria	Proteobacteria	Gammaproteobacteria	Alteromonadales	Pseudoalteromonadaceae	Pseudoalteromonas
Otu0000123	Bacteria	Proteobacteria	Gammaproteobacteria	Oceanospirillales	Oceanospirillaceae	Oceanospirillaceae_unclassified
Otu0000124	Archaea	Thaumarchaeota	Marine_Group_I	Unknown_Order	Unknown_Family	Candidatus_Nitrosopelagicus
Otu0000125	Bacteria	Proteobacteria	Gammaproteobacteria	Gammaproteobacteria_unclassified	Gammaproteobacteria_unclassified	Gammaproteobacteria_unclassified
Otu0000126	Bacteria	Actinobacteria	Acidimicrobiia	Acidimicrobiales	Sva0996_marine_group	Sva0996_marine_group_unclassified
Otu0000127	Bacteria	Proteobacteria	Alphaproteobacteria	SAR11_clade	Surface_2	Surface_2_unclassified
Otu0000129	Bacteria	Chloroflexi	Caldilineae	Caldilineales	Caldilineaceae	Caldilineaceae_unclassified
Otu0000130	Bacteria	Proteobacteria	Gammaproteobacteria	Gammaproteobacteria_unclassified	Gammaproteobacteria_unclassified	Gammaproteobacteria_unclassified
Otu0000131	Bacteria	Gemmatimonadetes	Gemmatimonadetes	BD2-11_terrestrial_group	BD2-11_terrestrial_group_unclassified	BD2-11_terrestrial_group_unclassified
Otu0000132	Bacteria	Bacteroidetes	Flavobacteriia	Flavobacteriales	Flavobacteriaceae	NS5_marine_group
Otu0000133	Bacteria	Chloroflexi	Chloroflexi_unclassified	Chloroflexi_unclassified	Chloroflexi_unclassified	Chloroflexi_unclassified
Otu0000134	Archaea	Thaumarchaeota	Marine_Group_I	Unknown_Order	Unknown_Family	Candidatus_Nitrosopumilus
Otu0000135	Bacteria	Proteobacteria	Proteobacteria_unclassified	Proteobacteria_unclassified	Proteobacteria_unclassified	Proteobacteria_unclassified
Otu0000136	Bacteria	Proteobacteria	Alphaproteobacteria	Rickettsiales	SAR116_clade	SAR116_clade_unclassified
Otu0000137	Bacteria	Gemmatimonadetes	Gemmatimonadetes	BD2-11_terrestrial_group	BD2-11_terrestrial_group_unclassified	BD2-11_terrestrial_group_unclassified
Otu0000139	Bacteria	Acidobacteria	Acidobacteria	Subgroup_3	PAUC26f	PAUC26f_unclassified
Otu0000140	Bacteria	Proteobacteria	Alphaproteobacteria	Rickettsiales	Rickettsiales_unclassified	Rickettsiales_unclassified
Otu0000141	Bacteria	Proteobacteria	Alphaproteobacteria	Rhizobiales	Rhizobiales_unclassified	Rhizobiales_unclassified
Otu0000142	Bacteria	Proteobacteria	Gammaproteobacteria	Gammaproteobacteria_unclassified	Gammaproteobacteria_unclassified	Gammaproteobacteria_unclassified
Otu0000143	Bacteria	Chloroflexi	SAR202_clade	SAR202_clade_unclassified	SAR202_clade_unclassified	SAR202_clade_unclassified
Otu0000144	Bacteria	Proteobacteria	Alphaproteobacteria	Rhodobacterales	Rhodobacteraceae	Rhodobacteraceae_unclassified
Otu0000145	Bacteria	Proteobacteria	Gammaproteobacteria	Gammaproteobacteria_unclassified	Gammaproteobacteria_unclassified	Gammaproteobacteria_unclassified
Otu0000146	Bacteria	Proteobacteria	Alphaproteobacteria	Rhodobacterales	Rhodobacteraceae	Lutimaribacter
Otu0000147	Bacteria	Acidobacteria	Acidobacteria	Acidobacteria_unclassified	Acidobacteria_unclassified	Acidobacteria_unclassified
Otu0000148	Bacteria	Bacteria_unclassified	Bacteria_unclassified	Bacteria_unclassified	Bacteria_unclassified	Bacteria_unclassified
Otu0000149	Bacteria	Proteobacteria	Alphaproteobacteria	Rhodobacterales	Rhodobacteraceae	Planktomarina
Otu0000150	Bacteria	Acidobacteria	Acidobacteria	Subgroup_9	Subgroup_9_unclassified	Subgroup_9_unclassified
Otu0000151	Archaea	Thaumarchaeota	Marine_Group_I	Unknown_Order	Unknown_Family	Unknown_Family_unclassified
Otu0000152	Bacteria	Proteobacteria	Gammaproteobacteria	KI89A_clade	KI89A_clade_unclassified	KI89A_clade_unclassified
Otu0000153	Bacteria	Proteobacteria	Gammaproteobacteria	Gammaproteobacteria_unclassified	Gammaproteobacteria_unclassified	Gammaproteobacteria_unclassified
Otu0000154	Bacteria	Acidobacteria	Acidobacteria	Subgroup_6	Subgroup_6_unclassified	Subgroup_6_unclassified
Otu0000155	Bacteria	Proteobacteria	Gammaproteobacteria	Gammaproteobacteria_unclassified	Gammaproteobacteria_unclassified	Gammaproteobacteria_unclassified
Otu0000156	Bacteria	Chloroflexi	SAR202_clade	SAR202_clade_unclassified	SAR202_clade_unclassified	SAR202_clade_unclassified
Otu0000157	Bacteria	Chloroflexi	Chloroflexi_unclassified	Chloroflexi_unclassified	Chloroflexi_unclassified	Chloroflexi_unclassified
Otu0000158	Bacteria	Planctomycetes	Planctomycetacia	Planctomycetales	Planctomycetaceae	Planctomycetaceae_unclassified
Otu0000159	Bacteria	Proteobacteria	Alphaproteobacteria	Rhodobacterales	Rhodobacteraceae	Rhodobacteraceae_unclassified
Otu0000160	Bacteria	Proteobacteria	Gammaproteobacteria	Gammaproteobacteria_unclassified	Gammaproteobacteria_unclassified	Gammaproteobacteria_unclassified
Otu0000161	Bacteria	Firmicutes	Bacilli	Bacillales	Staphylococcaceae	Staphylococcus
Otu0000162	Bacteria	Proteobacteria	Proteobacteria_unclassified	Proteobacteria_unclassified	Proteobacteria_unclassified	Proteobacteria_unclassified
Otu0000163	Bacteria	Proteobacteria	JTB23	JTB23_unclassified	JTB23_unclassified	JTB23_unclassified
Otu0000164	Bacteria	Proteobacteria	Alphaproteobacteria	Rickettsiales	SAR116_clade	SAR116_clade_unclassified
Otu0000165	Bacteria	Proteobacteria	Alphaproteobacteria	Rickettsiales	SAR116_clade	SAR116_clade_unclassified
Otu0000166	Bacteria	Proteobacteria	Gammaproteobacteria	Gammaproteobacteria_unclassified	Gammaproteobacteria_unclassified	Gammaproteobacteria_unclassified
Otu0000167	Bacteria	Cyanobacteria	Cyanobacteria	SubsectionIII	FamilyI	Oscillatoria
Otu0000168	Archaea	Thaumarchaeota	Marine_Group_I	Unknown_Order	Unknown_Family	Candidatus_Nitrosopumilus
Otu0000170	Bacteria	Proteobacteria	Betaproteobacteria	Nitrosomonadales	Nitrosomonadaceae	Candidatus_Branchiomonas
Otu0000171	Bacteria	Proteobacteria	Gammaproteobacteria	Oceanospirillales	Oceanospirillaceae	Pseudospirillum
Otu0000173	Bacteria	Proteobacteria	Alphaproteobacteria	Rhodobacterales	Rhodobacteraceae	Rhodobacteraceae_unclassified
Otu0000174	Bacteria	Proteobacteria	Alphaproteobacteria	Rhodospirillales	Rhodospirillaceae	AEGEAN-169_marine_group
Otu0000175	Bacteria	Chloroflexi	Chloroflexi_unclassified	Chloroflexi_unclassified	Chloroflexi_unclassified	Chloroflexi_unclassified
Otu0000176	Bacteria	Proteobacteria	Gammaproteobacteria	Gammaproteobacteria_unclassified	Gammaproteobacteria_unclassified	Gammaproteobacteria_unclassified
Otu0000177	Bacteria	Proteobacteria	Betaproteobacteria	Burkholderiales	Oxalobacteraceae	Oxalobacteraceae_unclassified
Otu0000178	Bacteria	Spirochaetae	Spirochaetes	Spirochaetales	Spirochaetaceae	Spirochaeta_2
Otu0000179	Bacteria	Proteobacteria	Proteobacteria_unclassified	Proteobacteria_unclassified	Proteobacteria_unclassified	Proteobacteria_unclassified
Otu0000180	Bacteria	Actinobacteria	Acidimicrobiia	Acidimicrobiales	OM1_clade	Candidatus_Actinomarina
Otu0000181	Bacteria	Proteobacteria	Betaproteobacteria	Betaproteobacteria_unclassified	Betaproteobacteria_unclassified	Betaproteobacteria_unclassified
Otu0000182	Bacteria	Bacteroidetes	Flavobacteriia	Flavobacteriales	Flavobacteriaceae	Flavobacteriaceae_unclassified
Otu0000183	Bacteria	Proteobacteria	Alphaproteobacteria	Rhodobacterales	Rhodobacteraceae	Rhodobacteraceae_unclassified
Otu0000186	Bacteria	Proteobacteria	Proteobacteria_unclassified	Proteobacteria_unclassified	Proteobacteria_unclassified	Proteobacteria_unclassified
Otu0000187	Bacteria	Proteobacteria	Gammaproteobacteria	Oceanospirillales	SAR86_clade	SAR86_clade_unclassified
Otu0000188	Bacteria	Proteobacteria	Gammaproteobacteria	Pseudomonadales	Pseudomonadaceae	Pseudomonas
Otu0000189	Bacteria	Proteobacteria	Alphaproteobacteria	Rickettsiales	SAR116_clade	SAR116_clade_unclassified
Otu0000190	Bacteria	Acidobacteria	Acidobacteria	Subgroup_3	PAUC26f	PAUC26f_unclassified
Otu0000192	Bacteria	Proteobacteria	Gammaproteobacteria	Chromatiales	Granulosicoccaceae	Granulosicoccus
Otu0000193	Bacteria	Proteobacteria	Gammaproteobacteria	Oceanospirillales	Oceanospirillales_unclassified	Oceanospirillales_unclassified
Otu0000197	Bacteria	Proteobacteria	Deltaproteobacteria	Desulfobacterales	Nitrospinaceae	Candidatus_Entotheonella
Otu0000198	Bacteria	PAUC34f	PAUC34f_unclassified	PAUC34f_unclassified	PAUC34f_unclassified	PAUC34f_unclassified
Otu0000199	Bacteria	Chloroflexi	SAR202_clade	SAR202_clade_unclassified	SAR202_clade_unclassified	SAR202_clade_unclassified
Otu0000200	Bacteria	Proteobacteria	Gammaproteobacteria	Chromatiales	Chromatiaceae	Nitrosococcus
Otu0000202	Bacteria	Bacteria_unclassified	Bacteria_unclassified	Bacteria_unclassified	Bacteria_unclassified	Bacteria_unclassified
Otu0000203	Bacteria	Proteobacteria	Deltaproteobacteria	Desulfovibrionales	Desulfovibrionaceae	Desulfovibrio
Otu0000206	Bacteria	Proteobacteria	Alphaproteobacteria	Alphaproteobacteria_unclassified	Alphaproteobacteria_unclassified	Alphaproteobacteria_unclassified
Otu0000208	Bacteria	Actinobacteria	Acidimicrobiia	Acidimicrobiales	Sva0996_marine_group	Sva0996_marine_group_unclassified
Otu0000209	Bacteria	Proteobacteria	Alphaproteobacteria	Rhodobacterales	Rhodobacteraceae	Ruegeria
Otu0000210	Bacteria	Chloroflexi	SAR202_clade	SAR202_clade_unclassified	SAR202_clade_unclassified	SAR202_clade_unclassified
Otu0000212	Bacteria	Proteobacteria	Alphaproteobacteria	Rhodobacterales	Rhodobacteraceae	Rhodobacteraceae_unclassified
Otu0000213	Bacteria	Proteobacteria	Gammaproteobacteria	Vibrionales	Vibrionaceae	Vibrio
Otu0000214	Bacteria	Proteobacteria	Alphaproteobacteria	Rhodobacterales	Rhodobacteraceae	Pseudovibrio
Otu0000215	Bacteria	Proteobacteria	Alphaproteobacteria	Rhodobacterales	Rhodobacteraceae	Rhodobacteraceae_unclassified
Otu0000216	Bacteria	Cyanobacteria	Cyanobacteria	SubsectionI	FamilyI	Synechococcus
Otu0000218	Bacteria	Proteobacteria	Alphaproteobacteria	Rickettsiales	EF100-94H03	EF100-94H03_unclassified
Otu0000219	Bacteria	Cyanobacteria	Cyanobacteria	SubsectionI	FamilyI	Synechococcus
Otu0000220	Bacteria	Chloroflexi	SAR202_clade	SAR202_clade_unclassified	SAR202_clade_unclassified	SAR202_clade_unclassified
Otu0000221	Bacteria	Chloroflexi	Caldilineae	Caldilineales	Caldilineaceae	Caldilineaceae_unclassified
Otu0000222	Bacteria	Proteobacteria	Alphaproteobacteria	OCS116_clade	OCS116_clade_unclassified	OCS116_clade_unclassified
Otu0000223	Bacteria	Proteobacteria	Proteobacteria_unclassified	Proteobacteria_unclassified	Proteobacteria_unclassified	Proteobacteria_unclassified
Otu0000224	Bacteria	Bacteria_unclassified	Bacteria_unclassified	Bacteria_unclassified	Bacteria_unclassified	Bacteria_unclassified
Otu0000225	Bacteria	Nitrospirae	Nitrospira	Nitrospirales	Nitrospiraceae	Nitrospira
Otu0000226	Bacteria	Proteobacteria	Alphaproteobacteria	Rhizobiales	Rhizobiales_unclassified	Rhizobiales_unclassified
Otu0000227	Bacteria	Proteobacteria	Alphaproteobacteria	Alphaproteobacteria_unclassified	Alphaproteobacteria_unclassified	Alphaproteobacteria_unclassified
Otu0000228	Bacteria	Chloroflexi	SAR202_clade	SAR202_clade_unclassified	SAR202_clade_unclassified	SAR202_clade_unclassified
Otu0000229	Bacteria	Proteobacteria	Gammaproteobacteria	HOC36	HOC36_unclassified	HOC36_unclassified
Otu0000231	Bacteria	Proteobacteria	Gammaproteobacteria	Pseudomonadales	Moraxellaceae	Acinetobacter
Otu0000233	Bacteria	Proteobacteria	Alphaproteobacteria	Rhodospirillales	Rhodospirillales_unclassified	Rhodospirillales_unclassified
Otu0000235	Bacteria	Proteobacteria	Alphaproteobacteria	Rickettsiales	SAR116_clade	Candidatus_Puniceispirillum
Otu0000236	Bacteria	Proteobacteria	Gammaproteobacteria	Gammaproteobacteria_unclassified	Gammaproteobacteria_unclassified	Gammaproteobacteria_unclassified
Otu0000238	Bacteria	Proteobacteria	Betaproteobacteria	Methylophilales	Methylophilaceae	OM43_clade
Otu0000239	Bacteria	Proteobacteria	Alphaproteobacteria	Alphaproteobacteria_unclassified	Alphaproteobacteria_unclassified	Alphaproteobacteria_unclassified
Otu0000240	Archaea	Thaumarchaeota	Marine_Group_I	Cenarchaeales	Cenarchaeaceae	Cenarchaeum
Otu0000241	Bacteria	Proteobacteria	Gammaproteobacteria	Gammaproteobacteria_unclassified	Gammaproteobacteria_unclassified	Gammaproteobacteria_unclassified
Otu0000242	Bacteria	Proteobacteria	Gammaproteobacteria	Gammaproteobacteria_unclassified	Gammaproteobacteria_unclassified	Gammaproteobacteria_unclassified
Otu0000244	Bacteria	Gemmatimonadetes	Gemmatimonadetes	BD2-11_terrestrial_group	BD2-11_terrestrial_group_unclassified	BD2-11_terrestrial_group_unclassified
Otu0000245	Bacteria	Proteobacteria	Alphaproteobacteria	Alphaproteobacteria_unclassified	Alphaproteobacteria_unclassified	Alphaproteobacteria_unclassified
Otu0000246	Bacteria	Proteobacteria	Gammaproteobacteria	KI89A_clade	KI89A_clade_unclassified	KI89A_clade_unclassified
Otu0000247	Archaea	Thaumarchaeota	Marine_Group_I	Cenarchaeales	Cenarchaeaceae	Cenarchaeum
Otu0000248	Bacteria	Proteobacteria	Deltaproteobacteria	Desulfurellales	Desulfurellaceae	Desulfurellaceae_unclassified
Otu0000249	Bacteria	Proteobacteria	Gammaproteobacteria	KI89A_clade	KI89A_clade_unclassified	KI89A_clade_unclassified
Otu0000250	Bacteria	Cyanobacteria	Cyanobacteria	SubsectionI	FamilyI	Cyanobacterium
Otu0000251	Bacteria	Gemmatimonadetes	Gemmatimonadetes	BD2-11_terrestrial_group	BD2-11_terrestrial_group_unclassified	BD2-11_terrestrial_group_unclassified
Otu0000252	Bacteria	Proteobacteria	Alphaproteobacteria	Rhizobiales	Rhizobiales_unclassified	Rhizobiales_unclassified
Otu0000253	Bacteria	Proteobacteria	Alphaproteobacteria	Alphaproteobacteria_unclassified	Alphaproteobacteria_unclassified	Alphaproteobacteria_unclassified
Otu0000254	Bacteria	Proteobacteria	Proteobacteria_unclassified	Proteobacteria_unclassified	Proteobacteria_unclassified	Proteobacteria_unclassified
Otu0000255	Bacteria	Proteobacteria	Gammaproteobacteria	Cellvibrionales	Halieaceae	Halieaceae_unclassified
Otu0000257	Bacteria	Proteobacteria	Proteobacteria_unclassified	Proteobacteria_unclassified	Proteobacteria_unclassified	Proteobacteria_unclassified
Otu0000258	Bacteria	Proteobacteria	Gammaproteobacteria	Gammaproteobacteria_unclassified	Gammaproteobacteria_unclassified	Gammaproteobacteria_unclassified
Otu0000259	Bacteria	Proteobacteria	Gammaproteobacteria	Gammaproteobacteria_unclassified	Gammaproteobacteria_unclassified	Gammaproteobacteria_unclassified
Otu0000260	Bacteria	Proteobacteria	Gammaproteobacteria	Gammaproteobacteria_unclassified	Gammaproteobacteria_unclassified	Gammaproteobacteria_unclassified
Otu0000261	Bacteria	Gemmatimonadetes	Gemmatimonadetes	BD2-11_terrestrial_group	BD2-11_terrestrial_group_unclassified	BD2-11_terrestrial_group_unclassified
Otu0000262	Bacteria	Acidobacteria	Acidobacteria	Subgroup_3	PAUC26f	PAUC26f_unclassified
Otu0000263	Bacteria	Proteobacteria	Gammaproteobacteria	Oceanospirillales	Oceanospirillales_unclassified	Oceanospirillales_unclassified
Otu0000264	Bacteria	Proteobacteria	Alphaproteobacteria	Rickettsiales	S25-593	S25-593_unclassified
Otu0000265	Archaea	Thaumarchaeota	Marine_Group_I	Unknown_Order	Unknown_Family	Candidatus_Nitrosopumilus
Otu0000266	Bacteria	Proteobacteria	Deltaproteobacteria	Sh765B-TzT-29	Sh765B-TzT-29_unclassified	Sh765B-TzT-29_unclassified
Otu0000269	Bacteria	Firmicutes	Bacilli	Lactobacillales	Streptococcaceae	Streptococcus
Otu0000270	Bacteria	Verrucomicrobia	OPB35_soil_group	OPB35_soil_group_unclassified	OPB35_soil_group_unclassified	OPB35_soil_group_unclassified
Otu0000271	Bacteria	Actinobacteria	Acidimicrobiia	Acidimicrobiales	Sva0996_marine_group	Sva0996_marine_group_unclassified
Otu0000272	Bacteria	Nitrospirae	Nitrospira	Nitrospirales	Nitrospiraceae	Nitrospira
Otu0000273	Bacteria	Proteobacteria	Proteobacteria_unclassified	Proteobacteria_unclassified	Proteobacteria_unclassified	Proteobacteria_unclassified
Otu0000275	Bacteria	Proteobacteria	Gammaproteobacteria	Gammaproteobacteria_unclassified	Gammaproteobacteria_unclassified	Gammaproteobacteria_unclassified
Otu0000276	Bacteria	Proteobacteria	Alphaproteobacteria	Alphaproteobacteria_unclassified	Alphaproteobacteria_unclassified	Alphaproteobacteria_unclassified
Otu0000279	Bacteria	Proteobacteria	Alphaproteobacteria	Rhodobacterales	Rhodobacteraceae	Amylibacter
Otu0000280	Bacteria	Firmicutes	Clostridia	Halanaerobiales	64K2	64K2_unclassified
Otu0000281	Bacteria	Proteobacteria	Alphaproteobacteria	Alphaproteobacteria_unclassified	Alphaproteobacteria_unclassified	Alphaproteobacteria_unclassified
Otu0000282	Bacteria	Proteobacteria	Deltaproteobacteria	Desulfurellales	Desulfurellaceae	Desulfurellaceae_unclassified
Otu0000283	Bacteria	Proteobacteria	Alphaproteobacteria	Rhodobacterales	Rhodobacteraceae	Rhodobacteraceae_unclassified
Otu0000284	Bacteria	Proteobacteria	Proteobacteria_unclassified	Proteobacteria_unclassified	Proteobacteria_unclassified	Proteobacteria_unclassified
Otu0000285	Bacteria	Proteobacteria	Gammaproteobacteria	Oceanospirillales	ZD0405	ZD0405_unclassified
Otu0000286	Bacteria	Proteobacteria	Alphaproteobacteria	Rickettsiales	SAR116_clade	SAR116_clade_unclassified
Otu0000291	Bacteria	Proteobacteria	Alphaproteobacteria	Rhodobacterales	Rhodobacteraceae	Rhodobacteraceae_unclassified
Otu0000292	Bacteria	Proteobacteria	Alphaproteobacteria	Caulobacterales	Hyphomonadaceae	Hyphomonas
Otu0000294	Bacteria	Proteobacteria	Alphaproteobacteria	Rhodospirillales	Rhodospirillales_unclassified	Rhodospirillales_unclassified
Otu0000295	Bacteria	Proteobacteria	Gammaproteobacteria	Oceanospirillales	SUP05_cluster	SUP05_cluster_unclassified
Otu0000297	Bacteria	Gemmatimonadetes	Gemmatimonadetes	BD2-11_terrestrial_group	BD2-11_terrestrial_group_unclassified	BD2-11_terrestrial_group_unclassified
Otu0000299	Bacteria	Chloroflexi	SAR202_clade	SAR202_clade_unclassified	SAR202_clade_unclassified	SAR202_clade_unclassified
Otu0000300	Bacteria	Proteobacteria	Gammaproteobacteria	KI89A_clade	KI89A_clade_unclassified	KI89A_clade_unclassified
Otu0000301	Bacteria	Spirochaetae	Spirochaetes	Spirochaetales	Spirochaetaceae	Spirochaeta_2
Otu0000302	Bacteria	Bacteria_unclassified	Bacteria_unclassified	Bacteria_unclassified	Bacteria_unclassified	Bacteria_unclassified
Otu0000303	Archaea	Thaumarchaeota	Marine_Group_I	Unknown_Order	Unknown_Family	Candidatus_Nitrosopumilus
Otu0000304	Bacteria	Spirochaetae	Spirochaetes	Spirochaetales	Spirochaetaceae	Spirochaeta_2
Otu0000305	Bacteria	Proteobacteria	Gammaproteobacteria	Oceanospirillales	Hahellaceae	Endozoicomonas
Otu0000311	Archaea	Thaumarchaeota	Marine_Group_I	Cenarchaeales	Cenarchaeaceae	Cenarchaeum
Otu0000312	Bacteria	Proteobacteria	Alphaproteobacteria	Alphaproteobacteria_unclassified	Alphaproteobacteria_unclassified	Alphaproteobacteria_unclassified
Otu0000313	Bacteria	Planctomycetes	Planctomycetacia	Planctomycetales	Planctomycetaceae	Rubripirellula
Otu0000314	Bacteria	Proteobacteria	Gammaproteobacteria	Oceanospirillales	Litoricolaceae	Litoricola
Otu0000315	Bacteria	Proteobacteria	Alphaproteobacteria	Alphaproteobacteria_unclassified	Alphaproteobacteria_unclassified	Alphaproteobacteria_unclassified
Otu0000317	Bacteria	Proteobacteria	Gammaproteobacteria	Chromatiales	Chromatiaceae	Nitrosococcus
Otu0000318	Bacteria	Proteobacteria	Gammaproteobacteria	Gammaproteobacteria_unclassified	Gammaproteobacteria_unclassified	Gammaproteobacteria_unclassified
Otu0000319	Bacteria	Bacteroidetes	Cytophagia	Order_II	Rhodothermaceae	Rhodothermaceae_unclassified
Otu0000320	Bacteria	Acidobacteria	Acidobacteria	Subgroup_6	Subgroup_6_unclassified	Subgroup_6_unclassified
Otu0000321	Bacteria	Proteobacteria	Alphaproteobacteria	Rhodospirillales	Rhodospirillales_unclassified	Rhodospirillales_unclassified
Otu0000323	Bacteria	Proteobacteria	Gammaproteobacteria	Oceanospirillales	Oceanospirillales_unclassified	Oceanospirillales_unclassified
Otu0000324	Bacteria	Proteobacteria	Gammaproteobacteria	Gammaproteobacteria_unclassified	Gammaproteobacteria_unclassified	Gammaproteobacteria_unclassified
Otu0000325	Bacteria	Acidobacteria	Acidobacteria	Subgroup_21	Subgroup_21_unclassified	Subgroup_21_unclassified
Otu0000327	Bacteria	Bacteroidetes	Flavobacteriia	Flavobacteriales	Flavobacteriaceae	Flavobacteriaceae_unclassified
Otu0000328	Archaea	Thaumarchaeota	Marine_Group_I	Unknown_Order	Unknown_Family	Candidatus_Nitrosopumilus
Otu0000329	Bacteria	PAUC34f	PAUC34f_unclassified	PAUC34f_unclassified	PAUC34f_unclassified	PAUC34f_unclassified
Otu0000332	Bacteria	Proteobacteria	Gammaproteobacteria	Oceanospirillales	Oceanospirillales_unclassified	Oceanospirillales_unclassified
Otu0000333	Archaea	Thaumarchaeota	Marine_Group_I	Unknown_Order	Unknown_Family	Candidatus_Nitrosopumilus
Otu0000335	Bacteria	Proteobacteria	Alphaproteobacteria	Rhodobacterales	Rhodobacteraceae	Rhodobacteraceae_unclassified
Otu0000336	Bacteria	Proteobacteria	Gammaproteobacteria	Gammaproteobacteria_unclassified	Gammaproteobacteria_unclassified	Gammaproteobacteria_unclassified
Otu0000337	Bacteria	Bacteroidetes	Cytophagia	Order_III	Unknown_Family	Balneola
Otu0000338	Bacteria	Proteobacteria	Alphaproteobacteria	Rickettsiales	SAR116_clade	SAR116_clade_unclassified
Otu0000339	Bacteria	Proteobacteria	Proteobacteria_unclassified	Proteobacteria_unclassified	Proteobacteria_unclassified	Proteobacteria_unclassified
Otu0000340	Bacteria	Proteobacteria	Gammaproteobacteria	Gammaproteobacteria_unclassified	Gammaproteobacteria_unclassified	Gammaproteobacteria_unclassified
Otu0000341	Bacteria	Proteobacteria	Gammaproteobacteria	Gammaproteobacteria_unclassified	Gammaproteobacteria_unclassified	Gammaproteobacteria_unclassified
Otu0000343	Bacteria	Proteobacteria	Alphaproteobacteria	Rhodospirillales	Rhodospirillales_unclassified	Rhodospirillales_unclassified
Otu0000344	Archaea	Thaumarchaeota	Marine_Group_I	Marine_Group_I_unclassified	Marine_Group_I_unclassified	Marine_Group_I_unclassified
Otu0000345	Bacteria	Verrucomicrobia	OPB35_soil_group	OPB35_soil_group_unclassified	OPB35_soil_group_unclassified	OPB35_soil_group_unclassified
Otu0000346	Bacteria	Cyanobacteria	Cyanobacteria	SubsectionI	FamilyI	Synechococcus
Otu0000347	Bacteria	Proteobacteria	Gammaproteobacteria	Oceanospirillales	SAR86_clade	SAR86_clade_unclassified
Otu0000349	Bacteria	Proteobacteria	Alphaproteobacteria	Alphaproteobacteria_unclassified	Alphaproteobacteria_unclassified	Alphaproteobacteria_unclassified
Otu0000350	Bacteria	Proteobacteria	Gammaproteobacteria	KI89A_clade	KI89A_clade_unclassified	KI89A_clade_unclassified
Otu0000351	Bacteria	Acidobacteria	Acidobacteria	Subgroup_9	Subgroup_9_unclassified	Subgroup_9_unclassified
Otu0000352	Bacteria	Proteobacteria	Gammaproteobacteria	KI89A_clade	KI89A_clade_unclassified	KI89A_clade_unclassified
Otu0000353	Bacteria	Proteobacteria	Gammaproteobacteria	Gammaproteobacteria_unclassified	Gammaproteobacteria_unclassified	Gammaproteobacteria_unclassified
Otu0000354	Bacteria	Chloroflexi	Chloroflexi_unclassified	Chloroflexi_unclassified	Chloroflexi_unclassified	Chloroflexi_unclassified
Otu0000357	Bacteria	Proteobacteria	Gammaproteobacteria	Oceanospirillales	Oceanospirillales_unclassified	Oceanospirillales_unclassified
Otu0000358	Bacteria	Proteobacteria	Gammaproteobacteria	Gammaproteobacteria_unclassified	Gammaproteobacteria_unclassified	Gammaproteobacteria_unclassified
Otu0000359	Bacteria	Proteobacteria	Deltaproteobacteria	Desulfobacterales	Nitrospinaceae	Candidatus_Entotheonella
Otu0000362	Bacteria	Verrucomicrobia	Verrucomicrobiae	Verrucomicrobiales	Verrucomicrobiaceae	Roseibacillus
Otu0000364	Bacteria	Proteobacteria	Gammaproteobacteria	Gammaproteobacteria_unclassified	Gammaproteobacteria_unclassified	Gammaproteobacteria_unclassified
Otu0000365	Bacteria	Bacteroidetes	Flavobacteriia	Flavobacteriales	Flavobacteriaceae	NS5_marine_group
Otu0000366	Bacteria	Chloroflexi	SAR202_clade	SAR202_clade_unclassified	SAR202_clade_unclassified	SAR202_clade_unclassified
Otu0000367	Bacteria	Actinobacteria	Acidimicrobiia	Acidimicrobiales	Sva0996_marine_group	Sva0996_marine_group_unclassified
Otu0000371	Bacteria	Proteobacteria	Alphaproteobacteria	Alphaproteobacteria_unclassified	Alphaproteobacteria_unclassified	Alphaproteobacteria_unclassified
Otu0000373	Bacteria	Proteobacteria	Gammaproteobacteria	Gammaproteobacteria_unclassified	Gammaproteobacteria_unclassified	Gammaproteobacteria_unclassified
Otu0000374	Bacteria	Proteobacteria	Gammaproteobacteria	Gammaproteobacteria_unclassified	Gammaproteobacteria_unclassified	Gammaproteobacteria_unclassified
Otu0000375	Archaea	Thaumarchaeota	Marine_Group_I	Unknown_Order	Unknown_Family	Candidatus_Nitrosopumilus
Otu0000377	Archaea	Thaumarchaeota	Marine_Group_I	Marine_Group_I_unclassified	Marine_Group_I_unclassified	Marine_Group_I_unclassified
Otu0000379	Bacteria	Proteobacteria	Alphaproteobacteria	Rhodobacterales	Rhodobacteraceae	Rhodobacteraceae_unclassified
Otu0000380	Bacteria	Nitrospirae	Nitrospira	Nitrospirales	Nitrospiraceae	Nitrospira
Otu0000382	Bacteria	Proteobacteria	Alphaproteobacteria	Sphingomonadales	Erythrobacteraceae	Erythrobacteraceae_unclassified
Otu0000384	Bacteria	Actinobacteria	Acidimicrobiia	Acidimicrobiales	OM1_clade	OM1_clade_unclassified
Otu0000385	Bacteria	Proteobacteria	Gammaproteobacteria	Gammaproteobacteria_unclassified	Gammaproteobacteria_unclassified	Gammaproteobacteria_unclassified
Otu0000388	Bacteria	Proteobacteria	Epsilonproteobacteria	Campylobacterales	Campylobacteraceae	Arcobacter
Otu0000389	Bacteria	Chloroflexi	Anaerolineae	Anaerolineales	Anaerolineaceae	Anaerolineaceae_unclassified
Otu0000390	Bacteria	Bacteria_unclassified	Bacteria_unclassified	Bacteria_unclassified	Bacteria_unclassified	Bacteria_unclassified
Otu0000393	Bacteria	Bacteroidetes	Flavobacteriia	Flavobacteriales	Flavobacteriaceae	Flavobacteriaceae_unclassified
Otu0000394	Bacteria	Bacteria_unclassified	Bacteria_unclassified	Bacteria_unclassified	Bacteria_unclassified	Bacteria_unclassified
Otu0000396	Bacteria	Bacteroidetes	Flavobacteriia	Flavobacteriales	Flavobacteriaceae	Flavobacteriaceae_unclassified
Otu0000397	Bacteria	Proteobacteria	Gammaproteobacteria	Gammaproteobacteria_unclassified	Gammaproteobacteria_unclassified	Gammaproteobacteria_unclassified
Otu0000399	Bacteria	Proteobacteria	Alphaproteobacteria	Rhizobiales	Phyllobacteriaceae	Hoeflea
Otu0000400	Bacteria	Proteobacteria	Alphaproteobacteria	Rhodobacterales	Rhodobacteraceae	Rhodobacteraceae_unclassified
Otu0000401	Bacteria	Bacteria_unclassified	Bacteria_unclassified	Bacteria_unclassified	Bacteria_unclassified	Bacteria_unclassified
Otu0000402	Bacteria	Proteobacteria	Alphaproteobacteria	Rhodobacterales	Rhodobacteraceae	Marivita
Otu0000406	Bacteria	Bacteroidetes	Flavobacteriia	Flavobacteriales	Flavobacteriaceae	Formosa
Otu0000407	Bacteria	Proteobacteria	Proteobacteria_unclassified	Proteobacteria_unclassified	Proteobacteria_unclassified	Proteobacteria_unclassified
Otu0000409	Bacteria	Proteobacteria	Gammaproteobacteria	Gammaproteobacteria_unclassified	Gammaproteobacteria_unclassified	Gammaproteobacteria_unclassified
Otu0000410	Bacteria	Chloroflexi	Chloroflexi_unclassified	Chloroflexi_unclassified	Chloroflexi_unclassified	Chloroflexi_unclassified
Otu0000411	Bacteria	Proteobacteria	Gammaproteobacteria	Oceanospirillales	SAR86_clade	SAR86_clade_unclassified
Otu0000412	Bacteria	Bacteroidetes	Flavobacteriia	Flavobacteriales	Flavobacteriaceae	Tenacibaculum
Otu0000413	Bacteria	Proteobacteria	Gammaproteobacteria	Gammaproteobacteria_unclassified	Gammaproteobacteria_unclassified	Gammaproteobacteria_unclassified
Otu0000414	Bacteria	Bacteroidetes	Flavobacteriia	Flavobacteriales	Flavobacteriaceae	NS2b_marine_group
Otu0000415	Bacteria	Bacteroidetes	Flavobacteriia	Flavobacteriales	Flavobacteriaceae	NS4_marine_group
Otu0000419	Bacteria	Proteobacteria	Alphaproteobacteria	Alphaproteobacteria_unclassified	Alphaproteobacteria_unclassified	Alphaproteobacteria_unclassified
Otu0000420	Bacteria	Proteobacteria	Gammaproteobacteria	Gammaproteobacteria_unclassified	Gammaproteobacteria_unclassified	Gammaproteobacteria_unclassified
Otu0000421	Bacteria	Gemmatimonadetes	Gemmatimonadetes	BD2-11_terrestrial_group	BD2-11_terrestrial_group_unclassified	BD2-11_terrestrial_group_unclassified
Otu0000422	Bacteria	Proteobacteria	Gammaproteobacteria	Oceanospirillales	SAR86_clade	SAR86_clade_unclassified
Otu0000423	Bacteria	Proteobacteria	Gammaproteobacteria	Gammaproteobacteria_unclassified	Gammaproteobacteria_unclassified	Gammaproteobacteria_unclassified
Otu0000426	Bacteria	Chloroflexi	Caldilineae	Caldilineales	Caldilineaceae	Caldilineaceae_unclassified
Otu0000427	Bacteria	Proteobacteria	Gammaproteobacteria	Vibrionales	Vibrionaceae	Photobacterium
Otu0000428	Bacteria	Proteobacteria	Gammaproteobacteria	Gammaproteobacteria_unclassified	Gammaproteobacteria_unclassified	Gammaproteobacteria_unclassified
Otu0000429	Bacteria	Proteobacteria	Deltaproteobacteria	Bdellovibrionales	Bacteriovoracaceae	Halobacteriovorax
Otu0000434	Bacteria	Bacteroidetes	Flavobacteriia	Flavobacteriales	Flavobacteriaceae	NS4_marine_group
Otu0000435	Bacteria	Proteobacteria	Gammaproteobacteria	Order_Incertae_Sedis	Family_Incertae_Sedis	Marinicella
Otu0000436	Bacteria	Proteobacteria	Alphaproteobacteria	Rhodobacterales	Rhodobacteraceae	Rhodobacteraceae_unclassified
Otu0000440	Archaea	Thaumarchaeota	Marine_Group_I	Unknown_Order	Unknown_Family	Candidatus_Nitrosopumilus
Otu0000442	Bacteria	Proteobacteria	Gammaproteobacteria	Alteromonadales	Colwelliaceae	Thalassotalea
Otu0000443	Bacteria	Proteobacteria	Deltaproteobacteria	Desulfurellales	Desulfurellaceae	Desulfurellaceae_unclassified
Otu0000444	Bacteria	Proteobacteria	Alphaproteobacteria	Rhodospirillales	Rhodospirillales_unclassified	Rhodospirillales_unclassified
Otu0000445	Bacteria	Proteobacteria	Gammaproteobacteria	Oceanospirillales	Oceanospirillales_unclassified	Oceanospirillales_unclassified
Otu0000448	Bacteria	Proteobacteria	Alphaproteobacteria	Rhizobiales	Rhizobiales_unclassified	Rhizobiales_unclassified
Otu0000449	Bacteria	Proteobacteria	Alphaproteobacteria	Rhodospirillales	Rhodospirillales_unclassified	Rhodospirillales_unclassified
Otu0000451	Bacteria	Proteobacteria	Alphaproteobacteria	Alphaproteobacteria_unclassified	Alphaproteobacteria_unclassified	Alphaproteobacteria_unclassified
Otu0000452	Bacteria	Chloroflexi	SAR202_clade	SAR202_clade_unclassified	SAR202_clade_unclassified	SAR202_clade_unclassified
Otu0000453	Bacteria	Bacteroidetes	Flavobacteriia	Flavobacteriales	Flavobacteriales_unclassified	Flavobacteriales_unclassified
Otu0000456	Bacteria	Proteobacteria	Gammaproteobacteria	Oceanospirillales	Oleiphilaceae	Oleiphilus
Otu0000457	Bacteria	Proteobacteria	Gammaproteobacteria	Cellvibrionales	Halieaceae	Halieaceae_unclassified
Otu0000458	Bacteria	Proteobacteria	Alphaproteobacteria	Alphaproteobacteria_unclassified	Alphaproteobacteria_unclassified	Alphaproteobacteria_unclassified
Otu0000460	Bacteria	Proteobacteria	Gammaproteobacteria	Thiotrichales	Piscirickettsiaceae	Piscirickettsiaceae_unclassified
Otu0000461	Bacteria	Proteobacteria	Gammaproteobacteria	Oceanospirillales	Halomonadaceae	Halomonas
Otu0000462	Bacteria	Proteobacteria	Alphaproteobacteria	Rhodospirillales	AT-s3-44	AT-s3-44_unclassified
Otu0000463	Bacteria	Chloroflexi	SAR202_clade	SAR202_clade_unclassified	SAR202_clade_unclassified	SAR202_clade_unclassified
Otu0000465	Bacteria	Proteobacteria	Gammaproteobacteria	Gammaproteobacteria_unclassified	Gammaproteobacteria_unclassified	Gammaproteobacteria_unclassified
Otu0000466	Bacteria	Proteobacteria	Alphaproteobacteria	Alphaproteobacteria_unclassified	Alphaproteobacteria_unclassified	Alphaproteobacteria_unclassified
Otu0000468	Bacteria	Proteobacteria	Alphaproteobacteria	Rhodospirillales	Rhodospirillales_unclassified	Rhodospirillales_unclassified
Otu0000469	Bacteria	Actinobacteria	Acidimicrobiia	Acidimicrobiales	Sva0996_marine_group	Sva0996_marine_group_unclassified
Otu0000470	Bacteria	Proteobacteria	Gammaproteobacteria	Alteromonadales	Alteromonadaceae	Marinobacter
Otu0000471	Bacteria	Proteobacteria	Alphaproteobacteria	Rhodospirillales	Rhodospirillaceae	Rhodospirillaceae_unclassified
Otu0000473	Bacteria	Bacteroidetes	Flavobacteriia	Flavobacteriales	Cryomorphaceae	Fluviicola
Otu0000474	Bacteria	Proteobacteria	Alphaproteobacteria	Sphingomonadales	Sphingomonadaceae	Sphingomonas
Otu0000475	Bacteria	Firmicutes	Bacilli	Bacillales	Listeriaceae	Listeria
Otu0000477	Bacteria	Chloroflexi	SAR202_clade	SAR202_clade_unclassified	SAR202_clade_unclassified	SAR202_clade_unclassified
Otu0000478	Bacteria	Proteobacteria	Alphaproteobacteria	Rhodobacterales	Rhodobacteraceae	Rhodobacteraceae_unclassified
Otu0000479	Bacteria	Marinimicrobia_(SAR406_clade)	Marinimicrobia_(SAR406_clade)_unclassified	Marinimicrobia_(SAR406_clade)_unclassified	Marinimicrobia_(SAR406_clade)_unclassified	Marinimicrobia_(SAR406_clade)_unclassified
Otu0000480	Bacteria	Proteobacteria	Gammaproteobacteria	Gammaproteobacteria_unclassified	Gammaproteobacteria_unclassified	Gammaproteobacteria_unclassified
Otu0000481	Bacteria	Bacteroidetes	Flavobacteriia	Flavobacteriales	Flavobacteriaceae	Kordia
Otu0000484	Bacteria	Proteobacteria	Alphaproteobacteria	Caulobacterales	Caulobacteraceae	Brevundimonas
Otu0000486	Archaea	Thaumarchaeota	Marine_Group_I	Unknown_Order	Unknown_Family	Candidatus_Nitrosoarchaeum
Otu0000487	Bacteria	Proteobacteria	Gammaproteobacteria	Pseudomonadales	Moraxellaceae	Moraxella
Otu0000489	Bacteria	Chloroflexi	Caldilineae	Caldilineales	Caldilineaceae	Caldilineaceae_unclassified
Otu0000490	Bacteria	Proteobacteria	Gammaproteobacteria	Vibrionales	Vibrionaceae	Vibrionaceae_unclassified
Otu0000491	Bacteria	Proteobacteria	Gammaproteobacteria	Oceanospirillales	Oceanospirillaceae	Oceanospirillaceae_unclassified
Otu0000492	Bacteria	Spirochaetae	Spirochaetes	Spirochaetales	Spirochaetaceae	Spirochaeta_2
Otu0000493	Bacteria	Proteobacteria	Gammaproteobacteria	Oceanospirillales	SAR86_clade	SAR86_clade_unclassified
Otu0000495	Bacteria	Proteobacteria	Deltaproteobacteria	Sh765B-TzT-29	Sh765B-TzT-29_unclassified	Sh765B-TzT-29_unclassified
Otu0000496	Bacteria	Bacteroidetes	Bacteroidia	Bacteroidales	Bacteroidaceae	Bacteroides
Otu0000497	Bacteria	Proteobacteria	Gammaproteobacteria	Gammaproteobacteria_unclassified	Gammaproteobacteria_unclassified	Gammaproteobacteria_unclassified
Otu0000499	Bacteria	Bacteroidetes	Flavobacteriia	Flavobacteriales	Flavobacteriaceae	Tenacibaculum
Otu0000500	Bacteria	Proteobacteria	Gammaproteobacteria	Vibrionales	Vibrionaceae	Vibrio
Otu0000501	Bacteria	Proteobacteria	Gammaproteobacteria	Gammaproteobacteria_unclassified	Gammaproteobacteria_unclassified	Gammaproteobacteria_unclassified
Otu0000502	Bacteria	Proteobacteria	Gammaproteobacteria	Gammaproteobacteria_unclassified	Gammaproteobacteria_unclassified	Gammaproteobacteria_unclassified
Otu0000504	Bacteria	Proteobacteria	Gammaproteobacteria	Gammaproteobacteria_unclassified	Gammaproteobacteria_unclassified	Gammaproteobacteria_unclassified
Otu0000506	Bacteria	PAUC34f	PAUC34f_unclassified	PAUC34f_unclassified	PAUC34f_unclassified	PAUC34f_unclassified
Otu0000507	Bacteria	Proteobacteria	Betaproteobacteria	Neisseriales	Neisseriaceae	Neisseria
Otu0000508	Bacteria	Bacteroidetes	Flavobacteriia	Flavobacteriales	Flavobacteriaceae	Polaribacter
Otu0000510	Bacteria	Proteobacteria	Alphaproteobacteria	OCS116_clade	OCS116_clade_unclassified	OCS116_clade_unclassified
Otu0000511	Bacteria	Proteobacteria	Gammaproteobacteria	Gammaproteobacteria_unclassified	Gammaproteobacteria_unclassified	Gammaproteobacteria_unclassified
Otu0000512	Bacteria	Chloroflexi	SAR202_clade	SAR202_clade_unclassified	SAR202_clade_unclassified	SAR202_clade_unclassified
Otu0000515	Archaea	Thaumarchaeota	Soil_Crenarchaeotic_Group(SCG)	Soil_Crenarchaeotic_Group(SCG)_unclassified	Soil_Crenarchaeotic_Group(SCG)_unclassified	Soil_Crenarchaeotic_Group(SCG)_unclassified
Otu0000516	Bacteria	Gemmatimonadetes	Gemmatimonadetes	BD2-11_terrestrial_group	BD2-11_terrestrial_group_unclassified	BD2-11_terrestrial_group_unclassified
Otu0000521	Bacteria	Proteobacteria	Proteobacteria_unclassified	Proteobacteria_unclassified	Proteobacteria_unclassified	Proteobacteria_unclassified
Otu0000523	Bacteria	Bacteria_unclassified	Bacteria_unclassified	Bacteria_unclassified	Bacteria_unclassified	Bacteria_unclassified
Otu0000524	Bacteria	Proteobacteria	Deltaproteobacteria	Desulfobacterales	Nitrospinaceae	Candidatus_Entotheonella
Otu0000527	Bacteria	Proteobacteria	Proteobacteria_unclassified	Proteobacteria_unclassified	Proteobacteria_unclassified	Proteobacteria_unclassified
Otu0000529	Bacteria	Proteobacteria	Gammaproteobacteria	Pseudomonadales	Moraxellaceae	Acinetobacter
Otu0000530	Bacteria	Cyanobacteria	Cyanobacteria	SubsectionI	FamilyI	Prochlorococcus
Otu0000531	Bacteria	Proteobacteria	Gammaproteobacteria	Gammaproteobacteria_unclassified	Gammaproteobacteria_unclassified	Gammaproteobacteria_unclassified
Otu0000532	Bacteria	Chloroflexi	Anaerolineae	Anaerolineales	Anaerolineaceae	Anaerolineaceae_unclassified
Otu0000533	Bacteria	Proteobacteria	Gammaproteobacteria	Gammaproteobacteria_unclassified	Gammaproteobacteria_unclassified	Gammaproteobacteria_unclassified
Otu0000534	Bacteria	Cyanobacteria	Cyanobacteria	SubsectionI	FamilyI	Prochlorococcus
Otu0000535	Bacteria	Chloroflexi	SAR202_clade	SAR202_clade_unclassified	SAR202_clade_unclassified	SAR202_clade_unclassified
Otu0000536	Bacteria	Actinobacteria	Acidimicrobiia	Acidimicrobiales	Sva0996_marine_group	Sva0996_marine_group_unclassified
Otu0000537	Bacteria	Proteobacteria	Gammaproteobacteria	Gammaproteobacteria_unclassified	Gammaproteobacteria_unclassified	Gammaproteobacteria_unclassified
Otu0000538	Archaea	Thaumarchaeota	Marine_Group_I	Unknown_Order	Unknown_Family	Candidatus_Nitrosopumilus
Otu0000542	Bacteria	Proteobacteria	Alphaproteobacteria	Rhodobacterales	Rhodobacteraceae	Rhodobacteraceae_unclassified
Otu0000543	Bacteria	Proteobacteria	Alphaproteobacteria	SAR11_clade	Surface_4	Surface_4_unclassified
Otu0000544	Bacteria	Bacteroidetes	Flavobacteriia	Flavobacteriales	Flavobacteriaceae	NS4_marine_group
Otu0000545	Bacteria	Proteobacteria	Gammaproteobacteria	Gammaproteobacteria_unclassified	Gammaproteobacteria_unclassified	Gammaproteobacteria_unclassified
Otu0000547	Bacteria	Acidobacteria	Acidobacteria	Subgroup_3	PAUC26f	PAUC26f_unclassified
Otu0000548	Bacteria	Proteobacteria	Gammaproteobacteria	Oceanospirillales	Oceanospirillales_unclassified	Oceanospirillales_unclassified
Otu0000553	Bacteria	Bacteroidetes	Cytophagia	Order_II	Rhodothermaceae	Rhodothermaceae_unclassified
Otu0000554	Bacteria	Proteobacteria	Gammaproteobacteria	Oceanospirillales	Alcanivoracaceae	Alcanivorax
Otu0000555	Bacteria	Proteobacteria	Gammaproteobacteria	Gammaproteobacteria_unclassified	Gammaproteobacteria_unclassified	Gammaproteobacteria_unclassified
Otu0000556	Bacteria	Proteobacteria	Alphaproteobacteria	Rhodospirillales	Rhodospirillaceae	Fodinicurvata
Otu0000559	Bacteria	Firmicutes	Clostridia	Halanaerobiales	64K2	64K2_unclassified
Otu0000560	Archaea	Thaumarchaeota	Marine_Group_I	Marine_Group_I_unclassified	Marine_Group_I_unclassified	Marine_Group_I_unclassified
Otu0000564	Bacteria	Proteobacteria	Gammaproteobacteria	Chromatiales	Granulosicoccaceae	Granulosicoccus
Otu0000565	Bacteria	Cyanobacteria	Cyanobacteria	SubsectionI	FamilyI	FamilyI_unclassified
Otu0000566	Bacteria	Proteobacteria	Gammaproteobacteria	Gammaproteobacteria_unclassified	Gammaproteobacteria_unclassified	Gammaproteobacteria_unclassified
Otu0000568	Bacteria	Actinobacteria	Acidimicrobiia	Acidimicrobiales	Sva0996_marine_group	Sva0996_marine_group_unclassified
Otu0000570	Archaea	Euryarchaeota	Thermoplasmata	Thermoplasmatales	Marine_Group_II	Marine_Group_II_unclassified
Otu0000572	Bacteria	Proteobacteria	Gammaproteobacteria	Oceanospirillales	Oceanospirillaceae	Oceanospirillaceae_unclassified
Otu0000573	Bacteria	Bacteroidetes	Flavobacteriia	Flavobacteriales	Flavobacteriaceae	Cloacibacterium
Otu0000577	Bacteria	Proteobacteria	Gammaproteobacteria	Gammaproteobacteria_unclassified	Gammaproteobacteria_unclassified	Gammaproteobacteria_unclassified
Otu0000578	Bacteria	Proteobacteria	Gammaproteobacteria	Pseudomonadales	Moraxellaceae	Acinetobacter
Otu0000579	Bacteria	PAUC34f	PAUC34f_unclassified	PAUC34f_unclassified	PAUC34f_unclassified	PAUC34f_unclassified
Otu0000580	Archaea	Thaumarchaeota	Marine_Group_I	Unknown_Order	Unknown_Family	Candidatus_Nitrosopumilus
Otu0000581	Bacteria	Firmicutes	Clostridia	Clostridia_unclassified	Clostridia_unclassified	Clostridia_unclassified
Otu0000584	Bacteria	Verrucomicrobia	Opitutae	Puniceicoccales	Puniceicoccaceae	Cerasicoccus
Otu0000585	Bacteria	Acidobacteria	Acidobacteria	Subgroup_6	Subgroup_6_unclassified	Subgroup_6_unclassified
Otu0000588	Bacteria	Acidobacteria	Acidobacteria	Subgroup_3	PAUC26f	PAUC26f_unclassified
Otu0000590	Bacteria	Proteobacteria	Alphaproteobacteria	Rickettsiales	Mitochondria	Mitochondria_unclassified
Otu0000591	Bacteria	Proteobacteria	Alphaproteobacteria	Rickettsiales	Rickettsiales_unclassified	Rickettsiales_unclassified
Otu0000592	Bacteria	Proteobacteria	Gammaproteobacteria	Gammaproteobacteria_unclassified	Gammaproteobacteria_unclassified	Gammaproteobacteria_unclassified
Otu0000594	Bacteria	Proteobacteria	Gammaproteobacteria	Gammaproteobacteria_unclassified	Gammaproteobacteria_unclassified	Gammaproteobacteria_unclassified
Otu0000595	Bacteria	Acidobacteria	Acidobacteria	Subgroup_9	Subgroup_9_unclassified	Subgroup_9_unclassified
Otu0000599	Bacteria	Proteobacteria	Epsilonproteobacteria	Campylobacterales	Campylobacteraceae	Arcobacter
Otu0000600	Bacteria	Gemmatimonadetes	Gemmatimonadetes	BD2-11_terrestrial_group	BD2-11_terrestrial_group_unclassified	BD2-11_terrestrial_group_unclassified
Otu0000602	Bacteria	Proteobacteria	Gammaproteobacteria	Enterobacteriales	Enterobacteriaceae	Salmonella
Otu0000603	Bacteria	Proteobacteria	Betaproteobacteria	Betaproteobacteria_unclassified	Betaproteobacteria_unclassified	Betaproteobacteria_unclassified
Otu0000604	Bacteria	Proteobacteria	Deltaproteobacteria	Desulfurellales	Desulfurellaceae	Desulfurellaceae_unclassified
Otu0000605	Bacteria	Actinobacteria	Actinobacteria	Corynebacteriales	Corynebacteriaceae	Corynebacterium
Otu0000606	Bacteria	Proteobacteria	Gammaproteobacteria	KI89A_clade	KI89A_clade_unclassified	KI89A_clade_unclassified
Otu0000607	Bacteria	Proteobacteria	Gammaproteobacteria	Gammaproteobacteria_unclassified	Gammaproteobacteria_unclassified	Gammaproteobacteria_unclassified
Otu0000609	Bacteria	Proteobacteria	Gammaproteobacteria	Pasteurellales	Pasteurellaceae	Haemophilus
Otu0000611	Bacteria	Proteobacteria	Gammaproteobacteria	Gammaproteobacteria_unclassified	Gammaproteobacteria_unclassified	Gammaproteobacteria_unclassified
Otu0000612	Bacteria	Gemmatimonadetes	Gemmatimonadetes	BD2-11_terrestrial_group	BD2-11_terrestrial_group_unclassified	BD2-11_terrestrial_group_unclassified
Otu0000613	Bacteria	Proteobacteria	Gammaproteobacteria	Oceanospirillales	OM182_clade	OM182_clade_unclassified
Otu0000614	Bacteria	Proteobacteria	Deltaproteobacteria	SAR324_clade(Marine_group_B)	SAR324_clade(Marine_group_B)_unclassified	SAR324_clade(Marine_group_B)_unclassified
Otu0000615	Bacteria	Proteobacteria	Gammaproteobacteria	Xanthomonadales	JTB255_marine_benthic_group	JTB255_marine_benthic_group_unclassified
Otu0000618	Bacteria	Firmicutes	Clostridia	Clostridiales	Clostridiales_unclassified	Clostridiales_unclassified
Otu0000619	Bacteria	Firmicutes	Clostridia	Clostridiales	Family_XII	Fusibacter
Otu0000620	Bacteria	Acidobacteria	Acidobacteria	Subgroup_6	Subgroup_6_unclassified	Subgroup_6_unclassified
Otu0000627	Bacteria	Proteobacteria	Alphaproteobacteria	Rhodobacterales	Rhodobacteraceae	Rhodobacteraceae_unclassified
Otu0000628	Bacteria	Proteobacteria	Alphaproteobacteria	OCS116_clade	OCS116_clade_unclassified	OCS116_clade_unclassified
Otu0000629	Bacteria	Bacteria_unclassified	Bacteria_unclassified	Bacteria_unclassified	Bacteria_unclassified	Bacteria_unclassified
Otu0000630	Bacteria	Proteobacteria	Alphaproteobacteria	Rhodobacterales	Rhodobacteraceae	Rhodobacteraceae_unclassified
Otu0000631	Archaea	Thaumarchaeota	Marine_Group_I	Unknown_Order	Unknown_Family	Candidatus_Nitrosopumilus
Otu0000634	Bacteria	Proteobacteria	Gammaproteobacteria	KI89A_clade	KI89A_clade_unclassified	KI89A_clade_unclassified
Otu0000636	Bacteria	Marinimicrobia_(SAR406_clade)	Marinimicrobia_(SAR406_clade)_unclassified	Marinimicrobia_(SAR406_clade)_unclassified	Marinimicrobia_(SAR406_clade)_unclassified	Marinimicrobia_(SAR406_clade)_unclassified
Otu0000637	Bacteria	Firmicutes	Bacilli	Bacillales	Bacillaceae	Anoxybacillus
Otu0000638	Bacteria	Proteobacteria	Gammaproteobacteria	Gammaproteobacteria_unclassified	Gammaproteobacteria_unclassified	Gammaproteobacteria_unclassified
Otu0000639	Bacteria	Proteobacteria	Alphaproteobacteria	Sphingomonadales	Sphingomonadaceae	Blastomonas
Otu0000640	Bacteria	Proteobacteria	Gammaproteobacteria	Gammaproteobacteria_unclassified	Gammaproteobacteria_unclassified	Gammaproteobacteria_unclassified
Otu0000642	Bacteria	Proteobacteria	Alphaproteobacteria	Rhodobacterales	Rhodobacteraceae	Rhodobacteraceae_unclassified
Otu0000643	Bacteria	Proteobacteria	Alphaproteobacteria	Rhodobacterales	Rhodobacteraceae	Rhodobacteraceae_unclassified
Otu0000644	Bacteria	Proteobacteria	Alphaproteobacteria	Caulobacterales	Hyphomonadaceae	Robiginitomaculum
Otu0000645	Bacteria	Proteobacteria	Alphaproteobacteria	Sphingomonadales	Sphingomonadaceae	Sphingomonadaceae_unclassified
Otu0000647	Bacteria	Acidobacteria	Acidobacteria	Subgroup_21	Subgroup_21_unclassified	Subgroup_21_unclassified
Otu0000651	Bacteria	Acidobacteria	Acidobacteria	Subgroup_6	Subgroup_6_unclassified	Subgroup_6_unclassified
Otu0000653	Bacteria	Proteobacteria	Gammaproteobacteria	KI89A_clade	KI89A_clade_unclassified	KI89A_clade_unclassified
Otu0000654	Archaea	Thaumarchaeota	Marine_Group_I	Marine_Group_I_unclassified	Marine_Group_I_unclassified	Marine_Group_I_unclassified
Otu0000655	Bacteria	Proteobacteria	Gammaproteobacteria	Gammaproteobacteria_unclassified	Gammaproteobacteria_unclassified	Gammaproteobacteria_unclassified
Otu0000656	Bacteria	Proteobacteria	ARKDMS-49	ARKDMS-49_unclassified	ARKDMS-49_unclassified	ARKDMS-49_unclassified
Otu0000657	Bacteria	Proteobacteria	Gammaproteobacteria	Gammaproteobacteria_unclassified	Gammaproteobacteria_unclassified	Gammaproteobacteria_unclassified
Otu0000660	Bacteria	Proteobacteria	Proteobacteria_unclassified	Proteobacteria_unclassified	Proteobacteria_unclassified	Proteobacteria_unclassified
Otu0000661	Bacteria	Bacteroidetes	Cytophagia	Cytophagales	Flammeovirgaceae	Marinoscillum
Otu0000662	Bacteria	Proteobacteria	Deltaproteobacteria	Desulfobacterales	Desulfobulbaceae	Desulforhopalus
Otu0000665	Bacteria	Actinobacteria	Acidimicrobiia	Acidimicrobiales	Sva0996_marine_group	Sva0996_marine_group_unclassified
Otu0000666	Bacteria	Proteobacteria	Alphaproteobacteria	OCS116_clade	OCS116_clade_unclassified	OCS116_clade_unclassified
Otu0000667	Bacteria	Firmicutes	Clostridia	Clostridiales	Family_XII	Fusibacter
Otu0000670	Bacteria	Proteobacteria	Gammaproteobacteria	BD7-8_marine_group	BD7-8_marine_group_unclassified	BD7-8_marine_group_unclassified
Otu0000673	Bacteria	Proteobacteria	Alphaproteobacteria	Rhizobiales	Hyphomicrobiaceae	Filomicrobium
Otu0000675	Bacteria	Chloroflexi	Anaerolineae	Anaerolineales	Anaerolineaceae	Anaerolineaceae_unclassified
Otu0000676	Bacteria	Actinobacteria	Acidimicrobiia	Acidimicrobiales	Sva0996_marine_group	Sva0996_marine_group_unclassified
Otu0000677	Bacteria	Bacteroidetes	Flavobacteriia	Flavobacteriales	Flavobacteriaceae	Chryseobacterium
Otu0000679	Bacteria	Proteobacteria	Gammaproteobacteria	Cellvibrionales	Porticoccaceae	SAR92_clade
Otu0000680	Bacteria	Proteobacteria	Alphaproteobacteria	Rhodospirillales	Rhodospirillaceae	Rhodospirillaceae_unclassified
Otu0000681	Bacteria	Actinobacteria	Acidimicrobiia	Acidimicrobiales	OM1_clade	OM1_clade_unclassified
Otu0000684	Bacteria	Proteobacteria	AEGEAN-245	AEGEAN-245_unclassified	AEGEAN-245_unclassified	AEGEAN-245_unclassified
Otu0000685	Bacteria	Proteobacteria	Gammaproteobacteria	Chromatiales	Chromatiaceae	Nitrosococcus
Otu0000688	Bacteria	Proteobacteria	Proteobacteria_unclassified	Proteobacteria_unclassified	Proteobacteria_unclassified	Proteobacteria_unclassified
Otu0000689	Bacteria	Proteobacteria	Deltaproteobacteria	Bdellovibrionales	Bdellovibrionaceae	Bdellovibrio
Otu0000690	Bacteria	Proteobacteria	Gammaproteobacteria	Gammaproteobacteria_unclassified	Gammaproteobacteria_unclassified	Gammaproteobacteria_unclassified
Otu0000694	Bacteria	Proteobacteria	Alphaproteobacteria	Rhizobiales	Rhodobiaceae	Methyloceanibacter
Otu0000696	Bacteria	Proteobacteria	Gammaproteobacteria	Oceanospirillales	Oceanospirillales_unclassified	Oceanospirillales_unclassified
Otu0000697	Bacteria	Proteobacteria	Betaproteobacteria	Burkholderiales	Comamonadaceae	Comamonadaceae_unclassified
Otu0000702	Bacteria	Proteobacteria	Gammaproteobacteria	Pseudomonadales	Pseudomonadaceae	Pseudomonas
Otu0000704	Bacteria	Proteobacteria	Alphaproteobacteria	Rhodospirillales	Rhodospirillaceae	Defluviicoccus
Otu0000706	Bacteria	Bacteroidetes	Flavobacteriia	Flavobacteriales	Flavobacteriaceae	NS5_marine_group
Otu0000709	Bacteria	Proteobacteria	Gammaproteobacteria	Gammaproteobacteria_unclassified	Gammaproteobacteria_unclassified	Gammaproteobacteria_unclassified
Otu0000710	Bacteria	Verrucomicrobia	OPB35_soil_group	OPB35_soil_group_unclassified	OPB35_soil_group_unclassified	OPB35_soil_group_unclassified
Otu0000711	Bacteria	Proteobacteria	Gammaproteobacteria	Gammaproteobacteria_unclassified	Gammaproteobacteria_unclassified	Gammaproteobacteria_unclassified
Otu0000713	Bacteria	Proteobacteria	Gammaproteobacteria	Gammaproteobacteria_unclassified	Gammaproteobacteria_unclassified	Gammaproteobacteria_unclassified
Otu0000714	Bacteria	Proteobacteria	Gammaproteobacteria	Gammaproteobacteria_unclassified	Gammaproteobacteria_unclassified	Gammaproteobacteria_unclassified
Otu0000716	Bacteria	Bacteroidetes	Cytophagia	Order_II	Rhodothermaceae	Rhodothermaceae_unclassified
Otu0000717	Bacteria	Proteobacteria	Gammaproteobacteria	Cellvibrionales	Porticoccaceae	Porticoccus
Otu0000719	Archaea	Thaumarchaeota	Marine_Group_I	Unknown_Order	Unknown_Family	Candidatus_Nitrosopumilus
Otu0000720	Bacteria	Proteobacteria	Gammaproteobacteria	Vibrionales	Vibrionaceae	Vibrio
Otu0000721	Bacteria	Bacteroidetes	Flavobacteriia	Flavobacteriales	Flavobacteriaceae	NS5_marine_group
Otu0000724	Bacteria	Proteobacteria	Gammaproteobacteria	Gammaproteobacteria_unclassified	Gammaproteobacteria_unclassified	Gammaproteobacteria_unclassified
Otu0000725	Bacteria	Proteobacteria	Deltaproteobacteria	SAR324_clade(Marine_group_B)	SAR324_clade(Marine_group_B)_unclassified	SAR324_clade(Marine_group_B)_unclassified
Otu0000726	Bacteria	Proteobacteria	Alphaproteobacteria	Alphaproteobacteria_unclassified	Alphaproteobacteria_unclassified	Alphaproteobacteria_unclassified
Otu0000727	Bacteria	Fusobacteria	Fusobacteriia	Fusobacteriales	Fusobacteriaceae	Ilyobacter
Otu0000728	Bacteria	Acidobacteria	Acidobacteria	Subgroup_6	Subgroup_6_unclassified	Subgroup_6_unclassified
Otu0000730	Archaea	Thaumarchaeota	Marine_Group_I	Unknown_Order	Unknown_Family	Candidatus_Nitrosopumilus
Otu0000735	Bacteria	Proteobacteria	Alphaproteobacteria	Rhodospirillales	Rhodospirillaceae	Rhodospirillaceae_unclassified
Otu0000740	Bacteria	Proteobacteria	Alphaproteobacteria	OCS116_clade	OCS116_clade_unclassified	OCS116_clade_unclassified
Otu0000744	Bacteria	Proteobacteria	Gammaproteobacteria	Gammaproteobacteria_unclassified	Gammaproteobacteria_unclassified	Gammaproteobacteria_unclassified
Otu0000748	Bacteria	Actinobacteria	Acidimicrobiia	Acidimicrobiales	Sva0996_marine_group	Sva0996_marine_group_unclassified
Otu0000749	Bacteria	Proteobacteria	Gammaproteobacteria	Gammaproteobacteria_unclassified	Gammaproteobacteria_unclassified	Gammaproteobacteria_unclassified
Otu0000750	Bacteria	Bacteroidetes	Flavobacteriia	Flavobacteriales	Cryomorphaceae	Owenweeksia
Otu0000751	Bacteria	Chloroflexi	SAR202_clade	SAR202_clade_unclassified	SAR202_clade_unclassified	SAR202_clade_unclassified
Otu0000752	Bacteria	Actinobacteria	Actinobacteria	PeM15	PeM15_unclassified	PeM15_unclassified
Otu0000753	Bacteria	Proteobacteria	Gammaproteobacteria	Gammaproteobacteria_unclassified	Gammaproteobacteria_unclassified	Gammaproteobacteria_unclassified
Otu0000756	Bacteria	Proteobacteria	Alphaproteobacteria	DB1-14	DB1-14_unclassified	DB1-14_unclassified
Otu0000758	Bacteria	Proteobacteria	Betaproteobacteria	Betaproteobacteria_unclassified	Betaproteobacteria_unclassified	Betaproteobacteria_unclassified
Otu0000759	Bacteria	Proteobacteria	Alphaproteobacteria	Rhizobiales	Rhizobiaceae	Neorhizobium
Otu0000761	Bacteria	Proteobacteria	Gammaproteobacteria	Oceanospirillales	Oceanospirillaceae	Pseudospirillum
Otu0000762	Bacteria	Gemmatimonadetes	Gemmatimonadetes	BD2-11_terrestrial_group	BD2-11_terrestrial_group_unclassified	BD2-11_terrestrial_group_unclassified
Otu0000763	Bacteria	Proteobacteria	Proteobacteria_unclassified	Proteobacteria_unclassified	Proteobacteria_unclassified	Proteobacteria_unclassified
Otu0000765	Bacteria	Nitrospirae	Nitrospira	Nitrospirales	Nitrospiraceae	Nitrospira
Otu0000766	Bacteria	Proteobacteria	Gammaproteobacteria	KI89A_clade	KI89A_clade_unclassified	KI89A_clade_unclassified
Otu0000767	Bacteria	Proteobacteria	Alphaproteobacteria	4-Org1-14	4-Org1-14_unclassified	4-Org1-14_unclassified
Otu0000768	Bacteria	Nitrospirae	Nitrospira	Nitrospirales	Nitrospiraceae	Nitrospira
Otu0000769	Bacteria	Bacteria_unclassified	Bacteria_unclassified	Bacteria_unclassified	Bacteria_unclassified	Bacteria_unclassified
Otu0000771	Bacteria	Bacteria_unclassified	Bacteria_unclassified	Bacteria_unclassified	Bacteria_unclassified	Bacteria_unclassified
Otu0000773	Bacteria	Proteobacteria	Alphaproteobacteria	Rhodobacterales	Rhodobacteraceae	Rhodobacteraceae_unclassified
Otu0000775	Bacteria	Proteobacteria	Gammaproteobacteria	Oceanospirillales	SAR86_clade	SAR86_clade_unclassified
Otu0000776	Bacteria	Proteobacteria	Gammaproteobacteria	Gammaproteobacteria_unclassified	Gammaproteobacteria_unclassified	Gammaproteobacteria_unclassified
Otu0000777	Bacteria	Proteobacteria	Betaproteobacteria	Burkholderiales	Comamonadaceae	Comamonadaceae_unclassified
Otu0000778	Bacteria	Bacteria_unclassified	Bacteria_unclassified	Bacteria_unclassified	Bacteria_unclassified	Bacteria_unclassified
Otu0000783	Bacteria	Proteobacteria	Gammaproteobacteria	Gammaproteobacteria_unclassified	Gammaproteobacteria_unclassified	Gammaproteobacteria_unclassified
Otu0000784	Bacteria	Bacteroidetes	Flavobacteriia	Flavobacteriales	Flavobacteriales_unclassified	Flavobacteriales_unclassified
Otu0000785	Bacteria	Proteobacteria	Gammaproteobacteria	KI89A_clade	KI89A_clade_unclassified	KI89A_clade_unclassified
Otu0000786	Bacteria	Verrucomicrobia	OPB35_soil_group	OPB35_soil_group_unclassified	OPB35_soil_group_unclassified	OPB35_soil_group_unclassified
Otu0000787	Bacteria	Proteobacteria	Alphaproteobacteria	Rhodobacterales	Rhodobacteraceae	Rhodobacteraceae_unclassified
Otu0000789	Bacteria	Gemmatimonadetes	Gemmatimonadetes	BD2-11_terrestrial_group	BD2-11_terrestrial_group_unclassified	BD2-11_terrestrial_group_unclassified
Otu0000790	Bacteria	Proteobacteria	Gammaproteobacteria	Pseudomonadales	Moraxellaceae	Psychrobacter
Otu0000791	Bacteria	Acidobacteria	Acidobacteria	Subgroup_6	Subgroup_6_unclassified	Subgroup_6_unclassified
Otu0000792	Bacteria	Bacteroidetes	Cytophagia	Cytophagales	Flammeovirgaceae	Flammeovirgaceae_unclassified
Otu0000794	Bacteria	Firmicutes	Negativicutes	Selenomonadales	Veillonellaceae	Veillonella
Otu0000795	Bacteria	Bacteroidetes	Bacteroidetes_unclassified	Bacteroidetes_unclassified	Bacteroidetes_unclassified	Bacteroidetes_unclassified
Otu0000797	Bacteria	Bacteroidetes	Flavobacteriia	Flavobacteriales	Flavobacteriaceae	Polaribacter
Otu0000798	Bacteria	Proteobacteria	Proteobacteria_unclassified	Proteobacteria_unclassified	Proteobacteria_unclassified	Proteobacteria_unclassified
Otu0000799	Bacteria	Proteobacteria	Deltaproteobacteria	Myxococcales	Sandaracinaceae	Sandaracinaceae_unclassified
Otu0000803	Bacteria	Chloroflexi	Anaerolineae	Anaerolineales	Anaerolineaceae	Anaerolineaceae_unclassified
Otu0000805	Bacteria	Actinobacteria	Acidimicrobiia	Acidimicrobiales	Sva0996_marine_group	Sva0996_marine_group_unclassified
Otu0000806	Bacteria	Cyanobacteria	Cyanobacteria	SubsectionIII	FamilyI	FamilyI_unclassified
Otu0000809	Bacteria	Proteobacteria	Gammaproteobacteria	Oceanospirillales	OM182_clade	OM182_clade_unclassified
Otu0000811	Bacteria	Proteobacteria	Gammaproteobacteria	Gammaproteobacteria_unclassified	Gammaproteobacteria_unclassified	Gammaproteobacteria_unclassified
Otu0000813	Bacteria	Firmicutes	Clostridia	Halanaerobiales	64K2	64K2_unclassified
Otu0000814	Bacteria	Proteobacteria	Gammaproteobacteria	Gammaproteobacteria_unclassified	Gammaproteobacteria_unclassified	Gammaproteobacteria_unclassified
Otu0000815	Bacteria	Bacteroidetes	Sphingobacteriia	Sphingobacteriales	Saprospiraceae	Saprospiraceae_unclassified
Otu0000818	Bacteria	Actinobacteria	Actinobacteria	PeM15	PeM15_unclassified	PeM15_unclassified
Otu0000819	Bacteria	Proteobacteria	Epsilonproteobacteria	Campylobacterales	Campylobacteraceae	Arcobacter
Otu0000820	Bacteria	Proteobacteria	Alphaproteobacteria	Alphaproteobacteria_unclassified	Alphaproteobacteria_unclassified	Alphaproteobacteria_unclassified
Otu0000821	Bacteria	Proteobacteria	Alphaproteobacteria	Alphaproteobacteria_unclassified	Alphaproteobacteria_unclassified	Alphaproteobacteria_unclassified
Otu0000823	Bacteria	Proteobacteria	Alphaproteobacteria	Alphaproteobacteria_unclassified	Alphaproteobacteria_unclassified	Alphaproteobacteria_unclassified
Otu0000824	Archaea	Archaea_unclassified	Archaea_unclassified	Archaea_unclassified	Archaea_unclassified	Archaea_unclassified
Otu0000825	Bacteria	Proteobacteria	Alphaproteobacteria	OCS116_clade	OCS116_clade_unclassified	OCS116_clade_unclassified
Otu0000826	Bacteria	Proteobacteria	Betaproteobacteria	Betaproteobacteria_unclassified	Betaproteobacteria_unclassified	Betaproteobacteria_unclassified
Otu0000827	Bacteria	Proteobacteria	Gammaproteobacteria	Gammaproteobacteria_unclassified	Gammaproteobacteria_unclassified	Gammaproteobacteria_unclassified
Otu0000830	Bacteria	Proteobacteria	Gammaproteobacteria	Oceanospirillales	Hahellaceae	Endozoicomonas
Otu0000831	Bacteria	Bacteroidetes	Bacteroidia	Bacteroidales	Marinilabiaceae	Marinifilum
Otu0000833	Bacteria	Proteobacteria	Alphaproteobacteria	Alphaproteobacteria_unclassified	Alphaproteobacteria_unclassified	Alphaproteobacteria_unclassified
Otu0000835	Bacteria	Proteobacteria	Alphaproteobacteria	Rhodobacterales	Rhodobacteraceae	Rhodobacteraceae_unclassified
Otu0000836	Bacteria	Proteobacteria	Proteobacteria_unclassified	Proteobacteria_unclassified	Proteobacteria_unclassified	Proteobacteria_unclassified
Otu0000840	Bacteria	Proteobacteria	Gammaproteobacteria	Oceanospirillales	Oceanospirillaceae	Amphritea
Otu0000842	Bacteria	Proteobacteria	Gammaproteobacteria	Vibrionales	Vibrionaceae	Photobacterium
Otu0000844	Bacteria	Proteobacteria	Alphaproteobacteria	OCS116_clade	OCS116_clade_unclassified	OCS116_clade_unclassified
Otu0000845	Bacteria	Chloroflexi	SAR202_clade	SAR202_clade_unclassified	SAR202_clade_unclassified	SAR202_clade_unclassified
Otu0000850	Bacteria	Proteobacteria	Gammaproteobacteria	Gammaproteobacteria_unclassified	Gammaproteobacteria_unclassified	Gammaproteobacteria_unclassified
Otu0000851	Bacteria	Proteobacteria	Gammaproteobacteria	Oceanospirillales	Oceanospirillaceae	Oceanospirillaceae_unclassified
Otu0000853	Bacteria	Proteobacteria	Gammaproteobacteria	Gammaproteobacteria_unclassified	Gammaproteobacteria_unclassified	Gammaproteobacteria_unclassified
Otu0000854	Bacteria	Proteobacteria	Gammaproteobacteria	Gammaproteobacteria_unclassified	Gammaproteobacteria_unclassified	Gammaproteobacteria_unclassified
Otu0000855	Bacteria	Proteobacteria	Alphaproteobacteria	Alphaproteobacteria_unclassified	Alphaproteobacteria_unclassified	Alphaproteobacteria_unclassified
Otu0000857	Bacteria	Proteobacteria	Alphaproteobacteria	Rhizobiales	Phyllobacteriaceae	Pseudahrensia
Otu0000858	Bacteria	Chloroflexi	Anaerolineae	Anaerolineales	Anaerolineaceae	Anaerolineaceae_unclassified
Otu0000859	Bacteria	Proteobacteria	Gammaproteobacteria	Gammaproteobacteria_unclassified	Gammaproteobacteria_unclassified	Gammaproteobacteria_unclassified
Otu0000863	Bacteria	Proteobacteria	Gammaproteobacteria	Alteromonadales	Ferrimonadaceae	Ferrimonas
Otu0000864	Bacteria	Firmicutes	Firmicutes_unclassified	Firmicutes_unclassified	Firmicutes_unclassified	Firmicutes_unclassified
Otu0000866	Bacteria	Verrucomicrobia	OPB35_soil_group	OPB35_soil_group_unclassified	OPB35_soil_group_unclassified	OPB35_soil_group_unclassified
Otu0000867	Bacteria	Proteobacteria	Gammaproteobacteria	Gammaproteobacteria_unclassified	Gammaproteobacteria_unclassified	Gammaproteobacteria_unclassified
Otu0000868	Bacteria	Proteobacteria	Proteobacteria_unclassified	Proteobacteria_unclassified	Proteobacteria_unclassified	Proteobacteria_unclassified
Otu0000871	Bacteria	Proteobacteria	Gammaproteobacteria	Oceanospirillales	Oceanospirillaceae	Oceanospirillaceae_unclassified
Otu0000873	Bacteria	Proteobacteria	Proteobacteria_unclassified	Proteobacteria_unclassified	Proteobacteria_unclassified	Proteobacteria_unclassified
Otu0000874	Bacteria	Bacteroidetes	Bacteroidia	Bacteroidales	Prevotellaceae	Prevotellaceae_NK3B31_group
Otu0000875	Bacteria	Proteobacteria	Alphaproteobacteria	Rhodobacterales	Rhodobacteraceae	Rhodobacteraceae_unclassified
Otu0000877	Bacteria	Proteobacteria	Deltaproteobacteria	Sh765B-TzT-29	Sh765B-TzT-29_unclassified	Sh765B-TzT-29_unclassified
Otu0000878	Bacteria	Proteobacteria	Gammaproteobacteria	Gammaproteobacteria_unclassified	Gammaproteobacteria_unclassified	Gammaproteobacteria_unclassified
Otu0000880	Bacteria	Proteobacteria	Gammaproteobacteria	Gammaproteobacteria_unclassified	Gammaproteobacteria_unclassified	Gammaproteobacteria_unclassified
Otu0000881	Bacteria	Actinobacteria	Acidimicrobiia	Acidimicrobiales	Sva0996_marine_group	Sva0996_marine_group_unclassified
Otu0000882	Bacteria	Bacteria_unclassified	Bacteria_unclassified	Bacteria_unclassified	Bacteria_unclassified	Bacteria_unclassified
Otu0000884	Bacteria	Proteobacteria	Alphaproteobacteria	Rhizobiales	Rhizobiales_unclassified	Rhizobiales_unclassified
Otu0000885	Bacteria	Proteobacteria	Alphaproteobacteria	Alphaproteobacteria_unclassified	Alphaproteobacteria_unclassified	Alphaproteobacteria_unclassified
Otu0000886	Bacteria	Proteobacteria	Alphaproteobacteria	Rhodobacterales	Rhodobacteraceae	Rhodobacteraceae_unclassified
Otu0000887	Bacteria	Chloroflexi	SAR202_clade	SAR202_clade_unclassified	SAR202_clade_unclassified	SAR202_clade_unclassified
Otu0000889	Archaea	Thaumarchaeota	Marine_Group_I	Marine_Group_I_unclassified	Marine_Group_I_unclassified	Marine_Group_I_unclassified
Otu0000890	Bacteria	Proteobacteria	Alphaproteobacteria	Rickettsiales	Rickettsiales_unclassified	Rickettsiales_unclassified
Otu0000891	Bacteria	Bacteroidetes	Cytophagia	Cytophagales	Flammeovirgaceae	Ekhidna
Otu0000892	Bacteria	Chloroflexi	SAR202_clade	SAR202_clade_unclassified	SAR202_clade_unclassified	SAR202_clade_unclassified
Otu0000893	Bacteria	Proteobacteria	Gammaproteobacteria	Gammaproteobacteria_unclassified	Gammaproteobacteria_unclassified	Gammaproteobacteria_unclassified
Otu0000895	Bacteria	Actinobacteria	Acidimicrobiia	Acidimicrobiales	Sva0996_marine_group	Sva0996_marine_group_unclassified
Otu0000896	Bacteria	Proteobacteria	Alphaproteobacteria	Rhodospirillales	Rhodospirillaceae	Rhodospirillaceae_unclassified
Otu0000897	Bacteria	Proteobacteria	Alphaproteobacteria	Rhodobacterales	Rhodobacteraceae	Rhodobacteraceae_unclassified
Otu0000899	Bacteria	Proteobacteria	Alphaproteobacteria	Alphaproteobacteria_unclassified	Alphaproteobacteria_unclassified	Alphaproteobacteria_unclassified
Otu0000901	Bacteria	Bacteroidetes	Flavobacteriia	Flavobacteriales	Flavobacteriaceae	Flavobacteriaceae_unclassified
Otu0000902	Bacteria	Actinobacteria	Actinobacteria	Corynebacteriales	Corynebacteriaceae	Corynebacteriaceae_unclassified
Otu0000903	Bacteria	Proteobacteria	Alphaproteobacteria	Alphaproteobacteria_unclassified	Alphaproteobacteria_unclassified	Alphaproteobacteria_unclassified
Otu0000907	Bacteria	Actinobacteria	Acidimicrobiia	Acidimicrobiales	OM1_clade	Candidatus_Actinomarina
Otu0000913	Bacteria	Bacteroidetes	Flavobacteriia	Flavobacteriales	Flavobacteriaceae	Flavobacteriaceae_unclassified
Otu0000914	Bacteria	Proteobacteria	Gammaproteobacteria	KI89A_clade	KI89A_clade_unclassified	KI89A_clade_unclassified
Otu0000919	Bacteria	Proteobacteria	Gammaproteobacteria	Gammaproteobacteria_unclassified	Gammaproteobacteria_unclassified	Gammaproteobacteria_unclassified
Otu0000920	Bacteria	Proteobacteria	Gammaproteobacteria	Gammaproteobacteria_unclassified	Gammaproteobacteria_unclassified	Gammaproteobacteria_unclassified
Otu0000921	Bacteria	Proteobacteria	Gammaproteobacteria	Oceanospirillales	Oceanospirillales_unclassified	Oceanospirillales_unclassified
Otu0000923	Bacteria	Bacteroidetes	Cytophagia	Order_II	Rhodothermaceae	Rhodothermaceae_unclassified
Otu0000926	Bacteria	Proteobacteria	Alphaproteobacteria	Alphaproteobacteria_unclassified	Alphaproteobacteria_unclassified	Alphaproteobacteria_unclassified
Otu0000927	Bacteria	Proteobacteria	Gammaproteobacteria	HOC36	HOC36_unclassified	HOC36_unclassified
Otu0000929	Archaea	Thaumarchaeota	Marine_Group_I	Cenarchaeales	Cenarchaeaceae	Cenarchaeum
Otu0000930	Bacteria	Actinobacteria	Actinobacteria	Micrococcales	Micrococcales_unclassified	Micrococcales_unclassified
Otu0000931	Bacteria	Proteobacteria	Alphaproteobacteria	Rhodospirillales	Rhodospirillaceae	Rhodospirillaceae_unclassified
Otu0000932	Bacteria	Bacteria_unclassified	Bacteria_unclassified	Bacteria_unclassified	Bacteria_unclassified	Bacteria_unclassified
Otu0000933	Bacteria	Firmicutes	Bacilli	Lactobacillales	Lactobacillaceae	Lactobacillus
Otu0000937	Bacteria	Proteobacteria	Gammaproteobacteria	Oceanospirillales	Oceanospirillaceae	Neptuniibacter
Otu0000939	Archaea	Thaumarchaeota	Marine_Group_I	Unknown_Order	Unknown_Family	Unknown_Family_unclassified
Otu0000940	Bacteria	Marinimicrobia_(SAR406_clade)	Marinimicrobia_(SAR406_clade)_unclassified	Marinimicrobia_(SAR406_clade)_unclassified	Marinimicrobia_(SAR406_clade)_unclassified	Marinimicrobia_(SAR406_clade)_unclassified
Otu0000941	Bacteria	Proteobacteria	Gammaproteobacteria	Oceanospirillales	Oceanospirillales_unclassified	Oceanospirillales_unclassified
Otu0000943	Bacteria	Proteobacteria	Alphaproteobacteria	Rhizobiales	Rhizobiales_unclassified	Rhizobiales_unclassified
Otu0000944	Bacteria	Proteobacteria	Gammaproteobacteria	Alteromonadales	Pseudoalteromonadaceae	Algicola
Otu0000945	Bacteria	Proteobacteria	Gammaproteobacteria	Gammaproteobacteria_unclassified	Gammaproteobacteria_unclassified	Gammaproteobacteria_unclassified
Otu0000947	Bacteria	Proteobacteria	Alphaproteobacteria	SAR11_clade	Surface_1	Surface_1_unclassified
Otu0000948	Bacteria	Proteobacteria	Alphaproteobacteria	Rhodobacterales	Rhodobacteraceae	Rhodobacteraceae_unclassified
Otu0000951	Bacteria	Acidobacteria	Acidobacteria	Subgroup_6	Subgroup_6_unclassified	Subgroup_6_unclassified
Otu0000953	Bacteria	Bacteria_unclassified	Bacteria_unclassified	Bacteria_unclassified	Bacteria_unclassified	Bacteria_unclassified
Otu0000954	Bacteria	Bacteroidetes	Flavobacteriia	Flavobacteriales	Flavobacteriaceae	NS5_marine_group
Otu0000955	Bacteria	Proteobacteria	Gammaproteobacteria	Gammaproteobacteria_unclassified	Gammaproteobacteria_unclassified	Gammaproteobacteria_unclassified
Otu0000956	Bacteria	Chloroflexi	SAR202_clade	SAR202_clade_unclassified	SAR202_clade_unclassified	SAR202_clade_unclassified
Otu0000959	Bacteria	Proteobacteria	Gammaproteobacteria	Gammaproteobacteria_unclassified	Gammaproteobacteria_unclassified	Gammaproteobacteria_unclassified
Otu0000960	Bacteria	Proteobacteria	Gammaproteobacteria	Gammaproteobacteria_unclassified	Gammaproteobacteria_unclassified	Gammaproteobacteria_unclassified
Otu0000961	Bacteria	Proteobacteria	Alphaproteobacteria	Rhodobacterales	Rhodobacteraceae	Rhodobacteraceae_unclassified
Otu0000963	Bacteria	Proteobacteria	Alphaproteobacteria	Rhodobacterales	Rhodobacteraceae	Rhodobacteraceae_unclassified
Otu0000964	Bacteria	Proteobacteria	Alphaproteobacteria	Alphaproteobacteria_unclassified	Alphaproteobacteria_unclassified	Alphaproteobacteria_unclassified
Otu0000965	Bacteria	Bacteroidetes	Flavobacteriia	Flavobacteriales	NS9_marine_group	NS9_marine_group_unclassified
Otu0000967	Bacteria	Proteobacteria	Deltaproteobacteria	Desulfovibrionales	Desulfovibrionaceae	Desulfovibrio
Otu0000968	Bacteria	Bacteroidetes	Flavobacteriia	Flavobacteriales	Flavobacteriaceae	Actibacter
Otu0000969	Bacteria	Proteobacteria	Gammaproteobacteria	Chromatiales	Chromatiales_unclassified	Chromatiales_unclassified
Otu0000970	Bacteria	Proteobacteria	Alphaproteobacteria	Rhodobacterales	Rhodobacteraceae	Rhodobacteraceae_unclassified
Otu0000971	Bacteria	Firmicutes	Clostridia	Clostridiales	Ruminococcaceae	Faecalibacterium
Otu0000972	Bacteria	Proteobacteria	Gammaproteobacteria	Pseudomonadales	Pseudomonadaceae	Pseudomonas
Otu0000973	Bacteria	Chloroflexi	SAR202_clade	SAR202_clade_unclassified	SAR202_clade_unclassified	SAR202_clade_unclassified
Otu0000974	Bacteria	Proteobacteria	Proteobacteria_unclassified	Proteobacteria_unclassified	Proteobacteria_unclassified	Proteobacteria_unclassified
Otu0000975	Bacteria	Proteobacteria	Betaproteobacteria	Burkholderiales	Comamonadaceae	Pelomonas
Otu0000977	Bacteria	Proteobacteria	Alphaproteobacteria	Alphaproteobacteria_unclassified	Alphaproteobacteria_unclassified	Alphaproteobacteria_unclassified
Otu0000978	Bacteria	Actinobacteria	Actinobacteria	Actinobacteria_unclassified	Actinobacteria_unclassified	Actinobacteria_unclassified
Otu0000979	Bacteria	Proteobacteria	Proteobacteria_unclassified	Proteobacteria_unclassified	Proteobacteria_unclassified	Proteobacteria_unclassified
Otu0000982	Bacteria	Proteobacteria	Alphaproteobacteria	Alphaproteobacteria_unclassified	Alphaproteobacteria_unclassified	Alphaproteobacteria_unclassified
Otu0000983	Bacteria	Proteobacteria	Gammaproteobacteria	Gammaproteobacteria_unclassified	Gammaproteobacteria_unclassified	Gammaproteobacteria_unclassified
Otu0000985	Bacteria	Proteobacteria	Alphaproteobacteria	SAR11_clade	Surface_1	Candidatus_Pelagibacter
Otu0000986	Bacteria	Proteobacteria	Gammaproteobacteria	Gammaproteobacteria_unclassified	Gammaproteobacteria_unclassified	Gammaproteobacteria_unclassified
Otu0000987	Bacteria	Proteobacteria	Gammaproteobacteria	Oceanospirillales	Hahellaceae	Endozoicomonas
Otu0000989	Bacteria	Proteobacteria	Alphaproteobacteria	Sphingomonadales	Sphingomonadaceae	Sphingorhabdus
Otu0000990	Bacteria	Firmicutes	Clostridia	Halanaerobiales	64K2	64K2_unclassified
Otu0000991	Bacteria	Proteobacteria	Alphaproteobacteria	Rhodobacterales	Rhodobacteraceae	Rhodobacteraceae_unclassified
Otu0000992	Bacteria	Proteobacteria	Alphaproteobacteria	Rhizobiales	Rhodobiaceae	Rhodobium
Otu0000993	Bacteria	Proteobacteria	Alphaproteobacteria	Rhodospirillales	Rhodospirillales_unclassified	Rhodospirillales_unclassified
Otu0000994	Bacteria	Proteobacteria	Gammaproteobacteria	Gammaproteobacteria_unclassified	Gammaproteobacteria_unclassified	Gammaproteobacteria_unclassified
Otu0000995	Bacteria	Proteobacteria	Gammaproteobacteria	Cellvibrionales	Cellvibrionales_unclassified	Cellvibrionales_unclassified
Otu0000996	Bacteria	Proteobacteria	Deltaproteobacteria	SAR324_clade(Marine_group_B)	SAR324_clade(Marine_group_B)_unclassified	SAR324_clade(Marine_group_B)_unclassified
Otu0000997	Bacteria	Proteobacteria	Alphaproteobacteria	Rhodobacterales	Rhodobacteraceae	Rhodobacteraceae_unclassified
Otu0001000	Bacteria	Chloroflexi	TK10	TK10_unclassified	TK10_unclassified	TK10_unclassified
Otu0001001	Bacteria	Bacteroidetes	Flavobacteriia	Flavobacteriales	Flavobacteriaceae	NS5_marine_group
Otu0001004	Bacteria	Proteobacteria	Epsilonproteobacteria	Campylobacterales	Campylobacteraceae	Arcobacter
Otu0001007	Bacteria	Gemmatimonadetes	Gemmatimonadetes	BD2-11_terrestrial_group	BD2-11_terrestrial_group_unclassified	BD2-11_terrestrial_group_unclassified
Otu0001008	Bacteria	Proteobacteria	Gammaproteobacteria	Oceanospirillales	SAR86_clade	SAR86_clade_unclassified
Otu0001009	Bacteria	Proteobacteria	Alphaproteobacteria	Sphingomonadales	Erythrobacteraceae	Erythrobacter
Otu0001010	Bacteria	Proteobacteria	Gammaproteobacteria	Alteromonadales	Colwelliaceae	Thalassotalea
Otu0001011	Bacteria	Proteobacteria	Alphaproteobacteria	Rhizobiales	Phyllobacteriaceae	Pseudahrensia
Otu0001013	Bacteria	Actinobacteria	Actinobacteria	Actinomycetales	Actinomycetaceae	Actinomyces
Otu0001015	Bacteria	Proteobacteria	Alphaproteobacteria	Alphaproteobacteria_unclassified	Alphaproteobacteria_unclassified	Alphaproteobacteria_unclassified
Otu0001017	Bacteria	Firmicutes	Bacilli	Lactobacillales	Streptococcaceae	Streptococcus
Otu0001020	Archaea	Euryarchaeota	Thermoplasmata	Thermoplasmatales	Marine_Group_II	Marine_Group_II_unclassified
Otu0001022	Bacteria	Proteobacteria	Alphaproteobacteria	Rickettsiales	SAR116_clade	SAR116_clade_unclassified
Otu0001023	Bacteria	Bacteroidetes	Sphingobacteriia	Sphingobacteriales	Saprospiraceae	Lewinella
Otu0001024	Bacteria	Bacteria_unclassified	Bacteria_unclassified	Bacteria_unclassified	Bacteria_unclassified	Bacteria_unclassified
Otu0001027	Bacteria	Proteobacteria	Alphaproteobacteria	Rhodobacterales	Rhodobacteraceae	Pseudovibrio
Otu0001028	Bacteria	Proteobacteria	Gammaproteobacteria	Cellvibrionales	Cellvibrionaceae	Pseudomaricurvus
Otu0001029	Bacteria	Bacteria_unclassified	Bacteria_unclassified	Bacteria_unclassified	Bacteria_unclassified	Bacteria_unclassified
Otu0001030	Bacteria	Proteobacteria	Gammaproteobacteria	Gammaproteobacteria_unclassified	Gammaproteobacteria_unclassified	Gammaproteobacteria_unclassified
Otu0001031	Bacteria	Proteobacteria	Gammaproteobacteria	Thiotrichales	Thiotrichaceae	Thiothrix
Otu0001032	Bacteria	Proteobacteria	Alphaproteobacteria	SAR11_clade	Surface_4	Surface_4_unclassified
Otu0001033	Bacteria	Bacteroidetes	Cytophagia	Cytophagales	Flammeovirgaceae	Ekhidna
Otu0001035	Bacteria	Proteobacteria	Alphaproteobacteria	Alphaproteobacteria_unclassified	Alphaproteobacteria_unclassified	Alphaproteobacteria_unclassified
Otu0001037	Bacteria	Proteobacteria	Gammaproteobacteria	Alteromonadales	Moritellaceae	Paramoritella
Otu0001039	Bacteria	Proteobacteria	SC3-20	SC3-20_unclassified	SC3-20_unclassified	SC3-20_unclassified
Otu0001040	Bacteria	Proteobacteria	Gammaproteobacteria	Gammaproteobacteria_unclassified	Gammaproteobacteria_unclassified	Gammaproteobacteria_unclassified
Otu0001041	Bacteria	Proteobacteria	Gammaproteobacteria	Gammaproteobacteria_unclassified	Gammaproteobacteria_unclassified	Gammaproteobacteria_unclassified
Otu0001042	Bacteria	Cyanobacteria	Cyanobacteria	SubsectionI	FamilyI	FamilyI_unclassified
Otu0001043	Bacteria	Proteobacteria	Gammaproteobacteria	Gammaproteobacteria_unclassified	Gammaproteobacteria_unclassified	Gammaproteobacteria_unclassified
Otu0001044	Bacteria	Proteobacteria	Proteobacteria_unclassified	Proteobacteria_unclassified	Proteobacteria_unclassified	Proteobacteria_unclassified
Otu0001047	Bacteria	Firmicutes	Negativicutes	Selenomonadales	Veillonellaceae	Veillonella
Otu0001049	Bacteria	Proteobacteria	Gammaproteobacteria	Gammaproteobacteria_unclassified	Gammaproteobacteria_unclassified	Gammaproteobacteria_unclassified
Otu0001050	Bacteria	Proteobacteria	Alphaproteobacteria	Rhodobacterales	Rhodobacteraceae	Rhodobacteraceae_unclassified
Otu0001053	Bacteria	Proteobacteria	Gammaproteobacteria	Gammaproteobacteria_unclassified	Gammaproteobacteria_unclassified	Gammaproteobacteria_unclassified
Otu0001054	Bacteria	Proteobacteria	Gammaproteobacteria	Gammaproteobacteria_unclassified	Gammaproteobacteria_unclassified	Gammaproteobacteria_unclassified
Otu0001056	Bacteria	Actinobacteria	Actinobacteria	Micrococcales	Micrococcaceae	Micrococcus
Otu0001057	Bacteria	Firmicutes	Bacilli	Lactobacillales	Streptococcaceae	Streptococcus
Otu0001058	Bacteria	Proteobacteria	Alphaproteobacteria	Rhodobacterales	Rhodobacteraceae	Rhodobacteraceae_unclassified
Otu0001059	Bacteria	Firmicutes	Bacilli	Bacillales	Bacillales_unclassified	Bacillales_unclassified
Otu0001060	Bacteria	Proteobacteria	Deltaproteobacteria	Sh765B-TzT-29	Sh765B-TzT-29_unclassified	Sh765B-TzT-29_unclassified
Otu0001061	Bacteria	Proteobacteria	Gammaproteobacteria	Gammaproteobacteria_unclassified	Gammaproteobacteria_unclassified	Gammaproteobacteria_unclassified
Otu0001063	Bacteria	PAUC34f	PAUC34f_unclassified	PAUC34f_unclassified	PAUC34f_unclassified	PAUC34f_unclassified
Otu0001066	Bacteria	Bacteroidetes	Flavobacteriia	Flavobacteriales	Flavobacteriaceae	Flavobacteriaceae_unclassified
Otu0001067	Bacteria	Proteobacteria	Gammaproteobacteria	Cellvibrionales	Cellvibrionaceae	Maricurvus
Otu0001069	Bacteria	Planctomycetes	Planctomycetacia	Planctomycetales	Planctomycetaceae	Blastopirellula
Otu0001071	Bacteria	Proteobacteria	Alphaproteobacteria	Rhizobiales	Bradyrhizobiaceae	Bradyrhizobium
Otu0001073	Bacteria	Acidobacteria	Acidobacteria	Subgroup_6	Subgroup_6_unclassified	Subgroup_6_unclassified
Otu0001075	Bacteria	Proteobacteria	Gammaproteobacteria	Gammaproteobacteria_unclassified	Gammaproteobacteria_unclassified	Gammaproteobacteria_unclassified
Otu0001076	Bacteria	Proteobacteria	Gammaproteobacteria	Gammaproteobacteria_unclassified	Gammaproteobacteria_unclassified	Gammaproteobacteria_unclassified
Otu0001079	Bacteria	Marinimicrobia_(SAR406_clade)	Marinimicrobia_(SAR406_clade)_unclassified	Marinimicrobia_(SAR406_clade)_unclassified	Marinimicrobia_(SAR406_clade)_unclassified	Marinimicrobia_(SAR406_clade)_unclassified
Otu0001080	Bacteria	Firmicutes	Bacilli	Bacillales	Planococcaceae	Planococcaceae_unclassified
Otu0001081	Bacteria	Proteobacteria	Gammaproteobacteria	KI89A_clade	KI89A_clade_unclassified	KI89A_clade_unclassified
Otu0001082	Bacteria	Spirochaetae	Spirochaetes	Spirochaetales	Spirochaetaceae	Spirochaeta_2
Otu0001083	Bacteria	Chloroflexi	Anaerolineae	Anaerolineales	Anaerolineaceae	Anaerolineaceae_unclassified
Otu0001084	Bacteria	Firmicutes	Clostridia	Halanaerobiales	64K2	64K2_unclassified
Otu0001086	Bacteria	Proteobacteria	Alphaproteobacteria	Alphaproteobacteria_unclassified	Alphaproteobacteria_unclassified	Alphaproteobacteria_unclassified
Otu0001087	Bacteria	Chloroflexi	SAR202_clade	SAR202_clade_unclassified	SAR202_clade_unclassified	SAR202_clade_unclassified
Otu0001088	Bacteria	Bacteroidetes	Flavobacteriia	Flavobacteriales	Flavobacteriaceae	NS4_marine_group
Otu0001089	Bacteria	Bacteroidetes	Flavobacteriia	Flavobacteriales	Flavobacteriaceae	Flavobacteriaceae_unclassified
Otu0001090	Bacteria	Proteobacteria	Gammaproteobacteria	Vibrionales	Vibrionaceae	Vibrionaceae_unclassified
Otu0001091	Bacteria	Bacteria_unclassified	Bacteria_unclassified	Bacteria_unclassified	Bacteria_unclassified	Bacteria_unclassified
Otu0001095	Bacteria	Proteobacteria	Deltaproteobacteria	Sh765B-TzT-29	Sh765B-TzT-29_unclassified	Sh765B-TzT-29_unclassified
Otu0001096	Bacteria	Chloroflexi	TK10	TK10_unclassified	TK10_unclassified	TK10_unclassified
Otu0001100	Bacteria	Proteobacteria	Alphaproteobacteria	Rhodobacterales	Rhodobacteraceae	Rhodobacteraceae_unclassified
Otu0001101	Bacteria	Proteobacteria	Proteobacteria_unclassified	Proteobacteria_unclassified	Proteobacteria_unclassified	Proteobacteria_unclassified
Otu0001102	Bacteria	Proteobacteria	Gammaproteobacteria	Gammaproteobacteria_unclassified	Gammaproteobacteria_unclassified	Gammaproteobacteria_unclassified
Otu0001104	Bacteria	Chloroflexi	SAR202_clade	SAR202_clade_unclassified	SAR202_clade_unclassified	SAR202_clade_unclassified
Otu0001107	Bacteria	Proteobacteria	Deltaproteobacteria	Desulfobacterales	Desulfobacteraceae	Desulfatitalea
Otu0001109	Bacteria	Proteobacteria	Alphaproteobacteria	SAR11_clade	Surface_1	Surface_1_unclassified
Otu0001110	Bacteria	Acidobacteria	Acidobacteria	Subgroup_9	Subgroup_9_unclassified	Subgroup_9_unclassified
Otu0001111	Bacteria	Proteobacteria	Alphaproteobacteria	Alphaproteobacteria_unclassified	Alphaproteobacteria_unclassified	Alphaproteobacteria_unclassified
Otu0001112	Bacteria	Proteobacteria	Gammaproteobacteria	Gammaproteobacteria_unclassified	Gammaproteobacteria_unclassified	Gammaproteobacteria_unclassified
Otu0001113	Bacteria	Proteobacteria	Gammaproteobacteria	Oceanospirillales	Oceanospirillales_unclassified	Oceanospirillales_unclassified
Otu0001115	Archaea	Thaumarchaeota	Marine_Group_I	Unknown_Order	Unknown_Family	Candidatus_Nitrosopelagicus
Otu0001117	Bacteria	Proteobacteria	Gammaproteobacteria	Alteromonadales	Colwelliaceae	Colwellia
Otu0001119	Bacteria	Bacteroidetes	Bacteroidia	Bacteroidales	Prevotellaceae	Prevotella_7
Otu0001120	Bacteria	Bacteroidetes	Flavobacteriia	Flavobacteriales	Flavobacteriaceae	NS3a_marine_group
Otu0001121	Bacteria	Chloroflexi	Chloroflexi_unclassified	Chloroflexi_unclassified	Chloroflexi_unclassified	Chloroflexi_unclassified
Otu0001122	Bacteria	Bacteria_unclassified	Bacteria_unclassified	Bacteria_unclassified	Bacteria_unclassified	Bacteria_unclassified
Otu0001124	Bacteria	Proteobacteria	Alphaproteobacteria	Alphaproteobacteria_unclassified	Alphaproteobacteria_unclassified	Alphaproteobacteria_unclassified
Otu0001126	Bacteria	Proteobacteria	Alphaproteobacteria	Rhodospirillales	Rhodospirillaceae	Pelagibius
Otu0001127	Bacteria	Proteobacteria	Gammaproteobacteria	Pseudomonadales	Pseudomonadaceae	Pseudomonas
Otu0001128	Bacteria	Proteobacteria	Alphaproteobacteria	Rhizobiales	Rhodobiaceae	Anderseniella
Otu0001130	Archaea	Thaumarchaeota	Marine_Group_I	Marine_Group_I_unclassified	Marine_Group_I_unclassified	Marine_Group_I_unclassified
Otu0001133	Bacteria	Bacteria_unclassified	Bacteria_unclassified	Bacteria_unclassified	Bacteria_unclassified	Bacteria_unclassified
Otu0001134	Bacteria	Proteobacteria	Deltaproteobacteria	Sh765B-TzT-29	Sh765B-TzT-29_unclassified	Sh765B-TzT-29_unclassified
Otu0001136	Bacteria	Proteobacteria	Epsilonproteobacteria	Campylobacterales	Campylobacterales_unclassified	Campylobacterales_unclassified
Otu0001137	Bacteria	Proteobacteria	Alphaproteobacteria	Rhodobacterales	Rhodobacteraceae	Rhodobacteraceae_unclassified
Otu0001138	Bacteria	Proteobacteria	Alphaproteobacteria	Rickettsiales	SAR116_clade	SAR116_clade_unclassified
Otu0001139	Bacteria	Acidobacteria	Acidobacteria	Subgroup_3	PAUC26f	PAUC26f_unclassified
Otu0001140	Bacteria	Proteobacteria	Gammaproteobacteria	Vibrionales	Vibrionaceae	Vibrionaceae_unclassified
Otu0001141	Bacteria	Chloroflexi	SAR202_clade	SAR202_clade_unclassified	SAR202_clade_unclassified	SAR202_clade_unclassified
Otu0001142	Bacteria	Bacteroidetes	Flavobacteriia	Flavobacteriales	Flavobacteriaceae	Gilvibacter
Otu0001144	Bacteria	PAUC34f	PAUC34f_unclassified	PAUC34f_unclassified	PAUC34f_unclassified	PAUC34f_unclassified
Otu0001145	Bacteria	Proteobacteria	Gammaproteobacteria	Cellvibrionales	Porticoccaceae	Porticoccus
Otu0001147	Bacteria	Proteobacteria	Gammaproteobacteria	Gammaproteobacteria_unclassified	Gammaproteobacteria_unclassified	Gammaproteobacteria_unclassified
Otu0001149	Archaea	Thaumarchaeota	Marine_Group_I	Marine_Group_I_unclassified	Marine_Group_I_unclassified	Marine_Group_I_unclassified
Otu0001150	Bacteria	Proteobacteria	Gammaproteobacteria	Gammaproteobacteria_unclassified	Gammaproteobacteria_unclassified	Gammaproteobacteria_unclassified
Otu0001151	Bacteria	Proteobacteria	Alphaproteobacteria	Alphaproteobacteria_unclassified	Alphaproteobacteria_unclassified	Alphaproteobacteria_unclassified
Otu0001154	Bacteria	Chloroflexi	SAR202_clade	SAR202_clade_unclassified	SAR202_clade_unclassified	SAR202_clade_unclassified
Otu0001155	Bacteria	Bacteria_unclassified	Bacteria_unclassified	Bacteria_unclassified	Bacteria_unclassified	Bacteria_unclassified
Otu0001158	Bacteria	Chloroflexi	SAR202_clade	SAR202_clade_unclassified	SAR202_clade_unclassified	SAR202_clade_unclassified
Otu0001159	Bacteria	Proteobacteria	Gammaproteobacteria	Gammaproteobacteria_unclassified	Gammaproteobacteria_unclassified	Gammaproteobacteria_unclassified
Otu0001160	Bacteria	Proteobacteria	Gammaproteobacteria	Gammaproteobacteria_unclassified	Gammaproteobacteria_unclassified	Gammaproteobacteria_unclassified
Otu0001161	Bacteria	Proteobacteria	Proteobacteria_unclassified	Proteobacteria_unclassified	Proteobacteria_unclassified	Proteobacteria_unclassified
Otu0001162	Bacteria	Proteobacteria	Deltaproteobacteria	Myxococcales	P3OB-42	P3OB-42_unclassified
Otu0001163	Bacteria	Bacteroidetes	Bacteroidia	Bacteroidales	Prevotellaceae	Prevotella_9
Otu0001164	Bacteria	Proteobacteria	Gammaproteobacteria	Oceanospirillales	Oceanospirillales_unclassified	Oceanospirillales_unclassified
Otu0001167	Bacteria	Proteobacteria	Alphaproteobacteria	Alphaproteobacteria_unclassified	Alphaproteobacteria_unclassified	Alphaproteobacteria_unclassified
Otu0001168	Bacteria	Proteobacteria	Gammaproteobacteria	Gammaproteobacteria_unclassified	Gammaproteobacteria_unclassified	Gammaproteobacteria_unclassified
Otu0001172	Bacteria	Proteobacteria	Alphaproteobacteria	DB1-14	DB1-14_unclassified	DB1-14_unclassified
Otu0001173	Bacteria	Proteobacteria	Alphaproteobacteria	Rhodobacterales	Rhodobacteraceae	Rhodobacteraceae_unclassified
Otu0001174	Bacteria	Actinobacteria	Acidimicrobiia	Acidimicrobiales	Sva0996_marine_group	Sva0996_marine_group_unclassified
Otu0001175	Archaea	Thaumarchaeota	Marine_Group_I	Unknown_Order	Unknown_Family	Unknown_Family_unclassified
Otu0001176	Bacteria	Bacteroidetes	Flavobacteriia	Flavobacteriales	Flavobacteriaceae	Flavobacteriaceae_unclassified
Otu0001177	Bacteria	Bacteroidetes	Flavobacteriia	Flavobacteriales	Flavobacteriaceae	NS5_marine_group
Otu0001181	Bacteria	Firmicutes	Clostridia	Clostridiales	Family_XII	Fusibacter
Otu0001182	Bacteria	Bacteria_unclassified	Bacteria_unclassified	Bacteria_unclassified	Bacteria_unclassified	Bacteria_unclassified
Otu0001183	Bacteria	Proteobacteria	Alphaproteobacteria	Rhodospirillales	Rhodospirillaceae	AEGEAN-169_marine_group
Otu0001184	Bacteria	Proteobacteria	Alphaproteobacteria	Rhodobacterales	Rhodobacteraceae	Rhodobacteraceae_unclassified
Otu0001185	Bacteria	Planctomycetes	Planctomycetacia	Planctomycetales	Planctomycetaceae	Blastopirellula
Otu0001186	Bacteria	Proteobacteria	Alphaproteobacteria	Alphaproteobacteria_unclassified	Alphaproteobacteria_unclassified	Alphaproteobacteria_unclassified
Otu0001187	Bacteria	Proteobacteria	Gammaproteobacteria	Alteromonadales	Alteromonadales_unclassified	Alteromonadales_unclassified
Otu0001189	Bacteria	Gemmatimonadetes	Gemmatimonadetes	BD2-11_terrestrial_group	BD2-11_terrestrial_group_unclassified	BD2-11_terrestrial_group_unclassified
Otu0001190	Bacteria	Proteobacteria	Gammaproteobacteria	Arenicellales	Arenicellaceae	Arenicella
Otu0001192	Bacteria	Proteobacteria	Gammaproteobacteria	Salinisphaerales	Salinisphaeraceae	ZD0417_marine_group
Otu0001193	Bacteria	Proteobacteria	Alphaproteobacteria	DB1-14	DB1-14_unclassified	DB1-14_unclassified
Otu0001194	Bacteria	Proteobacteria	Elev-16S-509	Elev-16S-509_unclassified	Elev-16S-509_unclassified	Elev-16S-509_unclassified
Otu0001195	Bacteria	Bacteroidetes	Flavobacteriia	Flavobacteriales	Cryomorphaceae	Owenweeksia
Otu0001197	Bacteria	Proteobacteria	Gammaproteobacteria	Cellvibrionales	Microbulbiferaceae	Microbulbifer
Otu0001198	Bacteria	Proteobacteria	Gammaproteobacteria	Gammaproteobacteria_unclassified	Gammaproteobacteria_unclassified	Gammaproteobacteria_unclassified
Otu0001199	Bacteria	Proteobacteria	Alphaproteobacteria	Rickettsiales	SAR116_clade	SAR116_clade_unclassified
Otu0001200	Bacteria	Actinobacteria	Acidimicrobiia	Acidimicrobiales	Sva0996_marine_group	Sva0996_marine_group_unclassified
Otu0001201	Archaea	Thaumarchaeota	Marine_Group_I	Unknown_Order	Unknown_Family	Candidatus_Nitrosopumilus
Otu0001202	Bacteria	Proteobacteria	Gammaproteobacteria	Gammaproteobacteria_unclassified	Gammaproteobacteria_unclassified	Gammaproteobacteria_unclassified
Otu0001204	Bacteria	Proteobacteria	Gammaproteobacteria	Gammaproteobacteria_unclassified	Gammaproteobacteria_unclassified	Gammaproteobacteria_unclassified
Otu0001206	Archaea	Thaumarchaeota	Marine_Group_I	Unknown_Order	Unknown_Family	Candidatus_Nitrosopumilus
Otu0001207	Bacteria	Proteobacteria	Alphaproteobacteria	DB1-14	DB1-14_unclassified	DB1-14_unclassified
Otu0001208	Bacteria	Proteobacteria	Alphaproteobacteria	Sphingomonadales	Erythrobacteraceae	Erythrobacteraceae_unclassified
Otu0001209	Bacteria	Proteobacteria	Gammaproteobacteria	Gammaproteobacteria_unclassified	Gammaproteobacteria_unclassified	Gammaproteobacteria_unclassified
Otu0001211	Bacteria	Proteobacteria	Gammaproteobacteria	Gammaproteobacteria_unclassified	Gammaproteobacteria_unclassified	Gammaproteobacteria_unclassified
Otu0001212	Bacteria	Firmicutes	Bacilli	Lactobacillales	Carnobacteriaceae	Carnobacteriaceae_unclassified
Otu0001213	Bacteria	Proteobacteria	Proteobacteria_unclassified	Proteobacteria_unclassified	Proteobacteria_unclassified	Proteobacteria_unclassified
Otu0001214	Bacteria	Proteobacteria	Alphaproteobacteria	Alphaproteobacteria_unclassified	Alphaproteobacteria_unclassified	Alphaproteobacteria_unclassified
Otu0001216	Bacteria	Bacteroidetes	Flavobacteriia	Flavobacteriales	NS9_marine_group	NS9_marine_group_unclassified
Otu0001218	Archaea	Thaumarchaeota	Marine_Group_I	Unknown_Order	Unknown_Family	Candidatus_Nitrosopumilus
Otu0001219	Bacteria	Proteobacteria	Alphaproteobacteria	Alphaproteobacteria_unclassified	Alphaproteobacteria_unclassified	Alphaproteobacteria_unclassified
Otu0001221	Bacteria	Proteobacteria	Gammaproteobacteria	Alteromonadales	Colwelliaceae	Thalassotalea
Otu0001222	Bacteria	Proteobacteria	Alphaproteobacteria	Rhizobiales	Phyllobacteriaceae	Pseudahrensia
Otu0001226	Bacteria	Proteobacteria	Gammaproteobacteria	Enterobacteriales	Enterobacteriaceae	Enterobacteriaceae_unclassified
Otu0001228	Bacteria	Proteobacteria	Alphaproteobacteria	Rhodobacterales	Rhodobacteraceae	Rhodobacteraceae_unclassified
Otu0001229	Bacteria	PAUC34f	PAUC34f_unclassified	PAUC34f_unclassified	PAUC34f_unclassified	PAUC34f_unclassified
Otu0001230	Bacteria	Proteobacteria	Alphaproteobacteria	OCS116_clade	OCS116_clade_unclassified	OCS116_clade_unclassified
Otu0001231	Bacteria	Gemmatimonadetes	Gemmatimonadetes	BD2-11_terrestrial_group	BD2-11_terrestrial_group_unclassified	BD2-11_terrestrial_group_unclassified
Otu0001232	Archaea	Thaumarchaeota	Marine_Group_I	Cenarchaeales	Cenarchaeaceae	Cenarchaeum
Otu0001233	Bacteria	Proteobacteria	Gammaproteobacteria	Cellvibrionales	Cellvibrionales_unclassified	Cellvibrionales_unclassified
Otu0001235	Bacteria	Firmicutes	Bacilli	Bacillales	Family_XII	Exiguobacterium
Otu0001236	Bacteria	Proteobacteria	Gammaproteobacteria	Gammaproteobacteria_unclassified	Gammaproteobacteria_unclassified	Gammaproteobacteria_unclassified
Otu0001240	Bacteria	Acidobacteria	Acidobacteria	Subgroup_5	Subgroup_5_unclassified	Subgroup_5_unclassified
Otu0001241	Bacteria	Proteobacteria	Proteobacteria_unclassified	Proteobacteria_unclassified	Proteobacteria_unclassified	Proteobacteria_unclassified
Otu0001243	Bacteria	Proteobacteria	Alphaproteobacteria	Alphaproteobacteria_unclassified	Alphaproteobacteria_unclassified	Alphaproteobacteria_unclassified
Otu0001244	Bacteria	Bacteroidetes	Bacteroidia	Bacteroidales	Prevotellaceae	Prevotellaceae_UCG-001
Otu0001245	Bacteria	Firmicutes	Clostridia	Clostridiales	Clostridiales_unclassified	Clostridiales_unclassified
Otu0001247	Bacteria	Proteobacteria	Alphaproteobacteria	Rhodospirillales	Rhodospirillaceae	OM75_clade
Otu0001249	Bacteria	Proteobacteria	Gammaproteobacteria	Cellvibrionales	Cellvibrionaceae	Pseudoteredinibacter
Otu0001250	Bacteria	Proteobacteria	Proteobacteria_unclassified	Proteobacteria_unclassified	Proteobacteria_unclassified	Proteobacteria_unclassified
Otu0001252	Bacteria	Proteobacteria	Alphaproteobacteria	Rhodobacterales	Rhodobacteraceae	Rhodobacteraceae_unclassified
Otu0001257	Bacteria	Proteobacteria	Deltaproteobacteria	Bdellovibrionales	Bacteriovoracaceae	Halobacteriovorax
Otu0001258	Bacteria	Proteobacteria	Alphaproteobacteria	Rhodospirillales	Rhodospirillaceae	Defluviicoccus
Otu0001259	Bacteria	Verrucomicrobia	Verrucomicrobiae	Verrucomicrobiales	Rubritaleaceae	Rubritalea
Otu0001260	Bacteria	Proteobacteria	Alphaproteobacteria	Rhizobiales	Rhizobiales_unclassified	Rhizobiales_unclassified
Otu0001261	Bacteria	Chloroflexi	SAR202_clade	SAR202_clade_unclassified	SAR202_clade_unclassified	SAR202_clade_unclassified
Otu0001262	Bacteria	PAUC34f	PAUC34f_unclassified	PAUC34f_unclassified	PAUC34f_unclassified	PAUC34f_unclassified
Otu0001267	Bacteria	Proteobacteria	Gammaproteobacteria	Gammaproteobacteria_unclassified	Gammaproteobacteria_unclassified	Gammaproteobacteria_unclassified
Otu0001268	Bacteria	Bacteria_unclassified	Bacteria_unclassified	Bacteria_unclassified	Bacteria_unclassified	Bacteria_unclassified
Otu0001269	Bacteria	Proteobacteria	Gammaproteobacteria	Enterobacteriales	Enterobacteriaceae	Enterobacteriaceae_unclassified
Otu0001270	Bacteria	Proteobacteria	Alphaproteobacteria	Rhodobacterales	Rhodobacteraceae	Rhodobacteraceae_unclassified
Otu0001272	Bacteria	Acidobacteria	Acidobacteria	Subgroup_6	Subgroup_6_unclassified	Subgroup_6_unclassified
Otu0001275	Bacteria	Proteobacteria	Alphaproteobacteria	OCS116_clade	OCS116_clade_unclassified	OCS116_clade_unclassified
Otu0001277	Bacteria	Proteobacteria	Gammaproteobacteria	Chromatiales	Chromatiaceae	Chromatiaceae_unclassified
Otu0001279	Bacteria	Proteobacteria	Gammaproteobacteria	Gammaproteobacteria_unclassified	Gammaproteobacteria_unclassified	Gammaproteobacteria_unclassified
Otu0001281	Bacteria	Acidobacteria	Acidobacteria	Subgroup_6	Subgroup_6_unclassified	Subgroup_6_unclassified
Otu0001283	Bacteria	Proteobacteria	Gammaproteobacteria	Gammaproteobacteria_unclassified	Gammaproteobacteria_unclassified	Gammaproteobacteria_unclassified
Otu0001285	Archaea	Thaumarchaeota	Marine_Group_I	Cenarchaeales	Cenarchaeaceae	Cenarchaeum
Otu0001287	Bacteria	Verrucomicrobia	Verrucomicrobiae	Verrucomicrobiales	DEV007	DEV007_unclassified
Otu0001290	Archaea	Thaumarchaeota	Marine_Group_I	Unknown_Order	Unknown_Family	Candidatus_Nitrosopumilus
Otu0001291	Bacteria	Proteobacteria	Betaproteobacteria	Burkholderiales	Comamonadaceae	Comamonadaceae_unclassified
Otu0001292	Bacteria	Bacteroidetes	Flavobacteriia	Flavobacteriales	Flavobacteriaceae	Chryseobacterium
Otu0001294	Archaea	Thaumarchaeota	Marine_Group_I	Marine_Group_I_unclassified	Marine_Group_I_unclassified	Marine_Group_I_unclassified
Otu0001296	Bacteria	Proteobacteria	Gammaproteobacteria	Alteromonadales	Alteromonadaceae	Aestuariibacter
Otu0001298	Bacteria	Planctomycetes	Phycisphaerae	Phycisphaerales	Phycisphaeraceae	Urania-1B-19_marine_sediment_group
Otu0001299	Bacteria	Bacteroidetes	Flavobacteriia	Flavobacteriales	Flavobacteriaceae	NS4_marine_group
Otu0001300	Bacteria	Spirochaetae	Spirochaetes	Spirochaetales	Spirochaetaceae	Salinispira
Otu0001302	Bacteria	Actinobacteria	Acidimicrobiia	Acidimicrobiales	Sva0996_marine_group	Sva0996_marine_group_unclassified
Otu0001303	Bacteria	Proteobacteria	Betaproteobacteria	Methylophilales	Methylophilaceae	Methylotenera
Otu0001304	Bacteria	Proteobacteria	Alphaproteobacteria	Alphaproteobacteria_unclassified	Alphaproteobacteria_unclassified	Alphaproteobacteria_unclassified
Otu0001305	Bacteria	Proteobacteria	Alphaproteobacteria	Rhodobacterales	Rhodobacteraceae	Rhodobacteraceae_unclassified
Otu0001309	Bacteria	Proteobacteria	Alphaproteobacteria	Rhodobacterales	Rhodobacteraceae	Rhodobacteraceae_unclassified
Otu0001313	Bacteria	Bacteria_unclassified	Bacteria_unclassified	Bacteria_unclassified	Bacteria_unclassified	Bacteria_unclassified
Otu0001314	Bacteria	Proteobacteria	Alphaproteobacteria	Rhodobacterales	Rhodobacteraceae	Rhodobacteraceae_unclassified
Otu0001315	Bacteria	Proteobacteria	Gammaproteobacteria	Oceanospirillales	Oceanospirillales_unclassified	Oceanospirillales_unclassified
Otu0001316	Bacteria	Proteobacteria	Alphaproteobacteria	Rhodospirillales	Rhodospirillaceae	Rhodospirillaceae_unclassified
Otu0001318	Bacteria	Gemmatimonadetes	Gemmatimonadetes	BD2-11_terrestrial_group	BD2-11_terrestrial_group_unclassified	BD2-11_terrestrial_group_unclassified
Otu0001319	Bacteria	Gemmatimonadetes	Gemmatimonadetes	BD2-11_terrestrial_group	BD2-11_terrestrial_group_unclassified	BD2-11_terrestrial_group_unclassified
Otu0001321	Bacteria	Chloroflexi	SAR202_clade	SAR202_clade_unclassified	SAR202_clade_unclassified	SAR202_clade_unclassified
Otu0001322	Bacteria	Proteobacteria	Epsilonproteobacteria	Campylobacterales	Campylobacteraceae	Arcobacter
Otu0001323	Bacteria	Proteobacteria	Alphaproteobacteria	Rhizobiales	Aurantimonadaceae	Aurantimonadaceae_unclassified
Otu0001325	Bacteria	Bacteroidetes	Bacteroidetes_unclassified	Bacteroidetes_unclassified	Bacteroidetes_unclassified	Bacteroidetes_unclassified
Otu0001327	Bacteria	Proteobacteria	Alphaproteobacteria	DB1-14	DB1-14_unclassified	DB1-14_unclassified
Otu0001329	Bacteria	Proteobacteria	Gammaproteobacteria	Gammaproteobacteria_unclassified	Gammaproteobacteria_unclassified	Gammaproteobacteria_unclassified
Otu0001330	Bacteria	Chloroflexi	Chloroflexi_unclassified	Chloroflexi_unclassified	Chloroflexi_unclassified	Chloroflexi_unclassified
Otu0001332	Bacteria	Actinobacteria	Acidimicrobiia	Acidimicrobiales	Sva0996_marine_group	Sva0996_marine_group_unclassified
Otu0001333	Bacteria	Proteobacteria	Gammaproteobacteria	Chromatiales	Chromatiaceae	Nitrosococcus
Otu0001335	Bacteria	Proteobacteria	Gammaproteobacteria	Xanthomonadales	JTB255_marine_benthic_group	JTB255_marine_benthic_group_unclassified
Otu0001336	Bacteria	Proteobacteria	Gammaproteobacteria	HOC36	HOC36_unclassified	HOC36_unclassified
Otu0001338	Bacteria	PAUC34f	PAUC34f_unclassified	PAUC34f_unclassified	PAUC34f_unclassified	PAUC34f_unclassified
Otu0001341	Bacteria	Proteobacteria	Alphaproteobacteria	Rhodobacterales	Rhodobacteraceae	Thalassococcus
Otu0001342	Bacteria	Proteobacteria	Alphaproteobacteria	Rhizobiales	Methylobacteriaceae	Methylobacterium
Otu0001343	Bacteria	Actinobacteria	Acidimicrobiia	Acidimicrobiales	Sva0996_marine_group	Sva0996_marine_group_unclassified
Otu0001344	Bacteria	Proteobacteria	Gammaproteobacteria	Gammaproteobacteria_unclassified	Gammaproteobacteria_unclassified	Gammaproteobacteria_unclassified
Otu0001345	Bacteria	Acidobacteria	Holophagae	Subgroup_10	TK85	TK85_unclassified
Otu0001346	Bacteria	Verrucomicrobia	Verrucomicrobiae	Verrucomicrobiales	Verrucomicrobiaceae	Roseibacillus
Otu0001347	Bacteria	Proteobacteria	Gammaproteobacteria	Oceanospirillales	Oceanospirillaceae	Oceanospirillaceae_unclassified
Otu0001349	Bacteria	Proteobacteria	Betaproteobacteria	Burkholderiales	Comamonadaceae	Comamonadaceae_unclassified
Otu0001351	Bacteria	Proteobacteria	Alphaproteobacteria	DB1-14	DB1-14_unclassified	DB1-14_unclassified
Otu0001352	Bacteria	Proteobacteria	Gammaproteobacteria	Oceanospirillales	Oceanospirillaceae	Marinomonas
Otu0001353	Bacteria	Proteobacteria	Alphaproteobacteria	Rhodobacterales	Rhodobacteraceae	Sulfitobacter
Otu0001354	Bacteria	Proteobacteria	Alphaproteobacteria	Rhodospirillales	Rhodospirillaceae	Pelagibius
Otu0001356	Bacteria	Bacteria_unclassified	Bacteria_unclassified	Bacteria_unclassified	Bacteria_unclassified	Bacteria_unclassified
Otu0001357	Bacteria	Proteobacteria	Gammaproteobacteria	Gammaproteobacteria_unclassified	Gammaproteobacteria_unclassified	Gammaproteobacteria_unclassified
Otu0001358	Bacteria	Actinobacteria	Actinobacteria	Micrococcales	Micrococcaceae	Kocuria
Otu0001359	Bacteria	Proteobacteria	Alphaproteobacteria	Rhodobacterales	Rhodobacteraceae	Rhodobacteraceae_unclassified
Otu0001362	Bacteria	Fusobacteria	Fusobacteriia	Fusobacteriales	Fusobacteriaceae	Fusobacterium
Otu0001363	Bacteria	Bacteroidetes	Cytophagia	Cytophagales	Flammeovirgaceae	Fabibacter
Otu0001365	Bacteria	Proteobacteria	Gammaproteobacteria	Gammaproteobacteria_unclassified	Gammaproteobacteria_unclassified	Gammaproteobacteria_unclassified
Otu0001366	Bacteria	Proteobacteria	Alphaproteobacteria	Rhodospirillales	Rhodospirillaceae	Thalassospira
Otu0001367	Bacteria	Proteobacteria	Alphaproteobacteria	Rhodobacterales	Rhodobacteraceae	Ruegeria
Otu0001368	Bacteria	Verrucomicrobia	Verrucomicrobiae	Verrucomicrobiales	Verrucomicrobiaceae	Roseibacillus
Otu0001369	Bacteria	Verrucomicrobia	OPB35_soil_group	OPB35_soil_group_unclassified	OPB35_soil_group_unclassified	OPB35_soil_group_unclassified
Otu0001371	Bacteria	Proteobacteria	Deltaproteobacteria	Bdellovibrionales	Bacteriovoracaceae	Halobacteriovorax
Otu0001372	Bacteria	Proteobacteria	Gammaproteobacteria	Gammaproteobacteria_unclassified	Gammaproteobacteria_unclassified	Gammaproteobacteria_unclassified
Otu0001373	Bacteria	Proteobacteria	Alphaproteobacteria	Rhodobacterales	Rhodobacteraceae	Rhodobacteraceae_unclassified
Otu0001374	Bacteria	Proteobacteria	Deltaproteobacteria	Desulfurellales	Desulfurellaceae	Desulfurellaceae_unclassified
Otu0001375	Bacteria	Proteobacteria	Gammaproteobacteria	Alteromonadales	Alteromonadales_unclassified	Alteromonadales_unclassified
Otu0001377	Bacteria	Proteobacteria	Alphaproteobacteria	Rhodobacterales	Rhodobacteraceae	Rhodobacteraceae_unclassified
Otu0001378	Bacteria	Proteobacteria	Gammaproteobacteria	Gammaproteobacteria_unclassified	Gammaproteobacteria_unclassified	Gammaproteobacteria_unclassified
Otu0001379	Bacteria	Proteobacteria	Alphaproteobacteria	Rhodobacterales	Rhodobacteraceae	Rhodobacteraceae_unclassified
Otu0001380	Bacteria	Actinobacteria	Acidimicrobiia	Acidimicrobiales	Sva0996_marine_group	Sva0996_marine_group_unclassified
Otu0001381	Bacteria	Planctomycetes	Phycisphaerae	Phycisphaerales	Phycisphaeraceae	CL500-3
Otu0001383	Bacteria	Bacteria_unclassified	Bacteria_unclassified	Bacteria_unclassified	Bacteria_unclassified	Bacteria_unclassified
Otu0001384	Bacteria	Bacteria_unclassified	Bacteria_unclassified	Bacteria_unclassified	Bacteria_unclassified	Bacteria_unclassified
Otu0001385	Bacteria	Bacteria_unclassified	Bacteria_unclassified	Bacteria_unclassified	Bacteria_unclassified	Bacteria_unclassified
Otu0001386	Bacteria	PAUC34f	PAUC34f_unclassified	PAUC34f_unclassified	PAUC34f_unclassified	PAUC34f_unclassified
Otu0001388	Bacteria	Verrucomicrobia	Verrucomicrobiae	Verrucomicrobiales	Verrucomicrobiaceae	Persicirhabdus
Otu0001390	Bacteria	Proteobacteria	Gammaproteobacteria	Gammaproteobacteria_unclassified	Gammaproteobacteria_unclassified	Gammaproteobacteria_unclassified
Otu0001392	Bacteria	Proteobacteria	Gammaproteobacteria	Gammaproteobacteria_unclassified	Gammaproteobacteria_unclassified	Gammaproteobacteria_unclassified
Otu0001393	Bacteria	Verrucomicrobia	Verrucomicrobiae	Verrucomicrobiales	Rubritaleaceae	Rubritalea
Otu0001394	Bacteria	Proteobacteria	Gammaproteobacteria	Gammaproteobacteria_unclassified	Gammaproteobacteria_unclassified	Gammaproteobacteria_unclassified
Otu0001396	Bacteria	Proteobacteria	Gammaproteobacteria	Oceanospirillales	Oceanospirillaceae	Pseudospirillum
Otu0001397	Bacteria	Actinobacteria	Acidimicrobiia	Acidimicrobiales	OM1_clade	OM1_clade_unclassified
Otu0001398	Bacteria	Proteobacteria	Alphaproteobacteria	Rhodobacterales	Rhodobacteraceae	Rhodobacteraceae_unclassified
Otu0001400	Bacteria	Bacteroidetes	Flavobacteriia	Flavobacteriales	Flavobacteriaceae	NS2b_marine_group
Otu0001401	Bacteria	Marinimicrobia_(SAR406_clade)	Marinimicrobia_(SAR406_clade)_unclassified	Marinimicrobia_(SAR406_clade)_unclassified	Marinimicrobia_(SAR406_clade)_unclassified	Marinimicrobia_(SAR406_clade)_unclassified
Otu0001402	Bacteria	Proteobacteria	Gammaproteobacteria	Gammaproteobacteria_unclassified	Gammaproteobacteria_unclassified	Gammaproteobacteria_unclassified
Otu0001403	Bacteria	Proteobacteria	Gammaproteobacteria	Oceanospirillales	SAR86_clade	SAR86_clade_unclassified
Otu0001405	Bacteria	Proteobacteria	Gammaproteobacteria	Xanthomonadales	JTB255_marine_benthic_group	JTB255_marine_benthic_group_unclassified
Otu0001406	Bacteria	Firmicutes	Clostridia	Halanaerobiales	64K2	64K2_unclassified
Otu0001407	Bacteria	Proteobacteria	Gammaproteobacteria	E01-9C-26_marine_group	E01-9C-26_marine_group_unclassified	E01-9C-26_marine_group_unclassified
Otu0001409	Bacteria	Proteobacteria	Gammaproteobacteria	Gammaproteobacteria_unclassified	Gammaproteobacteria_unclassified	Gammaproteobacteria_unclassified
Otu0001411	Bacteria	Proteobacteria	Deltaproteobacteria	Desulfobacterales	Nitrospinaceae	Candidatus_Entotheonella
Otu0001412	Bacteria	Bacteroidetes	Bacteroidia	Bacteroidales	Bacteroidaceae	Bacteroides
Otu0001413	Bacteria	Proteobacteria	Proteobacteria_unclassified	Proteobacteria_unclassified	Proteobacteria_unclassified	Proteobacteria_unclassified
Otu0001414	Bacteria	Bacteroidetes	Cytophagia	Order_II	Rhodothermaceae	Rhodothermaceae_unclassified
Otu0001415	Bacteria	Proteobacteria	Gammaproteobacteria	Alteromonadales	Ferrimonadaceae	Ferrimonas
Otu0001416	Archaea	Euryarchaeota	Thermoplasmata	Thermoplasmatales	Marine_Group_II	Marine_Group_II_unclassified
Otu0001417	Bacteria	Proteobacteria	Gammaproteobacteria	KI89A_clade	KI89A_clade_unclassified	KI89A_clade_unclassified
Otu0001418	Bacteria	Proteobacteria	Gammaproteobacteria	Oceanospirillales	Oceanospirillales_unclassified	Oceanospirillales_unclassified
Otu0001420	Bacteria	Proteobacteria	Proteobacteria_unclassified	Proteobacteria_unclassified	Proteobacteria_unclassified	Proteobacteria_unclassified
Otu0001422	Bacteria	Proteobacteria	Gammaproteobacteria	Gammaproteobacteria_unclassified	Gammaproteobacteria_unclassified	Gammaproteobacteria_unclassified
Otu0001423	Bacteria	Proteobacteria	Alphaproteobacteria	OCS116_clade	OCS116_clade_unclassified	OCS116_clade_unclassified
Otu0001425	Bacteria	Bacteroidetes	Flavobacteriia	Flavobacteriales	Flavobacteriaceae	NS5_marine_group
Otu0001426	Bacteria	Bacteria_unclassified	Bacteria_unclassified	Bacteria_unclassified	Bacteria_unclassified	Bacteria_unclassified
Otu0001427	Bacteria	Proteobacteria	Alphaproteobacteria	DB1-14	DB1-14_unclassified	DB1-14_unclassified
Otu0001428	Bacteria	Proteobacteria	SPOTSOCT00m83	SPOTSOCT00m83_unclassified	SPOTSOCT00m83_unclassified	SPOTSOCT00m83_unclassified
Otu0001429	Bacteria	Proteobacteria	Alphaproteobacteria	Rhodobacterales	Rhodobacteraceae	Rhodobacteraceae_unclassified
Otu0001431	Bacteria	Bacteroidetes	Flavobacteriia	Flavobacteriales	Schleiferiaceae	Schleiferia
Otu0001432	Bacteria	Chloroflexi	SAR202_clade	SAR202_clade_unclassified	SAR202_clade_unclassified	SAR202_clade_unclassified
Otu0001433	Bacteria	Proteobacteria	Alphaproteobacteria	Rhodobacterales	Rhodobacteraceae	Rhodobacteraceae_unclassified
Otu0001434	Bacteria	Proteobacteria	Betaproteobacteria	Methylophilales	Methylophilaceae	Methylophilaceae_unclassified
Otu0001435	Bacteria	Proteobacteria	Gammaproteobacteria	Oceanospirillales	Oceanospirillaceae	Oceanospirillaceae_unclassified
Otu0001436	Bacteria	Proteobacteria	Alphaproteobacteria	Caulobacterales	Hyphomonadaceae	Hellea
Otu0001439	Bacteria	Proteobacteria	Gammaproteobacteria	Gammaproteobacteria_unclassified	Gammaproteobacteria_unclassified	Gammaproteobacteria_unclassified
Otu0001440	Bacteria	Proteobacteria	Alphaproteobacteria	Rhodospirillales	Rhodospirillaceae	AEGEAN-169_marine_group
Otu0001441	Bacteria	Cyanobacteria	Cyanobacteria	SubsectionI	FamilyI	Prochlorococcus
Otu0001448	Bacteria	Chloroflexi	SAR202_clade	SAR202_clade_unclassified	SAR202_clade_unclassified	SAR202_clade_unclassified
Otu0001449	Bacteria	Proteobacteria	Alphaproteobacteria	Kordiimonadales	Kordiimonadaceae	Kordiimonas
Otu0001450	Bacteria	Actinobacteria	Acidimicrobiia	Acidimicrobiales	Acidimicrobiaceae	Illumatobacter
Otu0001451	Bacteria	Proteobacteria	Gammaproteobacteria	Gammaproteobacteria_unclassified	Gammaproteobacteria_unclassified	Gammaproteobacteria_unclassified
Otu0001452	Bacteria	Proteobacteria	Gammaproteobacteria	Gammaproteobacteria_unclassified	Gammaproteobacteria_unclassified	Gammaproteobacteria_unclassified
Otu0001453	Bacteria	Proteobacteria	Gammaproteobacteria	Gammaproteobacteria_unclassified	Gammaproteobacteria_unclassified	Gammaproteobacteria_unclassified
Otu0001455	Bacteria	Verrucomicrobia	Opitutae	Puniceicoccales	Puniceicoccaceae	Lentimonas
Otu0001456	Bacteria	Proteobacteria	Proteobacteria_unclassified	Proteobacteria_unclassified	Proteobacteria_unclassified	Proteobacteria_unclassified
Otu0001458	Bacteria	Proteobacteria	Alphaproteobacteria	Rhizobiales	Rhizobiales_unclassified	Rhizobiales_unclassified
Otu0001460	Bacteria	Acidobacteria	Acidobacteria	Subgroup_21	Subgroup_21_unclassified	Subgroup_21_unclassified
Otu0001462	Bacteria	Proteobacteria	Alphaproteobacteria	Rhodobacterales	Rhodobacteraceae	Rhodobacteraceae_unclassified
Otu0001463	Bacteria	Proteobacteria	Gammaproteobacteria	Gammaproteobacteria_unclassified	Gammaproteobacteria_unclassified	Gammaproteobacteria_unclassified
Otu0001464	Bacteria	Proteobacteria	Alphaproteobacteria	Rickettsiales	Rickettsiales_unclassified	Rickettsiales_unclassified
Otu0001465	Bacteria	Bacteroidetes	Flavobacteriia	Flavobacteriales	Flavobacteriaceae	Flavobacteriaceae_unclassified
Otu0001466	Bacteria	Proteobacteria	Alphaproteobacteria	Parvularculales	Parvularculaceae	Parvularcula
Otu0001467	Bacteria	Bacteroidetes	Bacteroidetes_unclassified	Bacteroidetes_unclassified	Bacteroidetes_unclassified	Bacteroidetes_unclassified
Otu0001468	Bacteria	Proteobacteria	Alphaproteobacteria	Rhodobacterales	Rhodobacteraceae	Rhodobacteraceae_unclassified
Otu0001471	Bacteria	Actinobacteria	Acidimicrobiia	Acidimicrobiales	Sva0996_marine_group	Sva0996_marine_group_unclassified
Otu0001472	Bacteria	Bacteria_unclassified	Bacteria_unclassified	Bacteria_unclassified	Bacteria_unclassified	Bacteria_unclassified
Otu0001475	Bacteria	Proteobacteria	Alphaproteobacteria	Rhizobiales	Rhodobiaceae	Rhodobium
Otu0001476	Bacteria	PAUC34f	PAUC34f_unclassified	PAUC34f_unclassified	PAUC34f_unclassified	PAUC34f_unclassified
Otu0001478	Bacteria	Proteobacteria	Gammaproteobacteria	Gammaproteobacteria_unclassified	Gammaproteobacteria_unclassified	Gammaproteobacteria_unclassified
Otu0001482	Bacteria	Proteobacteria	Gammaproteobacteria	Gammaproteobacteria_unclassified	Gammaproteobacteria_unclassified	Gammaproteobacteria_unclassified
Otu0001483	Bacteria	Bacteroidetes	Sphingobacteriia	Sphingobacteriales	Saprospiraceae	Saprospiraceae_unclassified
Otu0001486	Archaea	Thaumarchaeota	Marine_Group_I	Unknown_Order	Unknown_Family	Candidatus_Nitrosopumilus
Otu0001487	Bacteria	Proteobacteria	Alphaproteobacteria	Rhodobacterales	Rhodobacteraceae	Octadecabacter
Otu0001491	Bacteria	Proteobacteria	Proteobacteria_unclassified	Proteobacteria_unclassified	Proteobacteria_unclassified	Proteobacteria_unclassified
Otu0001494	Archaea	Thaumarchaeota	Marine_Group_I	Unknown_Order	Unknown_Family	Candidatus_Nitrosopumilus
Otu0001496	Bacteria	Proteobacteria	Gammaproteobacteria	Gammaproteobacteria_unclassified	Gammaproteobacteria_unclassified	Gammaproteobacteria_unclassified
Otu0001499	Bacteria	Proteobacteria	Alphaproteobacteria	DB1-14	DB1-14_unclassified	DB1-14_unclassified
Otu0001501	Bacteria	Bacteroidetes	Flavobacteriia	Flavobacteriales	Flavobacteriaceae	NS4_marine_group
Otu0001502	Bacteria	Bacteria_unclassified	Bacteria_unclassified	Bacteria_unclassified	Bacteria_unclassified	Bacteria_unclassified
Otu0001503	Bacteria	Proteobacteria	Deltaproteobacteria	Desulfobacterales	Desulfobulbaceae	Desulfobulbaceae_unclassified
Otu0001504	Bacteria	Proteobacteria	Gammaproteobacteria	Thiotrichales	Piscirickettsiaceae	Marine_Methylotrophic_Group_3
Otu0001505	Bacteria	Proteobacteria	Alphaproteobacteria	Alphaproteobacteria_unclassified	Alphaproteobacteria_unclassified	Alphaproteobacteria_unclassified
Otu0001506	Bacteria	Proteobacteria	Alphaproteobacteria	Rickettsiales	SAR116_clade	Candidatus_Puniceispirillum
Otu0001507	Bacteria	Proteobacteria	Alphaproteobacteria	Sphingomonadales	Sphingomonadaceae	Sphingopyxis
Otu0001510	Bacteria	Actinobacteria	Actinobacteria	Micrococcales	Micrococcaceae	Sinomonas
Otu0001511	Bacteria	Actinobacteria	Acidimicrobiia	Acidimicrobiales	Sva0996_marine_group	Sva0996_marine_group_unclassified
Otu0001512	Bacteria	Proteobacteria	Gammaproteobacteria	Gammaproteobacteria_unclassified	Gammaproteobacteria_unclassified	Gammaproteobacteria_unclassified
Otu0001513	Bacteria	Proteobacteria	Betaproteobacteria	Betaproteobacteria_unclassified	Betaproteobacteria_unclassified	Betaproteobacteria_unclassified
Otu0001514	Bacteria	Bacteroidetes	Cytophagia	Order_II	Rhodothermaceae	Rhodothermaceae_unclassified
Otu0001515	Bacteria	Proteobacteria	Alphaproteobacteria	Rhodobacterales	Rhodobacteraceae	Rhodobacteraceae_unclassified
Otu0001517	Bacteria	Chloroflexi	Chloroflexi_unclassified	Chloroflexi_unclassified	Chloroflexi_unclassified	Chloroflexi_unclassified
Otu0001518	Bacteria	Proteobacteria	Proteobacteria_unclassified	Proteobacteria_unclassified	Proteobacteria_unclassified	Proteobacteria_unclassified
Otu0001519	Bacteria	Firmicutes	Bacilli	Lactobacillales	Streptococcaceae	Lactococcus
Otu0001520	Bacteria	Proteobacteria	Alphaproteobacteria	Rhodospirillales	Rhodospirillales_unclassified	Rhodospirillales_unclassified
Otu0001523	Bacteria	PAUC34f	PAUC34f_unclassified	PAUC34f_unclassified	PAUC34f_unclassified	PAUC34f_unclassified
Otu0001524	Bacteria	Proteobacteria	Alphaproteobacteria	Sphingomonadales	Erythrobacteraceae	Erythrobacteraceae_unclassified
Otu0001525	Bacteria	Proteobacteria	Gammaproteobacteria	Gammaproteobacteria_unclassified	Gammaproteobacteria_unclassified	Gammaproteobacteria_unclassified
Otu0001527	Bacteria	Bacteroidetes	Sphingobacteriia	Sphingobacteriales	NS11-12_marine_group	NS11-12_marine_group_unclassified
Otu0001528	Bacteria	Proteobacteria	Proteobacteria_unclassified	Proteobacteria_unclassified	Proteobacteria_unclassified	Proteobacteria_unclassified
Otu0001531	Bacteria	Proteobacteria	Gammaproteobacteria	Alteromonadales	Colwelliaceae	Colwellia
Otu0001532	Bacteria	Verrucomicrobia	Opitutae	MB11C04_marine_group	MB11C04_marine_group_unclassified	MB11C04_marine_group_unclassified
Otu0001533	Bacteria	Proteobacteria	Gammaproteobacteria	Gammaproteobacteria_unclassified	Gammaproteobacteria_unclassified	Gammaproteobacteria_unclassified
Otu0001535	Bacteria	Bacteroidetes	Flavobacteriia	Flavobacteriales	NS9_marine_group	NS9_marine_group_unclassified
Otu0001536	Archaea	Euryarchaeota	Thermoplasmata	Thermoplasmatales	Marine_Group_II	Marine_Group_II_unclassified
Otu0001537	Archaea	Euryarchaeota	Thermoplasmata	Thermoplasmatales	Marine_Group_II	Marine_Group_II_unclassified
Otu0001538	Bacteria	Proteobacteria	Alphaproteobacteria	Rhodobacterales	Rhodobacteraceae	Shimia
Otu0001540	Bacteria	Actinobacteria	Thermoleophilia	Gaiellales	Gaiellales_unclassified	Gaiellales_unclassified
Otu0001541	Bacteria	Proteobacteria	Alphaproteobacteria	Alphaproteobacteria_unclassified	Alphaproteobacteria_unclassified	Alphaproteobacteria_unclassified
Otu0001542	Bacteria	Proteobacteria	Gammaproteobacteria	Gammaproteobacteria_unclassified	Gammaproteobacteria_unclassified	Gammaproteobacteria_unclassified
Otu0001545	Bacteria	Proteobacteria	Alphaproteobacteria	Rhodobacterales	Rhodobacteraceae	Rhodobacteraceae_unclassified
Otu0001547	Archaea	Thaumarchaeota	Marine_Group_I	Unknown_Order	Unknown_Family	Candidatus_Nitrosopumilus
Otu0001549	Bacteria	Proteobacteria	Betaproteobacteria	Burkholderiales	Burkholderiaceae	Ralstonia
Otu0001550	Bacteria	Proteobacteria	Alphaproteobacteria	Rickettsiales	Rickettsiales_unclassified	Rickettsiales_unclassified
Otu0001553	Bacteria	Bacteroidetes	Cytophagia	Order_II	Rhodothermaceae	Rhodothermaceae_unclassified
Otu0001555	Bacteria	Proteobacteria	Alphaproteobacteria	Rhodobacterales	Rhodobacteraceae	Rhodobacteraceae_unclassified
Otu0001556	Bacteria	Proteobacteria	Gammaproteobacteria	Gammaproteobacteria_unclassified	Gammaproteobacteria_unclassified	Gammaproteobacteria_unclassified
Otu0001559	Bacteria	Chloroflexi	SAR202_clade	SAR202_clade_unclassified	SAR202_clade_unclassified	SAR202_clade_unclassified
Otu0001561	Bacteria	Bacteria_unclassified	Bacteria_unclassified	Bacteria_unclassified	Bacteria_unclassified	Bacteria_unclassified
Otu0001562	Bacteria	Proteobacteria	Alphaproteobacteria	iodide-oxidizers	iodide-oxidizers_unclassified	iodide-oxidizers_unclassified
Otu0001566	Bacteria	Verrucomicrobia	Verrucomicrobiae	Verrucomicrobiales	Rubritaleaceae	Rubritalea
Otu0001567	Bacteria	Proteobacteria	Gammaproteobacteria	Pseudomonadales	Moraxellaceae	Acinetobacter
Otu0001569	Bacteria	Acidobacteria	Acidobacteria	Acidobacteria_unclassified	Acidobacteria_unclassified	Acidobacteria_unclassified
Otu0001571	Bacteria	Verrucomicrobia	Opitutae	Puniceicoccales	Puniceicoccaceae	Coraliomargarita
Otu0001574	Bacteria	Firmicutes	Bacilli	Bacillales	Family_X	Thermicanus
Otu0001576	Bacteria	Proteobacteria	Gammaproteobacteria	Vibrionales	Vibrionaceae	Vibrionaceae_unclassified
Otu0001577	Bacteria	Proteobacteria	Gammaproteobacteria	Chromatiales	Chromatiales_unclassified	Chromatiales_unclassified
Otu0001580	Bacteria	Spirochaetae	Spirochaetes	Spirochaetales	Spirochaetaceae	Salinispira
Otu0001581	Bacteria	Verrucomicrobia	OPB35_soil_group	OPB35_soil_group_unclassified	OPB35_soil_group_unclassified	OPB35_soil_group_unclassified
Otu0001582	Bacteria	Proteobacteria	Alphaproteobacteria	Rhodospirillales	Rhodospirillaceae	Rhodospirillaceae_unclassified
Otu0001583	Bacteria	Firmicutes	Clostridia	Clostridiales	Kazan-2B-17	Kazan-2B-17_unclassified
Otu0001585	Bacteria	Proteobacteria	Gammaproteobacteria	Gammaproteobacteria_unclassified	Gammaproteobacteria_unclassified	Gammaproteobacteria_unclassified
Otu0001589	Bacteria	Cyanobacteria	Cyanobacteria	Cyanobacteria_unclassified	Cyanobacteria_unclassified	Cyanobacteria_unclassified
Otu0001591	Bacteria	Proteobacteria	Epsilonproteobacteria	Campylobacterales	Campylobacteraceae	Arcobacter
Otu0001596	Bacteria	Bacteria_unclassified	Bacteria_unclassified	Bacteria_unclassified	Bacteria_unclassified	Bacteria_unclassified
Otu0001597	Bacteria	Proteobacteria	Alphaproteobacteria	Alphaproteobacteria_unclassified	Alphaproteobacteria_unclassified	Alphaproteobacteria_unclassified
Otu0001600	Bacteria	Bacteria_unclassified	Bacteria_unclassified	Bacteria_unclassified	Bacteria_unclassified	Bacteria_unclassified
Otu0001601	Bacteria	Proteobacteria	Alphaproteobacteria	Rhodospirillales	Rhodospirillaceae	Rhodospirillaceae_unclassified
Otu0001602	Bacteria	Proteobacteria	Alphaproteobacteria	Rhodospirillales	Rhodospirillales_unclassified	Rhodospirillales_unclassified
Otu0001604	Bacteria	Proteobacteria	Alphaproteobacteria	Rickettsiales	SAR116_clade	SAR116_clade_unclassified
Otu0001605	Bacteria	Proteobacteria	Gammaproteobacteria	Gammaproteobacteria_unclassified	Gammaproteobacteria_unclassified	Gammaproteobacteria_unclassified
Otu0001607	Bacteria	Bacteroidetes	Flavobacteriia	Flavobacteriales	NS7_marine_group	NS7_marine_group_unclassified
Otu0001609	Bacteria	Bacteroidetes	Cytophagia	Cytophagales	Flammeovirgaceae	Aureibacter
Otu0001611	Bacteria	Chloroflexi	Anaerolineae	Anaerolineales	Anaerolineaceae	Anaerolineaceae_unclassified
Otu0001612	Bacteria	Proteobacteria	Alphaproteobacteria	Rhodospirillales	Rhodospirillaceae	Defluviicoccus
Otu0001614	Bacteria	Proteobacteria	Gammaproteobacteria	Gammaproteobacteria_unclassified	Gammaproteobacteria_unclassified	Gammaproteobacteria_unclassified
Otu0001616	Bacteria	Proteobacteria	Alphaproteobacteria	Alphaproteobacteria_unclassified	Alphaproteobacteria_unclassified	Alphaproteobacteria_unclassified
Otu0001617	Bacteria	Proteobacteria	Gammaproteobacteria	Oceanospirillales	Oceanospirillales_unclassified	Oceanospirillales_unclassified
Otu0001619	Bacteria	Proteobacteria	Proteobacteria_unclassified	Proteobacteria_unclassified	Proteobacteria_unclassified	Proteobacteria_unclassified
Otu0001620	Bacteria	Proteobacteria	Alphaproteobacteria	Rhodospirillales	Rhodospirillaceae	Magnetospira
Otu0001622	Bacteria	Proteobacteria	Alphaproteobacteria	Alphaproteobacteria_unclassified	Alphaproteobacteria_unclassified	Alphaproteobacteria_unclassified
Otu0001623	Bacteria	Bacteroidetes	Flavobacteriia	Flavobacteriales	Flavobacteriaceae	Flavobacteriaceae_unclassified
Otu0001624	Bacteria	PAUC34f	PAUC34f_unclassified	PAUC34f_unclassified	PAUC34f_unclassified	PAUC34f_unclassified
Otu0001626	Bacteria	Verrucomicrobia	Verrucomicrobiae	Verrucomicrobiales	Verrucomicrobiales_unclassified	Verrucomicrobiales_unclassified
Otu0001629	Bacteria	Proteobacteria	Gammaproteobacteria	Gammaproteobacteria_unclassified	Gammaproteobacteria_unclassified	Gammaproteobacteria_unclassified
Otu0001630	Bacteria	Proteobacteria	Alphaproteobacteria	Rhodobacterales	Rhodobacteraceae	Rhodobacteraceae_unclassified
Otu0001633	Bacteria	Proteobacteria	Alphaproteobacteria	Rhodospirillales	Rhodospirillaceae	Pelagibius
Otu0001634	Bacteria	Proteobacteria	Betaproteobacteria	Burkholderiales	Burkholderiaceae	Ralstonia
Otu0001636	Bacteria	Proteobacteria	Gammaproteobacteria	Oceanospirillales	Oceanospirillaceae	Neptuniibacter
Otu0001637	Bacteria	Proteobacteria	Alphaproteobacteria	Rhodobacterales	Rhodobacteraceae	Rhodobacteraceae_unclassified
Otu0001638	Bacteria	Proteobacteria	Gammaproteobacteria	Gammaproteobacteria_unclassified	Gammaproteobacteria_unclassified	Gammaproteobacteria_unclassified
Otu0001639	Bacteria	Proteobacteria	Alphaproteobacteria	Rhodobacterales	Rhodobacteraceae	Rhodobacteraceae_unclassified
Otu0001641	Bacteria	Proteobacteria	Alphaproteobacteria	Rhodobacterales	Rhodobacteraceae	Rhodobacteraceae_unclassified
Otu0001643	Bacteria	Proteobacteria	Alphaproteobacteria	SAR11_clade	Surface_4	Surface_4_unclassified
Otu0001644	Bacteria	Proteobacteria	Gammaproteobacteria	Alteromonadales	Idiomarinaceae	Idiomarina
Otu0001645	Bacteria	Proteobacteria	Proteobacteria_unclassified	Proteobacteria_unclassified	Proteobacteria_unclassified	Proteobacteria_unclassified
Otu0001648	Bacteria	Proteobacteria	Deltaproteobacteria	Sh765B-TzT-29	Sh765B-TzT-29_unclassified	Sh765B-TzT-29_unclassified
Otu0001649	Bacteria	Proteobacteria	Gammaproteobacteria	Gammaproteobacteria_unclassified	Gammaproteobacteria_unclassified	Gammaproteobacteria_unclassified
Otu0001650	Bacteria	Firmicutes	Clostridia	Clostridiales	Family_XII	Fusibacter
Otu0001651	Bacteria	Chloroflexi	Ardenticatenia	Ardenticatenales	Ardenticatenales_unclassified	Ardenticatenales_unclassified
Otu0001652	Bacteria	Proteobacteria	Gammaproteobacteria	Xanthomonadales	JTB255_marine_benthic_group	JTB255_marine_benthic_group_unclassified
Otu0001653	Bacteria	Proteobacteria	Gammaproteobacteria	Cellvibrionales	Cellvibrionales_unclassified	Cellvibrionales_unclassified
Otu0001655	Bacteria	Cyanobacteria	Cyanobacteria	SubsectionII	FamilyII	Pleurocapsa
Otu0001656	Bacteria	Cyanobacteria	Cyanobacteria	SubsectionI	FamilyI	Synechococcus
Otu0001657	Bacteria	Proteobacteria	Alphaproteobacteria	Sphingomonadales	Sphingomonadaceae	Sphingomonas
Otu0001659	Bacteria	Proteobacteria	Gammaproteobacteria	Alteromonadales	Pseudoalteromonadaceae	Algicola
Otu0001660	Bacteria	Firmicutes	Clostridia	Clostridiales	Lachnospiraceae	Vallitalea
Otu0001661	Bacteria	Verrucomicrobia	Verrucomicrobiae	Verrucomicrobiales	Verrucomicrobiales_unclassified	Verrucomicrobiales_unclassified
Otu0001663	Bacteria	Proteobacteria	Alphaproteobacteria	Alphaproteobacteria_unclassified	Alphaproteobacteria_unclassified	Alphaproteobacteria_unclassified
Otu0001664	Bacteria	Actinobacteria	Actinobacteria	Bifidobacteriales	Bifidobacteriaceae	Bifidobacterium
Otu0001665	Bacteria	Proteobacteria	Deltaproteobacteria	Deltaproteobacteria_unclassified	Deltaproteobacteria_unclassified	Deltaproteobacteria_unclassified
Otu0001669	Bacteria	Proteobacteria	Gammaproteobacteria	Alteromonadales	Alteromonadaceae	Alteromonadaceae_unclassified
Otu0001672	Bacteria	Planctomycetes	Planctomycetacia	Planctomycetales	Planctomycetaceae	Planctomyces
Otu0001673	Bacteria	Proteobacteria	Alphaproteobacteria	Sphingomonadales	Sphingomonadaceae	Sphingomonadaceae_unclassified
Otu0001674	Bacteria	Bacteroidetes	Flavobacteriia	Flavobacteriales	NS7_marine_group	NS7_marine_group_unclassified
Otu0001675	Bacteria	Firmicutes	Clostridia	Clostridiales	Lachnospiraceae	Lachnospiraceae_UCG-005
Otu0001676	Bacteria	Firmicutes	Bacilli	Lactobacillales	Lactobacillaceae	Lactobacillus
Otu0001678	Bacteria	Proteobacteria	Alphaproteobacteria	Rhodobacterales	Rhodobacteraceae	Rhodobacteraceae_unclassified
Otu0001680	Bacteria	Proteobacteria	Deltaproteobacteria	Sh765B-TzT-29	Sh765B-TzT-29_unclassified	Sh765B-TzT-29_unclassified
Otu0001681	Bacteria	Proteobacteria	Gammaproteobacteria	Gammaproteobacteria_unclassified	Gammaproteobacteria_unclassified	Gammaproteobacteria_unclassified
Otu0001682	Bacteria	Chloroflexi	SAR202_clade	SAR202_clade_unclassified	SAR202_clade_unclassified	SAR202_clade_unclassified
Otu0001683	Bacteria	Proteobacteria	Betaproteobacteria	Burkholderiales	Alcaligenaceae	Sutterella
Otu0001687	Bacteria	Proteobacteria	Gammaproteobacteria	Gammaproteobacteria_unclassified	Gammaproteobacteria_unclassified	Gammaproteobacteria_unclassified
Otu0001694	Bacteria	Proteobacteria	Gammaproteobacteria	Gammaproteobacteria_unclassified	Gammaproteobacteria_unclassified	Gammaproteobacteria_unclassified
Otu0001696	Bacteria	Proteobacteria	Alphaproteobacteria	Rhodospirillales	Rhodospirillaceae	Defluviicoccus
Otu0001697	Bacteria	Proteobacteria	Gammaproteobacteria	Order_Incertae_Sedis	Family_Incertae_Sedis	Marinicella
Otu0001698	Bacteria	Proteobacteria	Alphaproteobacteria	OCS116_clade	OCS116_clade_unclassified	OCS116_clade_unclassified
Otu0001699	Bacteria	Bacteroidetes	Flavobacteriia	Flavobacteriales	Flavobacteriaceae	NS5_marine_group
Otu0001700	Bacteria	Actinobacteria	Actinobacteria	Propionibacteriales	Propionibacteriaceae	Propionibacterium
Otu0001701	Bacteria	Proteobacteria	Gammaproteobacteria	Alteromonadales	Moritellaceae	Paramoritella
Otu0001703	Bacteria	Proteobacteria	Gammaproteobacteria	Gammaproteobacteria_unclassified	Gammaproteobacteria_unclassified	Gammaproteobacteria_unclassified
Otu0001704	Bacteria	Proteobacteria	Gammaproteobacteria	Gammaproteobacteria_unclassified	Gammaproteobacteria_unclassified	Gammaproteobacteria_unclassified
Otu0001705	Bacteria	Chloroflexi	Caldilineae	Caldilineales	Caldilineaceae	Caldilineaceae_unclassified
Otu0001706	Bacteria	Bacteroidetes	Bacteroidia	Bacteroidales	Marinilabiaceae	Marinifilum
Otu0001707	Bacteria	Acidobacteria	Acidobacteria	Subgroup_3	PAUC26f	PAUC26f_unclassified
Otu0001708	Bacteria	Actinobacteria	Acidimicrobiia	Acidimicrobiales	Acidimicrobiaceae	Illumatobacter
Otu0001709	Bacteria	Proteobacteria	Alphaproteobacteria	Rickettsiales	SAR116_clade	SAR116_clade_unclassified
Otu0001710	Bacteria	Bacteroidetes	Flavobacteriia	Flavobacteriales	Flavobacteriaceae	Flavobacteriaceae_unclassified
Otu0001711	Bacteria	Planctomycetes	Planctomycetacia	Planctomycetales	Planctomycetaceae	Pir4_lineage
Otu0001714	Bacteria	Cyanobacteria	Cyanobacteria	Cyanobacteria_unclassified	Cyanobacteria_unclassified	Cyanobacteria_unclassified
Otu0001716	Bacteria	Proteobacteria	Alphaproteobacteria	Rhodobacterales	Rhodobacteraceae	Rhodobacteraceae_unclassified
Otu0001718	Bacteria	Firmicutes	Clostridia	Clostridiales	Family_XII	Fusibacter
Otu0001719	Bacteria	Bacteroidetes	Flavobacteriia	Flavobacteriales	Flavobacteriaceae	NS5_marine_group
Otu0001720	Bacteria	Proteobacteria	Gammaproteobacteria	Oceanospirillales	Oceanospirillales_unclassified	Oceanospirillales_unclassified
Otu0001725	Bacteria	Planctomycetes	Planctomycetacia	Planctomycetales	Planctomycetaceae	Planctomycetaceae_unclassified
Otu0001726	Bacteria	Proteobacteria	Alphaproteobacteria	Rhizobiales	Rhizobiales_Incertae_Sedis	Bauldia
Otu0001727	Archaea	Euryarchaeota	Thermoplasmata	Thermoplasmatales	Marine_Group_II	Marine_Group_II_unclassified
Otu0001728	Bacteria	Proteobacteria	Alphaproteobacteria	Rhizobiales	Methylobacteriaceae	Methylobacterium
Otu0001729	Bacteria	Proteobacteria	Gammaproteobacteria	KI89A_clade	KI89A_clade_unclassified	KI89A_clade_unclassified
Otu0001731	Bacteria	Proteobacteria	Gammaproteobacteria	Pseudomonadales	Moraxellaceae	Acinetobacter
Otu0001732	Bacteria	Proteobacteria	Gammaproteobacteria	Gammaproteobacteria_unclassified	Gammaproteobacteria_unclassified	Gammaproteobacteria_unclassified
Otu0001733	Bacteria	Bacteria_unclassified	Bacteria_unclassified	Bacteria_unclassified	Bacteria_unclassified	Bacteria_unclassified
Otu0001734	Bacteria	Proteobacteria	Alphaproteobacteria	Sphingomonadales	Erythrobacteraceae	Erythrobacteraceae_unclassified
Otu0001736	Bacteria	Proteobacteria	Gammaproteobacteria	Gammaproteobacteria_unclassified	Gammaproteobacteria_unclassified	Gammaproteobacteria_unclassified
Otu0001737	Bacteria	Bacteroidetes	Bacteroidia	Bacteroidales	Bacteroidaceae	Bacteroides
Otu0001738	Bacteria	Proteobacteria	Alphaproteobacteria	Alphaproteobacteria_unclassified	Alphaproteobacteria_unclassified	Alphaproteobacteria_unclassified
Otu0001739	Bacteria	Proteobacteria	Gammaproteobacteria	Oceanospirillales	Oceanospirillales_unclassified	Oceanospirillales_unclassified
Otu0001741	Bacteria	Proteobacteria	Gammaproteobacteria	Cellvibrionales	Spongiibacteraceae	BD1-7_clade
Otu0001746	Bacteria	Proteobacteria	Gammaproteobacteria	Oceanospirillales	OM182_clade	OM182_clade_unclassified
Otu0001747	Archaea	Thaumarchaeota	Marine_Group_I	Unknown_Order	Unknown_Family	Candidatus_Nitrosopumilus
Otu0001748	Bacteria	Proteobacteria	Betaproteobacteria	Burkholderiales	Comamonadaceae	Tepidimonas
Otu0001749	Bacteria	Proteobacteria	SC3-20	SC3-20_unclassified	SC3-20_unclassified	SC3-20_unclassified
Otu0001750	Bacteria	Bacteroidetes	Sphingobacteriia	Sphingobacteriales	Saprospiraceae	Portibacter
Otu0001752	Bacteria	Marinimicrobia_(SAR406_clade)	Marinimicrobia_(SAR406_clade)_unclassified	Marinimicrobia_(SAR406_clade)_unclassified	Marinimicrobia_(SAR406_clade)_unclassified	Marinimicrobia_(SAR406_clade)_unclassified
Otu0001753	Bacteria	Proteobacteria	Proteobacteria_unclassified	Proteobacteria_unclassified	Proteobacteria_unclassified	Proteobacteria_unclassified
Otu0001754	Archaea	Thaumarchaeota	Marine_Group_I	Unknown_Order	Unknown_Family	Candidatus_Nitrosopumilus
Otu0001756	Bacteria	Verrucomicrobia	Verrucomicrobiae	Verrucomicrobiales	Rubritaleaceae	Rubritalea
Otu0001759	Bacteria	Bacteroidetes	Cytophagia	Cytophagales	Flammeovirgaceae	Ekhidna
Otu0001761	Bacteria	Proteobacteria	Alphaproteobacteria	Alphaproteobacteria_unclassified	Alphaproteobacteria_unclassified	Alphaproteobacteria_unclassified
Otu0001762	Bacteria	Actinobacteria	Acidimicrobiia	Acidimicrobiales	Sva0996_marine_group	Sva0996_marine_group_unclassified
Otu0001766	Bacteria	Bacteroidetes	Flavobacteriia	Flavobacteriales	Flavobacteriaceae	Flavobacteriaceae_unclassified
Otu0001767	Bacteria	Verrucomicrobia	Opitutae	Puniceicoccales	Puniceicoccaceae	Lentimonas
Otu0001768	Bacteria	Proteobacteria	Gammaproteobacteria	Oceanospirillales	Oceanospirillaceae	Marinomonas
Otu0001771	Bacteria	Proteobacteria	Gammaproteobacteria	Gammaproteobacteria_unclassified	Gammaproteobacteria_unclassified	Gammaproteobacteria_unclassified
Otu0001772	Bacteria	Proteobacteria	Gammaproteobacteria	Gammaproteobacteria_unclassified	Gammaproteobacteria_unclassified	Gammaproteobacteria_unclassified
Otu0001773	Bacteria	Firmicutes	Clostridia	Clostridiales	Ruminococcaceae	Faecalibacterium
Otu0001774	Bacteria	Gemmatimonadetes	Gemmatimonadetes	BD2-11_terrestrial_group	BD2-11_terrestrial_group_unclassified	BD2-11_terrestrial_group_unclassified
Otu0001776	Bacteria	Proteobacteria	Proteobacteria_unclassified	Proteobacteria_unclassified	Proteobacteria_unclassified	Proteobacteria_unclassified
Otu0001778	Bacteria	Bacteroidetes	Bacteroidetes_unclassified	Bacteroidetes_unclassified	Bacteroidetes_unclassified	Bacteroidetes_unclassified
Otu0001779	Bacteria	Proteobacteria	Gammaproteobacteria	Oceanospirillales	Oceanospirillales_unclassified	Oceanospirillales_unclassified
Otu0001780	Bacteria	Proteobacteria	Betaproteobacteria	Methylophilales	Methylophilaceae	Methylotenera
Otu0001784	Bacteria	Proteobacteria	Gammaproteobacteria	Alteromonadales	Alteromonadaceae	Glaciecola
Otu0001786	Bacteria	Proteobacteria	Proteobacteria_unclassified	Proteobacteria_unclassified	Proteobacteria_unclassified	Proteobacteria_unclassified
Otu0001787	Bacteria	Actinobacteria	Acidimicrobiia	Acidimicrobiales	Sva0996_marine_group	Sva0996_marine_group_unclassified
Otu0001788	Bacteria	Proteobacteria	Gammaproteobacteria	Gammaproteobacteria_unclassified	Gammaproteobacteria_unclassified	Gammaproteobacteria_unclassified
Otu0001789	Bacteria	Actinobacteria	Acidimicrobiia	Acidimicrobiales	Sva0996_marine_group	Sva0996_marine_group_unclassified
Otu0001791	Bacteria	Proteobacteria	Alphaproteobacteria	Rhodospirillales	Rhodospirillales_unclassified	Rhodospirillales_unclassified
Otu0001792	Bacteria	Proteobacteria	Alphaproteobacteria	Rhodobacterales	Rhodobacteraceae	Thalassobacter
Otu0001793	Bacteria	Proteobacteria	Gammaproteobacteria	Gammaproteobacteria_unclassified	Gammaproteobacteria_unclassified	Gammaproteobacteria_unclassified
Otu0001795	Bacteria	Actinobacteria	Acidimicrobiia	Acidimicrobiales	Sva0996_marine_group	Sva0996_marine_group_unclassified
Otu0001797	Bacteria	Chloroflexi	SAR202_clade	SAR202_clade_unclassified	SAR202_clade_unclassified	SAR202_clade_unclassified
Otu0001800	Bacteria	Proteobacteria	Deltaproteobacteria	Oligoflexales	Oligoflexaceae	Oligoflexaceae_unclassified
Otu0001803	Bacteria	Proteobacteria	Alphaproteobacteria	Caulobacterales	Hyphomonadaceae	Algimonas
Otu0001804	Bacteria	Proteobacteria	Deltaproteobacteria	Myxococcales	Haliangiaceae	Haliangium
Otu0001805	Bacteria	Spirochaetae	Spirochaetes	Spirochaetales	Spirochaetaceae	Spirochaetaceae_unclassified
Otu0001806	Bacteria	Proteobacteria	Deltaproteobacteria	SAR324_clade(Marine_group_B)	SAR324_clade(Marine_group_B)_unclassified	SAR324_clade(Marine_group_B)_unclassified
Otu0001807	Bacteria	Proteobacteria	AEGEAN-245	AEGEAN-245_unclassified	AEGEAN-245_unclassified	AEGEAN-245_unclassified
Otu0001810	Bacteria	Proteobacteria	Gammaproteobacteria	Gammaproteobacteria_unclassified	Gammaproteobacteria_unclassified	Gammaproteobacteria_unclassified
Otu0001811	Bacteria	Proteobacteria	Gammaproteobacteria	Xanthomonadales	JTB255_marine_benthic_group	JTB255_marine_benthic_group_unclassified
Otu0001812	Bacteria	Proteobacteria	Gammaproteobacteria	Gammaproteobacteria_unclassified	Gammaproteobacteria_unclassified	Gammaproteobacteria_unclassified
Otu0001813	Bacteria	Proteobacteria	Gammaproteobacteria	Cellvibrionales	Cellvibrionales_unclassified	Cellvibrionales_unclassified
Otu0001815	Bacteria	Proteobacteria	Gammaproteobacteria	Oceanospirillales	OM182_clade	OM182_clade_unclassified
Otu0001816	Bacteria	Proteobacteria	Alphaproteobacteria	Rhodospirillales	Rhodospirillaceae	Rhodospirillaceae_unclassified
Otu0001817	Archaea	Thaumarchaeota	Marine_Group_I	Marine_Group_I_unclassified	Marine_Group_I_unclassified	Marine_Group_I_unclassified
Otu0001818	Archaea	Thaumarchaeota	Marine_Group_I	Marine_Group_I_unclassified	Marine_Group_I_unclassified	Marine_Group_I_unclassified
Otu0001819	Bacteria	Actinobacteria	Acidimicrobiia	Acidimicrobiales	Sva0996_marine_group	Sva0996_marine_group_unclassified
Otu0001820	Bacteria	Proteobacteria	Gammaproteobacteria	Gammaproteobacteria_unclassified	Gammaproteobacteria_unclassified	Gammaproteobacteria_unclassified
Otu0001821	Bacteria	Acidobacteria	Acidobacteria	Subgroup_5	Subgroup_5_unclassified	Subgroup_5_unclassified
Otu0001826	Bacteria	Proteobacteria	Alphaproteobacteria	Rhodospirillales	Rhodospirillaceae	Rhodospirillaceae_unclassified
Otu0001827	Bacteria	Proteobacteria	Gammaproteobacteria	Gammaproteobacteria_unclassified	Gammaproteobacteria_unclassified	Gammaproteobacteria_unclassified
Otu0001828	Bacteria	Proteobacteria	Alphaproteobacteria	Alphaproteobacteria_unclassified	Alphaproteobacteria_unclassified	Alphaproteobacteria_unclassified
Otu0001829	Bacteria	Proteobacteria	Gammaproteobacteria	Gammaproteobacteria_unclassified	Gammaproteobacteria_unclassified	Gammaproteobacteria_unclassified
Otu0001830	Bacteria	Acidobacteria	Holophagae	Subgroup_10	TK85	TK85_unclassified
Otu0001831	Bacteria	Proteobacteria	Gammaproteobacteria	Oceanospirillales	Oceanospirillales_unclassified	Oceanospirillales_unclassified
Otu0001832	Bacteria	Proteobacteria	Alphaproteobacteria	SB1-18	SB1-18_unclassified	SB1-18_unclassified
Otu0001833	Bacteria	Bacteroidetes	Flavobacteriia	Flavobacteriales	Flavobacteriaceae	Gilvibacter
Otu0001843	Bacteria	Bacteroidetes	Bacteroidetes_VC2.1_Bac22	Bacteroidetes_VC2.1_Bac22_unclassified	Bacteroidetes_VC2.1_Bac22_unclassified	Bacteroidetes_VC2.1_Bac22_unclassified
Otu0001845	Bacteria	Proteobacteria	Deltaproteobacteria	Oligoflexales	Oligoflexaceae	Oligoflexaceae_unclassified
Otu0001846	Bacteria	Proteobacteria	Alphaproteobacteria	Alphaproteobacteria_unclassified	Alphaproteobacteria_unclassified	Alphaproteobacteria_unclassified
Otu0001847	Bacteria	Bacteroidetes	Flavobacteriia	Flavobacteriales	NS9_marine_group	NS9_marine_group_unclassified
Otu0001850	Bacteria	Acidobacteria	Acidobacteria	Subgroup_15	Subgroup_15_unclassified	Subgroup_15_unclassified
Otu0001851	Bacteria	Proteobacteria	Alphaproteobacteria	SAR11_clade	Deep_1	Deep_1_unclassified
Otu0001852	Archaea	Thaumarchaeota	Marine_Group_I	Unknown_Order	Unknown_Family	Candidatus_Nitrosopumilus
Otu0001853	Bacteria	Proteobacteria	Epsilonproteobacteria	Campylobacterales	Campylobacteraceae	Arcobacter
Otu0001855	Bacteria	Actinobacteria	Actinobacteria_unclassified	Actinobacteria_unclassified	Actinobacteria_unclassified	Actinobacteria_unclassified
Otu0001856	Bacteria	Proteobacteria	Gammaproteobacteria	Enterobacteriales	Enterobacteriaceae	Enterobacteriaceae_unclassified
Otu0001859	Bacteria	Proteobacteria	Gammaproteobacteria	Gammaproteobacteria_unclassified	Gammaproteobacteria_unclassified	Gammaproteobacteria_unclassified
Otu0001862	Bacteria	Proteobacteria	Gammaproteobacteria	Cellvibrionales	Porticoccaceae	Porticoccaceae_unclassified
Otu0001866	Bacteria	Planctomycetes	Planctomycetacia	Planctomycetales	Planctomycetaceae	Planctomyces
Otu0001867	Bacteria	Proteobacteria	Gammaproteobacteria	Enterobacteriales	Enterobacteriaceae	Enterobacteriaceae_unclassified
Otu0001868	Bacteria	Bacteroidetes	Cytophagia	Order_II	Rhodothermaceae	Rhodothermaceae_unclassified
Otu0001870	Bacteria	Proteobacteria	Gammaproteobacteria	Oceanospirillales	OM182_clade	OM182_clade_unclassified
Otu0001871	Bacteria	Proteobacteria	Proteobacteria_unclassified	Proteobacteria_unclassified	Proteobacteria_unclassified	Proteobacteria_unclassified
Otu0001874	Bacteria	Proteobacteria	Gammaproteobacteria	Oceanospirillales	OM182_clade	OM182_clade_unclassified
Otu0001875	Bacteria	Bacteroidetes	Sphingobacteriia	Sphingobacteriales	Saprospiraceae	Saprospiraceae_unclassified
Otu0001876	Bacteria	Proteobacteria	Alphaproteobacteria	Alphaproteobacteria_unclassified	Alphaproteobacteria_unclassified	Alphaproteobacteria_unclassified
Otu0001878	Bacteria	Proteobacteria	Deltaproteobacteria	Deltaproteobacteria_unclassified	Deltaproteobacteria_unclassified	Deltaproteobacteria_unclassified
Otu0001879	Bacteria	Actinobacteria	Actinobacteria	Actinomycetales	Actinomycetaceae	Actinomyces
Otu0001881	Bacteria	Proteobacteria	Proteobacteria_unclassified	Proteobacteria_unclassified	Proteobacteria_unclassified	Proteobacteria_unclassified
Otu0001882	Bacteria	Proteobacteria	Alphaproteobacteria	Rhodospirillales	Rhodospirillaceae	Pelagibius
Otu0001883	Bacteria	Proteobacteria	Alphaproteobacteria	Sphingomonadales	Sphingomonadaceae	Sphingobium
Otu0001885	Bacteria	Proteobacteria	Gammaproteobacteria	Oceanospirillales	Hahellaceae	Endozoicomonas
Otu0001886	Bacteria	Firmicutes	Bacilli	Bacillales	Alicyclobacillaceae	Tumebacillus
Otu0001887	Bacteria	Actinobacteria	Acidimicrobiia	Acidimicrobiales	OM1_clade	OM1_clade_unclassified
Otu0001888	Bacteria	Proteobacteria	Gammaproteobacteria	Enterobacteriales	Enterobacteriaceae	Enterobacteriaceae_unclassified
Otu0001889	Bacteria	Marinimicrobia_(SAR406_clade)	Marinimicrobia_(SAR406_clade)_unclassified	Marinimicrobia_(SAR406_clade)_unclassified	Marinimicrobia_(SAR406_clade)_unclassified	Marinimicrobia_(SAR406_clade)_unclassified
Otu0001891	Bacteria	Nitrospirae	Nitrospira	Nitrospirales	Nitrospiraceae	Nitrospira
Otu0001894	Bacteria	Acidobacteria	Holophagae	Subgroup_10	CA002	CA002_unclassified
Otu0001896	Bacteria	Proteobacteria	Alphaproteobacteria	DB1-14	DB1-14_unclassified	DB1-14_unclassified
Otu0001899	Bacteria	Firmicutes	Clostridia	Clostridiales	Clostridiales_unclassified	Clostridiales_unclassified
Otu0001901	Bacteria	Proteobacteria	Gammaproteobacteria	Gammaproteobacteria_unclassified	Gammaproteobacteria_unclassified	Gammaproteobacteria_unclassified
Otu0001904	Bacteria	Proteobacteria	Gammaproteobacteria	Oceanospirillales	OM182_clade	OM182_clade_unclassified
Otu0001905	Bacteria	Proteobacteria	Alphaproteobacteria	Rickettsiales	EF100-94H03	EF100-94H03_unclassified
Otu0001907	Bacteria	Planctomycetes	Planctomycetacia	Planctomycetales	Planctomycetaceae	Rubripirellula
Otu0001909	Bacteria	Firmicutes	Bacilli	Bacillales	Bacillales_unclassified	Bacillales_unclassified
Otu0001910	Bacteria	Gemmatimonadetes	Gemmatimonadetes	BD2-11_terrestrial_group	BD2-11_terrestrial_group_unclassified	BD2-11_terrestrial_group_unclassified
Otu0001912	Bacteria	Bacteroidetes	Bacteroidia	Bacteroidia_Incertae_Sedis	Prolixibacteraceae	Prolixibacter
Otu0001913	Bacteria	Chloroflexi	SAR202_clade	SAR202_clade_unclassified	SAR202_clade_unclassified	SAR202_clade_unclassified
Otu0001914	Bacteria	Proteobacteria	Gammaproteobacteria	Gammaproteobacteria_unclassified	Gammaproteobacteria_unclassified	Gammaproteobacteria_unclassified
Otu0001915	Bacteria	Proteobacteria	Alphaproteobacteria	Rhodobacterales	Rhodobacteraceae	Labrenzia
Otu0001917	Bacteria	Proteobacteria	Gammaproteobacteria	Chromatiales	Chromatiaceae	Nitrosococcus
Otu0001919	Bacteria	Proteobacteria	Gammaproteobacteria	KI89A_clade	KI89A_clade_unclassified	KI89A_clade_unclassified
Otu0001920	Bacteria	Proteobacteria	Deltaproteobacteria	Desulfovibrionales	Desulfovibrionaceae	Desulfovibrio
Otu0001922	Bacteria	Proteobacteria	Alphaproteobacteria	Rhodobacterales	Rhodobacteraceae	Rhodobacteraceae_unclassified
Otu0001923	Bacteria	Proteobacteria	Alphaproteobacteria	Alphaproteobacteria_unclassified	Alphaproteobacteria_unclassified	Alphaproteobacteria_unclassified
Otu0001924	Bacteria	Bacteroidetes	Flavobacteriia	Flavobacteriales	Flavobacteriaceae	Tenacibaculum
Otu0001925	Bacteria	Proteobacteria	Deltaproteobacteria	Desulfovibrionales	Desulfovibrionaceae	Desulfovibrio
Otu0001928	Bacteria	Proteobacteria	Alphaproteobacteria	Rhizobiales	Phyllobacteriaceae	Phyllobacteriaceae_unclassified
Otu0001929	Bacteria	Proteobacteria	Proteobacteria_unclassified	Proteobacteria_unclassified	Proteobacteria_unclassified	Proteobacteria_unclassified
Otu0001930	Bacteria	Bacteroidetes	Flavobacteriia	Flavobacteriales	Flavobacteriaceae	NS4_marine_group
Otu0001932	Bacteria	Proteobacteria	Alphaproteobacteria	Rhodobacterales	Rhodobacteraceae	Pseudorhodobacter
Otu0001933	Bacteria	Proteobacteria	Proteobacteria_unclassified	Proteobacteria_unclassified	Proteobacteria_unclassified	Proteobacteria_unclassified
Otu0001934	Bacteria	Bacteroidetes	Flavobacteriia	Flavobacteriales	Flavobacteriaceae	Flavobacteriaceae_unclassified
Otu0001936	Bacteria	Proteobacteria	Alphaproteobacteria	Rhodospirillales	Rhodospirillaceae	Pelagibius
Otu0001941	Bacteria	Nitrospirae	Nitrospira	Nitrospirales	Nitrospiraceae	Nitrospira
Otu0001942	Bacteria	Proteobacteria	Epsilonproteobacteria	Campylobacterales	Campylobacteraceae	Arcobacter
Otu0001943	Bacteria	Proteobacteria	Alphaproteobacteria	Alphaproteobacteria_unclassified	Alphaproteobacteria_unclassified	Alphaproteobacteria_unclassified
Otu0001945	Bacteria	Proteobacteria	Gammaproteobacteria	Gammaproteobacteria_unclassified	Gammaproteobacteria_unclassified	Gammaproteobacteria_unclassified
Otu0001946	Bacteria	Proteobacteria	Gammaproteobacteria	Gammaproteobacteria_unclassified	Gammaproteobacteria_unclassified	Gammaproteobacteria_unclassified
Otu0001947	Bacteria	Proteobacteria	Gammaproteobacteria	Alteromonadales	Shewanellaceae	Shewanella
Otu0001948	Bacteria	Proteobacteria	Alphaproteobacteria	Rhizobiales	Rhodobiaceae	Rhodobium
Otu0001949	Bacteria	Proteobacteria	Gammaproteobacteria	Gammaproteobacteria_unclassified	Gammaproteobacteria_unclassified	Gammaproteobacteria_unclassified
Otu0001950	Bacteria	Proteobacteria	Gammaproteobacteria	Cellvibrionales	Porticoccaceae	SAR92_clade
Otu0001951	Bacteria	Proteobacteria	Gammaproteobacteria	Cellvibrionales	Cellvibrionaceae	Pseudomaricurvus
Otu0001952	Bacteria	Bacteroidetes	Sphingobacteriia	Sphingobacteriales	Saprospiraceae	Lewinella
Otu0001953	Bacteria	Proteobacteria	Gammaproteobacteria	Gammaproteobacteria_unclassified	Gammaproteobacteria_unclassified	Gammaproteobacteria_unclassified
Otu0001954	Bacteria	Proteobacteria	Gammaproteobacteria	Gammaproteobacteria_unclassified	Gammaproteobacteria_unclassified	Gammaproteobacteria_unclassified
Otu0001958	Bacteria	Bacteroidetes	Flavobacteriia	Flavobacteriales	Flavobacteriales_unclassified	Flavobacteriales_unclassified
Otu0001963	Bacteria	Bacteroidetes	Flavobacteriia	Flavobacteriales	Flavobacteriaceae	NS5_marine_group
Otu0001964	Bacteria	Proteobacteria	Gammaproteobacteria	Pseudomonadales	Pseudomonadaceae	Pseudomonadaceae_unclassified
Otu0001966	Bacteria	Proteobacteria	Gammaproteobacteria	Gammaproteobacteria_unclassified	Gammaproteobacteria_unclassified	Gammaproteobacteria_unclassified
Otu0001967	Bacteria	Proteobacteria	Alphaproteobacteria	OCS116_clade	OCS116_clade_unclassified	OCS116_clade_unclassified
Otu0001968	Bacteria	Nitrospirae	Nitrospira	Nitrospirales	Nitrospiraceae	Nitrospira
Otu0001969	Bacteria	Proteobacteria	Alphaproteobacteria	Sphingomonadales	Sphingomonadales_unclassified	Sphingomonadales_unclassified
Otu0001970	Bacteria	Actinobacteria	Actinobacteria	Corynebacteriales	Mycobacteriaceae	Mycobacterium
Otu0001973	Bacteria	Chloroflexi	Chloroflexi_unclassified	Chloroflexi_unclassified	Chloroflexi_unclassified	Chloroflexi_unclassified
Otu0001975	Archaea	Euryarchaeota	Thermoplasmata	Thermoplasmatales	Marine_Group_III	Marine_Group_III_unclassified
Otu0001976	Archaea	Euryarchaeota	Thermoplasmata	Thermoplasmatales	Marine_Group_III	Marine_Group_III_unclassified
Otu0001977	Bacteria	Proteobacteria	Gammaproteobacteria	Gammaproteobacteria_unclassified	Gammaproteobacteria_unclassified	Gammaproteobacteria_unclassified
Otu0001978	Bacteria	Actinobacteria	Acidimicrobiia	Acidimicrobiales	Sva0996_marine_group	Sva0996_marine_group_unclassified
Otu0001979	Bacteria	Proteobacteria	Deltaproteobacteria	Desulfobacterales	Desulfobacteraceae	Sva0081_sediment_group
Otu0001980	Archaea	Thaumarchaeota	Marine_Group_I	Unknown_Order	Unknown_Family	Candidatus_Nitrosopumilus
Otu0001984	Bacteria	Bacteria_unclassified	Bacteria_unclassified	Bacteria_unclassified	Bacteria_unclassified	Bacteria_unclassified
Otu0001986	Bacteria	Proteobacteria	Gammaproteobacteria	Oceanospirillales	Oceanospirillales_unclassified	Oceanospirillales_unclassified
Otu0001988	Bacteria	Proteobacteria	Gammaproteobacteria	Oceanospirillales	Hahellaceae	Endozoicomonas
Otu0001990	Bacteria	Planctomycetes	Phycisphaerae	Phycisphaerae_unclassified	Phycisphaerae_unclassified	Phycisphaerae_unclassified
Otu0001992	Bacteria	Proteobacteria	Gammaproteobacteria	Gammaproteobacteria_unclassified	Gammaproteobacteria_unclassified	Gammaproteobacteria_unclassified
Otu0001994	Bacteria	Proteobacteria	Gammaproteobacteria	Gammaproteobacteria_unclassified	Gammaproteobacteria_unclassified	Gammaproteobacteria_unclassified
Otu0001995	Bacteria	Bacteroidetes	Flavobacteriia	Flavobacteriales	Flavobacteriaceae	Aquibacter
Otu0001998	Bacteria	Chloroflexi	Anaerolineae	Anaerolineales	Anaerolineaceae	Anaerolineaceae_unclassified
Otu0001999	Bacteria	Actinobacteria	Acidimicrobiia	Acidimicrobiales	OM1_clade	Candidatus_Actinomarina
Otu0002000	Bacteria	Proteobacteria	Gammaproteobacteria	Oceanospirillales	Oceanospirillales_unclassified	Oceanospirillales_unclassified
Otu0002001	Bacteria	Proteobacteria	Betaproteobacteria	Burkholderiales	Alcaligenaceae	MWH-UniP1_aquatic_group
Otu0002004	Bacteria	Proteobacteria	Gammaproteobacteria	Gammaproteobacteria_unclassified	Gammaproteobacteria_unclassified	Gammaproteobacteria_unclassified
Otu0002005	Bacteria	Proteobacteria	Deltaproteobacteria	Desulfobacterales	Nitrospinaceae	Candidatus_Entotheonella
Otu0002006	Bacteria	Proteobacteria	Alphaproteobacteria	Rhizobiales	Rhizobiales_unclassified	Rhizobiales_unclassified
Otu0002008	Bacteria	Bacteroidetes	Sphingobacteriia	Sphingobacteriales	Saprospiraceae	Saprospiraceae_unclassified
Otu0002009	Bacteria	Bacteroidetes	Flavobacteriia	Flavobacteriales	Flavobacteriaceae	NS5_marine_group
Otu0002010	Bacteria	Proteobacteria	Proteobacteria_unclassified	Proteobacteria_unclassified	Proteobacteria_unclassified	Proteobacteria_unclassified
Otu0002012	Bacteria	Verrucomicrobia	Opitutae	Puniceicoccales	Puniceicoccaceae	Coraliomargarita
Otu0002013	Bacteria	Bacteroidetes	Flavobacteriia	Flavobacteriales	Flavobacteriaceae	Aquimarina
Otu0002018	Bacteria	Proteobacteria	Alphaproteobacteria	Rhodobacterales	Rhodobacteraceae	Rhodobacteraceae_unclassified
Otu0002020	Bacteria	Actinobacteria	Acidimicrobiia	Acidimicrobiales	Sva0996_marine_group	Sva0996_marine_group_unclassified
Otu0002021	Bacteria	Proteobacteria	Gammaproteobacteria	Oceanospirillales	Oceanospirillales_unclassified	Oceanospirillales_unclassified
Otu0002022	Bacteria	Proteobacteria	Gammaproteobacteria	Gammaproteobacteria_unclassified	Gammaproteobacteria_unclassified	Gammaproteobacteria_unclassified
Otu0002023	Bacteria	Proteobacteria	Gammaproteobacteria	Gammaproteobacteria_unclassified	Gammaproteobacteria_unclassified	Gammaproteobacteria_unclassified
Otu0002024	Bacteria	Cyanobacteria	Cyanobacteria	SubsectionI	FamilyI	Synechococcus
Otu0002026	Bacteria	Proteobacteria	Alphaproteobacteria	Rhodospirillales	Rhodospirillales_unclassified	Rhodospirillales_unclassified
Otu0002028	Bacteria	Proteobacteria	Gammaproteobacteria	Alteromonadales	Idiomarinaceae	Idiomarina
Otu0002030	Bacteria	Proteobacteria	Gammaproteobacteria	Gammaproteobacteria_unclassified	Gammaproteobacteria_unclassified	Gammaproteobacteria_unclassified
Otu0002031	Bacteria	Proteobacteria	SC3-20	SC3-20_unclassified	SC3-20_unclassified	SC3-20_unclassified
Otu0002032	Bacteria	Proteobacteria	Alphaproteobacteria	DB1-14	DB1-14_unclassified	DB1-14_unclassified
Otu0002033	Bacteria	Actinobacteria	Acidimicrobiia	Acidimicrobiales	Sva0996_marine_group	Sva0996_marine_group_unclassified
Otu0002034	Bacteria	Proteobacteria	Betaproteobacteria	Hydrogenophilales	Hydrogenophilaceae	Tepidiphilus
Otu0002036	Bacteria	Actinobacteria	Actinobacteria	Corynebacteriales	Mycobacteriaceae	Mycobacterium
Otu0002039	Bacteria	Proteobacteria	Alphaproteobacteria	Caulobacterales	Hyphomonadaceae	Maricaulis
Otu0002041	Bacteria	Proteobacteria	Gammaproteobacteria	Oceanospirillales	Oceanospirillales_unclassified	Oceanospirillales_unclassified
Otu0002042	Bacteria	Proteobacteria	Gammaproteobacteria	Oceanospirillales	Oceanospirillaceae	Oleispira
Otu0002043	Archaea	Thaumarchaeota	Marine_Group_I	Marine_Group_I_unclassified	Marine_Group_I_unclassified	Marine_Group_I_unclassified
Otu0002044	Bacteria	Bacteroidetes	Flavobacteriia	Flavobacteriales	Flavobacteriaceae	Winogradskyella
Otu0002045	Bacteria	Proteobacteria	Gammaproteobacteria	Gammaproteobacteria_unclassified	Gammaproteobacteria_unclassified	Gammaproteobacteria_unclassified
Otu0002046	Bacteria	Proteobacteria	Alphaproteobacteria	Rhodospirillales	Rhodospirillaceae	AEGEAN-169_marine_group
Otu0002047	Bacteria	Proteobacteria	Gammaproteobacteria	Gammaproteobacteria_unclassified	Gammaproteobacteria_unclassified	Gammaproteobacteria_unclassified
Otu0002048	Bacteria	Verrucomicrobia	Verrucomicrobiae	Verrucomicrobiales	Rubritaleaceae	Rubritalea
Otu0002050	Bacteria	Proteobacteria	Gammaproteobacteria	Gammaproteobacteria_unclassified	Gammaproteobacteria_unclassified	Gammaproteobacteria_unclassified
Otu0002052	Bacteria	Proteobacteria	Alphaproteobacteria	OCS116_clade	OCS116_clade_unclassified	OCS116_clade_unclassified
Otu0002055	Bacteria	Proteobacteria	Gammaproteobacteria	Gammaproteobacteria_unclassified	Gammaproteobacteria_unclassified	Gammaproteobacteria_unclassified
Otu0002058	Bacteria	Acidobacteria	Holophagae	Subgroup_10	CA002	CA002_unclassified
Otu0002060	Bacteria	Proteobacteria	Alphaproteobacteria	Rhodobacterales	Rhodobacteraceae	Rhodobacteraceae_unclassified
Otu0002061	Bacteria	Proteobacteria	Deltaproteobacteria	Desulfobacterales	Desulfobacteraceae	Desulfobacteraceae_unclassified
Otu0002062	Bacteria	Proteobacteria	Alphaproteobacteria	Rhodospirillales	Rhodospirillaceae	Tistlia
Otu0002064	Bacteria	Gemmatimonadetes	Gemmatimonadetes	BD2-11_terrestrial_group	BD2-11_terrestrial_group_unclassified	BD2-11_terrestrial_group_unclassified
Otu0002065	Bacteria	Proteobacteria	Gammaproteobacteria	Xanthomonadales	JTB255_marine_benthic_group	JTB255_marine_benthic_group_unclassified
Otu0002068	Bacteria	Actinobacteria	Actinobacteria	Actinobacteria_unclassified	Actinobacteria_unclassified	Actinobacteria_unclassified
Otu0002069	Bacteria	Proteobacteria	Gammaproteobacteria	Cellvibrionales	Halieaceae	Halieaceae_unclassified
Otu0002073	Bacteria	Proteobacteria	Gammaproteobacteria	Xanthomonadales	Xanthomonadaceae	Pseudoxanthomonas
Otu0002076	Bacteria	Proteobacteria	Gammaproteobacteria	Gammaproteobacteria_unclassified	Gammaproteobacteria_unclassified	Gammaproteobacteria_unclassified
Otu0002077	Bacteria	Firmicutes	Clostridia	Clostridiales	Peptostreptococcaceae	Romboutsia
Otu0002078	Bacteria	Proteobacteria	Gammaproteobacteria	Pseudomonadales	Moraxellaceae	Acinetobacter
Otu0002079	Bacteria	Planctomycetes	Planctomycetacia	Planctomycetales	Planctomycetaceae	Pirellula
Otu0002081	Bacteria	Proteobacteria	Deltaproteobacteria	Sh765B-TzT-29	Sh765B-TzT-29_unclassified	Sh765B-TzT-29_unclassified
Otu0002086	Bacteria	Proteobacteria	Gammaproteobacteria	Vibrionales	Vibrionaceae	Photobacterium
Otu0002087	Archaea	Thaumarchaeota	Marine_Group_I	Unknown_Order	Unknown_Family	Unknown_Family_unclassified
Otu0002088	Bacteria	Actinobacteria	Acidimicrobiia	Acidimicrobiales	Sva0996_marine_group	Sva0996_marine_group_unclassified
Otu0002089	Bacteria	Proteobacteria	Alphaproteobacteria	Parvularculales	Parvularculaceae	Parvularcula
Otu0002090	Bacteria	Nitrospirae	Nitrospira	Nitrospirales	Nitrospiraceae	Nitrospira
Otu0002092	Bacteria	Proteobacteria	Proteobacteria_unclassified	Proteobacteria_unclassified	Proteobacteria_unclassified	Proteobacteria_unclassified
Otu0002093	Bacteria	Proteobacteria	Deltaproteobacteria	Myxococcales	Haliangiaceae	Haliangium
Otu0002094	Bacteria	Gemmatimonadetes	Gemmatimonadetes	BD2-11_terrestrial_group	BD2-11_terrestrial_group_unclassified	BD2-11_terrestrial_group_unclassified
Otu0002095	Bacteria	Proteobacteria	Deltaproteobacteria	Desulfobacterales	Desulfobacteraceae	Sva0081_sediment_group
Otu0002096	Bacteria	Proteobacteria	Gammaproteobacteria	Xanthomonadales	JTB255_marine_benthic_group	JTB255_marine_benthic_group_unclassified
Otu0002099	Bacteria	Firmicutes	Clostridia	Clostridiales	Lachnospiraceae	Lachnospiraceae_NK4A136_group
Otu0002100	Bacteria	Proteobacteria	Alphaproteobacteria	Rhodobacterales	Rhodobacteraceae	Rhodobacteraceae_unclassified
Otu0002101	Bacteria	Bacteria_unclassified	Bacteria_unclassified	Bacteria_unclassified	Bacteria_unclassified	Bacteria_unclassified
Otu0002102	Bacteria	Bacteroidetes	Flavobacteriia	Flavobacteriales	Flavobacteriaceae	NS5_marine_group
Otu0002103	Bacteria	Marinimicrobia_(SAR406_clade)	Marinimicrobia_(SAR406_clade)_unclassified	Marinimicrobia_(SAR406_clade)_unclassified	Marinimicrobia_(SAR406_clade)_unclassified	Marinimicrobia_(SAR406_clade)_unclassified
Otu0002105	Bacteria	Proteobacteria	Alphaproteobacteria	OCS116_clade	OCS116_clade_unclassified	OCS116_clade_unclassified
Otu0002106	Bacteria	Proteobacteria	Alphaproteobacteria	Caulobacterales	Hyphomonadaceae	Hyphomonas
Otu0002107	Bacteria	Proteobacteria	Alphaproteobacteria	Rhodospirillales	Rhodospirillales_unclassified	Rhodospirillales_unclassified
Otu0002108	Bacteria	Proteobacteria	Gammaproteobacteria	Chromatiales	Chromatiaceae	Nitrosococcus
Otu0002109	Bacteria	Proteobacteria	Gammaproteobacteria	Gammaproteobacteria_unclassified	Gammaproteobacteria_unclassified	Gammaproteobacteria_unclassified
Otu0002110	Bacteria	Proteobacteria	Gammaproteobacteria	Gammaproteobacteria_unclassified	Gammaproteobacteria_unclassified	Gammaproteobacteria_unclassified
Otu0002112	Bacteria	Planctomycetes	Planctomycetacia	Planctomycetales	Planctomycetaceae	Planctomycetaceae_unclassified
Otu0002114	Bacteria	Proteobacteria	Gammaproteobacteria	Gammaproteobacteria_unclassified	Gammaproteobacteria_unclassified	Gammaproteobacteria_unclassified
Otu0002116	Bacteria	Verrucomicrobia	Verrucomicrobiae	Verrucomicrobiales	Verrucomicrobiales_unclassified	Verrucomicrobiales_unclassified
Otu0002117	Bacteria	Proteobacteria	Gammaproteobacteria	Gammaproteobacteria_unclassified	Gammaproteobacteria_unclassified	Gammaproteobacteria_unclassified
Otu0002118	Bacteria	Bacteroidetes	Bacteroidia	Bacteroidales	Porphyromonadaceae	Parabacteroides
Otu0002119	Bacteria	Proteobacteria	Gammaproteobacteria	Enterobacteriales	Enterobacteriaceae	Yersinia
Otu0002121	Bacteria	Planctomycetes	Planctomycetacia	Planctomycetales	Planctomycetaceae	Rhodopirellula
Otu0002122	Bacteria	Bacteroidetes	Flavobacteriia	Flavobacteriales	Flavobacteriaceae	NS4_marine_group
Otu0002123	Bacteria	Actinobacteria	Acidimicrobiia	Acidimicrobiales	Sva0996_marine_group	Sva0996_marine_group_unclassified
Otu0002124	Bacteria	Proteobacteria	Alphaproteobacteria	Parvularculales	Parvularculaceae	Parvularcula
Otu0002127	Bacteria	Proteobacteria	Betaproteobacteria	Burkholderiales	Comamonadaceae	Comamonadaceae_unclassified
Otu0002129	Bacteria	Proteobacteria	Alphaproteobacteria	Rhodospirillales	Rhodospirillaceae	Magnetospira
Otu0002130	Bacteria	Proteobacteria	Alphaproteobacteria	Rhizobiales	Hyphomicrobiaceae	Hyphomicrobiaceae_unclassified
Otu0002131	Bacteria	Actinobacteria	Acidimicrobiia	Acidimicrobiales	Sva0996_marine_group	Sva0996_marine_group_unclassified
Otu0002133	Bacteria	Proteobacteria	Alphaproteobacteria	Rhodobacterales	Rhodobacteraceae	Rhodobacteraceae_unclassified
Otu0002135	Bacteria	Bacteroidetes	Flavobacteriia	Flavobacteriales	Flavobacteriaceae	Flavobacteriaceae_unclassified
Otu0002136	Bacteria	Proteobacteria	Alphaproteobacteria	Rhodospirillales	Rhodospirillaceae	Rhodospirillaceae_unclassified
Otu0002138	Bacteria	Proteobacteria	Gammaproteobacteria	Alteromonadales	Colwelliaceae	Colwellia
Otu0002139	Bacteria	Proteobacteria	Gammaproteobacteria	Gammaproteobacteria_unclassified	Gammaproteobacteria_unclassified	Gammaproteobacteria_unclassified
Otu0002140	Bacteria	Proteobacteria	Alphaproteobacteria	Rhizobiales	Rhizobiales_unclassified	Rhizobiales_unclassified
Otu0002141	Bacteria	Actinobacteria	Acidimicrobiia	Acidimicrobiales	Sva0996_marine_group	Sva0996_marine_group_unclassified
Otu0002142	Bacteria	Proteobacteria	Gammaproteobacteria	Gammaproteobacteria_unclassified	Gammaproteobacteria_unclassified	Gammaproteobacteria_unclassified
Otu0002143	Bacteria	Proteobacteria	Deltaproteobacteria	Desulfurellales	Desulfurellaceae	Desulfurellaceae_unclassified
Otu0002145	Bacteria	Proteobacteria	Gammaproteobacteria	Gammaproteobacteria_unclassified	Gammaproteobacteria_unclassified	Gammaproteobacteria_unclassified
Otu0002149	Bacteria	Proteobacteria	Gammaproteobacteria	Vibrionales	Vibrionaceae	Vibrionaceae_unclassified
Otu0002150	Bacteria	Proteobacteria	Deltaproteobacteria	Desulfobacterales	Nitrospinaceae	Candidatus_Entotheonella
Otu0002151	Bacteria	Proteobacteria	Gammaproteobacteria	Gammaproteobacteria_unclassified	Gammaproteobacteria_unclassified	Gammaproteobacteria_unclassified
Otu0002154	Archaea	Thaumarchaeota	Marine_Group_I	Unknown_Order	Unknown_Family	Candidatus_Nitrosopelagicus
Otu0002155	Bacteria	Proteobacteria	Alphaproteobacteria	Rhodobacterales	Rhodobacteraceae	Tateyamaria
Otu0002158	Bacteria	Bacteroidetes	Bacteroidia	Bacteroidales	Porphyromonadaceae	Porphyromonas
Otu0002160	Bacteria	Verrucomicrobia	Verrucomicrobiae	Verrucomicrobiales	Rubritaleaceae	Rubritalea
Otu0002162	Bacteria	Proteobacteria	Gammaproteobacteria	KI89A_clade	KI89A_clade_unclassified	KI89A_clade_unclassified
Otu0002163	Bacteria	Planctomycetes	Planctomycetacia	Planctomycetales	Planctomycetaceae	Pir4_lineage
Otu0002164	Bacteria	Proteobacteria	Epsilonproteobacteria	Campylobacterales	Campylobacteraceae	Sulfurospirillum
Otu0002166	Bacteria	Cyanobacteria	Cyanobacteria	SubsectionI	FamilyI	Synechococcus
Otu0002168	Bacteria	Bacteroidetes	Flavobacteriia	Flavobacteriales	Flavobacteriaceae	Flavobacteriaceae_unclassified
Otu0002170	Bacteria	Planctomycetes	Planctomycetacia	Planctomycetales	Planctomycetaceae	Planctomyces
Otu0002171	Bacteria	Planctomycetes	Planctomycetacia	Planctomycetales	Planctomycetaceae	Rubripirellula
Otu0002172	Bacteria	Proteobacteria	Gammaproteobacteria	Chromatiales	Chromatiales_unclassified	Chromatiales_unclassified
Otu0002173	Bacteria	Proteobacteria	Gammaproteobacteria	Gammaproteobacteria_unclassified	Gammaproteobacteria_unclassified	Gammaproteobacteria_unclassified
Otu0002174	Bacteria	Proteobacteria	Gammaproteobacteria	Gammaproteobacteria_unclassified	Gammaproteobacteria_unclassified	Gammaproteobacteria_unclassified
Otu0002177	Archaea	Thaumarchaeota	Marine_Group_I	Unknown_Order	Unknown_Family	Candidatus_Nitrosopumilus
Otu0002178	Bacteria	Proteobacteria	Alphaproteobacteria	Rhodospirillales	Rhodospirillaceae	OM75_clade
Otu0002180	Bacteria	Actinobacteria	Actinobacteria_unclassified	Actinobacteria_unclassified	Actinobacteria_unclassified	Actinobacteria_unclassified
Otu0002181	Bacteria	Proteobacteria	Proteobacteria_unclassified	Proteobacteria_unclassified	Proteobacteria_unclassified	Proteobacteria_unclassified
Otu0002182	Bacteria	Proteobacteria	Deltaproteobacteria	Sh765B-TzT-29	Sh765B-TzT-29_unclassified	Sh765B-TzT-29_unclassified
Otu0002184	Bacteria	Gemmatimonadetes	Gemmatimonadetes	BD2-11_terrestrial_group	BD2-11_terrestrial_group_unclassified	BD2-11_terrestrial_group_unclassified
Otu0002188	Bacteria	Proteobacteria	Alphaproteobacteria	Alphaproteobacteria_unclassified	Alphaproteobacteria_unclassified	Alphaproteobacteria_unclassified
Otu0002190	Bacteria	Proteobacteria	Alphaproteobacteria	Rickettsiales	S25-593	S25-593_unclassified
Otu0002191	Bacteria	Actinobacteria	Acidimicrobiia	Acidimicrobiales	OM1_clade	OM1_clade_unclassified
Otu0002194	Bacteria	Proteobacteria	Gammaproteobacteria	Gammaproteobacteria_unclassified	Gammaproteobacteria_unclassified	Gammaproteobacteria_unclassified
Otu0002195	Bacteria	Proteobacteria	Gammaproteobacteria	Gammaproteobacteria_unclassified	Gammaproteobacteria_unclassified	Gammaproteobacteria_unclassified
Otu0002196	Bacteria	Proteobacteria	Gammaproteobacteria	Oceanospirillales	SAR86_clade	SAR86_clade_unclassified
Otu0002197	Bacteria	Planctomycetes	Phycisphaerae	Phycisphaerales	Phycisphaeraceae	CL500-3
Otu0002198	Bacteria	Proteobacteria	Alphaproteobacteria	Rhodobacterales	Rhodobacteraceae	Rubrimonas
Otu0002199	Bacteria	Proteobacteria	Deltaproteobacteria	Sh765B-TzT-29	Sh765B-TzT-29_unclassified	Sh765B-TzT-29_unclassified
Otu0002200	Bacteria	Proteobacteria	Gammaproteobacteria	Cellvibrionales	Cellvibrionales_unclassified	Cellvibrionales_unclassified
Otu0002201	Bacteria	Proteobacteria	Proteobacteria_unclassified	Proteobacteria_unclassified	Proteobacteria_unclassified	Proteobacteria_unclassified
Otu0002202	Bacteria	Proteobacteria	Betaproteobacteria	Burkholderiales	Comamonadaceae	Aquabacterium
Otu0002203	Bacteria	Firmicutes	Clostridia	Clostridiales	Clostridiales_unclassified	Clostridiales_unclassified
Otu0002205	Bacteria	Bacteroidetes	Flavobacteriia	Flavobacteriales	Cryomorphaceae	Crocinitomix
Otu0002207	Bacteria	Bacteroidetes	Flavobacteriia	Flavobacteriales	Flavobacteriales_unclassified	Flavobacteriales_unclassified
Otu0002208	Bacteria	Proteobacteria	Alphaproteobacteria	Alphaproteobacteria_unclassified	Alphaproteobacteria_unclassified	Alphaproteobacteria_unclassified
Otu0002209	Bacteria	Proteobacteria	Gammaproteobacteria	Gammaproteobacteria_unclassified	Gammaproteobacteria_unclassified	Gammaproteobacteria_unclassified
Otu0002211	Archaea	Thaumarchaeota	Marine_Group_I	Cenarchaeales	Cenarchaeaceae	Cenarchaeum
Otu0002213	Bacteria	Proteobacteria	Gammaproteobacteria	Gammaproteobacteria_unclassified	Gammaproteobacteria_unclassified	Gammaproteobacteria_unclassified
Otu0002216	Bacteria	Proteobacteria	Gammaproteobacteria	Enterobacteriales	Enterobacteriaceae	Enterobacteriaceae_unclassified
Otu0002217	Bacteria	Proteobacteria	Betaproteobacteria	Betaproteobacteria_unclassified	Betaproteobacteria_unclassified	Betaproteobacteria_unclassified
Otu0002218	Bacteria	Bacteroidetes	Cytophagia	Cytophagales	Cytophagales_unclassified	Cytophagales_unclassified
Otu0002220	Bacteria	Proteobacteria	Deltaproteobacteria	Desulfurellales	Desulfurellaceae	Desulfurellaceae_unclassified
Otu0002221	Bacteria	Verrucomicrobia	Verrucomicrobiae	Verrucomicrobiales	DEV007	DEV007_unclassified
Otu0002222	Bacteria	Proteobacteria	Alphaproteobacteria	Rhizobiales	Bradyrhizobiaceae	Bosea
Otu0002224	Bacteria	Proteobacteria	Gammaproteobacteria	KI89A_clade	KI89A_clade_unclassified	KI89A_clade_unclassified
Otu0002226	Bacteria	Firmicutes	Bacilli	Bacillales	Bacillaceae	Geobacillus
Otu0002227	Bacteria	Proteobacteria	Gammaproteobacteria	Gammaproteobacteria_unclassified	Gammaproteobacteria_unclassified	Gammaproteobacteria_unclassified
Otu0002229	Bacteria	Proteobacteria	Proteobacteria_unclassified	Proteobacteria_unclassified	Proteobacteria_unclassified	Proteobacteria_unclassified
Otu0002230	Bacteria	Bacteroidetes	Flavobacteriia	Flavobacteriales	Flavobacteriaceae	Muricauda
Otu0002233	Bacteria	Cyanobacteria	Cyanobacteria	SubsectionIV	FamilyII	Rivularia
Otu0002238	Bacteria	Bacteroidetes	Bacteroidia	Bacteroidales	Prevotellaceae	Alloprevotella
Otu0002239	Bacteria	Proteobacteria	Gammaproteobacteria	HOC36	HOC36_unclassified	HOC36_unclassified
Otu0002241	Bacteria	Proteobacteria	Gammaproteobacteria	Gammaproteobacteria_unclassified	Gammaproteobacteria_unclassified	Gammaproteobacteria_unclassified
Otu0002243	Bacteria	Acidobacteria	Holophagae	Subgroup_10	Subgroup_10_unclassified	Subgroup_10_unclassified
Otu0002249	Bacteria	Proteobacteria	Gammaproteobacteria	Aeromonadales	Aeromonadaceae	Aeromonas
Otu0002251	Bacteria	Actinobacteria	Actinobacteria	Corynebacteriales	Corynebacteriaceae	Corynebacterium_1
Otu0002252	Bacteria	Proteobacteria	Gammaproteobacteria	Gammaproteobacteria_unclassified	Gammaproteobacteria_unclassified	Gammaproteobacteria_unclassified
Otu0002255	Archaea	Thaumarchaeota	Marine_Group_I	Unknown_Order	Unknown_Family	Candidatus_Nitrosopumilus
Otu0002258	Bacteria	Chloroflexi	SAR202_clade	SAR202_clade_unclassified	SAR202_clade_unclassified	SAR202_clade_unclassified
Otu0002260	Bacteria	Proteobacteria	Alphaproteobacteria	Alphaproteobacteria_unclassified	Alphaproteobacteria_unclassified	Alphaproteobacteria_unclassified
Otu0002264	Bacteria	Proteobacteria	Alphaproteobacteria	Rhodospirillales	Rhodospirillales_unclassified	Rhodospirillales_unclassified
Otu0002268	Bacteria	Proteobacteria	Betaproteobacteria	Betaproteobacteria_unclassified	Betaproteobacteria_unclassified	Betaproteobacteria_unclassified
Otu0002269	Bacteria	Parcubacteria	Parcubacteria_unclassified	Parcubacteria_unclassified	Parcubacteria_unclassified	Parcubacteria_unclassified
Otu0002270	Bacteria	Chloroflexi	Anaerolineae	Anaerolineales	Anaerolineaceae	Anaerolineaceae_unclassified
Otu0002271	Bacteria	Proteobacteria	Gammaproteobacteria	Alteromonadales	Colwelliaceae	Thalassotalea
Otu0002272	Bacteria	Proteobacteria	Deltaproteobacteria	Myxococcales	Myxococcales_unclassified	Myxococcales_unclassified
Otu0002274	Bacteria	Proteobacteria	Alphaproteobacteria	Rhodobacterales	Rhodobacteraceae	Rhodobacteraceae_unclassified
Otu0002275	Bacteria	Proteobacteria	Alphaproteobacteria	Caulobacterales	Hyphomonadaceae	Hyphomonadaceae_unclassified
Otu0002278	Bacteria	Proteobacteria	Gammaproteobacteria	Gammaproteobacteria_unclassified	Gammaproteobacteria_unclassified	Gammaproteobacteria_unclassified
Otu0002279	Bacteria	Firmicutes	Bacilli	Bacillales	Family_XI	Gemella
Otu0002282	Bacteria	Proteobacteria	Gammaproteobacteria	Pseudomonadales	Moraxellaceae	Moraxellaceae_unclassified
Otu0002284	Bacteria	Chloroflexi	SAR202_clade	SAR202_clade_unclassified	SAR202_clade_unclassified	SAR202_clade_unclassified
Otu0002286	Bacteria	Proteobacteria	Alphaproteobacteria	Rhodospirillales	Rhodospirillales_unclassified	Rhodospirillales_unclassified
Otu0002287	Bacteria	Cyanobacteria	Cyanobacteria	SubsectionIII	FamilyI	Trichodesmium
Otu0002288	Bacteria	Proteobacteria	Gammaproteobacteria	Gammaproteobacteria_unclassified	Gammaproteobacteria_unclassified	Gammaproteobacteria_unclassified
Otu0002289	Bacteria	Proteobacteria	Alphaproteobacteria	Rhodobacterales	Rhodobacteraceae	Loktanella
Otu0002291	Bacteria	Proteobacteria	Deltaproteobacteria	Bdellovibrionales	Bacteriovoracaceae	Peredibacter
Otu0002294	Bacteria	Fusobacteria	Fusobacteriia	Fusobacteriales	Fusobacteriaceae	Propionigenium
Otu0002295	Bacteria	Proteobacteria	Gammaproteobacteria	Gammaproteobacteria_unclassified	Gammaproteobacteria_unclassified	Gammaproteobacteria_unclassified
Otu0002296	Bacteria	Proteobacteria	Gammaproteobacteria	Gammaproteobacteria_unclassified	Gammaproteobacteria_unclassified	Gammaproteobacteria_unclassified
Otu0002299	Bacteria	Proteobacteria	Gammaproteobacteria	Gammaproteobacteria_unclassified	Gammaproteobacteria_unclassified	Gammaproteobacteria_unclassified
Otu0002300	Bacteria	Actinobacteria	Actinobacteria_unclassified	Actinobacteria_unclassified	Actinobacteria_unclassified	Actinobacteria_unclassified
Otu0002301	Archaea	Euryarchaeota	Thermoplasmata	Thermoplasmatales	Marine_Group_II	Marine_Group_II_unclassified
Otu0002303	Bacteria	Proteobacteria	Proteobacteria_unclassified	Proteobacteria_unclassified	Proteobacteria_unclassified	Proteobacteria_unclassified
Otu0002304	Bacteria	Acidobacteria	Acidobacteria	Subgroup_9	Subgroup_9_unclassified	Subgroup_9_unclassified
Otu0002308	Bacteria	Bacteria_unclassified	Bacteria_unclassified	Bacteria_unclassified	Bacteria_unclassified	Bacteria_unclassified
Otu0002310	Bacteria	Proteobacteria	Gammaproteobacteria	Alteromonadales	Alteromonadaceae	Alteromonadaceae_unclassified
Otu0002313	Bacteria	Firmicutes	Clostridia	Clostridiales	Clostridiales_unclassified	Clostridiales_unclassified
Otu0002315	Bacteria	Actinobacteria	Acidimicrobiia	Acidimicrobiales	OM1_clade	Candidatus_Actinomarina
Otu0002317	Bacteria	Proteobacteria	Alphaproteobacteria	Rhizobiales	Rhizobiales_unclassified	Rhizobiales_unclassified
Otu0002319	Bacteria	Proteobacteria	Gammaproteobacteria	Gammaproteobacteria_unclassified	Gammaproteobacteria_unclassified	Gammaproteobacteria_unclassified
Otu0002320	Bacteria	Proteobacteria	Gammaproteobacteria	Cellvibrionales	Spongiibacteraceae	Spongiibacteraceae_unclassified
Otu0002323	Bacteria	Proteobacteria	Gammaproteobacteria	Gammaproteobacteria_unclassified	Gammaproteobacteria_unclassified	Gammaproteobacteria_unclassified
Otu0002326	Bacteria	Proteobacteria	Gammaproteobacteria	Gammaproteobacteria_unclassified	Gammaproteobacteria_unclassified	Gammaproteobacteria_unclassified
Otu0002327	Bacteria	Proteobacteria	Alphaproteobacteria	Sphingomonadales	Sphingomonadaceae	Sphingomonas
Otu0002331	Bacteria	Proteobacteria	Proteobacteria_unclassified	Proteobacteria_unclassified	Proteobacteria_unclassified	Proteobacteria_unclassified
Otu0002335	Bacteria	Proteobacteria	Gammaproteobacteria	Pseudomonadales	Moraxellaceae	Acinetobacter
Otu0002337	Bacteria	Proteobacteria	Alphaproteobacteria	Rhizobiales	Rhizobiales_unclassified	Rhizobiales_unclassified
Otu0002338	Bacteria	Proteobacteria	Gammaproteobacteria	Gammaproteobacteria_unclassified	Gammaproteobacteria_unclassified	Gammaproteobacteria_unclassified
Otu0002339	Bacteria	Proteobacteria	Gammaproteobacteria	Gammaproteobacteria_unclassified	Gammaproteobacteria_unclassified	Gammaproteobacteria_unclassified
Otu0002340	Bacteria	Proteobacteria	Gammaproteobacteria	Gammaproteobacteria_unclassified	Gammaproteobacteria_unclassified	Gammaproteobacteria_unclassified
Otu0002341	Bacteria	Proteobacteria	Gammaproteobacteria	Gammaproteobacteria_unclassified	Gammaproteobacteria_unclassified	Gammaproteobacteria_unclassified
Otu0002342	Bacteria	Proteobacteria	Deltaproteobacteria	Sh765B-TzT-29	Sh765B-TzT-29_unclassified	Sh765B-TzT-29_unclassified
Otu0002345	Bacteria	Proteobacteria	Alphaproteobacteria	Sphingomonadales	Erythrobacteraceae	Erythrobacteraceae_unclassified
Otu0002350	Archaea	Thaumarchaeota	Marine_Group_I	Cenarchaeales	Cenarchaeaceae	Cenarchaeum
Otu0002352	Bacteria	Gemmatimonadetes	Gemmatimonadetes	BD2-11_terrestrial_group	BD2-11_terrestrial_group_unclassified	BD2-11_terrestrial_group_unclassified
Otu0002354	Bacteria	Proteobacteria	Epsilonproteobacteria	Campylobacterales	Campylobacteraceae	Arcobacter
Otu0002355	Bacteria	Chloroflexi	Caldilineae	Caldilineales	Caldilineaceae	Caldilineaceae_unclassified
Otu0002358	Bacteria	Bacteroidetes	Bacteroidia	Bacteroidales	Bacteroidaceae	Bacteroides
Otu0002359	Bacteria	Planctomycetes	Planctomycetacia	Planctomycetales	Planctomycetaceae	Planctomyces
Otu0002362	Bacteria	Firmicutes	Clostridia	Clostridiales	Lachnospiraceae	Blautia
Otu0002363	Bacteria	Proteobacteria	Gammaproteobacteria	Gammaproteobacteria_unclassified	Gammaproteobacteria_unclassified	Gammaproteobacteria_unclassified
Otu0002365	Bacteria	Proteobacteria	Deltaproteobacteria	Bdellovibrionales	Bdellovibrionaceae	Bdellovibrio
Otu0002366	Bacteria	Acidobacteria	Acidobacteria	Subgroup_3	PAUC26f	PAUC26f_unclassified
Otu0002367	Bacteria	Proteobacteria	Gammaproteobacteria	Gammaproteobacteria_unclassified	Gammaproteobacteria_unclassified	Gammaproteobacteria_unclassified
Otu0002370	Bacteria	Firmicutes	Bacilli	Bacillales	Staphylococcaceae	Macrococcus
Otu0002372	Bacteria	Planctomycetes	Planctomycetacia	Planctomycetales	Planctomycetaceae	Blastopirellula
Otu0002374	Bacteria	Proteobacteria	Alphaproteobacteria	Rhodobacterales	Rhodobacteraceae	Rhodobacteraceae_unclassified
Otu0002375	Bacteria	Proteobacteria	Gammaproteobacteria	Gammaproteobacteria_unclassified	Gammaproteobacteria_unclassified	Gammaproteobacteria_unclassified
Otu0002376	Bacteria	Proteobacteria	Gammaproteobacteria	Gammaproteobacteria_unclassified	Gammaproteobacteria_unclassified	Gammaproteobacteria_unclassified
Otu0002378	Bacteria	Bacteroidetes	Cytophagia	Cytophagales	Cytophagales_unclassified	Cytophagales_unclassified
Otu0002380	Bacteria	Cyanobacteria	Cyanobacteria	SubsectionI	FamilyI	Prochlorococcus
Otu0002381	Bacteria	Bacteroidetes	Flavobacteriia	Flavobacteriales	Flavobacteriaceae	Flavobacteriaceae_unclassified
Otu0002383	Bacteria	Proteobacteria	Alphaproteobacteria	OCS116_clade	OCS116_clade_unclassified	OCS116_clade_unclassified
Otu0002385	Bacteria	Cyanobacteria	Cyanobacteria	SubsectionI	FamilyI	FamilyI_unclassified
Otu0002386	Bacteria	Planctomycetes	Planctomycetacia	Planctomycetales	Planctomycetaceae	Blastopirellula
Otu0002388	Bacteria	PAUC34f	PAUC34f_unclassified	PAUC34f_unclassified	PAUC34f_unclassified	PAUC34f_unclassified
Otu0002391	Bacteria	Proteobacteria	Alphaproteobacteria	Alphaproteobacteria_unclassified	Alphaproteobacteria_unclassified	Alphaproteobacteria_unclassified
Otu0002393	Bacteria	Firmicutes	Clostridia	Clostridiales	Lachnospiraceae	Blautia
Otu0002394	Bacteria	Proteobacteria	Deltaproteobacteria	SAR324_clade(Marine_group_B)	SAR324_clade(Marine_group_B)_unclassified	SAR324_clade(Marine_group_B)_unclassified
Otu0002395	Bacteria	Bacteria_unclassified	Bacteria_unclassified	Bacteria_unclassified	Bacteria_unclassified	Bacteria_unclassified
Otu0002399	Archaea	Euryarchaeota	Thermoplasmata	Thermoplasmatales	Marine_Group_II	Marine_Group_II_unclassified
Otu0002400	Bacteria	Cyanobacteria	Melainabacteria	Melainabacteria_unclassified	Melainabacteria_unclassified	Melainabacteria_unclassified
Otu0002405	Bacteria	Firmicutes	Clostridia	Clostridiales	Family_XI	Peptoniphilus
Otu0002407	Bacteria	Proteobacteria	Gammaproteobacteria	Gammaproteobacteria_unclassified	Gammaproteobacteria_unclassified	Gammaproteobacteria_unclassified
Otu0002408	Bacteria	Proteobacteria	Deltaproteobacteria	Desulfobacterales	Desulfobacteraceae	Desulfobacteraceae_unclassified
Otu0002409	Bacteria	Proteobacteria	Proteobacteria_unclassified	Proteobacteria_unclassified	Proteobacteria_unclassified	Proteobacteria_unclassified
Otu0002416	Bacteria	Proteobacteria	Alphaproteobacteria	Rhodobacterales	Rhodobacteraceae	Rhodobacteraceae_unclassified
Otu0002419	Bacteria	Actinobacteria	Acidimicrobiia	Acidimicrobiales	Sva0996_marine_group	Sva0996_marine_group_unclassified
Otu0002420	Bacteria	Cyanobacteria	Cyanobacteria	SubsectionI	FamilyI	Synechococcus
Otu0002422	Bacteria	Proteobacteria	Alphaproteobacteria	Rhodobacterales	Rhodobacteraceae	Pseudoruegeria
Otu0002423	Bacteria	Proteobacteria	Alphaproteobacteria	Rhizobiales	Methylobacteriaceae	Methylobacterium
Otu0002425	Bacteria	Bacteroidetes	Bacteroidetes_unclassified	Bacteroidetes_unclassified	Bacteroidetes_unclassified	Bacteroidetes_unclassified
Otu0002426	Bacteria	Proteobacteria	Gammaproteobacteria	Gammaproteobacteria_unclassified	Gammaproteobacteria_unclassified	Gammaproteobacteria_unclassified
Otu0002427	Bacteria	Acidobacteria	Acidobacteria	Subgroup_6	Subgroup_6_unclassified	Subgroup_6_unclassified
Otu0002430	Bacteria	Bacteroidetes	Flavobacteriia	Flavobacteriales	Flavobacteriaceae	Flavobacteriaceae_unclassified
Otu0002431	Bacteria	Proteobacteria	Gammaproteobacteria	Gammaproteobacteria_unclassified	Gammaproteobacteria_unclassified	Gammaproteobacteria_unclassified
Otu0002432	Bacteria	Proteobacteria	Gammaproteobacteria	Gammaproteobacteria_unclassified	Gammaproteobacteria_unclassified	Gammaproteobacteria_unclassified
Otu0002433	Bacteria	Actinobacteria	Acidimicrobiia	Acidimicrobiales	Acidimicrobiaceae	Illumatobacter
Otu0002436	Bacteria	Proteobacteria	Proteobacteria_unclassified	Proteobacteria_unclassified	Proteobacteria_unclassified	Proteobacteria_unclassified
Otu0002438	Bacteria	Actinobacteria	Actinobacteria	Propionibacteriales	Nocardioidaceae	Aeromicrobium
Otu0002439	Bacteria	Bacteroidetes	Sphingobacteriia	Sphingobacteriales	Saprospiraceae	Saprospiraceae_unclassified
Otu0002441	Bacteria	Proteobacteria	Alphaproteobacteria	Rhodospirillales	Rhodospirillales_unclassified	Rhodospirillales_unclassified
Otu0002442	Bacteria	Cyanobacteria	Cyanobacteria	SubsectionI	FamilyI	Synechococcus
Otu0002445	Bacteria	Bacteroidetes	Flavobacteriia	Flavobacteriales	Flavobacteriaceae	Flavobacteriaceae_unclassified
Otu0002446	Bacteria	Proteobacteria	Gammaproteobacteria	Alteromonadales	Psychromonadaceae	Psychromonas
Otu0002447	Bacteria	Planctomycetes	Planctomycetacia	Planctomycetales	Planctomycetaceae	Blastopirellula
Otu0002448	Bacteria	Proteobacteria	Alphaproteobacteria	Rhodobacterales	Rhodobacteraceae	Rhodobacteraceae_unclassified
Otu0002449	Bacteria	Proteobacteria	Alphaproteobacteria	Sphingomonadales	Sphingomonadaceae	Sphingorhabdus
Otu0002450	Archaea	Thaumarchaeota	Marine_Group_I	Unknown_Order	Unknown_Family	Unknown_Family_unclassified
Otu0002455	Bacteria	Proteobacteria	Gammaproteobacteria	Gammaproteobacteria_unclassified	Gammaproteobacteria_unclassified	Gammaproteobacteria_unclassified
Otu0002456	Bacteria	Proteobacteria	Alphaproteobacteria	Rhodobacterales	Rhodobacteraceae	Rhodobacteraceae_unclassified
Otu0002459	Bacteria	Planctomycetes	Planctomycetacia	Planctomycetales	Planctomycetaceae	Planctomycetaceae_unclassified
Otu0002461	Bacteria	Proteobacteria	Gammaproteobacteria	Chromatiales	Chromatiaceae	Nitrosococcus
Otu0002462	Bacteria	Proteobacteria	Gammaproteobacteria	Gammaproteobacteria_unclassified	Gammaproteobacteria_unclassified	Gammaproteobacteria_unclassified
Otu0002464	Bacteria	Proteobacteria	Gammaproteobacteria	Cellvibrionales	Cellvibrionales_unclassified	Cellvibrionales_unclassified
Otu0002465	Bacteria	Proteobacteria	Alphaproteobacteria	Alphaproteobacteria_unclassified	Alphaproteobacteria_unclassified	Alphaproteobacteria_unclassified
Otu0002469	Bacteria	Proteobacteria	Gammaproteobacteria	Gammaproteobacteria_unclassified	Gammaproteobacteria_unclassified	Gammaproteobacteria_unclassified
Otu0002470	Bacteria	Bacteroidetes	Bacteroidia	Bacteroidales	Bacteroidaceae	Bacteroides
Otu0002472	Bacteria	Proteobacteria	Gammaproteobacteria	Oceanospirillales	Alcanivoracaceae	Kangiella
Otu0002474	Bacteria	Cyanobacteria	Cyanobacteria	SubsectionII	FamilyII	Pleurocapsa
Otu0002478	Bacteria	Proteobacteria	Proteobacteria_unclassified	Proteobacteria_unclassified	Proteobacteria_unclassified	Proteobacteria_unclassified
Otu0002481	Bacteria	Proteobacteria	Gammaproteobacteria	Gammaproteobacteria_unclassified	Gammaproteobacteria_unclassified	Gammaproteobacteria_unclassified
Otu0002482	Bacteria	Proteobacteria	Gammaproteobacteria	Gammaproteobacteria_unclassified	Gammaproteobacteria_unclassified	Gammaproteobacteria_unclassified
Otu0002483	Bacteria	Proteobacteria	Gammaproteobacteria	Gammaproteobacteria_unclassified	Gammaproteobacteria_unclassified	Gammaproteobacteria_unclassified
Otu0002484	Bacteria	Proteobacteria	Deltaproteobacteria	Bdellovibrionales	Bdellovibrionaceae	Bdellovibrio
Otu0002488	Bacteria	Proteobacteria	Gammaproteobacteria	Oceanospirillales	Oceanospirillales_unclassified	Oceanospirillales_unclassified
Otu0002489	Bacteria	Acidobacteria	Holophagae	Subgroup_10	Subgroup_10_unclassified	Subgroup_10_unclassified
Otu0002490	Bacteria	Proteobacteria	Gammaproteobacteria	Gammaproteobacteria_unclassified	Gammaproteobacteria_unclassified	Gammaproteobacteria_unclassified
Otu0002495	Bacteria	Proteobacteria	Gammaproteobacteria	Oceanospirillales	SAR86_clade	SAR86_clade_unclassified
Otu0002499	Bacteria	Proteobacteria	Gammaproteobacteria	E01-9C-26_marine_group	E01-9C-26_marine_group_unclassified	E01-9C-26_marine_group_unclassified
Otu0002503	Bacteria	Proteobacteria	Alphaproteobacteria	Rhodobacterales	Rhodobacteraceae	Rhodobacteraceae_unclassified
Otu0002505	Bacteria	Proteobacteria	Gammaproteobacteria	Order_Incertae_Sedis	Family_Incertae_Sedis	Marinicella
Otu0002506	Bacteria	Bacteroidetes	Bacteroidetes_unclassified	Bacteroidetes_unclassified	Bacteroidetes_unclassified	Bacteroidetes_unclassified
Otu0002509	Bacteria	Proteobacteria	Gammaproteobacteria	Gammaproteobacteria_unclassified	Gammaproteobacteria_unclassified	Gammaproteobacteria_unclassified
Otu0002512	Bacteria	Proteobacteria	Gammaproteobacteria	Chromatiales	Chromatiaceae	Nitrosococcus
Otu0002513	Bacteria	Proteobacteria	Gammaproteobacteria	Gammaproteobacteria_unclassified	Gammaproteobacteria_unclassified	Gammaproteobacteria_unclassified
Otu0002514	Bacteria	Proteobacteria	Gammaproteobacteria	KI89A_clade	KI89A_clade_unclassified	KI89A_clade_unclassified
Otu0002515	Bacteria	Proteobacteria	Alphaproteobacteria	Alphaproteobacteria_unclassified	Alphaproteobacteria_unclassified	Alphaproteobacteria_unclassified
Otu0002516	Bacteria	Verrucomicrobia	Verrucomicrobiae	Verrucomicrobiales	Verrucomicrobiaceae	Persicirhabdus
Otu0002517	Bacteria	Proteobacteria	Gammaproteobacteria	Cellvibrionales	Cellvibrionaceae	Teredinibacter
Otu0002518	Bacteria	Bacteroidetes	Flavobacteriia	Flavobacteriales	Flavobacteriaceae	Flavobacteriaceae_unclassified
Otu0002521	Bacteria	Proteobacteria	Gammaproteobacteria	Oceanospirillales	Oceanospirillales_unclassified	Oceanospirillales_unclassified
Otu0002522	Bacteria	Bacteria_unclassified	Bacteria_unclassified	Bacteria_unclassified	Bacteria_unclassified	Bacteria_unclassified
Otu0002523	Bacteria	Actinobacteria	Acidimicrobiia	Acidimicrobiales	OM1_clade	OM1_clade_unclassified
Otu0002526	Bacteria	Marinimicrobia_(SAR406_clade)	Marinimicrobia_(SAR406_clade)_unclassified	Marinimicrobia_(SAR406_clade)_unclassified	Marinimicrobia_(SAR406_clade)_unclassified	Marinimicrobia_(SAR406_clade)_unclassified
Otu0002529	Bacteria	Proteobacteria	Alphaproteobacteria	Rhodobacterales	Rhodobacteraceae	Rhodobacteraceae_unclassified
Otu0002531	Bacteria	Proteobacteria	Betaproteobacteria	Betaproteobacteria_unclassified	Betaproteobacteria_unclassified	Betaproteobacteria_unclassified
Otu0002532	Bacteria	Proteobacteria	Gammaproteobacteria	Gammaproteobacteria_unclassified	Gammaproteobacteria_unclassified	Gammaproteobacteria_unclassified
Otu0002534	Bacteria	Proteobacteria	Gammaproteobacteria	Gammaproteobacteria_unclassified	Gammaproteobacteria_unclassified	Gammaproteobacteria_unclassified
Otu0002536	Bacteria	Bacteroidetes	Flavobacteriia	Flavobacteriales	Flavobacteriales_unclassified	Flavobacteriales_unclassified
Otu0002537	Bacteria	Proteobacteria	Gammaproteobacteria	Gammaproteobacteria_unclassified	Gammaproteobacteria_unclassified	Gammaproteobacteria_unclassified
Otu0002538	Bacteria	Proteobacteria	Alphaproteobacteria	Alphaproteobacteria_unclassified	Alphaproteobacteria_unclassified	Alphaproteobacteria_unclassified
Otu0002539	Bacteria	Proteobacteria	Epsilonproteobacteria	Campylobacterales	Campylobacteraceae	Arcobacter
Otu0002540	Bacteria	Proteobacteria	Gammaproteobacteria	Gammaproteobacteria_unclassified	Gammaproteobacteria_unclassified	Gammaproteobacteria_unclassified
Otu0002541	Bacteria	Proteobacteria	Gammaproteobacteria	Methylococcales	Milano-WF1B-03	Milano-WF1B-03_unclassified
Otu0002542	Bacteria	Firmicutes	Clostridia	Clostridia_unclassified	Clostridia_unclassified	Clostridia_unclassified
Otu0002546	Bacteria	Bacteroidetes	Flavobacteriia	Flavobacteriales	Flavobacteriaceae	Aquimarina
Otu0002547	Bacteria	Proteobacteria	Gammaproteobacteria	34P16	34P16_unclassified	34P16_unclassified
Otu0002548	Bacteria	Bacteroidetes	Cytophagia	Order_II	Rhodothermaceae	Rhodothermaceae_unclassified
Otu0002549	Bacteria	Firmicutes	Clostridia	Clostridiales	Lachnospiraceae	Fusicatenibacter
Otu0002550	Bacteria	Proteobacteria	Alphaproteobacteria	DB1-14	DB1-14_unclassified	DB1-14_unclassified
Otu0002552	Bacteria	Proteobacteria	Gammaproteobacteria	Alteromonadales	Alteromonadales_unclassified	Alteromonadales_unclassified
Otu0002558	Archaea	Euryarchaeota	Thermoplasmata	Thermoplasmatales	Marine_Group_II	Marine_Group_II_unclassified
Otu0002562	Bacteria	Proteobacteria	Deltaproteobacteria	Deltaproteobacteria_unclassified	Deltaproteobacteria_unclassified	Deltaproteobacteria_unclassified
Otu0002567	Bacteria	Planctomycetes	Planctomycetacia	Planctomycetales	Planctomycetaceae	Blastopirellula
Otu0002569	Bacteria	Proteobacteria	Alphaproteobacteria	Rhizobiales	Rhizobiales_unclassified	Rhizobiales_unclassified
Otu0002572	Bacteria	Proteobacteria	Gammaproteobacteria	Salinisphaerales	Salinisphaeraceae	ZD0417_marine_group
Otu0002573	Bacteria	Proteobacteria	Alphaproteobacteria	Rhodobacterales	Rhodobacteraceae	Rhodobacteraceae_unclassified
Otu0002574	Bacteria	Proteobacteria	Alphaproteobacteria	Alphaproteobacteria_unclassified	Alphaproteobacteria_unclassified	Alphaproteobacteria_unclassified
Otu0002575	Bacteria	Proteobacteria	Epsilonproteobacteria	Campylobacterales	Helicobacteraceae	Sulfurimonas
Otu0002576	Bacteria	Chloroflexi	SAR202_clade	SAR202_clade_unclassified	SAR202_clade_unclassified	SAR202_clade_unclassified
Otu0002577	Bacteria	Proteobacteria	Alphaproteobacteria	Rickettsiales	LWSR-14	LWSR-14_unclassified
Otu0002578	Bacteria	Proteobacteria	Gammaproteobacteria	Gammaproteobacteria_unclassified	Gammaproteobacteria_unclassified	Gammaproteobacteria_unclassified
Otu0002580	Bacteria	Verrucomicrobia	Verrucomicrobiae	Verrucomicrobiales	Verrucomicrobiaceae	Roseibacillus
Otu0002582	Archaea	Thaumarchaeota	Marine_Group_I	Marine_Group_I_unclassified	Marine_Group_I_unclassified	Marine_Group_I_unclassified
Otu0002583	Bacteria	Proteobacteria	Proteobacteria_unclassified	Proteobacteria_unclassified	Proteobacteria_unclassified	Proteobacteria_unclassified
Otu0002587	Bacteria	Acidobacteria	Acidobacteria	Subgroup_3	PAUC26f	PAUC26f_unclassified
Otu0002588	Bacteria	Proteobacteria	Proteobacteria_unclassified	Proteobacteria_unclassified	Proteobacteria_unclassified	Proteobacteria_unclassified
Otu0002589	Bacteria	Proteobacteria	Gammaproteobacteria	Gammaproteobacteria_unclassified	Gammaproteobacteria_unclassified	Gammaproteobacteria_unclassified
Otu0002590	Bacteria	Planctomycetes	Planctomycetacia	Planctomycetales	Planctomycetaceae	Blastopirellula
Otu0002591	Bacteria	Proteobacteria	Gammaproteobacteria	Gammaproteobacteria_unclassified	Gammaproteobacteria_unclassified	Gammaproteobacteria_unclassified
Otu0002593	Bacteria	Proteobacteria	Gammaproteobacteria	Gammaproteobacteria_unclassified	Gammaproteobacteria_unclassified	Gammaproteobacteria_unclassified
Otu0002596	Bacteria	Proteobacteria	Gammaproteobacteria	Oceanospirillales	Oceanospirillales_unclassified	Oceanospirillales_unclassified
Otu0002601	Bacteria	Proteobacteria	Gammaproteobacteria	Alteromonadales	Colwelliaceae	Colwellia
Otu0002604	Bacteria	Proteobacteria	Deltaproteobacteria	Desulfobacterales	Desulfobacteraceae	Sva0081_sediment_group
Otu0002605	Bacteria	Proteobacteria	Deltaproteobacteria	Desulfuromonadales	Desulfuromonadaceae	Malonomonas
Otu0002606	Bacteria	Proteobacteria	Proteobacteria_unclassified	Proteobacteria_unclassified	Proteobacteria_unclassified	Proteobacteria_unclassified
Otu0002607	Bacteria	Cyanobacteria	Cyanobacteria	SubsectionII	FamilyII	Pleurocapsa
Otu0002608	Archaea	Thaumarchaeota	Marine_Group_I	Unknown_Order	Unknown_Family	Candidatus_Nitrosopumilus
Otu0002613	Bacteria	Proteobacteria	Gammaproteobacteria	Gammaproteobacteria_unclassified	Gammaproteobacteria_unclassified	Gammaproteobacteria_unclassified
Otu0002615	Bacteria	Proteobacteria	Gammaproteobacteria	Gammaproteobacteria_unclassified	Gammaproteobacteria_unclassified	Gammaproteobacteria_unclassified
Otu0002617	Bacteria	Proteobacteria	Gammaproteobacteria	Gammaproteobacteria_unclassified	Gammaproteobacteria_unclassified	Gammaproteobacteria_unclassified
Otu0002618	Bacteria	Proteobacteria	Gammaproteobacteria	Alteromonadales	Colwelliaceae	Thalassomonas
Otu0002619	Bacteria	Proteobacteria	Alphaproteobacteria	Rhodobacterales	Rhodobacteraceae	Rhodobacteraceae_unclassified
Otu0002621	Archaea	Thaumarchaeota	Marine_Group_I	Marine_Group_I_unclassified	Marine_Group_I_unclassified	Marine_Group_I_unclassified
Otu0002622	Bacteria	Proteobacteria	Gammaproteobacteria	Pseudomonadales	Moraxellaceae	Alkanindiges
Otu0002624	Bacteria	Proteobacteria	Alphaproteobacteria	Alphaproteobacteria_unclassified	Alphaproteobacteria_unclassified	Alphaproteobacteria_unclassified
Otu0002626	Bacteria	Bacteroidetes	Cytophagia	Cytophagales	Flammeovirgaceae	Ekhidna
Otu0002627	Bacteria	Firmicutes	Clostridia	Clostridiales	Lachnospiraceae	Dorea
Otu0002630	Bacteria	Gemmatimonadetes	Gemmatimonadetes	BD2-11_terrestrial_group	BD2-11_terrestrial_group_unclassified	BD2-11_terrestrial_group_unclassified
Otu0002631	Bacteria	Firmicutes	Bacilli	Bacillales	Bacillales_unclassified	Bacillales_unclassified
Otu0002632	Bacteria	Proteobacteria	Proteobacteria_unclassified	Proteobacteria_unclassified	Proteobacteria_unclassified	Proteobacteria_unclassified
Otu0002634	Bacteria	Proteobacteria	Alphaproteobacteria	Rhodospirillales	Rhodospirillales_unclassified	Rhodospirillales_unclassified
Otu0002635	Bacteria	Cyanobacteria	Cyanobacteria	SubsectionI	FamilyI	Prochlorococcus
Otu0002636	Bacteria	Proteobacteria	Deltaproteobacteria	Desulfurellales	Desulfurellaceae	Desulfurellaceae_unclassified
Otu0002638	Bacteria	Proteobacteria	Gammaproteobacteria	Cellvibrionales	Cellvibrionaceae	Cellvibrionaceae_unclassified
Otu0002639	Bacteria	Proteobacteria	Alphaproteobacteria	Rhodospirillales	Rhodospirillales_unclassified	Rhodospirillales_unclassified
Otu0002641	Bacteria	Bacteroidetes	Flavobacteriia	Flavobacteriales	Flavobacteriaceae	Zeaxanthinibacter
Otu0002643	Bacteria	Proteobacteria	Alphaproteobacteria	Rhizobiales	Phyllobacteriaceae	Phyllobacteriaceae_unclassified
Otu0002645	Bacteria	Cyanobacteria	Cyanobacteria	SubsectionI	FamilyI	Synechococcus
Otu0002646	Bacteria	Proteobacteria	Gammaproteobacteria	Oceanospirillales	Hahellaceae	Endozoicomonas
Otu0002650	Bacteria	Proteobacteria	Gammaproteobacteria	Gammaproteobacteria_unclassified	Gammaproteobacteria_unclassified	Gammaproteobacteria_unclassified
Otu0002653	Bacteria	Parcubacteria	Parcubacteria_unclassified	Parcubacteria_unclassified	Parcubacteria_unclassified	Parcubacteria_unclassified
Otu0002654	Bacteria	Proteobacteria	Betaproteobacteria	Methylophilales	Methylophilaceae	OM43_clade
Otu0002655	Bacteria	Cyanobacteria	Cyanobacteria	SubsectionI	FamilyI	marine_group
Otu0002656	Bacteria	Proteobacteria	Proteobacteria_unclassified	Proteobacteria_unclassified	Proteobacteria_unclassified	Proteobacteria_unclassified
Otu0002658	Bacteria	Proteobacteria	Deltaproteobacteria	Bdellovibrionales	Bacteriovoracaceae	Peredibacter
Otu0002660	Bacteria	Proteobacteria	Alphaproteobacteria	Rhizobiales	Hyphomicrobiaceae	Hyphomicrobium
Otu0002663	Bacteria	Proteobacteria	Alphaproteobacteria	Rhodobacterales	Rhodobacteraceae	Rhodobacteraceae_unclassified
Otu0002664	Bacteria	Proteobacteria	Alphaproteobacteria	Rhizobiales	Rhizobiales_unclassified	Rhizobiales_unclassified
Otu0002667	Bacteria	Bacteroidetes	Bacteroidetes_unclassified	Bacteroidetes_unclassified	Bacteroidetes_unclassified	Bacteroidetes_unclassified
Otu0002674	Bacteria	Cyanobacteria	Cyanobacteria	SubsectionI	FamilyI	Cyanobacterium
Otu0002676	Bacteria	Bacteroidetes	Bacteroidetes_unclassified	Bacteroidetes_unclassified	Bacteroidetes_unclassified	Bacteroidetes_unclassified
Otu0002677	Bacteria	Proteobacteria	Gammaproteobacteria	Gammaproteobacteria_unclassified	Gammaproteobacteria_unclassified	Gammaproteobacteria_unclassified
Otu0002680	Bacteria	Proteobacteria	Alphaproteobacteria	Rhodospirillales	Rhodospirillales_unclassified	Rhodospirillales_unclassified
Otu0002682	Bacteria	Proteobacteria	Gammaproteobacteria	Alteromonadales	Alteromonadales_unclassified	Alteromonadales_unclassified
Otu0002683	Bacteria	Actinobacteria	Actinobacteria_unclassified	Actinobacteria_unclassified	Actinobacteria_unclassified	Actinobacteria_unclassified
Otu0002684	Bacteria	Proteobacteria	Gammaproteobacteria	Order_Incertae_Sedis	Family_Incertae_Sedis	Marinicella
Otu0002686	Bacteria	Proteobacteria	Alphaproteobacteria	Alphaproteobacteria_unclassified	Alphaproteobacteria_unclassified	Alphaproteobacteria_unclassified
Otu0002687	Bacteria	Proteobacteria	Alphaproteobacteria	Sphingomonadales	Erythrobacteraceae	Erythrobacteraceae_unclassified
Otu0002688	Bacteria	Bacteroidetes	Cytophagia	Cytophagales	Flammeovirgaceae	Flexithrix
Otu0002690	Bacteria	Bacteroidetes	Bacteroidia	Bacteroidales	Marinilabiaceae	Carboxylicivirga
Otu0002693	Bacteria	Proteobacteria	Gammaproteobacteria	Gammaproteobacteria_unclassified	Gammaproteobacteria_unclassified	Gammaproteobacteria_unclassified
Otu0002695	Bacteria	Proteobacteria	Gammaproteobacteria	Gammaproteobacteria_unclassified	Gammaproteobacteria_unclassified	Gammaproteobacteria_unclassified
Otu0002696	Bacteria	Proteobacteria	Gammaproteobacteria	KI89A_clade	KI89A_clade_unclassified	KI89A_clade_unclassified
Otu0002697	Bacteria	Proteobacteria	Alphaproteobacteria	Sphingomonadales	Sphingomonadaceae	Sphingomonas
Otu0002702	Bacteria	Proteobacteria	Gammaproteobacteria	Cellvibrionales	Cellvibrionales_unclassified	Cellvibrionales_unclassified
Otu0002705	Bacteria	Actinobacteria	Acidimicrobiia	Acidimicrobiales	OM1_clade	Candidatus_Actinomarina
Otu0002707	Bacteria	Chloroflexi	KD4-96	KD4-96_unclassified	KD4-96_unclassified	KD4-96_unclassified
Otu0002708	Bacteria	Cyanobacteria	Cyanobacteria	SubsectionI	FamilyI	FamilyI_unclassified
Otu0002709	Bacteria	Planctomycetes	Phycisphaerae	Phycisphaerae_unclassified	Phycisphaerae_unclassified	Phycisphaerae_unclassified
Otu0002712	Archaea	Euryarchaeota	Thermoplasmata	Thermoplasmatales	Marine_Group_II	Marine_Group_II_unclassified
Otu0002714	Bacteria	Bacteroidetes	Cytophagia	Cytophagales	Cytophagales_unclassified	Cytophagales_unclassified
Otu0002716	Bacteria	Proteobacteria	Alphaproteobacteria	Rhodobacterales	Rhodobacteraceae	Rhodobacteraceae_unclassified
Otu0002718	Bacteria	Bacteroidetes	Flavobacteriia	Flavobacteriales	Flavobacteriaceae	Flavobacteriaceae_unclassified
Otu0002719	Bacteria	Bacteroidetes	Flavobacteriia	Flavobacteriales	Flavobacteriaceae	Nonlabens
Otu0002720	Bacteria	Proteobacteria	Gammaproteobacteria	Gammaproteobacteria_unclassified	Gammaproteobacteria_unclassified	Gammaproteobacteria_unclassified
Otu0002725	Bacteria	Proteobacteria	Gammaproteobacteria	Gammaproteobacteria_unclassified	Gammaproteobacteria_unclassified	Gammaproteobacteria_unclassified
Otu0002726	Bacteria	Acidobacteria	Acidobacteria	Subgroup_3	PAUC26f	PAUC26f_unclassified
Otu0002728	Bacteria	Proteobacteria	Gammaproteobacteria	Gammaproteobacteria_unclassified	Gammaproteobacteria_unclassified	Gammaproteobacteria_unclassified
Otu0002730	Bacteria	Proteobacteria	Betaproteobacteria	Burkholderiales	Oxalobacteraceae	Massilia
Otu0002731	Bacteria	Bacteroidetes	Bacteroidia	Bacteroidales	Prevotellaceae	Paraprevotella
Otu0002732	Bacteria	Proteobacteria	Gammaproteobacteria	Alteromonadales	Pseudoalteromonadaceae	Pseudoalteromonas
Otu0002735	Bacteria	Proteobacteria	Gammaproteobacteria	Gammaproteobacteria_unclassified	Gammaproteobacteria_unclassified	Gammaproteobacteria_unclassified
Otu0002736	Archaea	Euryarchaeota	Thermoplasmata	Thermoplasmatales	Marine_Group_II	Marine_Group_II_unclassified
Otu0002740	Bacteria	Proteobacteria	Deltaproteobacteria	Myxococcales	Sandaracinaceae	Sandaracinaceae_unclassified
Otu0002742	Bacteria	Planctomycetes	Phycisphaerae	Phycisphaerales	Phycisphaeraceae	Urania-1B-19_marine_sediment_group
Otu0002743	Bacteria	Planctomycetes	Planctomycetacia	Planctomycetales	Planctomycetaceae	Blastopirellula
Otu0002745	Bacteria	Bacteroidetes	Sphingobacteriia	Sphingobacteriales	Saprospiraceae	Portibacter
Otu0002746	Bacteria	Proteobacteria	Proteobacteria_unclassified	Proteobacteria_unclassified	Proteobacteria_unclassified	Proteobacteria_unclassified
Otu0002748	Bacteria	Proteobacteria	Gammaproteobacteria	Pseudomonadales	Pseudomonadaceae	Pseudomonadaceae_unclassified
Otu0002750	Bacteria	Acidobacteria	Acidobacteria	Subgroup_21	Subgroup_21_unclassified	Subgroup_21_unclassified
Otu0002751	Bacteria	Proteobacteria	Gammaproteobacteria	Xanthomonadales	Xanthomonadaceae	Xanthomonas
Otu0002752	Bacteria	Proteobacteria	Betaproteobacteria	Burkholderiales	Burkholderiales_unclassified	Burkholderiales_unclassified
Otu0002753	Bacteria	Bacteroidetes	Cytophagia	Order_II	Rhodothermaceae	Rhodothermaceae_unclassified
Otu0002754	Bacteria	Proteobacteria	Proteobacteria_unclassified	Proteobacteria_unclassified	Proteobacteria_unclassified	Proteobacteria_unclassified
Otu0002755	Bacteria	Proteobacteria	SPOTSOCT00m83	SPOTSOCT00m83_unclassified	SPOTSOCT00m83_unclassified	SPOTSOCT00m83_unclassified
Otu0002757	Bacteria	Actinobacteria	Actinobacteria	Corynebacteriales	Corynebacteriaceae	Corynebacterium_1
Otu0002759	Bacteria	Proteobacteria	Proteobacteria_unclassified	Proteobacteria_unclassified	Proteobacteria_unclassified	Proteobacteria_unclassified
Otu0002761	Bacteria	Proteobacteria	Gammaproteobacteria	Gammaproteobacteria_unclassified	Gammaproteobacteria_unclassified	Gammaproteobacteria_unclassified
Otu0002764	Bacteria	Proteobacteria	Alphaproteobacteria	Caulobacterales	Caulobacteraceae	Brevundimonas
Otu0002765	Bacteria	Proteobacteria	Alphaproteobacteria	Rhodobacterales	Rhodobacteraceae	Rhodobacteraceae_unclassified
Otu0002766	Bacteria	Proteobacteria	Alphaproteobacteria	SAR11_clade	SAR11_clade_unclassified	SAR11_clade_unclassified
Otu0002767	Bacteria	Proteobacteria	Proteobacteria_unclassified	Proteobacteria_unclassified	Proteobacteria_unclassified	Proteobacteria_unclassified
Otu0002768	Archaea	Thaumarchaeota	Marine_Group_I	Cenarchaeales	Cenarchaeaceae	Cenarchaeum
Otu0002769	Bacteria	Chloroflexi	SAR202_clade	SAR202_clade_unclassified	SAR202_clade_unclassified	SAR202_clade_unclassified
Otu0002770	Bacteria	Proteobacteria	Gammaproteobacteria	Pasteurellales	Pasteurellaceae	Haemophilus
Otu0002773	Bacteria	Acidobacteria	Holophagae	Subgroup_10	Sva0725	Sva0725_unclassified
Otu0002774	Bacteria	Proteobacteria	Gammaproteobacteria	Gammaproteobacteria_unclassified	Gammaproteobacteria_unclassified	Gammaproteobacteria_unclassified
Otu0002775	Bacteria	Proteobacteria	Alphaproteobacteria	Rhodobacterales	Rhodobacteraceae	Rhodobacteraceae_unclassified
Otu0002776	Bacteria	Cyanobacteria	Cyanobacteria	SubsectionI	FamilyI	Synechococcus
Otu0002777	Bacteria	Proteobacteria	Alphaproteobacteria	Rhodospirillales	Rhodospirillales_unclassified	Rhodospirillales_unclassified
Otu0002778	Bacteria	Bacteroidetes	Cytophagia	Cytophagales	Flammeovirgaceae	Roseivirga
Otu0002780	Bacteria	Bacteria_unclassified	Bacteria_unclassified	Bacteria_unclassified	Bacteria_unclassified	Bacteria_unclassified
Otu0002784	Bacteria	Proteobacteria	Gammaproteobacteria	Oceanospirillales	Alcanivoracaceae	Kangiella
Otu0002786	Bacteria	Proteobacteria	Gammaproteobacteria	Gammaproteobacteria_unclassified	Gammaproteobacteria_unclassified	Gammaproteobacteria_unclassified
Otu0002787	Bacteria	Proteobacteria	Proteobacteria_unclassified	Proteobacteria_unclassified	Proteobacteria_unclassified	Proteobacteria_unclassified
Otu0002788	Bacteria	Proteobacteria	Gammaproteobacteria	Cellvibrionales	Halieaceae	Halieaceae_unclassified
Otu0002790	Bacteria	Proteobacteria	Alphaproteobacteria	Rhizobiales	Phyllobacteriaceae	Hoeflea
Otu0002792	Bacteria	Proteobacteria	Gammaproteobacteria	Gammaproteobacteria_unclassified	Gammaproteobacteria_unclassified	Gammaproteobacteria_unclassified
Otu0002793	Bacteria	Actinobacteria	Acidimicrobiia	Acidimicrobiales	OM1_clade	OM1_clade_unclassified
Otu0002794	Bacteria	Proteobacteria	Gammaproteobacteria	Gammaproteobacteria_unclassified	Gammaproteobacteria_unclassified	Gammaproteobacteria_unclassified
Otu0002797	Bacteria	Verrucomicrobia	Verrucomicrobiae	Verrucomicrobiales	DEV007	DEV007_unclassified
Otu0002801	Bacteria	Gemmatimonadetes	Gemmatimonadetes	BD2-11_terrestrial_group	BD2-11_terrestrial_group_unclassified	BD2-11_terrestrial_group_unclassified
Otu0002803	Bacteria	Proteobacteria	Proteobacteria_unclassified	Proteobacteria_unclassified	Proteobacteria_unclassified	Proteobacteria_unclassified
Otu0002804	Bacteria	Proteobacteria	Gammaproteobacteria	Cellvibrionales	Porticoccaceae	SAR92_clade
Otu0002805	Bacteria	Proteobacteria	Gammaproteobacteria	Gammaproteobacteria_unclassified	Gammaproteobacteria_unclassified	Gammaproteobacteria_unclassified
Otu0002807	Bacteria	Proteobacteria	Alphaproteobacteria	Rhodospirillales	Rhodospirillaceae	Rhodospirillaceae_unclassified
Otu0002809	Bacteria	Proteobacteria	Gammaproteobacteria	Oceanospirillales	Hahellaceae	Endozoicomonas
Otu0002810	Bacteria	Proteobacteria	Deltaproteobacteria	Desulfurellales	Desulfurellaceae	Desulfurellaceae_unclassified
Otu0002812	Bacteria	Proteobacteria	Deltaproteobacteria	Myxococcales	Myxococcales_unclassified	Myxococcales_unclassified
Otu0002813	Bacteria	Proteobacteria	Gammaproteobacteria	Gammaproteobacteria_unclassified	Gammaproteobacteria_unclassified	Gammaproteobacteria_unclassified
Otu0002814	Bacteria	Proteobacteria	Gammaproteobacteria	Alteromonadales	Alteromonadaceae	Aestuariibacter
Otu0002815	Bacteria	Proteobacteria	Gammaproteobacteria	Gammaproteobacteria_unclassified	Gammaproteobacteria_unclassified	Gammaproteobacteria_unclassified
Otu0002816	Bacteria	Proteobacteria	Gammaproteobacteria	Chromatiales	Granulosicoccaceae	Granulosicoccus
Otu0002817	Bacteria	Proteobacteria	Gammaproteobacteria	Gammaproteobacteria_unclassified	Gammaproteobacteria_unclassified	Gammaproteobacteria_unclassified
Otu0002818	Bacteria	Proteobacteria	Gammaproteobacteria	Gammaproteobacteria_unclassified	Gammaproteobacteria_unclassified	Gammaproteobacteria_unclassified
Otu0002820	Bacteria	Planctomycetes	Planctomycetacia	Planctomycetales	Planctomycetaceae	Planctomycetaceae_unclassified
Otu0002822	Bacteria	Proteobacteria	Alphaproteobacteria	Alphaproteobacteria_unclassified	Alphaproteobacteria_unclassified	Alphaproteobacteria_unclassified
Otu0002825	Bacteria	Firmicutes	Clostridia	Clostridiales	Family_XI	Finegoldia
Otu0002830	Bacteria	Proteobacteria	Proteobacteria_unclassified	Proteobacteria_unclassified	Proteobacteria_unclassified	Proteobacteria_unclassified
Otu0002832	Bacteria	Bacteroidetes	Bacteroidetes_unclassified	Bacteroidetes_unclassified	Bacteroidetes_unclassified	Bacteroidetes_unclassified
Otu0002833	Bacteria	Bacteroidetes	Flavobacteriia	Flavobacteriales	Flavobacteriaceae	Flavobacteriaceae_unclassified
Otu0002834	Bacteria	Proteobacteria	Proteobacteria_unclassified	Proteobacteria_unclassified	Proteobacteria_unclassified	Proteobacteria_unclassified
Otu0002836	Bacteria	Proteobacteria	Gammaproteobacteria	Legionellales	Coxiellaceae	Coxiella
Otu0002837	Bacteria	Proteobacteria	Alphaproteobacteria	Rhodospirillales	Rhodospirillales_unclassified	Rhodospirillales_unclassified
Otu0002838	Bacteria	Proteobacteria	Deltaproteobacteria	Deltaproteobacteria_unclassified	Deltaproteobacteria_unclassified	Deltaproteobacteria_unclassified
Otu0002840	Bacteria	Chlamydiae	Chlamydiae	Chlamydiales	Simkaniaceae	Simkania
Otu0002843	Bacteria	Proteobacteria	Alphaproteobacteria	Alphaproteobacteria_unclassified	Alphaproteobacteria_unclassified	Alphaproteobacteria_unclassified
Otu0002844	Bacteria	Bacteroidetes	Flavobacteriia	Flavobacteriales	Flavobacteriaceae	NS5_marine_group
Otu0002847	Bacteria	Proteobacteria	Alphaproteobacteria	Rickettsiales	S25-593	S25-593_unclassified
Otu0002850	Bacteria	Proteobacteria	Gammaproteobacteria	Pseudomonadales	Pseudomonadaceae	Pseudomonadaceae_unclassified
Otu0002851	Bacteria	Actinobacteria	Acidimicrobiia	Acidimicrobiales	Sva0996_marine_group	Sva0996_marine_group_unclassified
Otu0002852	Bacteria	Proteobacteria	Alphaproteobacteria	Rhodobacterales	Rhodobacteraceae	Rhodobacteraceae_unclassified
Otu0002853	Bacteria	Proteobacteria	Gammaproteobacteria	Oceanospirillales	Oceanospirillales_unclassified	Oceanospirillales_unclassified
Otu0002854	Bacteria	Spirochaetae	Spirochaetes	Spirochaetales	Spirochaetaceae	Spirochaeta_2
Otu0002857	Bacteria	Planctomycetes	OM190	OM190_unclassified	OM190_unclassified	OM190_unclassified
Otu0002858	Bacteria	Bacteroidetes	Flavobacteriia	Flavobacteriales	Flavobacteriaceae	Flavobacteriaceae_unclassified
Otu0002859	Bacteria	Planctomycetes	Planctomycetacia	Planctomycetales	Planctomycetaceae	Blastopirellula
Otu0002862	Bacteria	Proteobacteria	Gammaproteobacteria	Oceanospirillales	Alcanivoracaceae	Kangiella
Otu0002865	Bacteria	Proteobacteria	Alphaproteobacteria	Rhodospirillales	Rhodospirillales_unclassified	Rhodospirillales_unclassified
Otu0002867	Bacteria	Proteobacteria	Gammaproteobacteria	Gammaproteobacteria_unclassified	Gammaproteobacteria_unclassified	Gammaproteobacteria_unclassified
Otu0002868	Bacteria	Proteobacteria	Gammaproteobacteria	Gammaproteobacteria_unclassified	Gammaproteobacteria_unclassified	Gammaproteobacteria_unclassified
Otu0002870	Bacteria	Chloroflexi	SAR202_clade	SAR202_clade_unclassified	SAR202_clade_unclassified	SAR202_clade_unclassified
Otu0002872	Bacteria	Bacteroidetes	Bacteroidia	Bacteroidales	Bacteroidaceae	Bacteroides
Otu0002873	Bacteria	Proteobacteria	Deltaproteobacteria	Sh765B-TzT-29	Sh765B-TzT-29_unclassified	Sh765B-TzT-29_unclassified
Otu0002874	Bacteria	Cyanobacteria	Cyanobacteria	SubsectionI	FamilyI	Synechococcus
Otu0002876	Bacteria	Bacteroidetes	Flavobacteriia	Flavobacteriales	Flavobacteriaceae	Moheibacter
Otu0002878	Bacteria	Proteobacteria	Gammaproteobacteria	Gammaproteobacteria_unclassified	Gammaproteobacteria_unclassified	Gammaproteobacteria_unclassified
Otu0002880	Bacteria	Proteobacteria	Gammaproteobacteria	Gammaproteobacteria_unclassified	Gammaproteobacteria_unclassified	Gammaproteobacteria_unclassified
Otu0002881	Bacteria	Proteobacteria	Betaproteobacteria	Methylophilales	Methylophilaceae	Methylophilus
Otu0002882	Bacteria	Acidobacteria	Acidobacteria	Subgroup_6	Subgroup_6_unclassified	Subgroup_6_unclassified
Otu0002883	Bacteria	Gemmatimonadetes	Gemmatimonadetes	BD2-11_terrestrial_group	BD2-11_terrestrial_group_unclassified	BD2-11_terrestrial_group_unclassified
Otu0002886	Bacteria	Proteobacteria	Alphaproteobacteria	DB1-14	DB1-14_unclassified	DB1-14_unclassified
Otu0002890	Bacteria	Proteobacteria	Gammaproteobacteria	Oceanospirillales	Oceanospirillaceae	Marinobacterium
Otu0002892	Bacteria	Proteobacteria	Alphaproteobacteria	Sneathiellales	Sneathiellaceae	Sneathiella
Otu0002893	Bacteria	Planctomycetes	Planctomycetacia	Planctomycetales	Planctomycetaceae	Blastopirellula
Otu0002896	Bacteria	Acidobacteria	Holophagae	Subgroup_10	TK85	TK85_unclassified
Otu0002898	Bacteria	Proteobacteria	Gammaproteobacteria	Gammaproteobacteria_unclassified	Gammaproteobacteria_unclassified	Gammaproteobacteria_unclassified
Otu0002901	Bacteria	Proteobacteria	Deltaproteobacteria	Desulfobacterales	Nitrospinaceae	Candidatus_Entotheonella
Otu0002902	Bacteria	Proteobacteria	Deltaproteobacteria	Myxococcales	Nannocystaceae	Pseudenhygromyxa
Otu0002903	Bacteria	Proteobacteria	Alphaproteobacteria	DB1-14	DB1-14_unclassified	DB1-14_unclassified
Otu0002904	Bacteria	Proteobacteria	Alphaproteobacteria	Rhodobacterales	Rhodobacteraceae	Rhodobacteraceae_unclassified
Otu0002907	Bacteria	Planctomycetes	Phycisphaerae	Phycisphaerae_unclassified	Phycisphaerae_unclassified	Phycisphaerae_unclassified
Otu0002910	Bacteria	Proteobacteria	Gammaproteobacteria	Alteromonadales	Shewanellaceae	Shewanella
Otu0002913	Bacteria	Proteobacteria	Gammaproteobacteria	Gammaproteobacteria_unclassified	Gammaproteobacteria_unclassified	Gammaproteobacteria_unclassified
Otu0002914	Bacteria	Gemmatimonadetes	Gemmatimonadetes	BD2-11_terrestrial_group	BD2-11_terrestrial_group_unclassified	BD2-11_terrestrial_group_unclassified
Otu0002915	Bacteria	Bacteroidetes	Sphingobacteriia	Sphingobacteriales	Saprospiraceae	Saprospiraceae_unclassified
Otu0002920	Bacteria	Verrucomicrobia	Verrucomicrobiae	Verrucomicrobiales	Verrucomicrobiales_unclassified	Verrucomicrobiales_unclassified
Otu0002922	Bacteria	Proteobacteria	Alphaproteobacteria	Rhodobacterales	Rhodobacteraceae	Rhodobacteraceae_unclassified
Otu0002925	Bacteria	Proteobacteria	Gammaproteobacteria	Gammaproteobacteria_unclassified	Gammaproteobacteria_unclassified	Gammaproteobacteria_unclassified
Otu0002927	Bacteria	Chloroflexi	SAR202_clade	SAR202_clade_unclassified	SAR202_clade_unclassified	SAR202_clade_unclassified
Otu0002928	Bacteria	Proteobacteria	Gammaproteobacteria	Gammaproteobacteria_unclassified	Gammaproteobacteria_unclassified	Gammaproteobacteria_unclassified
Otu0002930	Bacteria	Proteobacteria	Gammaproteobacteria	Pseudomonadales	Pseudomonadaceae	Pseudomonas
Otu0002931	Bacteria	Firmicutes	Erysipelotrichia	Erysipelotrichales	Erysipelotrichaceae	Erysipelotrichaceae_UCG-003
Otu0002932	Bacteria	Proteobacteria	Gammaproteobacteria	Gammaproteobacteria_unclassified	Gammaproteobacteria_unclassified	Gammaproteobacteria_unclassified
Otu0002933	Bacteria	Proteobacteria	Deltaproteobacteria	Desulfobacterales	Nitrospinaceae	Candidatus_Entotheonella
Otu0002935	Bacteria	Proteobacteria	Alphaproteobacteria	Alphaproteobacteria_unclassified	Alphaproteobacteria_unclassified	Alphaproteobacteria_unclassified
Otu0002941	Bacteria	Lentisphaerae	SS1-B-03-39	SS1-B-03-39_unclassified	SS1-B-03-39_unclassified	SS1-B-03-39_unclassified
Otu0002943	Bacteria	Proteobacteria	Alphaproteobacteria	Rickettsiales	EF100-94H03	EF100-94H03_unclassified
Otu0002944	Bacteria	Proteobacteria	Gammaproteobacteria	Gammaproteobacteria_unclassified	Gammaproteobacteria_unclassified	Gammaproteobacteria_unclassified
Otu0002945	Bacteria	Proteobacteria	Alphaproteobacteria	Rhodobacterales	Rhodobacteraceae	Rhodobacteraceae_unclassified
Otu0002946	Bacteria	Bacteroidetes	Bacteroidetes_unclassified	Bacteroidetes_unclassified	Bacteroidetes_unclassified	Bacteroidetes_unclassified
Otu0002947	Bacteria	Chloroflexi	KD4-96	KD4-96_unclassified	KD4-96_unclassified	KD4-96_unclassified
Otu0002948	Bacteria	Parcubacteria	Parcubacteria_unclassified	Parcubacteria_unclassified	Parcubacteria_unclassified	Parcubacteria_unclassified
Otu0002949	Bacteria	Bacteroidetes	Flavobacteriia	Flavobacteriales	Flavobacteriaceae	Aquimarina
Otu0002950	Bacteria	Verrucomicrobia	Arctic97B-4_marine_group	Arctic97B-4_marine_group_unclassified	Arctic97B-4_marine_group_unclassified	Arctic97B-4_marine_group_unclassified
Otu0002951	Bacteria	Nitrospirae	Nitrospira	Nitrospirales	Nitrospiraceae	Nitrospira
Otu0002952	Bacteria	Proteobacteria	Gammaproteobacteria	Gammaproteobacteria_unclassified	Gammaproteobacteria_unclassified	Gammaproteobacteria_unclassified
Otu0002953	Bacteria	Bacteroidetes	Flavobacteriia	Flavobacteriales	Flavobacteriaceae	Flavobacteriaceae_unclassified
Otu0002955	Bacteria	Actinobacteria	Acidimicrobiia	Acidimicrobiales	Sva0996_marine_group	Sva0996_marine_group_unclassified
Otu0002956	Bacteria	Proteobacteria	Alphaproteobacteria	SAR11_clade	Surface_4	Surface_4_unclassified
Otu0002958	Bacteria	Proteobacteria	Alphaproteobacteria	Rhodobacterales	Rhodobacteraceae	Rhodobacteraceae_unclassified
Otu0002959	Bacteria	Proteobacteria	Gammaproteobacteria	Gammaproteobacteria_unclassified	Gammaproteobacteria_unclassified	Gammaproteobacteria_unclassified
Otu0002960	Bacteria	Proteobacteria	Proteobacteria_unclassified	Proteobacteria_unclassified	Proteobacteria_unclassified	Proteobacteria_unclassified
[truncated: 63,685 more rows]
