# Supplementary material for: Neutrality in the Metaorganism
Source: PLoS Biol. 2019 Jun 19;17(6):e3000298. doi: 10.1371/journal.pbio.3000298 (PMC6583948; doi:10.1371/journal.pbio.3000298)
Supplement: S7 Data — OTU, operational taxonomic unit. (XLSX) [file pbio.3000298.s017.xlsx]

## Sheet: mouse_wild
otu_id	FS01	FS02	FS03	FS04	FS05	FS06	FS07	FS08	FS09	FS10	FS11	FS12	FS13	FS14	FS15	FS16	FS17	FS18	FS19	FS20	FS21	FS22	FS23	FS24	FS25	FS26	FS27	FS28	FS29	FS30	FS31	FS32	FS33	FS34	FS35	FS36	FS37	FS38	FS39	FS40	FS41	FS42	FS43	FS44	FS45	FS46	FS47	FS48	FS49
ERR688211.good_SEQ1	9	0	25	19	1	5	6	17	11	4	43	4	13	2	6	3	32	48	0	5	1	4	12	94	36	0	3	23	33	62	13	21	53	3	0	16	281	0	3	56	17	25	0	9	32	29	79	11	0
ERR688211.good_SEQ10	5	0	8	0	15	0	0	8	0	0	8	0	3	1	6	1	0	3	0	2	5	29	0	40	1	0	0	5	0	14	15	15	0	0	0	0	0	0	0	3	0	0	0	0	6	0	0	0	2
ERR688211.good_SEQ100	0	0	7	0	0	0	0	0	0	0	0	2	0	0	0	0	0	0	0	0	0	0	0	2	0	0	0	0	8	0	0	3	0	8	0	0	0	0	0	1	1	0	0	0	0	3	0	0	8
ERR688211.good_SEQ11	185	5	211	246	12	19	109	188	238	65	108	47	209	32	2	19	295	195	0	7	3	22	66	34	76	39	422	99	75	190	84	136	118	84	2	634	402	0	0	153	170	152	3	56	306	75	11	33	7
ERR688211.good_SEQ115	1	6	3	2	2	15	11	1	15	9	0	0	5	0	1	0	6	1	4	1	4	9	5	4	9	0	2	14	3	4	0	5	12	6	3	3	4	0	0	2	9	5	0	3	1	6	1	7	2
ERR688211.good_SEQ117	40	33	39	4	9	4	4	14	36	20	186	43	72	22	11	2	55	46	0	10	1	21	73	15	10	23	1	30	11	22	14	16	54	18	4	16	4	0	2	15	22	12	0	9	10	10	50	1	2
ERR688211.good_SEQ119	153	9	107	13	13	8	11	53	101	18	50	47	44	24	24	0	35	68	6	9	1	23	32	22	18	9	2	18	206	126	25	121	41	17	0	8	53	0	0	64	23	16	0	12	23	16	5	7	3
ERR688211.good_SEQ120	4	0	0	2	2	0	0	6	0	4	1	2	4	1	0	0	20	2	0	2	0	0	1	1	2	0	0	5	2	0	2	29	21	9	0	9	3	0	0	3	3	7	0	4	4	6	1	3	0
ERR688211.good_SEQ127	48	3	20	15	22	32	13	26	42	39	64	17	42	66	3	4	39	43	0	3	1	38	24	13	19	17	7	19	17	24	19	43	77	46	1	37	93	5	1	5	36	28	29	14	38	64	63	34	4
ERR688211.good_SEQ133	6	26	13	10	21	33	0	12	2	0	0	31	32	31	7	0	7	21	24	12	2	13	114	47	8	112	0	4	13	1	1	9	10	29	2	4	0	0	1	14	10	5	0	17	4	11	12	21	236
ERR688211.good_SEQ138	9	0	23	2	12	12	17	14	8	21	0	4	2	0	14	5	2	10	0	3	11	22	0	0	3	0	0	11	9	11	36	34	6	3	0	0	5	0	0	8	4	10	0	12	1	4	1	51	7
ERR688211.good_SEQ155	32	8	9	9	23	26	8	29	5	8	7	24	24	28	39	5	9	13	0	15	2	41	14	30	51	2	5	48	2	14	15	15	28	33	0	7	7	0	0	28	31	26	0	20	14	33	14	34	23
ERR688211.good_SEQ156	3	9	10	6	22	21	0	13	3	2	2	17	12	10	3	1	8	11	20	18	6	22	16	12	2	1	0	17	14	3	5	11	19	28	0	2	0	5	0	21	55	31	0	32	25	3	16	119	12
ERR688211.good_SEQ172	53	3	66	21	11	4	3	31	48	14	15	14	7	3	3	1	84	25	0	13	1	8	18	156	7	2	6	23	19	8	77	37	71	3	0	10	13	0	0	44	36	53	0	43	8	22	0	20	0
ERR688211.good_SEQ174	21	1	14	31	5	0	2	5	11	6	5	29	17	12	2	2	41	45	0	0	0	0	7	2	12	7	0	13	9	7	42	18	21	2	0	11	5	0	0	2	11	27	0	5	11	40	0	17	2
ERR688211.good_SEQ188	8	0	1	1	0	3	0	3	3	0	10	7	0	3	2	0	8	12	0	1	0	3	0	1	10	0	0	4	3	0	3	7	4	2	0	11	3	0	0	1	9	5	0	5	11	1	0	5	0
ERR688211.good_SEQ251	95	14	31	22	89	11	18	40	37	23	21	65	74	84	129	9	39	43	1	42	6	84	78	77	39	3	3	60	19	25	42	17	66	85	0	44	25	0	0	23	56	67	0	40	129	210	97	139	25
ERR688211.good_SEQ270	2	7	1	2	4	4	4	5	9	2	0	8	3	0	4	2	3	5	0	1	0	4	0	2	8	0	0	3	0	0	0	6	9	5	0	0	5	0	0	1	2	0	0	0	1	1	0	3	2
ERR688211.good_SEQ287	2	0	3	0	0	2	0	0	0	6	0	0	0	0	0	0	1	0	0	0	0	0	0	0	0	0	0	1	0	0	0	0	0	0	0	0	0	0	0	0	2	0	0	0	1	3	0	0	0
ERR688211.good_SEQ288	0	4	7	7	1	6	6	6	4	2	6	5	10	3	6	0	25	10	0	1	2	15	8	5	9	6	3	26	9	5	10	5	15	10	0	4	8	0	0	6	23	7	0	5	8	5	6	8	0
ERR688211.good_SEQ3	2	0	5	3	5	0	0	0	4	0	0	0	4	0	0	1	8	3	0	0	0	2	0	0	3	0	0	5	0	0	0	7	2	0	0	6	2	0	0	19	2	1	0	2	1	1	1	5	4
ERR688211.good_SEQ307	0	0	3	1	2	0	2	1	0	1	0	2	0	1	24	2	0	0	0	0	0	3	1	0	0	0	0	5	1	1	1	3	2	0	0	0	1	0	0	0	0	2	0	4	2	0	0	3	2
ERR688211.good_SEQ31	1	0	2	1	8	3	0	2	1	1	0	2	9	2	3	0	0	3	0	0	0	1	0	0	2	0	0	1	1	1	3	0	3	2	0	0	11	0	0	1	2	3	0	2	0	3	2	8	2
ERR688211.good_SEQ322	0	2	4	0	0	0	0	0	0	1	0	0	0	0	2	3	2	0	0	0	0	0	1	5	0	0	0	0	1	0	0	0	3	0	0	0	0	0	0	2	4	1	0	0	0	0	0	0	0
ERR688211.good_SEQ368	0	4	4	24	4	11	0	29	6	13	3	17	14	11	21	1	5	24	0	10	8	3	12	1	59	26	3	13	31	3	1	7	24	14	1	5	0	0	0	15	3	101	0	29	7	14	11	55	16
ERR688211.good_SEQ369	35	10	2	6	19	8	5	12	16	2	61	24	4	31	3	1	27	27	4	4	0	5	5	8	6	8	4	13	2	8	11	5	16	16	0	17	0	0	2	2	12	11	9	5	30	46	7	9	0
ERR688211.good_SEQ374	8	0	2	6	10	11	5	7	6	0	24	1	6	6	1	2	14	3	0	2	1	9	9	5	14	2	0	4	3	1	2	7	9	2	0	9	2	0	0	5	22	8	0	14	1	22	5	4	1
ERR688211.good_SEQ390	30	3	27	45	131	25	6	139	176	104	22	46	24	14	11	4	60	9	2	16	23	81	47	4	12	1	0	17	20	15	52	177	24	8	0	1	2	0	0	100	72	80	0	29	82	5	12	19	39
ERR688211.good_SEQ42	6	0	9	1	3	1	0	1	0	0	4	5	0	1	0	2	7	9	0	0	0	0	5	2	0	1	0	6	0	3	1	3	5	2	0	0	0	0	0	1	0	15	0	3	4	15	2	1	0
ERR688211.good_SEQ452	21	0	11	10	5	9	7	11	14	5	10	0	6	1	2	1	17	19	0	0	0	0	4	3	4	0	0	21	2	23	17	14	47	6	0	7	8	0	0	12	37	7	0	11	15	58	2	13	1
ERR688211.good_SEQ467	4	16	9	2	13	29	1	7	7	7	1	68	16	44	8	4	17	3	4	13	0	29	26	9	2	4	0	16	50	0	0	13	14	37	2	7	7	0	2	9	28	12	0	51	11	3	2	22	23
ERR688211.good_SEQ533	8	2	3	4	6	0	1	2	11	0	6	17	6	6	0	0	14	7	0	0	0	6	2	0	3	1	0	9	11	1	2	3	5	0	0	0	3	0	0	0	6	0	0	5	2	7	0	4	0
ERR688211.good_SEQ592	0	0	2	0	0	3	4	11	0	1	17	10	2	4	0	0	0	6	0	0	0	0	3	0	3	0	0	0	0	0	0	0	0	9	0	0	2	0	0	0	8	0	0	0	0	13	0	0	0
ERR688211.good_SEQ60	2	7	4	0	0	2	0	4	0	0	0	4	2	0	5	0	4	4	0	3	0	0	2	2	6	0	0	3	3	3	6	9	8	3	0	1	0	0	0	0	3	5	0	2	3	11	2	7	1
ERR688211.good_SEQ608	13	13	25	12	133	90	1	15	40	7	30	44	17	107	353	35	6	4	497	330	5	40	57	5	214	202	254	118	15	1	2	9	18	204	193	32	0	775	784	70	6	41	780	10	26	17	497	70	24
ERR688211.good_SEQ627	0	1	0	0	0	0	0	0	0	0	0	0	0	0	0	0	0	0	0	0	0	0	0	0	0	0	0	1	0	0	0	0	0	0	0	0	0	0	0	0	0	0	0	0	1	0	0	0	0
ERR688211.good_SEQ66	12	0	2	2	2	2	0	2	7	8	7	19	5	4	0	0	4	7	0	1	0	7	15	2	4	11	2	1	0	62	0	7	13	3	0	2	0	0	0	52	9	4	0	27	6	5	2	2	1
ERR688211.good_SEQ693	0	2	0	0	2	6	0	4	0	0	0	4	0	8	2	0	0	1	0	1	2	7	9	4	0	3	0	2	0	0	1	0	0	4	0	0	0	0	0	0	2	2	0	2	5	2	0	1	2
ERR688211.good_SEQ821	1	2	2	0	0	1	0	1	1	1	0	4	0	0	0	1	2	3	0	0	0	5	4	0	1	0	0	0	3	1	0	1	7	0	0	0	0	0	0	4	3	0	0	0	0	0	0	0	0
ERR688211.good_SEQ847	3	1	5	0	0	3	0	4	0	3	3	4	5	0	6	1	0	0	0	0	0	0	3	3	2	0	0	3	3	0	1	2	3	0	0	2	0	0	0	4	7	0	0	5	0	0	0	4	0
ERR688211.good_SEQ916	5	2	19	0	13	2	1	0	0	4	0	0	4	0	0	1	1	4	0	0	0	0	0	0	2	0	0	2	0	6	26	6	5	0	0	14	0	0	0	0	0	10	0	21	0	3	0	7	2
ERR688212.good_SEQ10	0	3	1	62	0	1	29	4	0	1	19	0	1	3	6	0	1	0	0	0	2	0	0	7	54	0	30	15	0	2	35	0	6	4	1	28	0	44	0	20	1	28	0	81	0	33	11	7	3
ERR688212.good_SEQ128	8	20	25	7	24	67	0	78	8	11	3	74	28	124	10	1	1	9	8	41	4	31	53	9	1	13	0	33	24	2	4	40	15	43	9	5	9	1	4	60	55	11	0	40	42	17	3	39	72
ERR688212.good_SEQ13	4	0	3	4	0	0	2	2	0	0	1	3	2	3	0	0	1	8	0	0	0	0	0	0	0	0	0	3	0	2	0	3	11	0	0	1	0	0	0	1	27	0	0	0	17	6	2	0	0
ERR688212.good_SEQ138	0	0	0	0	0	0	0	0	0	1	0	0	0	0	0	1	0	0	0	0	0	0	0	0	0	0	0	0	0	0	1	0	0	2	0	0	0	0	0	0	0	0	0	0	0	0	0	0	0
ERR688212.good_SEQ2	41	106	12	269	114	89	650	16	2	440	27	10	72	3	25	70	3	12	249	39	837	240	1	13	184	358	170	78	9	250	248	25	0	13	763	16	0	136	181	32	4	15	0	104	15	2	0	11	123
ERR688212.good_SEQ20	0	6	1	0	0	0	5	1	0	1	0	0	0	0	0	0	0	0	1	0	0	3	0	2	0	1	0	0	0	0	4	0	0	0	0	1	0	0	0	0	0	0	0	16	0	15	0	8	0
ERR688212.good_SEQ208	0	0	2	0	0	0	1	4	3	0	0	3	0	0	0	0	2	1	0	2	0	0	0	1	6	0	0	2	0	2	0	1	1	0	0	2	1	0	0	0	3	0	0	0	0	1	0	0	0
ERR688212.good_SEQ271	8	0	0	0	10	0	2	0	0	1	0	5	0	2	3	0	1	4	0	4	0	0	0	2	0	3	1	1	3	2	4	0	1	4	7	1	0	0	0	0	0	4	0	1	8	0	1	4	0
ERR688212.good_SEQ292	11	6	1	5	8	15	8	7	3	0	4	12	8	32	6	1	6	15	4	14	2	4	3	6	4	0	4	12	6	6	7	0	14	12	0	4	4	2	1	3	6	2	0	12	10	10	4	20	3
ERR688212.good_SEQ379	0	2	1	0	0	0	0	1	0	0	0	2	0	0	0	0	0	0	0	0	0	0	2	3	0	0	0	0	0	0	0	1	1	2	0	0	0	0	0	4	0	0	0	0	3	0	0	1	1
ERR688212.good_SEQ4	0	26	13	26	20	128	0	20	3	10	0	105	10	66	11	5	7	13	47	56	5	51	134	19	2	36	0	35	176	1	6	14	25	45	5	1	0	1	1	26	96	14	0	7	30	6	11	29	265
ERR688212.good_SEQ461	5	8	18	5	33	36	0	20	7	6	1	24	9	39	11	2	4	11	0	4	4	7	17	5	0	17	0	16	48	2	9	11	25	24	1	1	9	0	0	6	14	4	0	4	7	12	1	13	24
ERR688212.good_SEQ519	0	0	0	0	0	0	1	0	0	0	0	3	0	0	0	2	4	0	1	0	0	0	0	0	0	0	0	8	0	0	7	3	6	0	0	1	2	0	0	0	4	2	0	1	1	1	0	0	0
ERR688212.good_SEQ566	0	0	0	0	0	0	0	0	0	0	0	0	0	0	1	0	0	0	3	0	0	0	0	0	1	1	0	1	0	2	0	0	0	0	0	0	0	3	0	5	3	0	14	0	0	0	0	0	0
ERR688212.good_SEQ572	2	1	0	0	0	0	0	0	0	0	3	4	0	1	0	0	0	0	0	0	0	0	1	0	0	0	0	0	0	0	0	0	0	0	0	0	0	0	0	0	0	0	0	0	0	0	0	0	0
ERR688212.good_SEQ574	1	510	0	1	1	0	0	3	1	4	1	17	1	6	0	3	0	0	13	0	0	0	1	141	2	2	15	3	0	0	1	0	1	1	0	0	0	0	0	0	0	0	1	3	1	0	0	0	1
ERR688212.good_SEQ579	1	0	4	0	3	0	5	2	2	5	5	3	2	0	1	0	0	0	0	8	0	0	3	0	2	0	1	3	2	2	3	26	1	3	0	0	4	0	0	0	2	0	0	0	0	2	0	2	0
ERR688212.good_SEQ589	0	0	0	0	0	0	0	0	0	0	0	0	0	0	0	0	0	0	0	2	0	1	0	0	0	0	0	0	0	0	0	0	0	0	0	0	2	0	0	0	0	2	0	0	0	0	0	0	0
ERR688212.good_SEQ631	1	0	51	0	0	0	0	2	5	10	17	0	50	5	0	0	41	0	0	0	0	1	3	0	3	2	0	2	15	1	3	10	9	2	0	1	5	0	0	12	8	0	0	0	0	7	0	0	0
ERR688214.good_SEQ515	0	0	0	0	0	0	0	0	0	0	0	0	0	0	0	2	0	0	2	0	0	0	0	0	0	0	0	0	0	0	0	1	0	3	0	0	0	0	0	0	0	0	0	0	0	0	0	0	0
ERR688214.good_SEQ547	0	0	0	0	0	0	0	0	0	0	0	0	0	0	0	0	0	0	0	0	0	0	0	0	0	0	0	0	0	0	0	0	0	0	0	0	0	0	0	0	0	0	0	0	0	0	0	0	0
ERR688214.good_SEQ678	7	0	1	2	2	5	0	0	3	0	149	2	0	0	0	2	5	1	0	0	0	0	0	6	5	0	0	4	0	2	0	4	2	0	0	7	0	0	0	4	2	2	0	0	0	0	0	0	0
ERR688215.good_SEQ142	0	0	0	0	0	0	0	0	0	0	0	2	0	0	0	0	0	0	0	2	0	0	0	0	0	0	0	0	0	0	0	1	0	0	0	0	0	0	0	0	0	0	0	0	2	0	0	0	0
ERR688215.good_SEQ318	0	0	0	0	9	2	0	8	7	9	1	2	2	0	5	3	1	0	0	2	0	8	1	1	2	17	0	11	9	0	0	0	2	8	0	1	0	0	0	6	0	0	0	0	0	1	5	1	0
ERR688215.good_SEQ41	2	0	2	0	0	0	0	7	0	0	0	3	0	0	2	0	7	0	0	0	3	2	0	0	2	0	0	5	0	1	0	2	2	1	0	0	0	0	0	5	5	0	0	3	0	1	0	2	4
ERR688216.good_SEQ172	0	0	0	0	0	1	0	0	0	0	0	0	0	0	0	0	0	0	0	0	0	1	0	2	0	0	0	0	0	1	0	2	0	0	0	0	0	0	0	0	0	0	0	0	1	0	0	0	0
ERR688216.good_SEQ26	0	0	0	0	1	0	0	0	0	0	0	0	0	0	0	0	1	1	2	4	0	1	0	0	1	2	2	2	0	0	42	0	0	0	0	0	4	0	0	0	0	2	0	0	0	1	1	1	0
ERR688216.good_SEQ820	1	3	2	0	4	1	7	7	0	6	4	1	2	0	0	0	1	0	0	0	8	13	0	0	0	10	0	3	0	12	10	2	2	2	0	1	0	0	0	1	0	9	0	154	0	76	8	74	0
ERR688216.good_SEQ857	0	2	0	2	1	0	0	2	0	0	0	0	0	0	0	0	0	0	0	0	0	0	0	2	0	0	0	2	0	0	0	0	1	0	0	0	0	0	0	0	0	0	0	1	0	0	2	1	0
ERR688216.good_SEQ868	0	0	0	1	0	2	0	2	0	0	0	0	2	0	0	0	0	0	0	0	0	0	0	2	0	0	0	0	0	0	2	0	0	0	0	0	0	0	0	0	0	0	2	0	0	2	0	0	1
ERR688217.good_SEQ116	0	0	0	0	0	0	0	0	0	0	0	0	0	0	0	0	0	0	0	0	0	0	0	0	0	0	0	0	0	0	0	0	0	0	0	0	0	0	0	0	0	0	0	0	0	0	1	0	0
ERR688217.good_SEQ192	0	0	0	0	0	0	1	0	0	0	0	0	2	0	0	1	0	0	42	5	0	0	0	1	1	0	0	0	0	0	0	0	0	1	0	0	0	1	0	0	0	0	1	3	0	0	0	0	0
ERR688217.good_SEQ26	4	0	30	13	3	0	0	0	2	0	0	0	0	0	0	0	2	11	0	0	0	0	9	7	2	0	0	5	2	0	4	0	3	0	0	5	0	0	0	3	2	102	0	34	1	14	1	4	0
ERR688217.good_SEQ299	0	0	0	0	0	0	0	0	0	0	0	0	0	0	0	0	0	0	0	0	0	0	0	0	0	0	0	0	0	0	0	3	0	0	0	0	0	0	0	0	2	0	0	0	0	0	0	0	0
ERR688217.good_SEQ4	0	2	0	0	4	0	0	0	0	0	0	0	0	0	2	0	1	0	0	2	0	0	0	1	0	0	0	0	1	0	0	0	0	5	0	0	0	0	0	0	0	0	0	0	0	1	0	0	3
ERR688217.good_SEQ415	2	0	0	0	0	6	0	0	0	0	0	0	3	0	0	0	0	0	0	2	0	0	0	0	0	0	0	0	11	0	0	0	0	0	0	0	0	0	0	0	0	0	0	0	0	0	0	0	1
ERR688217.good_SEQ590	0	0	0	0	0	0	0	0	5	0	0	0	0	0	0	0	0	0	0	2	0	0	0	0	0	0	0	0	0	0	0	0	0	2	0	0	0	0	0	0	0	0	0	0	0	0	0	0	0
ERR688218.good_SEQ646	0	0	0	0	5	0	0	0	1	0	2	0	0	0	0	0	0	1	0	9	0	0	0	0	0	0	0	4	1	0	1	2	0	0	0	0	0	0	0	1	2	1	0	1	3	0	0	0	0
ERR688218.good_SEQ924	0	0	0	0	0	0	2	0	0	2	0	0	0	0	0	0	0	0	0	0	0	0	0	0	0	0	0	0	0	0	0	0	0	0	0	0	0	0	0	0	0	0	0	0	0	0	0	0	0
ERR688219.good_SEQ401	0	0	2	0	0	0	0	0	0	2	0	0	2	0	0	0	0	0	0	0	0	1	3	2	1	0	0	0	0	2	0	0	2	0	0	0	0	0	0	0	0	1	0	0	0	0	0	2	0
ERR688219.good_SEQ698	0	0	0	1	0	0	0	0	0	0	0	0	0	0	0	0	0	0	0	0	0	1	0	1	0	0	0	0	0	0	0	0	0	2	1	1	0	0	0	2	0	0	0	0	3	3	0	0	1
ERR688219.good_SEQ796	0	0	0	0	0	1	0	0	0	0	0	2	2	0	0	0	0	2	0	0	0	0	0	0	0	0	0	0	0	3	4	0	3	0	0	0	0	0	0	0	0	2	0	0	0	0	0	0	0
ERR688220.good_SEQ117	0	0	0	5	0	0	0	2	0	2	0	1	0	0	2	0	1	3	0	0	0	0	0	0	6	0	0	0	1	0	1	0	2	0	0	1	0	0	0	0	0	10	0	2	0	0	0	4	1
ERR688220.good_SEQ148	0	0	0	0	0	0	0	0	0	0	0	0	0	0	0	0	0	0	0	0	0	0	0	0	0	0	0	0	0	0	0	2	0	0	0	0	0	0	0	0	0	0	0	0	0	0	0	0	0
ERR688220.good_SEQ2	0	0	0	0	0	0	0	0	0	0	0	1	0	0	0	0	0	0	0	0	0	0	0	0	2	0	2	1	0	5	1	0	0	2	0	1	0	0	0	20	0	0	0	0	0	0	0	0	1
ERR688220.good_SEQ383	0	0	0	0	0	0	0	0	0	0	0	0	0	0	0	0	0	0	0	0	0	0	0	0	0	0	0	0	0	0	0	2	0	0	0	0	0	0	0	0	0	0	0	0	0	0	0	0	0
ERR688220.good_SEQ555	0	0	0	0	0	0	0	1	0	0	1	0	0	0	0	0	0	0	0	0	0	0	0	0	0	0	0	0	0	0	0	2	0	0	0	0	0	0	0	2	0	0	0	0	0	0	0	0	0
ERR688220.good_SEQ567	0	0	3	0	0	0	2	0	1	2	0	0	0	0	0	0	5	2	0	0	0	1	2	0	0	0	1	4	0	3	0	0	2	0	0	0	2	0	0	2	0	0	2	0	0	0	1	0	0
ERR688220.good_SEQ983	0	3	4	0	0	1	2	6	0	3	0	21	1	1	2	0	0	1	0	1	0	3	3	0	0	0	1	2	15	0	0	0	1	0	0	0	0	0	0	3	1	0	0	0	0	0	0	0	14
ERR688220.good_SEQ984	0	0	0	0	0	0	0	0	0	0	0	0	0	0	0	0	0	0	0	0	0	2	0	3	0	0	0	0	0	0	0	0	0	0	0	0	0	0	0	0	0	0	0	0	0	0	0	0	0
ERR688221.good_SEQ855	2	0	0	0	1	0	0	0	1	0	0	0	0	0	0	0	0	0	0	0	0	0	0	0	0	0	0	0	0	0	0	2	0	0	0	0	0	0	0	0	0	0	0	0	0	0	0	0	0
ERR688222.good_SEQ59	0	0	0	0	0	0	0	0	0	0	0	2	0	0	0	0	0	0	0	0	0	0	2	0	0	0	0	0	2	0	0	0	0	0	0	0	0	0	0	0	0	0	0	0	0	0	0	0	8
ERR688223.good_SEQ101	0	0	0	0	0	0	2	0	0	0	0	0	0	0	0	92	0	0	0	0	0	0	0	0	0	0	1	0	0	0	0	0	0	2	0	0	0	0	0	0	0	0	0	0	0	0	0	0	0
ERR688223.good_SEQ218	1	0	1	2	0	0	0	0	0	0	0	0	1	0	0	0	0	0	0	0	0	0	0	1	0	0	0	0	0	0	0	0	0	4	0	0	0	0	0	1	0	0	0	0	0	0	0	0	0
ERR688225.good_SEQ103	1	0	0	0	0	0	0	0	2	2	0	0	0	0	0	0	0	0	0	0	2	0	2	0	0	0	0	0	0	0	2	2	0	0	0	0	0	0	0	0	0	0	0	0	0	0	0	1	0
ERR688225.good_SEQ140	14	4	2	1	5	34	0	4	10	5	4	8	17	1	97	1	1	2	20	34	0	8	29	24	3	0	2	11	15	1	12	3	0	22	0	2	0	17	0	1	7	2	3	16	5	1	7	10	2
ERR688225.good_SEQ2	32	76	40	38	5	75	12	17	18	15	32	34	11	111	70	203	1	149	24	23	11	10	15	69	21	21	43	4	50	40	35	1	0	0	0	0	0	0	0	0	0	2	0	0	0	0	0	0	0
ERR688225.good_SEQ218	4	3	0	11	0	4	10	1	6	5	0	0	0	0	2	3	0	3	0	1	1	1	0	1	0	0	1	0	0	0	1	0	0	0	0	0	0	0	0	0	0	0	0	0	0	0	0	0	0
ERR688225.good_SEQ37	10	0	1	0	0	0	0	0	0	1	0	0	0	0	0	13	0	0	0	0	1	0	0	0	0	2	0	0	0	4	0	2	0	1	0	0	0	1	0	0	0	0	4	0	0	0	1	1	0
ERR688225.good_SEQ421	2	0	0	2	2	0	0	0	0	0	0	0	0	1	0	0	0	0	0	0	0	0	0	0	1	0	0	0	0	0	0	0	0	0	0	0	0	0	0	0	0	0	0	0	0	0	0	0	0
ERR688225.good_SEQ439	3	0	1	0	0	0	0	3	0	1	0	1	2	0	1	0	0	0	0	0	0	0	0	0	0	0	0	0	1	0	0	0	0	0	0	0	0	0	0	0	0	0	0	0	0	0	0	0	0
ERR688225.good_SEQ657	2	0	0	0	0	0	0	1	0	0	0	0	0	0	0	0	0	0	0	0	0	0	0	3	0	0	0	0	0	0	0	0	2	0	0	0	0	0	0	0	0	0	0	2	0	0	0	0	0
ERR688225.good_SEQ659	2	1	1	0	0	0	0	0	1	0	0	1	0	0	1	9	0	2	3	1	0	0	0	2	2	1	4	1	0	0	2	0	0	0	0	0	0	0	0	0	0	0	0	0	0	0	0	0	0
ERR688225.good_SEQ740	2	0	0	0	0	0	0	0	0	2	0	0	0	0	0	0	0	0	0	0	0	0	0	0	0	0	0	0	0	2	0	0	2	0	0	0	0	0	0	0	0	0	0	0	2	0	0	0	0
ERR688226.good_SEQ106	0	14	9	0	3	81	0	7	2	3	0	4	15	35	4	1	0	0	2	142	0	3	5	22	17	13	3	3	3	0	0	2	9	76	3	0	0	1	1	1	1	3	0	2	2	17	30	6	12
ERR688226.good_SEQ297	0	2	0	0	0	0	0	0	0	0	0	0	0	0	0	0	0	0	0	0	0	0	0	0	0	0	0	0	0	0	0	0	0	0	0	0	0	0	0	0	0	0	0	0	0	0	0	0	0
ERR688226.good_SEQ315	0	2	0	0	0	0	0	0	1	0	0	0	0	0	3	0	0	0	0	0	0	0	1	2	0	0	0	0	0	0	0	0	0	0	0	0	0	5	2	2	0	0	0	0	0	0	0	0	3
ERR688226.good_SEQ399	0	2	0	0	0	0	0	0	0	0	0	2	0	2	0	3	0	0	1	0	4	0	0	0	0	2	0	0	0	0	0	0	0	0	0	0	5	0	2	0	0	2	0	0	0	0	0	0	0
ERR688226.good_SEQ584	0	1	1	0	0	0	0	0	0	0	0	0	2	0	0	0	0	0	0	0	0	1	0	0	0	0	0	0	0	0	0	0	0	0	0	0	0	0	0	0	0	0	0	0	0	0	0	0	0
ERR688226.good_SEQ776	0	2	0	0	0	3	0	0	0	0	0	0	0	0	0	0	0	0	0	5	0	0	0	0	0	0	0	0	0	0	0	0	0	0	0	0	0	0	0	0	0	0	0	0	0	0	0	0	1
ERR688226.good_SEQ797	0	2	0	0	0	0	0	0	0	0	0	0	0	0	0	0	0	0	0	0	0	0	0	0	0	0	0	0	0	0	0	0	0	0	0	0	0	0	0	0	0	0	0	0	0	0	0	0	0
ERR688227.good_SEQ121	0	0	2	0	0	0	0	4	3	0	0	0	23	0	0	0	0	0	0	0	0	0	8	0	0	1	0	0	0	0	0	0	0	2	0	0	0	0	0	4	0	0	0	0	0	0	0	0	0
ERR688227.good_SEQ126	0	0	4	1	0	1	0	1	6	2	1	0	0	0	7	3	0	0	0	0	6	0	1	2	0	3	0	0	0	0	0	0	0	0	0	0	0	0	0	0	0	0	0	0	0	0	0	0	0
ERR688227.good_SEQ182	0	0	3	1	0	1	0	7	0	1	0	0	3	0	2	0	0	0	0	0	1	0	0	0	0	0	0	0	0	0	0	0	0	0	0	0	0	0	0	0	0	0	0	0	0	0	0	0	0
ERR688227.good_SEQ196	0	0	1	0	1	0	0	0	0	0	0	0	0	0	0	0	0	0	0	0	0	0	0	0	0	0	0	0	0	0	0	0	0	0	0	0	0	0	0	0	0	0	0	0	0	0	0	1	0
ERR688227.good_SEQ218	0	0	2	0	13	0	0	0	0	0	0	0	1	0	0	0	0	0	0	0	0	0	0	0	0	0	0	0	0	0	8	0	0	0	0	0	0	0	0	0	0	0	0	0	0	0	0	0	0
ERR688227.good_SEQ22	0	0	1	0	0	0	0	0	0	0	0	0	0	0	0	0	0	0	0	0	0	0	0	0	0	0	0	0	0	0	0	0	0	0	0	0	0	0	0	0	0	0	0	0	0	0	0	0	0
ERR688227.good_SEQ261	0	0	2	0	0	0	0	2	2	0	0	1	0	0	0	0	1	0	0	0	0	0	0	0	0	0	0	2	0	0	0	0	0	0	0	0	0	0	0	0	0	0	0	0	0	0	0	0	0
ERR688227.good_SEQ38	0	0	1	0	0	0	0	0	0	0	0	0	0	0	0	0	0	0	0	0	0	0	0	0	0	0	0	0	0	0	0	0	0	0	0	0	0	0	0	0	0	0	0	0	0	0	0	0	0
ERR688227.good_SEQ420	0	0	2	0	0	0	0	0	0	0	0	0	0	0	0	0	0	0	0	0	0	0	0	0	0	0	0	0	0	0	0	0	0	0	0	0	0	0	0	0	0	0	0	0	0	0	0	0	0
ERR688227.good_SEQ473	0	0	2	0	0	0	0	0	0	0	0	0	0	0	0	0	0	0	0	0	0	0	0	0	1	0	0	0	0	0	0	0	0	0	0	0	0	0	0	0	0	0	0	0	0	0	0	0	0
ERR688227.good_SEQ551	0	0	3	0	2	0	0	0	0	0	0	0	0	0	0	0	0	0	0	0	0	0	0	0	0	0	0	1	0	0	0	1	3	0	0	0	0	0	0	0	0	0	0	0	0	0	0	0	0
ERR688227.good_SEQ66	0	0	1	0	2	1	0	0	0	0	0	0	0	0	0	0	0	0	0	0	0	0	0	0	0	0	0	0	0	0	3	0	0	1	0	0	0	0	2	4	1	0	3	0	0	0	0	0	0
ERR688227.good_SEQ737	0	0	2	0	0	0	0	0	0	0	0	0	0	0	0	0	0	0	0	0	0	1	0	0	0	0	0	0	0	0	0	0	0	0	0	0	0	0	0	0	0	0	0	0	0	0	0	0	0
ERR688227.good_SEQ810	0	0	1	0	0	0	0	3	0	0	0	5	0	0	0	0	0	0	0	0	0	0	0	0	0	0	0	0	0	0	0	0	0	0	0	0	0	0	0	0	0	0	0	0	0	0	0	0	0
ERR688227.good_SEQ866	0	0	1	1	20	0	0	0	0	0	4	0	0	0	0	7	0	0	0	0	0	0	0	0	0	0	0	0	0	0	0	0	0	0	0	0	0	0	0	0	0	0	0	0	0	0	0	0	0
ERR688227.good_SEQ898	0	0	2	0	0	0	0	0	0	0	0	0	0	0	0	0	0	0	0	0	0	0	0	0	0	0	0	0	0	0	0	0	0	0	0	0	0	0	0	0	0	0	0	0	0	0	0	0	0
ERR688228.good_SEQ372	0	0	0	1	0	0	0	0	0	0	0	0	0	1	0	0	0	0	0	0	0	0	0	0	0	0	0	0	0	0	0	0	0	0	0	0	0	0	0	0	0	0	0	0	0	0	0	0	0
ERR688228.good_SEQ70	0	0	0	2	2	2	0	0	0	0	0	0	0	0	0	0	3	0	0	0	0	0	3	0	0	0	0	0	0	0	0	2	0	2	0	0	0	0	0	0	4	1	0	2	0	0	0	0	0
ERR688228.good_SEQ751	0	0	0	2	0	0	0	0	0	0	0	0	2	0	0	0	0	0	0	0	0	0	3	0	0	0	0	0	0	0	3	0	0	0	0	0	0	0	0	0	0	0	0	0	0	2	0	0	0
ERR688228.good_SEQ859	0	0	0	2	0	0	0	0	0	0	0	0	0	0	0	0	0	0	0	0	0	0	0	0	0	0	0	0	0	0	0	0	0	0	0	0	0	0	0	0	0	0	0	0	0	0	0	0	0
ERR688228.good_SEQ910	0	0	0	2	0	1	0	3	19	2	4	0	1	0	2	5	0	1	2	0	2	3	0	0	0	5	0	0	0	0	0	0	0	0	0	0	0	0	0	0	0	0	0	0	0	0	0	0	0
ERR688228.good_SEQ996	0	0	0	2	0	1	0	3	0	0	3	1	1	0	0	0	0	0	0	0	0	0	0	0	0	0	0	3	0	0	0	0	0	0	0	0	0	0	3	0	0	0	0	0	1	1	3	0	0
ERR688229.good_SEQ106	0	0	0	0	2	0	0	0	0	0	0	0	0	0	0	2	0	0	0	0	0	0	0	0	0	0	0	0	0	0	0	0	0	0	0	0	0	0	0	0	0	0	0	0	0	0	0	0	0
ERR688229.good_SEQ118	0	0	0	0	74	0	0	0	0	0	0	0	0	0	0	3	0	0	0	0	0	0	0	0	0	0	2	0	0	0	0	0	0	0	0	0	0	0	0	0	0	0	0	0	0	0	0	0	0
ERR688229.good_SEQ163	0	0	0	0	2	0	0	0	0	0	0	0	0	0	0	14	0	0	0	0	0	0	0	0	0	0	0	1	0	0	0	0	0	0	0	0	0	0	0	0	0	0	0	0	0	0	0	0	0
ERR688229.good_SEQ289	0	0	0	0	2	0	0	0	0	0	0	0	0	0	0	0	0	0	0	0	0	0	0	2	0	0	0	0	0	0	0	0	0	0	0	0	0	0	0	1	0	0	0	0	0	0	0	0	0
ERR688229.good_SEQ391	0	0	0	0	2	0	0	0	0	0	0	0	0	0	0	0	0	0	0	0	0	0	0	0	0	0	0	0	0	0	0	0	0	0	0	0	0	0	0	0	0	0	0	0	0	0	0	0	0
ERR688230.good_SEQ190	0	0	0	0	0	4	0	0	0	0	0	0	0	0	0	1	0	0	2	0	0	0	0	0	0	0	0	0	0	0	0	0	0	0	0	0	0	3	0	0	0	0	3	0	0	0	0	0	0
ERR688230.good_SEQ281	0	0	0	0	0	17	3	0	9	30	0	0	2	0	11	11	0	8	0	2	15	0	2	6	5	0	0	0	1	1	4	0	0	0	0	0	0	0	0	0	0	0	0	0	0	0	0	0	0
ERR688230.good_SEQ383	0	0	0	0	0	2	0	0	0	0	0	0	0	0	0	3	0	0	0	0	0	0	0	0	0	0	0	0	0	0	0	0	0	0	0	0	0	0	0	0	0	0	0	0	0	0	0	0	0
ERR688230.good_SEQ9	0	0	0	0	0	2	0	0	0	0	0	0	0	0	2	0	0	0	0	0	0	0	0	0	0	0	0	0	0	0	0	0	0	0	0	0	0	0	0	0	0	0	0	2	0	0	0	0	0
ERR688230.good_SEQ925	0	0	0	0	0	2	0	0	0	0	0	0	0	0	0	0	0	0	0	0	0	0	0	0	0	0	0	0	0	0	0	0	0	0	0	0	0	0	0	0	0	0	0	0	0	0	0	0	0
ERR688230.good_SEQ992	0	0	0	0	0	1	0	2	0	0	0	1	3	0	0	0	0	0	0	0	0	0	7	0	0	0	0	0	0	0	0	0	0	0	0	0	0	0	0	3	0	0	0	0	0	0	0	0	0
ERR688230.good_SEQ995	0	0	0	0	0	2	0	0	0	0	0	0	0	0	0	0	0	0	0	0	0	0	0	0	0	0	0	0	2	0	0	0	0	0	0	0	0	0	0	0	0	0	0	0	0	0	0	0	0
ERR688231.good_SEQ103	0	0	0	0	0	0	3	0	0	0	0	0	0	0	2	144	0	0	0	0	0	0	0	0	0	0	0	2	0	0	0	0	0	0	0	0	0	0	0	0	0	0	0	0	0	0	0	0	0
ERR688231.good_SEQ308	0	0	0	0	0	0	3	9	0	1	0	0	3	0	0	0	0	0	0	0	0	1	4	0	0	2	0	0	0	2	0	0	0	0	0	0	0	0	0	0	0	0	0	0	0	0	0	0	0
ERR688231.good_SEQ385	0	0	0	0	0	0	2	0	0	0	0	0	0	1	0	0	0	0	0	0	0	0	0	0	0	0	0	0	0	0	0	0	0	0	0	0	0	0	0	0	0	0	0	0	0	0	0	0	0
ERR688231.good_SEQ8	0	0	0	0	0	0	3	0	0	0	0	0	0	0	0	0	0	0	0	0	0	1	0	2	0	0	0	0	0	0	0	0	0	1	0	0	0	0	0	1	0	0	0	0	0	0	0	0	0
ERR688232.good_SEQ142	0	0	0	0	0	0	0	5	0	0	0	0	4	0	0	0	0	0	0	0	0	0	0	1	0	2	0	0	0	0	0	0	0	0	0	0	0	0	0	2	0	0	0	0	0	0	0	0	0
ERR688232.good_SEQ192	0	0	0	0	0	0	0	3	0	0	0	1	1	0	0	0	0	0	0	0	0	0	0	0	0	0	0	0	0	0	0	3	0	0	0	0	3	0	0	0	1	0	0	0	0	0	0	0	0
ERR688232.good_SEQ372	0	0	0	0	0	0	0	2	0	0	0	0	0	0	0	0	0	0	0	0	0	0	0	0	0	0	0	0	0	0	0	0	0	0	0	0	0	0	0	0	0	0	0	0	0	0	0	0	0
ERR688232.good_SEQ516	0	0	0	0	0	0	0	2	0	0	0	0	0	0	0	0	0	0	0	0	0	0	0	0	0	0	0	0	0	0	0	0	0	0	0	0	0	0	0	0	0	0	0	0	0	0	0	0	0
ERR688232.good_SEQ784	0	0	0	0	0	0	0	3	0	0	0	0	0	0	0	0	0	0	0	0	0	0	0	0	0	0	0	0	0	0	0	0	0	0	0	0	0	0	0	2	0	0	0	0	0	0	0	0	0
ERR688233.good_SEQ107	0	0	0	0	0	0	0	0	4	2	0	0	2	1	0	1	0	0	0	0	5	14	2	0	0	0	0	0	0	1	0	0	0	0	0	0	0	0	2	0	0	0	0	0	0	0	0	0	0
ERR688233.good_SEQ442	0	0	0	0	0	0	0	0	1	0	0	0	0	0	0	0	0	0	0	0	0	0	0	0	0	0	0	0	0	0	0	0	0	0	0	0	0	0	2	3	0	0	0	0	0	0	0	0	0
ERR688234.good_SEQ108	0	0	0	0	0	0	0	0	0	2	0	0	3	0	0	0	2	1	0	0	0	0	0	0	0	2	0	0	3	0	0	0	0	1	2	0	0	0	0	1	0	0	0	0	0	0	0	2	3
ERR688234.good_SEQ726	0	0	0	0	0	0	0	0	0	2	0	0	0	0	0	0	0	0	0	0	0	6	0	0	0	0	0	0	0	0	0	0	0	0	0	0	0	0	0	0	0	0	0	0	0	0	0	0	0
ERR688234.good_SEQ818	0	0	0	0	0	0	0	0	0	1	0	0	0	0	0	0	0	0	0	0	0	0	0	0	0	0	0	0	0	0	0	0	0	0	0	0	0	0	0	0	0	0	0	0	0	0	0	0	0
ERR688234.good_SEQ846	0	0	0	0	0	0	0	0	0	2	0	0	0	0	0	0	0	0	0	0	0	0	0	0	0	0	0	0	0	0	0	0	0	0	0	0	0	0	0	0	0	0	0	0	0	0	0	0	0
ERR688234.good_SEQ93	0	0	0	0	0	0	0	0	0	2	0	0	0	0	0	0	0	0	0	0	0	0	0	0	0	0	0	0	0	0	0	0	0	0	0	0	0	0	0	0	0	0	0	0	0	0	0	0	0
ERR688234.good_SEQ998	0	0	0	0	0	0	0	0	0	2	0	0	0	0	0	0	0	0	0	0	0	0	0	0	0	0	0	0	0	0	0	0	0	0	0	0	0	0	0	0	0	0	0	0	0	0	0	0	0
ERR688236.good_SEQ744	0	0	0	0	0	0	0	0	0	0	0	2	0	0	0	0	0	0	0	0	0	0	0	0	2	0	0	0	0	0	0	0	0	0	0	0	0	0	0	0	0	0	0	0	0	0	0	0	0
ERR688237.good_SEQ184	0	0	0	0	0	0	0	0	0	0	0	0	5	0	0	0	0	0	0	0	0	0	0	2	0	0	0	1	0	0	0	0	0	2	0	0	0	0	0	0	0	0	0	0	0	0	0	0	0
ERR688237.good_SEQ887	0	0	0	0	0	0	0	0	0	0	0	0	2	0	0	0	0	0	0	0	0	0	0	0	0	0	0	0	0	0	0	0	0	0	0	0	0	0	0	0	0	0	0	0	0	0	0	0	0
ERR688239.good_SEQ584	0	0	0	0	0	0	0	0	0	0	0	0	0	0	2	0	0	0	0	0	0	0	0	0	0	0	0	0	0	0	0	0	0	0	0	0	0	0	0	0	0	0	0	0	0	0	0	0	0
ERR688239.good_SEQ609	0	0	0	0	0	0	0	0	0	0	0	0	0	0	2	0	0	0	0	0	0	18	0	0	0	0	0	0	0	0	0	0	0	0	0	0	0	0	0	0	0	0	0	0	0	0	0	0	0
ERR688239.good_SEQ779	0	0	0	0	0	0	0	0	0	0	0	0	0	0	2	2	0	0	0	0	0	0	1	0	0	0	0	0	0	0	0	0	0	0	0	0	0	0	0	0	0	0	0	0	0	0	0	0	0
ERR688240.good_SEQ100	0	0	0	0	0	0	0	0	0	0	0	0	0	0	0	17	0	0	0	0	0	0	0	0	0	0	0	0	0	0	0	0	0	0	0	0	0	0	0	0	0	0	0	0	0	0	0	0	0
ERR688240.good_SEQ110	0	0	0	0	0	0	0	0	0	0	0	0	0	0	0	2	0	0	0	0	0	0	0	0	0	0	0	0	0	0	0	0	0	0	0	0	0	0	0	0	0	0	0	0	0	0	0	0	0
ERR688240.good_SEQ12	0	0	0	0	0	0	0	0	0	0	0	0	0	0	0	43	0	0	0	0	0	0	0	0	0	0	0	6	0	0	0	0	0	0	0	0	0	0	0	0	0	0	0	0	0	0	0	0	0
ERR688240.good_SEQ14	0	0	0	0	0	0	0	0	0	0	0	0	0	0	0	3	0	0	0	0	0	0	0	0	0	0	0	0	0	0	0	0	0	0	0	0	0	0	0	0	0	0	0	0	0	0	0	0	0
ERR688240.good_SEQ145	0	0	0	0	0	0	0	0	0	0	0	0	0	0	0	15	0	0	0	0	0	0	0	0	0	0	0	0	0	0	0	0	0	0	0	0	0	0	0	0	0	0	0	0	0	0	0	0	0
ERR688240.good_SEQ153	0	0	0	0	0	0	0	0	0	0	0	0	0	0	0	2	0	0	0	0	0	0	0	0	0	0	0	0	0	0	0	0	0	0	0	0	0	0	0	0	0	0	0	0	0	0	0	0	0
ERR688240.good_SEQ161	0	0	0	0	0	0	0	0	0	0	0	0	0	0	0	1	0	0	0	0	0	0	0	0	0	0	0	0	0	0	0	0	0	0	0	0	0	0	0	0	0	0	0	0	0	0	0	0	0
ERR688240.good_SEQ163	0	0	0	0	0	0	0	0	0	0	0	0	0	0	0	2	0	0	0	0	0	0	0	0	0	0	0	0	0	0	0	0	0	0	0	0	0	0	0	0	0	0	0	0	0	0	0	0	0
ERR688240.good_SEQ186	0	0	0	0	0	0	0	0	0	0	0	0	0	0	0	5	0	0	0	0	0	0	0	0	0	0	0	0	0	0	0	0	0	0	0	0	0	0	0	0	0	0	0	0	0	0	0	0	0
ERR688240.good_SEQ217	0	0	0	0	0	0	0	0	0	0	0	0	0	0	0	1	0	0	0	0	0	0	0	0	0	0	0	0	0	0	0	0	0	0	0	0	0	0	0	0	0	0	0	0	0	0	0	0	0
ERR688240.good_SEQ23	0	0	0	0	0	0	0	0	0	0	0	0	0	0	0	12	0	0	0	0	0	0	0	0	0	0	0	0	0	0	0	0	0	0	0	0	0	0	0	0	0	0	0	0	0	0	0	0	0
ERR688240.good_SEQ232	0	0	0	0	0	0	0	0	0	0	0	0	0	0	0	2	0	0	0	0	0	0	0	0	0	0	0	0	0	0	0	0	0	0	0	0	0	0	0	0	0	0	0	0	0	0	0	0	0
ERR688240.good_SEQ245	0	0	0	0	0	0	0	0	0	0	0	0	0	0	0	26	0	0	0	0	0	0	0	0	0	0	0	0	0	1	0	0	0	0	0	0	0	0	0	0	0	0	0	0	0	0	0	0	0
ERR688240.good_SEQ250	0	0	0	0	0	0	0	0	0	0	0	0	0	0	0	3	0	0	0	0	0	0	0	0	0	0	0	0	0	0	0	0	0	0	0	0	0	0	0	0	0	0	0	0	0	0	0	0	0
ERR688240.good_SEQ252	0	0	0	0	0	0	0	0	0	0	0	0	0	0	0	18	0	0	0	0	0	0	0	0	0	0	0	0	0	0	0	0	0	0	0	0	0	0	0	0	0	0	0	0	0	0	0	0	0
ERR688240.good_SEQ283	0	0	0	0	0	0	0	0	0	0	0	0	0	0	0	2	0	0	0	0	0	0	0	0	0	0	0	0	0	0	0	0	0	0	0	0	0	0	0	0	0	0	0	0	0	0	0	0	0
ERR688240.good_SEQ285	0	0	0	0	0	0	0	0	0	0	0	0	0	0	0	5	0	0	0	0	0	0	0	0	0	0	0	0	0	0	0	0	0	0	0	0	0	0	0	0	0	0	0	0	0	0	0	0	0
ERR688240.good_SEQ296	0	0	0	0	0	0	0	0	0	0	0	0	0	0	0	4	0	0	0	0	0	0	0	0	0	0	0	0	0	0	0	0	0	0	0	0	0	0	0	0	0	0	0	0	0	0	0	0	0
ERR688240.good_SEQ297	0	0	0	0	0	0	0	0	0	0	0	0	0	0	0	3	0	0	4	0	0	0	0	0	0	0	0	0	0	0	0	0	0	0	0	0	0	0	0	0	2	0	0	0	0	0	0	0	0
ERR688240.good_SEQ303	0	0	0	0	0	0	0	0	0	0	0	0	0	0	0	3	0	0	0	0	0	0	0	0	0	0	0	0	0	0	0	0	0	0	0	0	0	0	0	0	0	0	0	0	0	0	0	0	0
ERR688240.good_SEQ304	0	0	0	0	0	0	0	0	0	0	0	0	0	0	0	2	0	0	0	0	0	0	0	0	0	0	0	0	0	0	0	0	0	0	0	0	0	0	0	0	0	0	0	0	0	0	0	0	0
ERR688240.good_SEQ310	0	0	0	0	0	0	0	0	0	0	0	0	0	0	0	2	0	0	0	0	0	0	0	0	0	0	0	0	0	0	0	0	0	0	0	0	0	0	0	0	0	0	0	0	0	0	0	0	0
ERR688240.good_SEQ382	0	0	0	0	0	0	0	0	0	0	0	0	0	0	0	2	0	0	0	0	0	0	0	0	0	0	0	0	0	0	0	0	0	0	0	0	0	0	0	0	0	0	0	0	0	0	0	0	0
ERR688240.good_SEQ397	0	0	0	0	0	0	0	0	0	0	0	0	0	0	0	3	0	0	0	0	0	0	0	0	0	0	0	0	0	0	0	0	0	0	0	0	0	0	0	0	0	0	0	0	0	0	0	0	0
ERR688240.good_SEQ407	0	0	0	0	0	0	0	0	0	0	0	0	0	0	0	3	0	0	0	0	0	0	0	0	0	0	0	0	0	0	0	0	0	0	0	0	0	0	0	0	0	0	0	0	0	0	0	0	0
ERR688240.good_SEQ41	0	0	0	0	0	0	0	0	0	0	0	0	0	0	0	3	0	0	0	0	0	0	0	0	0	0	0	0	0	0	0	0	0	0	0	0	0	0	0	0	0	0	0	0	0	0	0	0	0
ERR688240.good_SEQ449	0	0	0	0	0	0	0	0	0	0	0	0	0	0	0	4	0	0	0	0	0	0	0	0	0	0	0	0	0	0	0	0	0	0	0	0	0	0	0	0	0	0	0	0	0	0	0	0	0
ERR688240.good_SEQ497	0	0	0	0	0	0	0	0	0	0	0	0	0	0	0	3	0	0	0	0	0	0	0	0	0	0	0	0	0	0	0	0	0	0	0	0	0	0	0	0	0	0	0	0	0	0	0	0	0
ERR688240.good_SEQ503	0	0	0	0	0	0	0	0	0	0	0	0	0	0	0	3	0	0	0	0	0	0	0	0	0	0	0	0	0	0	0	0	0	0	0	0	0	0	0	0	0	0	0	0	0	0	0	0	0
ERR688240.good_SEQ541	0	0	0	0	0	0	0	0	0	0	0	0	0	0	0	2	0	0	0	0	0	0	0	0	0	0	0	0	0	0	0	0	0	0	0	0	0	0	0	0	0	0	0	0	0	0	0	0	0
ERR688240.good_SEQ549	0	0	0	0	0	0	0	0	0	0	0	0	0	0	0	3	0	0	0	0	0	0	0	0	0	0	0	0	0	0	0	0	0	0	0	0	0	0	0	0	0	0	0	0	0	0	0	0	0
ERR688240.good_SEQ550	0	0	0	0	0	0	0	0	0	0	0	0	0	0	0	1	0	0	0	0	0	0	0	0	0	0	0	0	0	0	0	0	0	0	0	0	0	0	0	0	0	0	0	0	0	0	0	0	0
ERR688240.good_SEQ564	0	0	0	0	0	0	0	0	0	0	0	0	0	0	0	1	0	0	0	0	0	0	0	0	0	0	0	0	0	0	0	0	0	0	0	0	0	0	0	0	0	0	0	0	0	0	0	0	0
ERR688240.good_SEQ574	0	0	0	0	0	0	0	0	0	0	0	0	0	0	0	3	0	0	0	0	0	0	0	0	0	0	0	0	0	0	0	0	0	0	0	0	0	0	0	0	0	0	0	0	0	0	0	0	0
ERR688240.good_SEQ588	0	0	0	0	0	0	0	0	0	0	0	0	0	0	0	4	0	0	0	0	0	0	0	0	0	0	0	0	0	0	0	0	0	0	0	0	0	0	0	0	0	0	0	0	0	0	0	0	0
ERR688240.good_SEQ596	0	0	0	0	0	0	0	0	0	0	0	0	0	0	0	13	0	0	0	0	0	0	0	0	0	0	0	0	0	0	0	0	0	0	0	0	0	0	0	0	0	0	0	0	0	0	0	0	0
ERR688240.good_SEQ598	0	0	0	0	0	0	0	0	0	0	0	0	0	0	0	2	0	0	0	0	0	0	0	0	0	0	0	0	0	0	0	0	0	0	0	0	0	0	0	0	0	0	0	0	0	0	0	0	0
ERR688240.good_SEQ60	0	0	0	0	0	0	0	0	0	0	0	0	0	0	0	11	0	0	0	0	0	0	0	0	0	0	0	0	0	0	0	0	0	0	0	0	0	0	0	0	0	0	0	0	0	0	0	0	0
ERR688240.good_SEQ634	0	0	0	0	0	0	0	0	0	0	0	0	0	0	0	2	0	0	0	0	0	0	0	0	0	0	0	0	0	0	0	0	0	0	0	0	0	0	0	0	0	0	0	0	0	0	0	0	0
ERR688240.good_SEQ635	0	0	0	0	0	0	0	0	0	0	0	0	0	0	0	2	0	0	0	0	0	0	0	0	0	0	0	0	0	0	0	0	0	0	0	0	0	0	0	0	0	0	0	0	0	0	0	0	0
ERR688240.good_SEQ695	0	0	0	0	0	0	0	0	0	0	0	0	0	0	0	2	0	0	0	0	0	0	0	0	0	0	0	0	0	0	0	0	0	0	0	0	0	0	0	0	0	0	0	0	0	0	0	0	0
ERR688240.good_SEQ708	0	0	0	0	0	0	0	0	0	0	0	0	0	0	0	2	0	0	0	0	0	0	0	0	0	0	0	0	0	0	0	0	0	0	0	0	0	0	0	0	0	0	0	0	0	0	0	0	0
ERR688240.good_SEQ728	0	0	0	0	0	0	0	0	0	0	0	0	0	0	0	2	0	0	0	0	0	0	0	0	0	0	0	0	0	0	0	0	0	0	0	0	0	0	0	0	0	0	0	0	0	0	0	0	0
ERR688240.good_SEQ74	0	0	0	0	0	0	0	0	0	0	0	0	0	0	0	6	0	0	0	0	0	0	0	0	0	0	0	0	0	0	0	0	0	0	0	0	0	0	0	0	0	0	0	0	0	0	0	0	0
ERR688240.good_SEQ783	0	0	0	0	0	0	0	0	0	0	0	0	0	0	0	4	0	0	0	0	0	0	0	0	0	0	0	0	0	0	0	0	0	0	0	0	0	0	0	0	0	0	0	0	0	0	0	0	0
ERR688240.good_SEQ829	0	0	0	0	0	0	0	0	0	0	0	0	0	0	0	1	0	0	0	0	0	0	0	0	0	0	0	0	0	0	0	0	0	0	0	0	0	0	0	0	0	0	0	0	0	0	0	0	0
ERR688240.good_SEQ85	0	0	0	0	0	0	0	0	0	0	0	0	0	0	0	3	0	0	1	0	0	0	0	0	3	0	0	0	0	0	0	0	0	0	0	0	0	0	0	0	0	0	0	0	0	0	0	0	0
ERR688240.good_SEQ86	0	0	0	0	0	0	0	0	0	0	0	0	0	0	0	2	0	0	0	0	0	0	0	0	0	0	0	0	0	0	0	0	0	0	0	0	0	0	0	0	0	0	0	0	0	0	0	0	0
ERR688240.good_SEQ861	0	0	0	0	0	0	0	0	0	0	0	0	0	0	0	2	0	0	0	0	0	0	0	0	0	0	0	0	0	0	0	0	0	0	0	0	0	0	0	0	0	0	0	0	0	0	0	0	0
ERR688240.good_SEQ908	0	0	0	0	0	0	0	0	0	0	0	0	0	0	0	1	0	0	0	0	0	0	0	0	0	0	0	0	0	0	0	0	0	0	0	0	0	0	0	0	0	0	0	0	0	0	0	0	0
ERR688240.good_SEQ91	0	0	0	0	0	0	0	0	0	0	0	0	0	0	0	4	0	0	0	0	0	0	0	0	0	0	0	0	0	0	0	0	0	0	0	0	0	0	0	0	0	0	0	0	0	0	0	0	0
ERR688240.good_SEQ952	0	0	0	0	0	0	0	0	0	0	0	0	0	0	0	2	0	0	0	0	0	0	0	0	0	0	0	0	0	0	0	0	0	0	0	0	0	0	0	0	0	0	0	0	0	0	0	0	0
ERR688240.good_SEQ979	0	0	0	0	0	0	0	0	0	0	0	0	0	0	0	2	0	0	0	0	0	0	0	0	0	0	0	0	0	0	0	0	0	0	0	0	0	0	0	0	0	0	0	0	0	0	0	0	0
ERR688240.good_SEQ997	0	0	0	0	0	0	0	0	0	0	0	0	0	0	0	2	0	0	0	0	0	0	0	0	0	0	0	0	0	0	0	0	0	0	0	0	0	0	0	0	0	0	0	0	0	0	0	0	0
ERR688242.good_SEQ228	0	0	0	0	0	0	0	0	0	0	0	0	0	0	0	0	0	2	0	0	0	2	0	0	0	0	0	0	0	0	0	0	9	0	0	0	0	0	0	1	1	0	0	0	1	1	0	0	0
ERR688243.good_SEQ116	0	0	0	0	0	0	0	0	0	0	0	0	0	0	0	0	0	0	5	0	0	0	0	0	0	0	0	0	0	0	0	0	0	0	0	0	0	0	0	0	0	0	7	0	0	0	0	0	0
ERR688243.good_SEQ869	0	0	0	0	0	0	0	0	0	0	0	0	0	0	0	0	0	0	2	0	0	0	0	0	0	0	0	0	0	0	0	0	0	0	0	0	0	0	0	0	0	0	0	0	0	0	0	0	0
ERR688244.good_SEQ11	0	0	0	0	0	0	0	0	0	0	0	0	0	0	0	0	0	0	0	68	0	0	0	0	0	0	0	39	0	0	0	0	0	0	0	0	0	0	0	0	0	0	0	0	0	0	0	0	0
ERR688245.good_SEQ579	0	0	0	0	0	0	0	0	0	0	0	0	0	0	0	0	0	0	0	0	2	0	0	0	0	0	0	0	0	0	0	0	0	0	0	0	0	0	0	0	0	0	0	0	0	0	0	0	0
ERR688246.good_SEQ116	0	0	0	0	0	0	0	0	0	0	0	0	0	0	0	0	0	0	0	0	0	2	0	3	0	0	0	0	0	0	0	0	0	0	0	0	0	0	0	0	0	0	0	0	0	0	0	0	0
ERR688246.good_SEQ88	0	0	0	0	0	0	0	0	0	0	0	0	0	0	0	0	0	0	0	0	0	2	0	0	0	0	0	0	0	0	0	0	0	0	0	0	0	0	0	0	0	0	0	0	0	0	0	0	0
ERR688247.good_SEQ144	0	0	0	0	0	0	0	0	0	0	0	0	0	0	0	0	0	0	0	0	0	0	2	0	0	0	0	0	0	0	0	0	0	0	0	0	0	0	0	0	0	0	0	0	0	0	0	0	0
ERR688247.good_SEQ384	0	0	0	0	0	0	0	0	0	0	0	0	0	0	0	0	0	0	0	0	0	0	2	0	0	0	0	0	0	0	0	0	0	0	0	0	0	0	0	0	0	0	0	0	0	0	0	2	0
ERR688247.good_SEQ865	0	0	0	0	0	0	0	0	0	0	0	0	0	0	0	0	0	0	0	0	0	0	2	0	0	0	0	0	0	0	0	0	0	0	0	0	0	0	0	0	0	0	0	0	0	0	0	0	0
ERR688248.good_SEQ1	0	0	0	0	0	0	0	0	0	0	0	0	0	0	0	0	0	0	0	0	0	0	0	3	0	0	0	0	0	0	0	0	0	0	0	0	0	0	0	0	0	0	0	0	0	0	0	0	0
ERR688248.good_SEQ453	0	0	0	0	0	0	0	0	0	0	0	0	0	0	0	0	0	0	0	0	0	0	0	2	4	0	0	2	0	0	0	0	0	0	0	0	1	0	0	0	0	0	0	0	0	0	0	0	0
ERR688248.good_SEQ505	0	0	0	0	0	0	0	0	0	0	0	0	0	0	0	0	0	0	0	0	0	0	0	2	0	0	0	0	0	0	0	0	0	0	0	0	0	0	0	0	0	0	0	0	0	0	0	0	0
ERR688248.good_SEQ616	0	0	0	0	0	0	0	0	0	0	0	0	0	0	0	0	0	0	0	0	0	0	0	2	0	0	0	0	0	0	1	0	0	0	0	0	0	0	0	0	0	0	0	0	12	0	0	0	0
ERR688248.good_SEQ634	0	0	0	0	0	0	0	0	0	0	0	0	0	0	0	0	0	0	0	0	0	0	0	2	0	0	0	0	0	0	0	0	0	0	0	0	0	0	0	0	0	0	0	0	0	0	0	0	0
ERR688248.good_SEQ992	0	0	0	0	0	0	0	0	0	0	0	0	0	0	0	0	0	0	0	0	0	0	0	1	0	0	0	0	0	0	0	0	0	0	0	0	0	0	0	0	0	0	0	0	0	0	0	0	0
ERR688249.good_SEQ729	0	0	0	0	0	0	0	0	0	0	0	0	0	0	0	0	0	0	0	0	0	0	0	0	2	0	0	0	0	0	0	0	0	0	0	0	0	0	0	0	0	0	0	0	0	0	0	0	0
ERR688249.good_SEQ755	0	0	0	0	0	0	0	0	0	0	0	0	0	0	0	0	0	0	0	0	0	0	0	0	1	0	0	0	0	0	0	0	0	0	0	0	0	0	0	0	0	0	0	0	0	0	0	0	0
ERR688250.good_SEQ277	0	0	0	0	0	0	0	0	0	0	0	0	0	0	0	0	0	0	0	0	0	0	0	0	0	2	0	0	0	0	0	0	0	0	0	0	0	0	0	0	0	0	0	0	2	0	0	0	0
ERR688250.good_SEQ603	0	0	0	0	0	0	0	0	0	0	0	0	0	0	0	0	0	0	0	0	0	0	0	0	0	2	0	0	0	0	0	0	0	0	0	0	0	0	0	0	0	0	0	0	0	0	0	0	0
ERR688252.good_SEQ255	0	0	0	0	0	0	0	0	0	0	0	0	0	0	0	0	0	0	0	0	0	0	0	0	0	0	0	3	0	0	0	0	0	0	0	0	0	0	0	0	0	0	0	0	0	0	0	0	0
ERR688252.good_SEQ78	0	0	0	0	0	0	0	0	0	0	0	0	0	0	0	0	0	0	0	0	0	0	0	0	0	0	0	1	0	0	1	0	0	0	0	0	0	0	0	0	0	0	0	0	0	0	0	2	0
ERR688252.good_SEQ98	0	0	0	0	0	0	0	0	0	0	0	0	0	0	0	0	0	0	0	0	0	0	0	0	0	0	0	2	0	0	0	0	0	0	0	0	0	0	0	0	0	0	0	0	0	0	0	0	0
ERR688253.good_SEQ619	0	0	0	0	0	0	0	0	0	0	0	0	0	0	0	0	0	0	0	0	0	0	0	0	0	0	0	0	2	0	0	0	0	0	0	0	0	0	0	0	0	0	0	0	0	0	0	0	0
ERR688255.good_SEQ129	0	0	0	0	0	0	0	0	0	0	0	0	0	0	0	0	0	0	0	0	0	0	0	0	0	0	0	0	0	0	2	0	0	2	0	0	0	0	0	0	0	0	0	0	0	0	0	0	0
ERR688256.good_SEQ50	0	0	0	0	0	0	0	0	0	0	0	0	0	0	0	0	0	0	0	0	0	0	0	0	0	0	0	0	0	0	0	2	0	2	0	0	0	0	0	0	0	0	0	0	0	0	0	0	0
ERR688256.good_SEQ818	0	0	0	0	0	0	0	0	0	0	0	0	0	0	0	0	0	0	0	0	0	0	0	0	0	0	0	0	0	0	0	2	0	0	0	0	0	0	0	0	0	0	0	0	0	0	0	0	0
ERR688257.good_SEQ222	0	0	0	0	0	0	0	0	0	0	0	0	0	0	0	0	0	0	0	0	0	0	0	0	0	0	0	0	0	0	0	0	2	0	0	0	0	0	0	0	0	0	0	0	0	0	0	0	0
ERR688257.good_SEQ359	0	0	0	0	0	0	0	0	0	0	0	0	0	0	0	0	0	0	0	0	0	0	0	0	0	0	0	0	0	0	0	0	2	0	0	0	0	0	0	0	0	0	0	0	0	0	0	0	0
ERR688263.good_SEQ360	0	0	0	0	0	0	0	0	0	0	0	0	0	0	0	0	0	0	0	0	0	0	0	0	0	0	0	0	0	0	0	0	0	0	0	0	0	0	2	0	0	0	59	0	0	0	0	0	0
ERR688263.good_SEQ571	0	0	0	0	0	0	0	0	0	0	0	0	0	0	0	0	0	0	0	0	0	0	0	0	0	0	0	0	0	0	0	0	0	0	0	0	0	0	2	0	0	0	1	0	0	0	0	0	0
ERR688264.good_SEQ16	0	0	0	0	0	0	0	0	0	0	0	0	0	0	0	0	0	0	0	0	0	0	0	0	0	0	0	0	0	0	0	0	0	0	0	0	0	0	0	2	0	0	0	0	0	0	0	0	0
ERR688264.good_SEQ319	0	0	0	0	0	0	0	0	0	0	0	0	0	0	0	0	0	0	0	0	0	0	0	0	0	0	0	0	0	0	0	0	0	0	0	0	0	0	0	4	0	0	0	1	0	0	0	0	0
ERR688264.good_SEQ791	0	0	0	0	0	0	0	0	0	0	0	0	0	0	0	0	0	0	0	0	0	0	0	0	0	0	0	0	0	0	0	0	0	0	0	0	0	0	0	2	0	0	0	0	0	0	0	0	0
ERR688264.good_SEQ864	0	0	0	0	0	0	0	0	0	0	0	0	0	0	0	0	0	0	0	0	0	0	0	0	0	0	0	0	0	0	0	0	0	0	0	0	0	0	0	1	0	0	0	0	0	0	0	0	0
ERR688267.good_SEQ15	0	0	0	0	0	0	0	0	0	0	0	0	0	0	0	0	0	0	0	0	0	0	0	0	0	0	0	0	0	0	0	0	0	0	0	0	0	0	0	0	0	0	66	0	0	0	0	0	0
ERR688267.good_SEQ42	0	0	0	0	0	0	0	0	0	0	0	0	0	0	0	0	0	0	0	0	0	0	0	0	0	0	0	0	0	0	0	0	0	0	0	0	0	0	0	0	0	0	8	0	0	0	0	0	0
ERR688267.good_SEQ684	0	0	0	0	0	0	0	0	0	0	0	0	0	0	0	0	0	0	0	0	0	0	0	0	0	0	0	0	0	0	0	0	0	0	0	0	0	0	0	0	0	0	3	0	0	0	0	0	0
ERR688267.good_SEQ729	0	0	0	0	0	0	0	0	0	0	0	0	0	0	0	0	0	0	0	0	0	0	0	0	0	0	0	0	0	0	0	0	0	0	0	0	0	0	0	0	0	0	2	0	0	0	0	0	0
ERR688269.good_SEQ585	0	0	0	0	0	0	0	0	0	0	0	0	0	0	0	0	0	0	0	0	0	0	0	0	0	0	0	0	0	0	0	0	0	0	0	0	0	0	0	0	0	0	0	0	2	0	0	0	0
ERR688271.good_SEQ128	0	0	0	0	0	0	0	0	0	0	0	0	0	0	0	0	0	0	0	0	0	0	0	0	0	0	0	0	0	0	0	0	0	0	0	0	0	0	0	0	0	0	0	0	0	0	1	0	0
ERR688271.good_SEQ905	0	0	0	0	0	0	0	0	0	0	0	0	0	0	0	0	0	0	0	0	0	0	0	0	0	0	0	0	0	0	0	0	0	0	0	0	0	0	0	0	0	0	0	0	0	0	2	0	0
ERR688271.good_SEQ932	0	0	0	0	0	0	0	0	0	0	0	0	0	0	0	0	0	0	0	0	0	0	0	0	0	0	0	0	0	0	0	0	0	0	0	0	0	0	0	0	0	0	0	0	0	0	2	0	0
ERR688271.good_SEQ953	0	0	0	0	0	0	0	0	0	0	0	0	0	0	0	0	0	0	0	0	0	0	0	0	0	0	0	0	0	0	0	0	0	0	0	0	0	0	0	0	0	0	0	0	0	0	1	0	0
ERR688272.good_SEQ313	0	0	0	0	0	0	0	0	0	0	0	0	0	0	0	0	0	0	0	0	0	0	0	0	0	0	0	0	0	0	0	0	0	0	0	0	0	0	0	0	0	0	0	0	0	0	0	3	0
ERR688272.good_SEQ716	0	0	0	0	0	0	0	0	0	0	0	0	0	0	0	0	0	0	0	0	0	0	0	0	0	0	0	0	0	0	0	0	0	0	0	0	0	0	0	0	0	0	0	0	0	0	0	2	0
ERR688274.good_SEQ155	0	0	0	0	0	0	0	0	0	0	0	0	0	0	0	0	0	0	0	0	0	0	0	0	0	0	0	0	0	0	0	0	0	0	0	0	0	0	0	0	0	0	0	0	0	0	0	0	0
ERR688274.good_SEQ239	0	0	0	0	0	0	0	0	0	0	0	0	0	0	0	0	0	0	0	0	0	0	0	0	0	0	0	0	0	0	0	0	0	0	0	0	0	0	0	0	0	0	0	0	0	0	0	0	0
ERR688274.good_SEQ258	0	0	0	0	0	0	0	0	0	0	0	0	0	0	0	0	0	0	0	0	0	0	0	0	0	0	0	0	0	0	0	0	0	0	0	0	0	0	0	0	0	0	0	0	0	0	0	0	0
ERR688276.good_SEQ537	0	0	0	0	0	0	0	0	0	0	0	0	0	0	0	0	0	0	0	0	0	0	0	0	0	0	0	0	0	0	0	0	0	0	0	0	0	0	0	0	0	0	0	0	0	0	0	0	0
ERR688281.good_SEQ746	0	0	0	0	0	0	0	0	0	0	0	0	0	0	0	0	0	0	0	0	0	0	0	0	0	0	0	0	0	0	0	0	0	0	0	0	0	0	0	0	0	0	0	0	0	0	0	0	0
ERR688284.good_SEQ2	0	0	0	0	0	0	0	0	0	0	0	0	0	0	0	0	0	0	0	0	0	0	0	0	0	0	0	0	0	0	0	0	0	0	0	0	0	0	0	0	0	0	0	0	0	0	0	0	0
ERR688284.good_SEQ442	0	0	0	0	0	0	0	0	0	0	0	0	0	0	0	0	0	0	0	0	0	0	0	0	0	0	0	0	0	0	0	0	0	0	0	0	0	0	0	0	0	0	0	0	0	0	0	0	0
ERR688284.good_SEQ773	0	0	0	0	0	0	0	0	0	0	0	0	0	0	0	0	0	0	0	0	0	0	0	0	0	0	0	0	0	0	0	0	0	0	0	0	0	0	0	0	0	0	0	0	0	0	0	0	0
ERR688285.good_SEQ283	0	0	0	0	0	0	0	0	0	0	0	0	0	0	0	0	0	0	0	0	0	0	0	0	0	0	0	0	0	0	0	0	0	0	0	0	0	0	0	0	0	0	0	0	0	0	0	0	0
ERR688289.good_SEQ626	0	0	0	0	0	0	0	0	0	0	0	0	0	0	0	0	0	0	0	0	0	0	0	0	0	0	0	0	0	0	0	0	0	0	0	0	0	0	0	0	0	0	0	0	0	0	0	0	0
ERR688291.good_SEQ923	0	0	0	0	0	0	0	0	0	0	0	0	0	0	0	0	0	0	0	0	0	0	0	0	0	0	0	0	0	0	0	0	0	0	0	0	0	0	0	0	0	0	0	0	0	0	0	0	0
ERR688293.good_SEQ379	0	0	0	0	0	0	0	0	0	0	0	0	0	0	0	0	0	0	0	0	0	0	0	0	0	0	0	0	0	0	0	0	0	0	0	0	0	0	0	0	0	0	0	0	0	0	0	0	0
[truncated: 20 more columns]

## Sheet: mouse_lab
otu_id	PWD131A1F	PWD131A1M	PWD131A2F	PWD131A2M	PWD131A3F	PWD131A4F	PWD131A5F	WSB112A1F	WSB112A2F	WSB113A1F	WSB113A1M	WSB113A2F	WSB114A1M	WSB114A2M	WP101.C.1F	WP101.C.1M	WP101.C.2F	WP101.C.2M	WP101.C.3M	WP101.C.4M	WP101.C.5M	WP106.F2C.1F	WP106.F2C.1M	WP106.F2C.2F	WP106.F2C.3F	WP106.F2C.4F	WP106.F2C.5F	WP107.F2C.1F	WP107.F2C.1M	WP107.F2C.2F	WP107.F2C.2M	WP107.F2C.3F	WP107.F2C.3M	WP107.F2C.4M	WP107.F2C.5M	WP108.F2C.1F	WP108.F2C.1M	WP108.F2C.2F	WP108.F2C.2M	WP108.F2C.3M	WP108.F2C.4F	WP109.F2C.1F	WP109.F2C.1M	WP109.F2C.2F	WP109.F2C.2M	WP109.F2C.3F	WP110.F2C.1F	WP110.F2C.1M	WP110.F2C.2F
ERR688211.good_SEQ1	8	5	7	5	10	5	18	14	21	0	11	13	3	4	57	46	1	8	13	47	7	42	9	3	10	8	7	11	3	6	3	2	2	30	8	1	3	2	1	1	9	3	10	0	1	37	2	1	0
ERR688211.good_SEQ10	65	0	57	0	56	0	18	0	21	42	0	36	0	0	7	17	12	0	17	51	23	3	13	46	14	33	7	108	12	7	23	16	2	0	2	4	0	0	4	0	0	0	0	6	6	3	0	0	0
ERR688211.good_SEQ100	0	0	1	0	0	0	2	0	0	0	0	0	0	0	0	0	0	0	0	0	0	0	0	0	0	0	0	0	0	0	0	0	0	0	0	0	0	0	0	0	0	0	0	0	0	0	0	0	0
ERR688211.good_SEQ11	323	278	292	146	131	317	167	108	147	240	112	151	165	162	295	314	254	410	165	208	285	351	181	96	15	204	87	267	444	192	158	163	294	112	205	374	158	21	109	38	281	65	159	381	118	356	126	330	112
ERR688211.good_SEQ115	1	2	4	3	0	0	0	7	6	1	0	2	9	0	0	0	0	0	1	0	1	5	0	0	0	0	0	3	1	3	2	0	1	3	0	1	0	0	0	0	0	2	1	0	2	0	0	4	8
ERR688211.good_SEQ117	21	32	20	7	15	7	26	28	11	8	12	30	3	10	2	11	11	5	3	31	13	12	2	2	14	3	4	8	9	6	83	4	28	14	8	4	6	2	2	3	34	0	7	0	1	15	0	3	5
ERR688211.good_SEQ119	20	8	23	68	35	42	14	14	45	31	7	17	50	7	6	4	10	3	18	40	34	16	10	2	0	14	4	49	4	13	12	14	13	11	8	7	15	1	8	6	8	0	27	11	6	10	6	3	0
ERR688211.good_SEQ120	19	3	19	2	10	3	3	3	5	13	0	1	1	0	0	0	6	1	7	0	12	1	1	1	2	2	0	6	1	1	0	2	15	2	2	3	1	0	0	0	14	1	1	3	3	4	0	1	1
ERR688211.good_SEQ127	32	11	28	3	11	7	10	29	3	16	5	11	6	6	13	9	9	5	7	24	24	4	3	9	4	4	13	16	7	6	12	7	24	19	3	3	4	1	10	4	15	3	4	9	1	9	0	1	6
ERR688211.good_SEQ133	5	0	1	0	0	0	6	2	7	2	3	13	0	0	0	2	0	0	2	0	1	1	1	14	12	12	19	2	0	0	1	0	0	0	1	0	0	0	0	2	0	0	0	0	0	2	0	6	0
ERR688211.good_SEQ138	8	8	8	3	5	1	13	6	18	19	0	19	1	15	0	10	3	1	8	6	5	0	27	7	4	6	2	21	6	17	18	5	3	1	9	9	5	0	11	21	7	0	1	16	11	12	2	1	20
ERR688211.good_SEQ155	8	2	8	11	6	12	4	4	10	9	7	4	0	11	2	7	8	2	9	10	4	11	6	7	6	2	18	11	6	4	16	8	3	11	6	6	2	1	1	1	5	1	5	3	3	8	2	1	9
ERR688211.good_SEQ156	4	1	4	39	5	15	42	18	4	20	3	25	28	15	0	4	0	1	6	0	19	6	4	12	16	9	17	6	0	18	7	5	2	4	3	1	5	5	1	15	0	0	0	4	12	2	6	4	6
ERR688211.good_SEQ172	7	0	4	26	150	0	2	2	28	5	3	1	23	9	2	15	10	0	3	8	13	16	12	0	5	2	2	12	16	6	36	3	3	2	2	7	2	0	1	1	11	5	18	2	6	23	3	1	0
ERR688211.good_SEQ174	17	5	14	8	14	8	11	12	23	0	3	7	18	7	3	28	53	1	18	57	18	2	4	6	3	5	15	2	3	6	6	22	11	119	10	30	16	34	10	2	13	7	18	34	14	16	2	3	33
ERR688211.good_SEQ188	10	4	9	0	0	2	6	6	0	4	0	1	0	4	2	0	2	0	1	2	0	7	4	0	20	1	0	4	3	1	0	2	0	4	4	0	1	3	2	0	0	3	0	2	1	1	0	0	8
ERR688211.good_SEQ251	20	4	20	12	24	14	28	30	20	28	19	38	9	22	11	11	25	4	15	27	48	44	2	11	11	24	13	50	12	47	7	5	8	11	15	8	12	6	10	3	4	7	17	10	8	8	2	4	23
ERR688211.good_SEQ267	2	0	1	0	0	0	0	0	0	0	0	0	0	0	0	0	0	0	0	0	0	0	0	0	0	0	0	0	0	0	0	0	0	0	0	0	0	0	0	0	0	0	0	0	0	0	0	0	0
ERR688211.good_SEQ270	3	0	1	2	2	0	4	0	2	2	1	2	2	2	0	0	1	0	1	0	4	10	0	1	10	1	2	4	10	1	0	1	2	0	1	0	0	0	0	0	0	1	0	1	2	1	0	0	0
ERR688211.good_SEQ287	3	0	1	0	2	0	0	0	1	0	0	0	0	0	0	0	1	0	0	0	1	0	0	0	0	0	0	0	2	0	0	0	0	0	0	0	0	0	0	0	0	0	0	0	0	0	0	0	0
ERR688211.good_SEQ288	3	5	3	3	0	1	14	9	8	11	11	7	8	3	0	0	5	3	0	3	4	4	0	0	6	0	2	0	2	5	6	1	0	3	6	2	2	1	0	6	2	2	3	0	2	7	0	2	5
ERR688211.good_SEQ3	10	0	10	5	3	0	5	2	16	12	1	2	0	0	0	0	0	0	0	0	0	3	5	21	0	1	1	0	1	0	9	3	0	0	0	1	4	0	2	4	1	0	1	1	1	0	0	2	0
ERR688211.good_SEQ307	2	0	1	0	0	1	2	2	0	0	2	1	0	0	0	0	0	0	0	0	1	0	0	0	0	0	0	0	0	0	0	2	0	0	0	0	2	0	0	0	2	1	1	0	0	0	0	0	0
ERR688211.good_SEQ31	2	0	4	1	3	0	1	0	249	1	1	1	3	0	0	4	2	0	2	0	5	2	12	3	3	1	0	0	0	11	6	2	9	2	0	0	0	1	1	0	2	0	0	0	0	6	2	0	0
ERR688211.good_SEQ322	2	0	1	1	0	0	0	0	1	0	0	0	0	0	0	0	2	0	0	0	0	0	0	0	0	0	0	1	0	0	0	0	0	0	0	0	0	0	0	0	0	0	0	0	0	0	0	0	0
ERR688211.good_SEQ368	2	0	3	0	39	0	2	0	1	88	0	2	0	0	0	0	0	0	0	0	2	17	0	3	11	25	2	7	0	0	119	3	16	8	0	0	0	0	0	0	0	0	0	0	0	0	0	0	0
ERR688211.good_SEQ369	12	7	6	2	1	5	9	16	1	10	9	4	5	15	8	1	4	13	10	23	11	9	4	5	10	29	3	10	0	11	0	4	10	27	8	5	1	28	5	1	12	7	3	8	3	10	1	0	25
ERR688211.good_SEQ374	5	7	3	1	0	2	0	1	1	4	5	4	1	2	0	1	0	1	1	6	2	3	2	0	0	0	0	0	0	2	9	1	7	11	0	0	4	0	0	0	12	1	0	1	0	3	0	2	1
ERR688211.good_SEQ390	40	60	45	100	18	150	130	81	33	66	114	122	49	205	36	98	47	127	79	137	168	114	145	18	13	85	176	88	34	190	10	156	1	141	242	104	119	75	136	170	137	40	98	144	79	246	50	21	101
ERR688211.good_SEQ42	10	2	9	5	2	2	1	0	7	1	2	1	0	1	0	1	8	0	7	9	4	5	0	0	0	0	0	3	1	0	0	1	1	4	0	0	0	0	0	1	3	0	0	14	1	1	0	0	0
ERR688211.good_SEQ452	9	11	10	9	13	1	11	2	6	7	4	11	9	4	0	3	12	0	5	18	15	5	26	0	16	7	2	7	6	8	90	2	0	9	16	1	3	7	0	6	7	2	6	1	2	1	1	0	4
ERR688211.good_SEQ467	2	0	3	2	1	0	10	0	5	0	0	6	0	0	0	0	0	0	1	0	5	0	1	30	9	2	15	10	1	1	2	1	0	0	0	0	0	0	0	0	0	0	0	0	0	0	0	1	0
ERR688211.good_SEQ533	5	3	4	0	5	0	0	2	2	0	4	3	0	2	0	0	3	0	0	14	0	1	1	0	0	3	0	3	0	0	7	2	6	3	0	0	0	2	0	0	1	0	0	0	1	3	1	0	1
ERR688211.good_SEQ592	1	0	1	3	0	0	5	2	0	0	0	5	0	8	1	0	0	1	0	0	0	9	3	0	1	0	0	0	0	4	0	0	0	6	0	0	0	0	0	0	0	0	0	0	0	0	1	0	0
ERR688211.good_SEQ60	6	3	4	9	1	1	2	1	2	1	3	2	0	4	0	0	0	2	1	0	0	3	2	0	5	0	0	0	0	0	0	0	0	0	1	2	0	0	0	2	1	0	1	0	0	0	0	0	0
ERR688211.good_SEQ608	2	3	2	15	25	0	10	5	18	5	0	17	1	0	0	6	0	22	28	2	33	3	0	12	11	45	38	5	0	3	60	5	1	1	1	3	0	35	0	0	1	0	0	0	2	0	0	8	6
ERR688211.good_SEQ627	0	0	2	0	0	0	0	0	0	0	0	0	1	0	0	0	0	0	0	0	0	0	0	0	0	0	0	0	0	0	0	0	0	0	0	0	0	0	0	0	0	0	0	0	0	0	0	0	0
ERR688211.good_SEQ66	35	2	77	1	12	0	3	8	0	8	0	3	1	13	0	1	4	0	1	3	0	11	0	2	0	1	2	31	5	5	49	5	15	11	2	87	13	0	2	5	10	4	7	77	29	9	1	2	1
ERR688211.good_SEQ693	1	0	1	0	0	0	7	0	0	0	0	3	0	0	0	0	0	0	0	0	0	2	0	0	2	2	0	3	0	0	2	0	0	0	1	0	0	1	0	0	0	0	0	0	0	0	0	0	1
ERR688211.good_SEQ821	2	0	1	0	2	0	1	0	10	14	0	2	0	0	0	0	10	0	0	0	0	0	3	0	0	0	0	0	1	0	0	0	0	0	0	0	0	0	0	0	0	0	0	0	0	0	0	0	0
ERR688211.good_SEQ847	2	0	1	10	4	0	0	0	6	0	0	2	1	0	0	2	0	0	21	2	1	1	0	0	1	0	0	0	0	1	0	1	0	0	0	0	0	1	0	0	1	1	0	0	0	5	0	0	37
ERR688211.good_SEQ916	4	4	2	3	7	1	3	5	4	3	9	1	0	2	0	8	3	3	9	5	1	0	18	2	0	0	0	2	6	0	0	0	0	1	5	0	0	0	13	2	1	0	1	6	18	0	0	0	2
ERR688212.good_SEQ10	48	158	49	101	3	108	6	86	17	0	145	10	15	144	300	84	0	23	79	22	34	24	63	169	72	219	24	46	0	65	16	199	89	34	218	115	106	366	132	140	177	290	255	36	79	27	101	330	87
ERR688212.good_SEQ128	0	4	0	6	18	0	62	0	29	0	0	57	0	2	0	6	0	0	4	0	21	3	1	49	87	60	44	0	0	2	2	4	2	3	1	0	0	2	0	0	0	0	0	0	42	2	0	14	5
ERR688212.good_SEQ13	16	75	9	10	2	1	5	16	0	0	0	2	35	15	1	1	0	0	8	9	13	2	2	0	0	2	0	0	0	3	0	2	0	8	1	0	0	0	0	0	2	0	0	0	1	0	2	1	1
ERR688212.good_SEQ138	0	2	0	5	1	5	0	0	2	0	0	0	0	3	0	0	0	0	0	0	0	0	0	0	0	0	0	0	0	0	0	1	0	0	0	0	0	0	0	0	0	0	0	0	0	0	0	0	0
ERR688212.good_SEQ2	163	180	175	341	324	92	239	218	139	142	395	250	524	267	242	283	452	322	402	188	124	55	290	327	538	27	380	164	272	314	52	292	390	269	190	111	443	316	499	454	153	461	299	44	376	54	673	213	322
ERR688212.good_SEQ20	6	12	7	9	5	4	1	6	1	0	1	1	0	0	1	0	0	4	4	1	3	0	3	0	2	13	1	10	3	9	4	11	24	0	2	31	4	29	1	9	7	16	2	4	5	2	4	5	9
ERR688212.good_SEQ208	0	2	0	0	0	0	0	0	0	0	3	2	0	0	0	0	0	0	0	0	0	0	0	0	0	0	0	0	2	0	0	0	0	0	0	0	0	0	0	2	0	0	0	0	0	0	1	0	1
ERR688212.good_SEQ271	3	3	3	0	2	2	2	2	2	0	0	0	3	3	0	1	0	0	5	0	5	0	0	0	5	0	1	1	0	3	0	0	0	3	2	0	0	0	0	0	1	0	0	0	0	1	0	0	1
ERR688212.good_SEQ292	4	5	2	3	2	0	0	2	1	0	3	1	0	0	0	0	0	0	0	0	1	2	0	0	2	0	3	0	0	0	4	0	0	0	0	0	2	2	0	0	0	0	2	0	0	2	2	2	2
ERR688212.good_SEQ379	0	2	1	0	0	0	0	0	1	0	0	0	0	0	0	0	0	0	0	2	0	0	0	1	0	0	0	0	1	0	2	2	0	0	0	1	0	0	0	0	2	0	1	0	0	0	0	0	0
ERR688212.good_SEQ4	10	53	10	7	1	10	5	22	8	34	38	13	0	9	0	7	0	7	8	4	17	22	2	17	24	21	10	1	0	2	40	15	1	0	2	4	1	10	0	7	0	0	5	1	14	0	0	10	9
ERR688212.good_SEQ461	1	2	2	3	1	0	4	0	6	18	6	7	0	10	0	3	1	0	2	0	4	3	3	95	14	14	58	2	0	1	7	11	1	3	3	1	0	5	0	4	1	0	0	0	5	3	1	0	7
ERR688212.good_SEQ519	3	14	4	0	2	32	3	0	1	1	2	2	3	0	0	1	0	10	7	3	0	0	2	2	0	0	8	0	0	0	1	2	0	5	0	1	1	0	0	3	3	3	3	0	1	1	1	1	6
ERR688212.good_SEQ566	0	2	1	0	0	0	0	1	0	0	0	0	0	0	0	0	0	1	0	1	1	0	0	0	0	0	0	0	0	0	0	0	0	0	0	0	0	0	0	0	0	0	0	0	0	0	0	1	0
ERR688212.good_SEQ572	1	2	1	0	0	0	0	0	0	0	2	0	0	0	0	0	0	0	0	0	0	0	0	0	0	0	0	0	0	0	2	0	1	0	0	0	0	0	0	0	0	0	0	0	0	0	0	0	0
ERR688212.good_SEQ574	0	6	0	0	3	0	3	0	0	9	0	3	3	2	0	0	0	0	0	0	0	0	0	0	0	0	0	0	0	0	0	0	0	1	0	2	0	0	0	0	1	0	0	0	0	0	0	0	0
ERR688212.good_SEQ579	3	4	2	0	0	4	3	0	0	1	6	4	0	0	0	1	2	3	3	0	2	0	2	3	2	2	3	2	0	1	2	0	0	0	2	0	0	0	6	2	3	1	2	0	1	0	1	1	0
ERR688212.good_SEQ589	0	2	0	0	0	0	0	0	0	0	0	0	0	0	0	0	0	0	0	0	0	0	0	0	0	0	0	0	0	0	0	0	0	0	0	0	0	0	0	0	0	0	0	0	0	0	0	0	0
ERR688212.good_SEQ631	1	2	2	0	0	0	0	0	0	0	2	0	0	0	0	2	4	0	3	1	1	158	1	0	1	13	0	1	0	4	0	0	1	86	3	0	1	0	0	4	4	0	16	0	0	105	0	1	3
ERR688214.good_SEQ201	0	0	0	4	0	0	0	0	0	0	1	0	0	1	0	0	0	0	0	0	0	0	0	1	0	0	0	0	0	0	0	0	0	0	0	0	0	0	0	0	1	0	0	0	0	0	0	0	0
ERR688214.good_SEQ515	0	0	0	2	1	0	2	0	1	0	0	2	2	0	0	1	0	0	0	0	0	0	0	0	0	0	0	2	0	1	1	0	0	0	0	1	3	0	0	0	0	0	2	0	2	0	0	0	0
ERR688214.good_SEQ547	0	0	0	2	2	0	0	0	0	0	0	0	0	0	0	0	0	0	1	0	0	0	0	2	0	0	0	0	0	0	0	0	0	0	0	0	0	0	0	0	0	0	0	0	0	0	0	0	0
ERR688214.good_SEQ678	0	0	0	2	6	0	0	0	1	0	0	0	3	0	0	0	0	2	0	0	0	2	1	0	3	1	4	0	0	0	0	0	0	1	0	0	0	0	0	0	0	0	0	0	0	0	0	0	0
ERR688215.good_SEQ142	0	0	0	0	2	0	0	0	2	0	0	0	2	0	0	0	0	2	0	0	0	0	0	0	0	0	0	0	0	0	0	0	0	0	0	0	0	0	0	0	0	2	0	2	2	0	0	0	2
ERR688215.good_SEQ307	0	0	0	0	2	0	0	0	0	0	0	0	0	0	0	0	0	0	0	0	0	0	0	0	0	0	0	0	0	0	0	0	0	0	0	0	0	0	0	0	0	0	0	0	0	0	0	0	0
ERR688215.good_SEQ318	0	0	0	0	4	0	18	0	8	2	0	17	0	0	0	0	0	0	1	0	4	0	0	1	0	57	5	2	0	0	4	0	0	0	0	1	0	3	0	0	0	0	0	0	5	0	0	0	0
ERR688215.good_SEQ41	0	0	0	0	3	0	2	0	0	2	0	0	1	0	0	0	1	0	0	1	0	2	1	0	0	0	0	0	0	0	0	0	0	0	0	0	0	0	0	1	0	0	0	0	1	0	0	0	0
ERR688215.good_SEQ507	0	0	0	0	2	0	0	0	0	0	0	0	0	0	0	0	0	0	0	0	0	0	0	0	0	0	0	0	0	0	0	0	0	0	0	0	0	0	0	0	0	0	0	0	0	0	0	0	0
ERR688215.good_SEQ687	0	0	0	0	2	0	0	0	0	0	0	0	0	0	0	0	0	0	0	0	0	0	0	0	0	0	0	0	0	0	0	0	0	0	0	0	0	0	0	0	0	0	0	0	0	0	0	0	0
ERR688216.good_SEQ172	0	0	2	0	0	4	1	0	0	0	2	1	0	0	0	0	0	0	2	0	0	0	5	0	0	0	0	1	0	0	1	0	0	3	0	2	0	1	3	2	0	0	0	0	0	0	0	0	0
ERR688216.good_SEQ26	0	0	0	0	0	136	0	219	14	54	21	0	0	0	0	0	23	0	0	0	0	0	105	0	0	0	0	0	109	5	24	0	1	0	0	48	0	2	7	53	44	60	14	157	124	1	0	13	13
ERR688216.good_SEQ820	0	0	0	0	0	1	7	7	3	2	13	12	2	1	0	0	0	3	1	0	0	0	0	0	0	1	0	2	1	2	1	3	9	0	1	5	1	6	0	1	2	3	0	0	1	0	2	0	2
ERR688216.good_SEQ857	0	0	0	0	0	2	0	0	0	0	0	0	0	0	0	0	0	0	0	0	0	0	0	0	0	0	0	0	1	1	0	0	0	0	0	0	0	0	0	1	0	0	0	0	0	0	0	0	0
ERR688216.good_SEQ868	0	0	0	0	0	2	0	0	0	0	0	0	0	0	0	0	0	0	0	0	0	0	0	0	0	0	0	0	2	0	0	0	0	0	0	0	0	0	0	0	0	0	0	0	0	0	0	0	0
ERR688217.good_SEQ116	0	0	0	0	0	0	2	0	0	0	0	1	0	2	0	0	0	0	0	0	1	0	0	0	0	1	0	0	0	0	0	0	2	0	0	0	0	1	0	0	0	0	0	0	0	0	0	2	0
ERR688217.good_SEQ192	0	0	0	0	0	0	2	0	0	0	0	0	0	4	1	0	0	2	1	0	0	0	0	0	0	0	0	0	0	1	0	0	0	0	0	0	0	0	1	0	0	0	0	0	0	0	0	0	0
ERR688217.good_SEQ26	0	0	0	0	0	0	36	0	0	0	0	35	0	0	9	0	0	6	2	26	0	0	1	0	11	19	0	7	1	3	0	4	0	3	1	5	15	27	2	1	0	7	4	12	2	2	0	2	110
ERR688217.good_SEQ299	0	0	0	0	0	0	1	0	0	26	1	1	0	0	0	0	0	0	0	0	0	0	0	1	0	1	0	0	0	0	0	0	0	0	0	0	2	0	0	2	1	0	0	0	0	0	0	0	0
ERR688217.good_SEQ4	0	0	0	0	0	0	2	0	5	2	0	4	0	0	0	0	0	0	0	0	0	0	0	2	0	7	1	0	0	0	0	0	0	0	0	0	0	0	0	0	0	0	0	0	0	0	0	0	0
ERR688217.good_SEQ415	0	0	0	0	0	0	2	0	0	0	0	0	0	0	0	0	0	0	0	0	0	0	0	0	0	0	0	0	0	0	0	0	0	0	0	0	0	0	0	0	0	0	0	0	0	0	0	0	0
ERR688217.good_SEQ590	0	0	0	0	0	0	2	0	2	0	0	0	0	0	0	0	0	0	0	0	0	0	0	0	0	1	0	0	0	0	0	0	0	0	0	0	3	0	0	0	0	0	0	4	0	0	2	0	2
ERR688218.good_SEQ646	0	0	0	0	0	0	0	1	3	0	0	0	2	2	0	2	0	0	0	1	0	0	0	0	0	0	0	2	0	0	2	2	0	1	0	0	0	0	0	0	0	0	0	1	0	0	1	0	0
ERR688218.good_SEQ924	0	0	0	0	0	0	0	1	0	0	0	0	0	0	0	0	0	0	0	0	0	0	0	0	0	0	0	0	0	0	0	0	0	0	0	0	0	0	0	2	0	0	0	0	0	0	0	0	0
ERR688219.good_SEQ178	0	0	0	0	0	0	0	0	1	0	0	2	0	0	0	0	0	0	0	0	0	0	0	0	0	0	0	0	0	0	0	0	0	0	0	0	0	0	0	0	0	0	0	0	0	0	0	0	0
ERR688219.good_SEQ401	0	0	0	0	0	0	0	0	7	0	0	0	0	0	0	0	0	0	0	0	0	0	0	0	0	0	0	0	0	0	0	0	0	0	0	0	0	0	0	0	0	0	0	0	0	0	0	0	0
ERR688219.good_SEQ698	0	0	0	0	0	0	0	0	2	0	0	0	0	0	0	0	0	0	0	0	0	0	0	0	0	0	0	0	1	1	0	0	0	0	0	0	0	0	0	0	0	0	0	0	0	0	0	0	1
ERR688219.good_SEQ796	0	0	0	0	0	0	0	0	2	0	2	1	0	0	0	2	0	0	0	0	0	0	0	0	0	0	0	0	2	0	0	0	0	0	0	0	0	0	2	0	0	0	0	0	0	0	0	1	0
ERR688220.good_SEQ117	0	0	0	0	0	0	0	0	0	14	0	0	0	0	0	0	0	0	0	0	0	0	0	0	0	3	0	0	0	0	1	0	0	0	0	0	0	0	0	0	0	0	0	0	0	0	0	0	0
ERR688220.good_SEQ148	0	0	0	0	0	0	0	0	0	2	0	0	0	0	0	0	0	0	0	0	0	0	0	0	0	0	0	0	0	0	0	0	0	0	0	0	0	0	0	0	0	0	0	0	0	0	0	0	0
ERR688220.good_SEQ2	0	0	0	0	0	0	0	0	0	5	2	0	0	0	0	0	0	0	0	0	0	0	0	0	1	1	2	1	0	0	0	0	0	0	0	0	1	0	0	1	1	0	0	0	2	0	0	0	0
ERR688220.good_SEQ383	0	0	0	0	0	0	0	0	0	2	0	0	0	0	0	0	0	0	0	0	0	0	0	0	0	0	0	0	0	0	0	0	0	0	0	0	0	0	0	0	0	0	0	0	0	0	0	0	0
ERR688220.good_SEQ531	0	0	0	0	0	0	0	0	0	3	0	0	0	0	0	0	0	0	0	0	0	0	0	0	0	0	0	0	0	2	0	0	0	0	0	0	29	0	14	5	1	0	4	1	2	0	0	0	0
ERR688220.good_SEQ555	0	0	0	0	0	0	0	0	0	2	0	0	0	0	0	0	0	0	0	0	0	0	0	0	0	0	0	0	0	0	0	0	0	0	0	0	0	0	0	0	0	0	0	0	0	1	0	0	0
ERR688220.good_SEQ567	6	0	12	0	0	0	0	0	0	4	2	0	2	0	0	0	1	0	1	0	0	0	2	0	1	2	1	0	0	1	0	1	1	7	3	1	0	0	0	1	1	0	1	0	0	0	0	0	0
ERR688220.good_SEQ983	0	0	0	0	0	0	0	0	0	2	0	0	0	0	0	0	0	0	0	0	0	0	0	1	1	0	1	0	0	0	0	0	0	0	0	0	0	0	0	0	0	0	0	0	0	0	0	0	0
ERR688220.good_SEQ984	0	0	0	0	0	0	0	0	0	2	0	0	0	0	0	0	0	0	0	0	0	0	0	0	0	0	0	0	0	0	0	0	0	0	0	0	0	0	0	0	0	0	0	0	0	0	0	0	0
ERR688221.good_SEQ855	0	0	0	0	0	0	0	0	0	0	2	0	0	0	0	0	0	0	0	0	0	0	2	0	0	0	0	0	0	0	0	0	0	0	0	0	0	0	0	0	0	0	0	0	0	0	0	0	0
ERR688222.good_SEQ59	0	0	0	0	0	0	0	0	0	0	0	2	0	0	0	0	0	0	0	0	0	0	0	1	0	0	2	0	0	0	0	0	0	0	0	0	0	0	0	0	0	0	0	0	0	0	0	0	0
ERR688223.good_SEQ101	0	0	0	0	0	0	0	0	0	0	0	0	4	0	0	2	0	0	0	0	0	0	0	1	0	0	0	0	0	0	0	1	0	0	0	0	1	0	0	3	0	0	0	0	0	0	0	1	2
ERR688223.good_SEQ218	0	0	0	0	0	0	0	0	0	0	0	0	2	0	0	0	0	0	0	0	0	0	0	0	0	0	0	0	0	0	0	0	0	0	0	0	0	0	0	0	0	0	0	0	0	0	0	0	0
ERR688224.good_SEQ833	0	0	0	0	0	0	0	0	0	0	0	0	0	2	0	0	0	0	0	0	0	0	0	0	0	0	0	0	0	0	0	0	0	0	0	0	0	0	0	0	0	1	1	0	0	1	0	0	0
ERR688225.good_SEQ103	0	0	0	0	0	0	0	0	0	0	0	0	0	0	0	0	0	0	0	0	0	0	0	0	0	0	0	2	0	0	0	0	0	0	0	0	0	0	0	0	0	0	0	0	0	0	0	0	0
ERR688225.good_SEQ2	0	0	0	0	0	0	0	0	0	0	0	0	0	0	0	0	0	0	0	0	0	0	0	0	0	0	0	0	0	0	0	0	0	0	0	0	0	0	0	0	0	0	0	0	0	0	1	0	0
ERR688225.good_SEQ37	0	0	0	0	0	0	0	0	0	0	0	0	0	0	0	0	0	0	0	0	0	0	0	0	0	0	0	0	0	0	1	0	0	0	0	0	0	0	0	0	0	0	0	0	0	0	0	0	0
ERR688225.good_SEQ657	0	0	0	0	0	0	0	0	0	0	0	0	0	0	0	0	0	0	0	0	0	0	0	0	0	0	0	0	0	0	0	0	0	0	0	0	0	0	0	0	0	0	0	0	0	0	0	0	0
ERR688226.good_SEQ106	0	0	0	0	0	0	0	0	0	0	0	0	0	0	0	0	0	0	0	0	1	2	0	0	0	1	1	0	0	0	0	0	0	0	0	0	0	0	0	0	0	0	0	0	0	0	0	0	0
ERR688226.good_SEQ584	0	0	0	0	0	0	0	0	0	0	0	0	0	0	0	0	0	0	0	0	0	0	2	0	0	0	0	0	0	0	0	0	0	0	0	0	0	0	0	0	0	0	0	0	0	0	0	0	0
ERR688226.good_SEQ776	0	0	0	0	0	0	0	0	0	0	0	0	0	0	0	0	0	0	1	0	0	0	0	0	0	1	0	3	0	0	0	1	0	0	0	0	0	0	0	0	0	0	0	0	0	0	0	0	0
ERR688227.good_SEQ22	0	0	0	0	0	0	0	0	0	0	0	0	0	0	0	0	0	0	0	0	0	0	0	0	0	0	0	0	0	0	0	0	0	0	0	0	2	0	0	0	0	0	0	0	0	0	0	0	0
ERR688227.good_SEQ551	0	0	0	0	0	0	0	0	0	0	0	0	0	0	0	0	0	0	0	0	0	0	0	0	0	0	0	0	0	0	0	0	0	0	0	0	0	0	0	0	0	0	0	0	0	0	0	0	0
ERR688227.good_SEQ66	0	0	0	0	0	0	0	0	0	0	0	0	0	0	0	0	0	0	0	0	0	0	0	0	0	0	0	1	0	0	0	0	0	0	0	0	0	0	0	0	0	0	0	0	0	0	0	0	0
ERR688227.good_SEQ810	0	0	0	0	0	0	0	0	0	0	0	0	0	0	0	0	0	0	0	0	0	0	0	0	0	0	0	0	0	0	0	0	0	0	0	0	2	0	0	0	0	0	0	0	0	0	0	0	0
ERR688228.good_SEQ372	0	0	0	0	0	0	0	0	0	0	0	0	0	0	0	1	0	0	0	0	0	0	0	0	0	0	0	0	0	0	0	0	0	0	0	0	0	0	0	0	0	0	0	0	0	0	0	0	0
ERR688228.good_SEQ70	0	0	0	0	0	0	0	0	0	0	0	0	0	0	0	0	0	0	0	0	0	0	0	0	0	0	0	0	0	0	0	0	0	0	0	0	0	0	0	0	0	0	0	0	0	0	0	0	0
ERR688228.good_SEQ751	0	0	0	0	0	0	0	0	0	0	0	0	0	0	0	0	0	0	0	4	0	0	2	0	0	0	0	0	0	2	0	0	0	0	0	0	0	0	0	0	0	0	0	0	0	0	0	0	0
ERR688228.good_SEQ910	0	0	0	0	0	0	0	0	0	0	0	0	0	0	0	0	0	0	0	0	0	0	0	0	1	0	0	0	0	0	0	0	0	0	0	0	0	0	0	0	0	0	0	0	0	0	0	0	0
ERR688231.good_SEQ103	0	0	0	0	0	0	0	0	0	0	0	0	0	0	0	0	0	0	0	0	0	0	0	3	0	0	0	0	0	0	1	1	1	0	0	0	0	1	0	0	0	0	0	0	0	0	0	0	0
ERR688231.good_SEQ8	0	0	0	0	0	0	0	0	0	0	0	0	0	0	0	0	0	0	0	0	0	0	0	0	0	0	0	0	0	0	1	0	0	0	0	1	0	0	0	0	0	0	0	0	0	0	0	0	0
ERR688234.good_SEQ108	0	0	0	0	0	0	0	0	0	0	0	0	0	0	0	0	0	0	0	0	0	2	0	0	0	0	0	0	0	0	0	0	0	0	0	0	0	0	0	0	0	0	0	0	0	0	0	0	0
ERR688240.good_SEQ12	0	0	0	0	0	0	0	0	0	0	0	0	0	0	0	0	0	0	0	0	0	0	0	0	0	0	0	0	0	0	0	0	0	0	0	0	0	0	0	0	0	0	0	0	0	0	0	0	0
ERR688240.good_SEQ245	0	0	0	0	0	0	0	0	0	0	0	0	0	0	0	0	0	0	1	0	0	0	0	0	0	0	0	0	0	0	0	0	0	0	0	0	0	0	0	1	0	0	0	0	0	0	0	0	0
ERR688240.good_SEQ283	0	0	0	0	0	0	0	0	0	0	0	0	0	0	0	0	0	0	0	0	0	0	0	0	0	0	0	0	0	0	0	0	0	0	0	0	0	2	0	0	0	0	0	0	0	0	0	0	0
ERR688240.good_SEQ60	0	0	0	0	0	0	0	0	0	0	0	0	0	0	0	0	0	0	0	0	0	0	0	0	0	0	0	0	0	0	0	0	0	0	0	0	0	0	0	0	0	0	0	0	0	0	0	1	0
ERR688240.good_SEQ74	0	0	0	0	0	0	0	0	0	0	0	0	0	0	0	0	0	0	0	0	0	0	0	0	0	0	0	0	0	0	0	0	0	0	0	0	0	0	0	0	0	0	0	0	0	0	0	0	0
ERR688248.good_SEQ453	0	0	0	0	0	0	0	0	0	0	0	0	0	0	0	0	0	0	0	0	0	0	2	0	0	0	0	0	0	0	0	0	0	0	0	0	0	0	0	0	1	0	0	0	0	0	0	0	0
ERR688253.good_SEQ619	0	0	0	0	0	0	0	0	0	0	0	0	0	0	0	0	0	0	0	2	0	0	0	0	0	0	0	0	0	0	2	0	0	3	0	0	0	0	0	0	0	0	0	0	0	0	0	0	0
ERR688255.good_SEQ129	0	0	0	0	0	0	0	0	0	0	0	0	0	0	0	0	0	0	0	2	0	0	0	0	0	0	0	0	0	0	0	0	0	0	0	0	0	0	0	0	0	0	0	0	0	0	0	0	0
ERR688256.good_SEQ50	0	0	0	0	0	0	0	0	0	0	0	0	0	0	0	0	0	0	0	0	1	0	2	0	0	0	0	0	0	0	2	0	0	0	0	0	5	0	3	0	0	0	0	2	2	0	0	0	0
ERR688264.good_SEQ864	0	0	0	0	0	0	0	0	0	0	0	0	0	0	0	0	0	0	0	0	0	0	0	0	0	0	0	0	0	0	3	0	0	0	0	0	0	0	0	0	0	0	0	0	0	0	0	0	0
ERR688274.good_SEQ155	2	0	3	0	0	0	0	0	0	0	0	0	0	0	1	0	10	0	5	0	3	0	5	11	1	0	0	0	6	2	0	0	0	0	0	7	0	0	1	4	0	0	0	0	0	0	0	0	0
ERR688297.good_SEQ978	0	0	0	0	0	0	0	0	0	0	0	0	0	0	0	0	0	2	0	0	0	0	0	0	0	0	0	0	0	0	0	0	0	0	0	0	0	0	0	1	0	0	0	0	0	0	0	0	0
ERR688305.good_SEQ887	0	0	0	0	0	0	0	0	0	0	0	0	0	0	0	0	0	0	0	0	0	0	0	0	0	2	0	0	0	0	0	0	0	0	0	0	0	0	0	0	0	0	0	0	0	0	0	0	0
ERR688308.good_SEQ53	0	0	0	0	0	0	0	0	0	0	0	0	0	0	0	0	0	0	0	0	0	0	0	0	0	0	0	0	3	0	0	0	0	0	0	0	0	0	0	0	0	0	0	0	0	0	0	0	0
ERR688314.good_SEQ202	0	0	0	0	0	0	0	0	0	0	0	0	0	0	0	0	0	0	0	0	0	0	0	0	0	0	0	0	0	0	0	0	0	0	2	0	0	0	0	0	0	0	0	0	0	0	0	0	0
ERR688319.good_SEQ273	0	0	0	0	0	0	0	0	0	0	0	0	0	0	0	0	0	0	0	0	0	0	0	0	0	0	0	0	0	0	0	0	0	0	0	0	0	0	0	2	0	0	0	0	0	0	0	0	0
ERR688323.good_SEQ216	0	0	0	0	0	0	0	0	0	0	0	0	0	0	0	0	0	0	0	0	0	0	0	0	0	0	0	0	0	0	0	0	0	0	0	0	0	0	0	0	0	0	0	2	0	0	0	0	0
[truncated: 6 more columns]

## Sheet: taxonomy
otu_id	domain	phylum	class	order	family	genus
ERR688211.good_SEQ1	Bacteria	Firmicutes	Clostridia	Clostridiales	Lachnospiraceae	Syntrophococcus
ERR688211.good_SEQ10	Bacteria	Bacteroidetes	Sphingobacteria	Sphingobacteriales	Flammeovirgaceae	Sediminitomix
ERR688211.good_SEQ100	Bacteria	Proteobacteria	Alphaproteobacteria	Rhizobiales	Hyphomicrobiaceae	Zhangella
ERR688211.good_SEQ11	Bacteria	Firmicutes	Clostridia	Clostridiales	Lachnospiraceae	Robinsoniella
ERR688211.good_SEQ115	Bacteria	Firmicutes	Clostridia	Clostridiales	Ruminococcaceae	Anaerotruncus
ERR688211.good_SEQ117	Bacteria	Firmicutes	Clostridia	Clostridiales	Lachnospiraceae	Roseburia
ERR688211.good_SEQ119	Bacteria	Firmicutes	Clostridia	Clostridiales	Lachnospiraceae	Lachnobacterium
ERR688211.good_SEQ120	Bacteria	Firmicutes	Clostridia	Clostridiales	Lachnospiraceae	Lactonifactor
ERR688211.good_SEQ127	Bacteria	Firmicutes	Clostridia	Clostridiales	Lachnospiraceae	Lachnospiracea_incertae_sedis
ERR688211.good_SEQ133	Bacteria	Bacteroidetes	Bacteroidia	Bacteroidales	Porphyromonadaceae	Barnesiella
ERR688211.good_SEQ138	Bacteria	Bacteroidetes	Bacteroidia	Bacteroidales	Porphyromonadaceae	Odoribacter
ERR688211.good_SEQ155	Bacteria	Firmicutes	Clostridia	Clostridiales	Ruminococcaceae	Pseudoflavonifractor
ERR688211.good_SEQ156	Bacteria	Bacteroidetes	Bacteroidia	Bacteroidales	Rikenellaceae	Rikenella
ERR688211.good_SEQ172	Bacteria	Firmicutes	Clostridia	Clostridiales	Lachnospiraceae	Butyrivibrio
ERR688211.good_SEQ174	Bacteria	Firmicutes	Clostridia	Clostridiales	Lachnospiraceae	Howardella
ERR688211.good_SEQ188	Bacteria	Firmicutes	Clostridia	Clostridiales	Lachnospiraceae	Sporobacterium
ERR688211.good_SEQ251	Bacteria	Firmicutes	Clostridia	Clostridiales	Ruminococcaceae	Oscillibacter
ERR688211.good_SEQ267	Bacteria	Firmicutes	Bacilli	Bacillales	Bacillaceae 1	Saccharococcus
ERR688211.good_SEQ270	Bacteria	Firmicutes	Clostridia	Clostridiales	Ruminococcaceae	Acetanaerobacterium
ERR688211.good_SEQ287	Bacteria	Actinobacteria	Actinobacteria	Actinomycetales	Propionibacteriaceae	Auraticoccus
ERR688211.good_SEQ288	Bacteria	Firmicutes	Clostridia	Clostridiales	Ruminococcaceae	Butyricicoccus
ERR688211.good_SEQ3	Bacteria	Firmicutes	Clostridia	Clostridiales	Clostridiaceae 1	Anaerobacter
ERR688211.good_SEQ307	Bacteria	Bacteroidetes	Flavobacteria	Flavobacteriales	Cryomorphaceae	Wandonia
ERR688211.good_SEQ31	Bacteria	Firmicutes	Clostridia	Clostridiales	Ruminococcaceae	Clostridium IV
ERR688211.good_SEQ322	Bacteria	Firmicutes	Clostridia	Clostridiales	Peptococcaceae 1	Peptococcus
ERR688211.good_SEQ368	Bacteria	Bacteroidetes	Bacteroidia	Bacteroidales	Porphyromonadaceae	Butyricimonas
ERR688211.good_SEQ369	Bacteria	Firmicutes	Clostridia	Clostridiales	Lachnospiraceae	Clostridium XlVa
ERR688211.good_SEQ374	Bacteria	Firmicutes	Clostridia	Clostridiales	Lachnospiraceae	Dorea
ERR688211.good_SEQ390	Bacteria	Bacteroidetes	Bacteroidia	Bacteroidales	Rikenellaceae	Alistipes
ERR688211.good_SEQ42	Bacteria	Firmicutes	Clostridia	Clostridiales	Heliobacteriaceae	Heliobacillus
ERR688211.good_SEQ452	Bacteria	Firmicutes	Clostridia	Clostridiales	Lachnospiraceae	Acetitomaculum
ERR688211.good_SEQ467	Bacteria	Bacteroidetes	Sphingobacteria	Sphingobacteriales	Flammeovirgaceae	Limibacter
ERR688211.good_SEQ533	Bacteria	Firmicutes	Clostridia	Clostridiales	Lachnospiraceae	Coprococcus
ERR688211.good_SEQ592	Bacteria	Firmicutes	Clostridia	Clostridiales	Lachnospiraceae	Anaerostipes
ERR688211.good_SEQ60	Bacteria	Firmicutes	Clostridia	Clostridiales	Ruminococcaceae	Hydrogenoanaerobacterium
ERR688211.good_SEQ608	Bacteria	Bacteroidetes	Bacteroidia	Bacteroidales	Bacteroidaceae	Bacteroides
ERR688211.good_SEQ627	Bacteria	Firmicutes	Bacilli	Lactobacillales	Carnobacteriaceae	Atopobacter
ERR688211.good_SEQ66	Bacteria	Firmicutes	Clostridia	Clostridiales	Lachnospiraceae	Marvinbryantia
ERR688211.good_SEQ693	Bacteria	Bacteroidetes	Bacteroidia	Bacteroidales	Porphyromonadaceae	Proteiniphilum
ERR688211.good_SEQ821	Bacteria	Firmicutes	Clostridia	Clostridiales	Clostridiales_Incertae Sedis IV	Mahella
ERR688211.good_SEQ847	Bacteria	Firmicutes	Clostridia	Clostridiales	Ruminococcaceae	Papillibacter
ERR688211.good_SEQ916	Bacteria	Firmicutes	Clostridia	Clostridiales	Clostridiaceae 4	Geosporobacter
ERR688212.good_SEQ10	Bacteria	Deferribacteres	Deferribacteres	Deferribacterales	Deferribacteraceae	Mucispirillum
ERR688212.good_SEQ128	Bacteria	Bacteroidetes	Bacteroidia	Bacteroidales	Marinilabiaceae	Anaerophaga
ERR688212.good_SEQ13	Bacteria	Firmicutes	Clostridia	Clostridiales	Lachnospiraceae	Parasporobacterium
ERR688212.good_SEQ138	Bacteria	Proteobacteria	Alphaproteobacteria	Rhodobacterales	Rhodobacteraceae	Wenxinia
ERR688212.good_SEQ2	Bacteria	Proteobacteria	Epsilonproteobacteria	Campylobacterales	Helicobacteraceae	Helicobacter
ERR688212.good_SEQ20	Bacteria	Proteobacteria	Deltaproteobacteria	Syntrophobacterales	Syntrophaceae	Smithella
ERR688212.good_SEQ208	Bacteria	Firmicutes	Clostridia	Clostridiales	Peptostreptococcaceae	Sporacetigenium
ERR688212.good_SEQ271	Bacteria	Firmicutes	Clostridia	Clostridiales	Lachnospiraceae	Clostridium XlVb
ERR688212.good_SEQ292	Bacteria	Firmicutes	Clostridia	Clostridiales	Ruminococcaceae	Flavonifractor
ERR688212.good_SEQ379	Bacteria	Firmicutes	Negativicutes	Selenomonadales	Veillonellaceae	Anaerospora
ERR688212.good_SEQ4	Bacteria	Bacteroidetes	Bacteroidia	Bacteroidales	Porphyromonadaceae	Paludibacter
ERR688212.good_SEQ461	Bacteria	Bacteroidetes	Bacteroidia	Bacteroidales	Porphyromonadaceae	Tannerella
ERR688212.good_SEQ519	Bacteria	Firmicutes	Clostridia	Clostridiales	Clostridiales_Incertae Sedis XI	Finegoldia
ERR688212.good_SEQ566	Bacteria	Firmicutes	Erysipelotrichia	Erysipelotrichales	Erysipelotrichaceae	Clostridium XVIII
ERR688212.good_SEQ572	Bacteria	Firmicutes	Clostridia	Clostridiales	Clostridiaceae 1	Anaerosporobacter
ERR688212.good_SEQ574	Bacteria	Firmicutes	Bacilli	Lactobacillales	Lactobacillaceae	Lactobacillus
ERR688212.good_SEQ579	Bacteria	Firmicutes	Clostridia	Clostridiales	Ruminococcaceae	Sporobacter
ERR688212.good_SEQ589	Bacteria	Firmicutes	Clostridia	Clostridiales	Ruminococcaceae	Subdoligranulum
ERR688212.good_SEQ631	Bacteria	Firmicutes	Clostridia	Clostridiales	Lachnospiraceae	Blautia
ERR688214.good_SEQ201	Bacteria	Firmicutes	Clostridia	Clostridiales	Clostridiaceae 3	Thermohalobacter
ERR688214.good_SEQ515	Bacteria	TM7	TM7_genera_incertae_sedis	TM7_genera_incertae_sedis	TM7_genera_incertae_sedis	TM7_genera_incertae_sedis
ERR688214.good_SEQ547	Bacteria	Proteobacteria	Alphaproteobacteria	Rhodospirillales	Acetobacteraceae	Craurococcus
ERR688214.good_SEQ678	Bacteria	Firmicutes	Clostridia	Clostridiales	Lachnospiraceae	Shuttleworthia
ERR688215.good_SEQ142	Bacteria	Firmicutes	Clostridia	Clostridiales	Clostridiales_incertae_sedis	Proteiniborus
ERR688215.good_SEQ307	Bacteria	Firmicutes	Negativicutes	Selenomonadales	Veillonellaceae	Schwartzia
ERR688215.good_SEQ318	Bacteria	Bacteroidetes	Bacteroidia	Bacteroidales	Prevotellaceae	Prevotella
ERR688215.good_SEQ41	Bacteria	Firmicutes	Clostridia	Clostridiales	Ruminococcaceae	Ethanoligenens
ERR688215.good_SEQ507	Bacteria	Proteobacteria	Deltaproteobacteria	Desulfobacterales	Desulfobacteraceae	Desulfospira
ERR688215.good_SEQ687	Bacteria	Firmicutes	Bacilli	Lactobacillales	Streptococcaceae	Lactovum
ERR688216.good_SEQ172	Bacteria	Bacteroidetes	Flavobacteria	Flavobacteriales	Cryomorphaceae	Fluviicola
ERR688216.good_SEQ26	Bacteria	Tenericutes	Mollicutes	Anaeroplasmatales	Anaeroplasmataceae	Anaeroplasma
ERR688216.good_SEQ820	Bacteria	Proteobacteria	Deltaproteobacteria	Desulfovibrionales	Desulfovibrionaceae	Bilophila
ERR688216.good_SEQ857	Bacteria	Proteobacteria	Deltaproteobacteria	Desulfovibrionales	Desulfovibrionaceae	Desulfocurvus
ERR688216.good_SEQ868	Bacteria	Firmicutes	Clostridia	Clostridiales	Lachnospiraceae	Cellulosilyticum
ERR688217.good_SEQ116	Bacteria	Deferribacteres	Deferribacteres	Deferribacterales	Deferribacteraceae	Calditerrivibrio
ERR688217.good_SEQ192	Bacteria	Firmicutes	Erysipelotrichia	Erysipelotrichales	Erysipelotrichaceae	Erysipelotrichaceae_incertae_sedis
ERR688217.good_SEQ26	Bacteria	Firmicutes	Clostridia	Clostridiales	Lachnospiraceae	Catonella
ERR688217.good_SEQ299	Bacteria	Firmicutes	Clostridia	Clostridiales	Clostridiales_Incertae Sedis XI	Sporanaerobacter
ERR688217.good_SEQ4	Bacteria	Bacteroidetes	Bacteroidia	Bacteroidales	Prevotellaceae	Hallella
ERR688217.good_SEQ415	Bacteria	Bacteroidetes	Bacteroidia	Bacteroidales	Bacteroidales_incertae_sedis	Phocaeicola
ERR688217.good_SEQ590	Bacteria	Firmicutes	Clostridia	Clostridiales	Syntrophomonadaceae	Syntrophothermus
ERR688218.good_SEQ646	Bacteria	Firmicutes	Clostridia	Clostridiales	Clostridiaceae 4	Caminicella
ERR688218.good_SEQ924	Bacteria	Proteobacteria	Epsilonproteobacteria	Campylobacterales	Helicobacteraceae	Wolinella
ERR688219.good_SEQ178	Bacteria	Firmicutes	Erysipelotrichia	Erysipelotrichales	Erysipelotrichaceae	Catenibacterium
ERR688219.good_SEQ401	Bacteria	Firmicutes	Clostridia	Clostridiales	Ruminococcaceae	Faecalibacterium
ERR688219.good_SEQ698	Bacteria	Proteobacteria	Deltaproteobacteria	Desulfovibrionales	Desulfovibrionaceae	Lawsonia
ERR688219.good_SEQ796	Bacteria	Firmicutes	Clostridia	Clostridiales	Clostridiaceae 4	Thermotalea
ERR688220.good_SEQ117	Bacteria	Bacteroidetes	Sphingobacteria	Sphingobacteriales	Sphingobacteriaceae	Pseudosphingobacterium
ERR688220.good_SEQ148	Bacteria	Firmicutes	Clostridia	Clostridiales	Clostridiales_Incertae Sedis XII	Fusibacter
ERR688220.good_SEQ2	Bacteria	Bacteroidetes	Bacteroidia	Bacteroidales	Bacteroidaceae	Acetomicrobium
ERR688220.good_SEQ383	Bacteria	Bacteroidetes	Sphingobacteria	Sphingobacteriales	Sphingobacteriaceae	Nubsella
ERR688220.good_SEQ531	Bacteria	Firmicutes	Clostridia	Clostridiales	Clostridiales_Incertae Sedis XI	Soehngenia
ERR688220.good_SEQ555	Bacteria	Firmicutes	Clostridia	Clostridiales	Lachnospiraceae	Hespellia
ERR688220.good_SEQ567	Bacteria	Firmicutes	Clostridia	Clostridiales	Clostridiales_Incertae Sedis XIII	Anaerovorax
ERR688220.good_SEQ983	Bacteria	Bacteroidetes	Bacteroidia	Bacteroidales	Prevotellaceae	Xylanibacter
ERR688220.good_SEQ984	Bacteria	Bacteroidetes	Flavobacteria	Flavobacteriales	Flavobacteriaceae	Euzebyella
ERR688221.good_SEQ855	Bacteria	Firmicutes	Clostridia	Clostridiales	Clostridiaceae 3	Sporosalibacterium
ERR688222.good_SEQ59	Bacteria	Bacteroidetes	Flavobacteria	Flavobacteriales	Flavobacteriaceae	Pseudozobellia
ERR688223.good_SEQ101	Bacteria	Firmicutes	Bacilli	Lactobacillales	Streptococcaceae	Lactococcus
ERR688223.good_SEQ218	Bacteria	Proteobacteria	Gammaproteobacteria	Thiotrichales	Piscirickettsiaceae	Hydrogenovibrio
ERR688224.good_SEQ833	Bacteria	Fusobacteria	Fusobacteria	Fusobacteriales	Fusobacteriaceae	Cetobacterium
ERR688225.good_SEQ103	Bacteria	Firmicutes	Negativicutes	Selenomonadales	Veillonellaceae	Anaerovibrio
ERR688225.good_SEQ140	Bacteria	Bacteroidetes	Bacteroidia	Bacteroidales	Porphyromonadaceae	Parabacteroides
ERR688225.good_SEQ2	Bacteria	Firmicutes	Bacilli	Lactobacillales	Streptococcaceae	Streptococcus
ERR688225.good_SEQ218	Bacteria	Proteobacteria	Gammaproteobacteria	Pasteurellales	Pasteurellaceae	Pasteurella
ERR688225.good_SEQ37	Bacteria	Proteobacteria	Gammaproteobacteria	Enterobacteriales	Enterobacteriaceae	Escherichia/Shigella
ERR688225.good_SEQ421	Bacteria	Actinobacteria	Actinobacteria	Coriobacteriales	Coriobacteriaceae	Enterorhabdus
ERR688225.good_SEQ439	Bacteria	Actinobacteria	Actinobacteria	Actinomycetales	Micrococcaceae	Rothia
ERR688225.good_SEQ657	Bacteria	Firmicutes	Clostridia	Clostridiales	Ruminococcaceae	Ruminococcus
ERR688225.good_SEQ659	Bacteria	Firmicutes	Bacilli	Bacillales	Bacillales_Incertae Sedis XI	Gemella
ERR688225.good_SEQ740	Bacteria	Firmicutes	Clostridia	Clostridiales	Lachnospiraceae	Moryella
ERR688226.good_SEQ106	Bacteria	Bacteroidetes	Bacteroidia	Bacteroidales	Prevotellaceae	Paraprevotella
ERR688226.good_SEQ297	Bacteria	Firmicutes	Bacilli	Bacillales	Bacillaceae 2	Pullulanibacillus
ERR688226.good_SEQ315	Bacteria	Proteobacteria	Betaproteobacteria	Burkholderiales	Sutterellaceae	Parasutterella
ERR688226.good_SEQ399	Bacteria	Firmicutes	Bacilli	Lactobacillales	Enterococcaceae	Enterococcus
ERR688226.good_SEQ584	Bacteria	Firmicutes	Clostridia	Clostridiales	Eubacteriaceae	Garciella
ERR688226.good_SEQ776	Bacteria	Bacteroidetes	Sphingobacteria	Sphingobacteriales	Flammeovirgaceae	Flexithrix
ERR688226.good_SEQ797	Bacteria	Verrucomicrobia	Verrucomicrobiae	Verrucomicrobiales	Verrucomicrobiaceae	Akkermansia
ERR688227.good_SEQ121	Bacteria	Proteobacteria	Alphaproteobacteria	Caulobacterales	Hyphomonadaceae	Hellea
ERR688227.good_SEQ126	Bacteria	Firmicutes	Bacilli	Lactobacillales	Carnobacteriaceae	Granulicatella
ERR688227.good_SEQ182	Bacteria	Proteobacteria	Betaproteobacteria	Neisseriales	Neisseriaceae	Neisseria
ERR688227.good_SEQ196	Bacteria	Proteobacteria	Betaproteobacteria	Burkholderiales	Oxalobacteraceae	Oxalobacter
ERR688227.good_SEQ218	Bacteria	Firmicutes	Bacilli	Lactobacillales	Carnobacteriaceae	Atopostipes
ERR688227.good_SEQ22	Bacteria	Firmicutes	Clostridia	Clostridiales	Clostridiaceae 1	Fervidicella
ERR688227.good_SEQ261	Bacteria	Bacteroidetes	Bacteroidetes_incertae_sedis	Prolixibacter	Prolixibacter	Prolixibacter
ERR688227.good_SEQ38	Bacteria	Bacteroidetes	Sphingobacteria	Sphingobacteriales	Cytophagaceae	Leadbetterella
ERR688227.good_SEQ420	Bacteria	Chrysiogenetes	Chrysiogenetes	Chrysiogenales	Chrysiogenaceae	Chrysiogenes
ERR688227.good_SEQ473	Bacteria	Proteobacteria	Gammaproteobacteria	Pasteurellales	Pasteurellaceae	Actinobacillus
ERR688227.good_SEQ551	Bacteria	Actinobacteria	Actinobacteria	Actinomycetales	Cellulomonadaceae	Actinotalea
ERR688227.good_SEQ66	Bacteria	Firmicutes	Negativicutes	Selenomonadales	Acidaminococcaceae	Phascolarctobacterium
ERR688227.good_SEQ737	Bacteria	Actinobacteria	Actinobacteria	Actinomycetales	Nocardiaceae	Millisia
ERR688227.good_SEQ810	Bacteria	Synergistetes	Synergistia	Synergistales	Synergistaceae	Aminiphilus
ERR688227.good_SEQ866	Bacteria	Proteobacteria	Gammaproteobacteria	Enterobacteriales	Enterobacteriaceae	Klebsiella
ERR688227.good_SEQ898	Bacteria	Actinobacteria	Actinobacteria	Actinomycetales	Promicromonosporaceae	Xylanimonas
ERR688228.good_SEQ372	Bacteria	Firmicutes	Clostridia	Clostridiales	Clostridiales_Incertae Sedis XII	Guggenheimella
ERR688228.good_SEQ70	Bacteria	Bacteroidetes	Bacteroidia	Bacteroidales	Marinilabiaceae	Alkaliflexus
ERR688228.good_SEQ751	Bacteria	Firmicutes	Clostridia	Clostridiales	Syntrophomonadaceae	Pelospora
ERR688228.good_SEQ859	Bacteria	Proteobacteria	Gammaproteobacteria	Thiotrichales	Thiotrichales_incertae_sedis	Fangia
ERR688228.good_SEQ910	Bacteria	Firmicutes	Negativicutes	Selenomonadales	Veillonellaceae	Veillonella
ERR688228.good_SEQ996	Bacteria	Proteobacteria	Deltaproteobacteria	Desulfovibrionales	Desulfovibrionaceae	Desulfovibrio
ERR688229.good_SEQ106	Bacteria	Proteobacteria	Gammaproteobacteria	Pseudomonadales	Pseudomonadaceae	Pseudomonas
ERR688229.good_SEQ118	Bacteria	Proteobacteria	Gammaproteobacteria	Enterobacteriales	Enterobacteriaceae	Serratia
ERR688229.good_SEQ163	Bacteria	Bacteroidetes	Flavobacteria	Flavobacteriales	Flavobacteriaceae	Flavobacterium
ERR688229.good_SEQ289	Bacteria	Firmicutes	Negativicutes	Selenomonadales	Veillonellaceae	Allisonella
ERR688229.good_SEQ391	Bacteria	Bacteroidetes	Sphingobacteria	Sphingobacteriales	Sphingobacteriaceae	Sphingobacterium
ERR688230.good_SEQ190	Bacteria	Firmicutes	Clostridia	Clostridiales	Clostridiaceae 1	Clostridium sensu stricto
ERR688230.good_SEQ281	Bacteria	Proteobacteria	Gammaproteobacteria	Pasteurellales	Pasteurellaceae	Haemophilus
ERR688230.good_SEQ383	Bacteria	Bacteroidetes	Sphingobacteria	Sphingobacteriales	Flammeovirgaceae	Rapidithrix
ERR688230.good_SEQ9	Bacteria	Firmicutes	Clostridia	Clostridiales	Ruminococcaceae	Acetivibrio
ERR688230.good_SEQ925	Bacteria	Bacteroidetes	Sphingobacteria	Sphingobacteriales	Cyclobacteriaceae	Indibacter
ERR688230.good_SEQ992	Bacteria	Proteobacteria	Epsilonproteobacteria	Campylobacterales	Hydrogenimonaceae	Hydrogenimonas
ERR688230.good_SEQ995	Bacteria	Bacteroidetes	Sphingobacteria	Sphingobacteriales	Cyclobacteriaceae	Aquiflexum
ERR688231.good_SEQ103	Bacteria	Firmicutes	Bacilli	Lactobacillales	Leuconostocaceae	Leuconostoc
ERR688231.good_SEQ308	Bacteria	Bacteroidetes	Bacteroidia	Bacteroidales	Porphyromonadaceae	Porphyromonas
ERR688231.good_SEQ385	Bacteria	Firmicutes	Bacilli	Lactobacillales	Aerococcaceae	Abiotrophia
ERR688231.good_SEQ8	Bacteria	Bacteroidetes	Flavobacteria	Flavobacteriales	Flavobacteriaceae	Flagellimonas
ERR688232.good_SEQ142	Bacteria	Proteobacteria	Alphaproteobacteria	Kiloniellales	Kiloniellaceae	Kiloniella
ERR688232.good_SEQ192	Bacteria	Proteobacteria	Alphaproteobacteria	Rhodospirillales	Rhodospirillaceae	Dongia
ERR688232.good_SEQ372	Bacteria	Proteobacteria	Alphaproteobacteria	Alphaproteobacteria_incertae_sedis	Breoghania	Breoghania
ERR688232.good_SEQ516	Bacteria	Proteobacteria	Epsilonproteobacteria	Campylobacterales	Campylobacteraceae	Dehalospirillum
ERR688232.good_SEQ784	Bacteria	Firmicutes	Negativicutes	Selenomonadales	Veillonellaceae	Psychrosinus
ERR688233.good_SEQ107	Bacteria	Fusobacteria	Fusobacteria	Fusobacteriales	Fusobacteriaceae	Fusobacterium
ERR688233.good_SEQ442	Bacteria	Firmicutes	Clostridia	Clostridiales	Eubacteriaceae	Eubacterium
ERR688234.good_SEQ108	Bacteria	Bacteroidetes	Sphingobacteria	Sphingobacteriales	Cytophagaceae	Meniscus
ERR688234.good_SEQ726	Bacteria	Bacteroidetes	Flavobacteria	Flavobacteriales	Flavobacteriaceae	Capnocytophaga
ERR688234.good_SEQ818	Bacteria	Firmicutes	Negativicutes	Selenomonadales	Veillonellaceae	Megasphaera
ERR688234.good_SEQ846	Bacteria	Proteobacteria	Gammaproteobacteria	Pasteurellales	Pasteurellaceae	Phocoenobacter
ERR688234.good_SEQ93	Bacteria	Proteobacteria	Gammaproteobacteria	Enterobacteriales	Enterobacteriaceae	Morganella
ERR688234.good_SEQ998	Bacteria	Proteobacteria	Alphaproteobacteria	Sphingomonadales	Sphingomonadaceae	Sphingobium
ERR688236.good_SEQ744	Bacteria	Firmicutes	Clostridia	Clostridiales	Ruminococcaceae	Saccharofermentans
ERR688237.good_SEQ184	Bacteria	Firmicutes	Clostridia	Clostridiales	Peptococcaceae 1	Dehalobacter
ERR688237.good_SEQ887	Bacteria	Proteobacteria	Alphaproteobacteria	Rhodobacterales	Rhodobacteraceae	Pelagibaca
ERR688239.good_SEQ584	Bacteria	Bacteroidetes	Bacteroidia	Bacteroidales	Porphyromonadaceae	Petrimonas
ERR688239.good_SEQ609	Bacteria	Proteobacteria	Gammaproteobacteria	Pasteurellales	Pasteurellaceae	Aggregatibacter
ERR688239.good_SEQ779	Bacteria	Actinobacteria	Actinobacteria	Actinomycetales	Actinomycetaceae	Actinomyces
ERR688240.good_SEQ100	Bacteria	Firmicutes	Bacilli	Bacillales	Staphylococcaceae	Staphylococcus
ERR688240.good_SEQ110	Bacteria	Proteobacteria	Alphaproteobacteria	Rickettsiales	Anaplasmataceae	Anaplasma
ERR688240.good_SEQ12	Bacteria	Proteobacteria	Gammaproteobacteria	Pseudomonadales	Moraxellaceae	Acinetobacter
ERR688240.good_SEQ14	Bacteria	Acidobacteria	Acidobacteria_Gp2	Gp2	Gp2	Gp2
ERR688240.good_SEQ145	Bacteria	Proteobacteria	Gammaproteobacteria	Xanthomonadales	Sinobacteraceae	Steroidobacter
ERR688240.good_SEQ153	Bacteria	Proteobacteria	Betaproteobacteria	Rhodocyclales	Rhodocyclaceae	Zoogloea
ERR688240.good_SEQ161	Bacteria	Proteobacteria	Betaproteobacteria	Burkholderiales	Oxalobacteraceae	Undibacterium
ERR688240.good_SEQ163	Bacteria	Proteobacteria	Betaproteobacteria	Burkholderiales	Burkholderiales_incertae_sedis	Thiobacter
ERR688240.good_SEQ186	Bacteria	Proteobacteria	Gammaproteobacteria	Xanthomonadales	Xanthomonadaceae	Rudaea
ERR688240.good_SEQ217	Bacteria	Proteobacteria	Gammaproteobacteria	Enterobacteriales	Enterobacteriaceae	Yokenella
ERR688240.good_SEQ23	Bacteria	Acidobacteria	Acidobacteria_Gp1	Gp1	Gp1	Gp1
ERR688240.good_SEQ232	Bacteria	Proteobacteria	Gammaproteobacteria	Aeromonadales	Aeromonadaceae	Aeromonas
ERR688240.good_SEQ245	Bacteria	Proteobacteria	Gammaproteobacteria	Enterobacteriales	Enterobacteriaceae	Citrobacter
ERR688240.good_SEQ250	Bacteria	Proteobacteria	Betaproteobacteria	Burkholderiales	Comamonadaceae	Variovorax
ERR688240.good_SEQ252	Bacteria	Actinobacteria	Actinobacteria	Actinomycetales	Corynebacteriaceae	Corynebacterium
ERR688240.good_SEQ283	Bacteria	Bacteroidetes	Flavobacteria	Flavobacteriales	Flavobacteriaceae	Chryseobacterium
ERR688240.good_SEQ285	Bacteria	Proteobacteria	Alphaproteobacteria	Alphaproteobacteria_incertae_sedis	Rhizomicrobium	Rhizomicrobium
ERR688240.good_SEQ296	Bacteria	Proteobacteria	Gammaproteobacteria	Pseudomonadales	Moraxellaceae	Enhydrobacter
ERR688240.good_SEQ297	Bacteria	Firmicutes	Erysipelotrichia	Erysipelotrichales	Erysipelotrichaceae	Allobaculum
ERR688240.good_SEQ303	Bacteria	Proteobacteria	Alphaproteobacteria	Rhizobiales	Bradyrhizobiaceae	Oligotropha
ERR688240.good_SEQ304	Bacteria	Proteobacteria	Deltaproteobacteria	Myxococcales	Polyangiaceae	Chondromyces
ERR688240.good_SEQ310	Bacteria	Proteobacteria	Betaproteobacteria	Burkholderiales	Comamonadaceae	Diaphorobacter
ERR688240.good_SEQ382	Bacteria	Proteobacteria	Alphaproteobacteria	Rhizobiales	Bradyrhizobiaceae	Bradyrhizobium
ERR688240.good_SEQ397	Bacteria	Proteobacteria	Betaproteobacteria	Burkholderiales	Comamonadaceae	Ottowia
ERR688240.good_SEQ407	Bacteria	Acidobacteria	Acidobacteria_Gp1	Edaphobacter	Edaphobacter	Edaphobacter
ERR688240.good_SEQ41	Bacteria	Firmicutes	Bacilli	Bacillales	Thermoactinomycetaceae 1	Thermoactinomyces
ERR688240.good_SEQ449	Bacteria	Cyanobacteria/Chloroplast	Chloroplast	Chloroplast	Chloroplast	Streptophyta
ERR688240.good_SEQ497	Bacteria	Firmicutes	Bacilli	Bacillales	Listeriaceae	Brochothrix
ERR688240.good_SEQ503	Bacteria	Proteobacteria	Betaproteobacteria	Neisseriales	Neisseriaceae	Vitreoscilla
ERR688240.good_SEQ541	Bacteria	Proteobacteria	Alphaproteobacteria	Rhodospirillales	Acetobacteraceae	Acetobacter
ERR688240.good_SEQ549	Bacteria	Proteobacteria	Alphaproteobacteria	Sphingomonadales	Sphingomonadaceae	Sphingomonas
ERR688240.good_SEQ550	Bacteria	Actinobacteria	Actinobacteria	Actinomycetales	Intrasporangiaceae	Janibacter
ERR688240.good_SEQ564	Bacteria	Proteobacteria	Betaproteobacteria	Burkholderiales	Oxalobacteraceae	Janthinobacterium
ERR688240.good_SEQ574	Bacteria	Proteobacteria	Betaproteobacteria	Burkholderiales	Comamonadaceae	Curvibacter
ERR688240.good_SEQ588	Bacteria	Gemmatimonadetes	Gemmatimonadetes	Gemmatimonadales	Gemmatimonadaceae	Gemmatimonas
ERR688240.good_SEQ596	Bacteria	Actinobacteria	Actinobacteria	Actinomycetales	Propionibacteriaceae	Propionibacterium
ERR688240.good_SEQ598	Bacteria	Firmicutes	Erysipelotrichia	Erysipelotrichales	Erysipelotrichaceae	Erysipelothrix
ERR688240.good_SEQ60	Bacteria	Proteobacteria	Betaproteobacteria	Burkholderiales	Comamonadaceae	Acidovorax
ERR688240.good_SEQ634	Bacteria	Actinobacteria	Actinobacteria	Actinomycetales	Dermabacteraceae	Dermabacter
ERR688240.good_SEQ635	Bacteria	Proteobacteria	Betaproteobacteria	Burkholderiales	Burkholderiaceae	Burkholderia
ERR688240.good_SEQ695	Bacteria	Actinobacteria	Actinobacteria	Actinomycetales	Micrococcaceae	Micrococcus
ERR688240.good_SEQ708	Bacteria	Actinobacteria	Actinobacteria	Solirubrobacterales	Solirubrobacteraceae	Solirubrobacter
ERR688240.good_SEQ728	Bacteria	Firmicutes	Bacilli	Bacillales	Planococcaceae	Solibacillus
ERR688240.good_SEQ74	Bacteria	Proteobacteria	Betaproteobacteria	Neisseriales	Neisseriaceae	Microvirgula
ERR688240.good_SEQ783	Bacteria	Proteobacteria	Alphaproteobacteria	Rhodobacterales	Rhodobacteraceae	Haematobacter
ERR688240.good_SEQ829	Bacteria	Actinobacteria	Actinobacteria	Actinomycetales	Microbacteriaceae	Microterricola
ERR688240.good_SEQ85	Bacteria	Firmicutes	Bacilli	Lactobacillales	Leuconostocaceae	Weissella
ERR688240.good_SEQ86	Bacteria	Proteobacteria	Betaproteobacteria	Burkholderiales	Burkholderiaceae	Ralstonia
ERR688240.good_SEQ861	Bacteria	Deinococcus-Thermus	Deinococci	Deinococcales	Deinococcaceae	Deinococcus
ERR688240.good_SEQ908	Bacteria	Actinobacteria	Actinobacteria	Solirubrobacterales	Conexibacteraceae	Conexibacter
ERR688240.good_SEQ91	Bacteria	Firmicutes	Bacilli	Lactobacillales	Aerococcaceae	Ignavigranum
ERR688240.good_SEQ952	Bacteria	Cyanobacteria/Chloroplast	Chloroplast	Chloroplast	Chloroplast	Cryptomonadaceae
ERR688240.good_SEQ979	Bacteria	Proteobacteria	Alphaproteobacteria	Rhizobiales	Methylobacteriaceae	Methylobacterium
ERR688240.good_SEQ997	Bacteria	Bacteroidetes	Sphingobacteria	Sphingobacteriales	Chitinophagaceae	Segetibacter
ERR688242.good_SEQ228	Bacteria	Firmicutes	Clostridia	Clostridiales	Clostridiaceae 1	Proteiniclasticum
ERR688243.good_SEQ116	Bacteria	Firmicutes	Clostridia	Clostridiales	Peptostreptococcaceae	Clostridium XI
ERR688243.good_SEQ869	Bacteria	Firmicutes	Bacilli	Lactobacillales	Aerococcaceae	Globicatella
ERR688244.good_SEQ11	Bacteria	Proteobacteria	Gammaproteobacteria	Xanthomonadales	Xanthomonadaceae	Stenotrophomonas
ERR688245.good_SEQ579	Bacteria	Fusobacteria	Fusobacteria	Fusobacteriales	Leptotrichiaceae	Leptotrichia
ERR688246.good_SEQ116	Bacteria	Tenericutes	Mollicutes	Anaeroplasmatales	Anaeroplasmataceae	Asteroleplasma
ERR688246.good_SEQ88	Bacteria	Proteobacteria	Betaproteobacteria	Neisseriales	Neisseriaceae	Eikenella
ERR688247.good_SEQ144	Bacteria	Firmicutes	Clostridia	Clostridiales	Clostridiaceae 2	Anaerovirgula
ERR688247.good_SEQ384	Bacteria	Proteobacteria	Deltaproteobacteria	Desulfobacterales	Desulfobacteraceae	Desulfatiferula
ERR688247.good_SEQ865	Bacteria	Proteobacteria	Epsilonproteobacteria	Campylobacterales	Campylobacteraceae	Campylobacter
ERR688248.good_SEQ1	Bacteria	Proteobacteria	Gammaproteobacteria	Gammaproteobacteria_incertae_sedis	Marinicella	Marinicella
ERR688248.good_SEQ453	Bacteria	Actinobacteria	Actinobacteria	Coriobacteriales	Coriobacteriaceae	Asaccharobacter
ERR688248.good_SEQ505	Bacteria	Bacteroidetes	Flavobacteria	Flavobacteriales	Flavobacteriaceae	Sandarakinotalea
ERR688248.good_SEQ616	Bacteria	Spirochaetes	Spirochaetes	Spirochaetales	Brachyspiraceae	Brachyspira
ERR688248.good_SEQ634	Bacteria	Cyanobacteria/Chloroplast	Chloroplast	Chloroplast	Chloroplast	Chlorarachniophyceae
ERR688248.good_SEQ992	Bacteria	Bacteroidetes	Bacteroidia	Bacteroidales	Porphyromonadaceae	Dysgonomonas
ERR688249.good_SEQ729	Bacteria	Firmicutes	Clostridia	Clostridiales	Eubacteriaceae	Anaerofustis
ERR688249.good_SEQ755	Bacteria	Firmicutes	Clostridia	Clostridiales	Clostridiales_Incertae Sedis XI	Parvimonas
ERR688250.good_SEQ277	Bacteria	Actinobacteria	Actinobacteria	Coriobacteriales	Coriobacteriaceae	Atopobium
ERR688250.good_SEQ603	Bacteria	Actinobacteria	Actinobacteria	Coriobacteriales	Coriobacteriaceae	Denitrobacterium
ERR688252.good_SEQ255	Bacteria	Firmicutes	Bacilli	Bacillales	Planococcaceae	Psychrobacillus
ERR688252.good_SEQ78	Bacteria	Actinobacteria	Actinobacteria	Actinomycetales	Cellulomonadaceae	Tropheryma
ERR688252.good_SEQ98	Bacteria	Proteobacteria	Alphaproteobacteria	Caulobacterales	Caulobacteraceae	Brevundimonas
ERR688253.good_SEQ619	Bacteria	Firmicutes	Clostridia	Clostridiales	Lachnospiraceae	Oribacterium
ERR688255.good_SEQ129	Bacteria	Bacteroidetes	Sphingobacteria	Sphingobacteriales	Flammeovirgaceae	Perexilibacter
ERR688256.good_SEQ50	Bacteria	Tenericutes	Mollicutes	Mycoplasmatales	Mycoplasmataceae	Mycoplasma
ERR688256.good_SEQ818	Bacteria	Proteobacteria	Deltaproteobacteria	Desulfuromonadales	Desulfuromonadaceae	Malonomonas
ERR688257.good_SEQ222	Bacteria	Bacteroidetes	Flavobacteria	Flavobacteriales	Flavobacteriaceae	Kordia
ERR688257.good_SEQ359	Bacteria	Firmicutes	Clostridia	Clostridiales	Peptococcaceae 2	Desulfurispora
ERR688263.good_SEQ360	Bacteria	Firmicutes	Negativicutes	Selenomonadales	Veillonellaceae	Megamonas
ERR688263.good_SEQ571	Bacteria	Actinobacteria	Actinobacteria	Coriobacteriales	Coriobacteriaceae	Collinsella
ERR688264.good_SEQ16	Bacteria	Proteobacteria	Alphaproteobacteria	Rhizobiales	Hyphomicrobiaceae	Methylorhabdus
ERR688264.good_SEQ319	Bacteria	Firmicutes	Clostridia	Clostridiales	Clostridiaceae 1	Oxobacter
ERR688264.good_SEQ791	Bacteria	Proteobacteria	Alphaproteobacteria	Rhodobacterales	Rhodobacteraceae	Ahrensia
ERR688264.good_SEQ864	Bacteria	Firmicutes	Negativicutes	Selenomonadales	Acidaminococcaceae	Succiniclasticum
ERR688267.good_SEQ15	Bacteria	Fusobacteria	Fusobacteria	Fusobacteriales	Fusobacteriaceae	Clostridium XIX
ERR688267.good_SEQ42	Bacteria	Proteobacteria	Betaproteobacteria	Burkholderiales	Sutterellaceae	Sutterella
ERR688267.good_SEQ684	Bacteria	Firmicutes	Clostridia	Clostridiales	Ruminococcaceae	Anaerofilum
ERR688267.good_SEQ729	Bacteria	Firmicutes	Erysipelotrichia	Erysipelotrichales	Erysipelotrichaceae	Coprobacillus
ERR688269.good_SEQ585	Bacteria	Bacteroidetes	Flavobacteria	Flavobacteriales	Flavobacteriaceae	Maribacter
ERR688271.good_SEQ128	Bacteria	Lentisphaerae	Lentisphaeria	Victivallales	Victivallaceae	Victivallis
ERR688271.good_SEQ905	Bacteria	Actinobacteria	Actinobacteria	Acidimicrobiales	Acidimicrobiaceae	Ilumatobacter
ERR688271.good_SEQ932	Bacteria	Cyanobacteria/Chloroplast	Cyanobacteria	Family II	Family II	GpIIb
ERR688271.good_SEQ953	Bacteria	Proteobacteria	Gammaproteobacteria	Chromatiales	Granulosicoccaceae	Granulosicoccus
ERR688272.good_SEQ313	Bacteria	Proteobacteria	Alphaproteobacteria	Rhodobacterales	Rhodobacteraceae	Loktanella
ERR688272.good_SEQ716	Bacteria	Bacteroidetes	Sphingobacteria	Sphingobacteriales	Saprospiraceae	Aureispira
ERR688274.good_SEQ155	Bacteria	Firmicutes	Bacilli	Bacillales	Thermoactinomycetaceae 1	Thermoflavimicrobium
ERR688274.good_SEQ239	Bacteria	Firmicutes	Bacilli	Bacillales	Bacillaceae 1	Aeribacillus
ERR688274.good_SEQ258	Bacteria	Proteobacteria	Gammaproteobacteria	Chromatiales	Ectothiorhodospiraceae	Alkalispirillum
ERR688276.good_SEQ537	Bacteria	Bacteroidetes	Bacteroidetes_incertae_sedis	Marinifilum	Marinifilum	Marinifilum
ERR688281.good_SEQ746	Bacteria	Proteobacteria	Deltaproteobacteria	Desulfuromonadales	Geobacteraceae	Geothermobacter
ERR688284.good_SEQ2	Bacteria	Proteobacteria	Gammaproteobacteria	Enterobacteriales	Enterobacteriaceae	Proteus
ERR688284.good_SEQ442	Bacteria	Actinobacteria	Actinobacteria	Actinomycetales	Kineosporiaceae	Quadrisphaera
ERR688284.good_SEQ773	Bacteria	Proteobacteria	Gammaproteobacteria	Enterobacteriales	Enterobacteriaceae	Enterobacter
ERR688285.good_SEQ283	Bacteria	Bacteroidetes	Flavobacteria	Flavobacteriales	Flavobacteriaceae	Soonwooa
ERR688289.good_SEQ626	Bacteria	Firmicutes	Clostridia	Clostridiales	Peptostreptococcaceae	Peptostreptococcus
ERR688291.good_SEQ923	Bacteria	Firmicutes	Erysipelotrichia	Erysipelotrichales	Erysipelotrichaceae	Sharpea
ERR688293.good_SEQ379	Bacteria	Bacteroidetes	Sphingobacteria	Sphingobacteriales	Flammeovirgaceae	Thermonema
ERR688297.good_SEQ978	Bacteria	Firmicutes	Clostridia	Clostridiales	Peptococcaceae 2	Cryptanaerobacter
ERR688305.good_SEQ887	Bacteria	Bacteroidetes	Sphingobacteria	Sphingobacteriales	Cyclobacteriaceae	Nitritalea
ERR688308.good_SEQ53	Bacteria	Bacteroidetes	Bacteroidia	Bacteroidales	Bacteroidaceae	Anaerorhabdus
ERR688314.good_SEQ202	Bacteria	Bacteroidetes	Flavobacteria	Flavobacteriales	Flavobacteriaceae	Zunongwangia
ERR688319.good_SEQ273	Bacteria	Actinobacteria	Actinobacteria	Acidimicrobiales	Acidimicrobiaceae	Ferrimicrobium
ERR688323.good_SEQ216	Bacteria	Proteobacteria	Alphaproteobacteria	Rhodobacterales	Rhodobacteraceae	Agaricicola
