# Supplementary material for: Neutrality in the Metaorganism
Source: PLoS Biol. 2019 Jun 19;17(6):e3000298. doi: 10.1371/journal.pbio.3000298 (PMC6583948; doi:10.1371/journal.pbio.3000298)
Supplement: S8 Data — OTU, operational taxonomic unit. (XLSX) [file pbio.3000298.s018.xlsx]

## Sheet: nematostella_001
otu_id	cleavage.3	cleavage.1	cleavage.2	gastrula.2	gastrula.1	gastrula.3
denovo1473	36	3	29	0	0	0
denovo767	19	47	206	45	24	6
denovo1209	1	4	6	22	11	10
denovo2187	9	0	38	46	3	0
denovo2298	13	0	3	71	171	89
denovo1576	11	0	0	0	0	0
denovo2214	592	136	307	46	73	559
denovo2325	36	3	6	31	96	16
denovo898	14	15	110	31	37	36
denovo1643	0	0	0	0	0	0
denovo1042	3	2	0	0	20	16
denovo2266	135	52	195	21	13	3
denovo1948	0	0	0	0	0	0
denovo219	23	1	6	1	6	15
denovo194	0	0	0	1	0	0
denovo1304	0	8	0	0	14	2
denovo583	35	12	2	20	15	114
denovo1172	1	7	13	13	0	3
denovo541	1	0	0	0	0	13
denovo1325	0	0	3	1	7	0
denovo1601	1	0	1	0	139	1
denovo250	0	0	0	5	5	70
denovo1903	29	502	30	231	90	13
denovo864	0	0	0	0	0	0
denovo2021	0	0	1	4	18	9
denovo1256	0	0	0	0	0	0
denovo1020	92	21	29	10	197	61
denovo856	0	0	0	0	0	0
denovo2149	1	0	0	0	0	0
denovo1925	0	0	0	0	0	0
denovo1353	19	5	11	24	40	129
denovo1657	38	5	39	6	3	2
denovo522	0	0	0	0	1	0
denovo2209	0	0	0	0	0	0
denovo1594	0	0	0	0	0	0
denovo2006	0	0	0	0	0	15
denovo2271	14	3	0	0	2	6
denovo1560	0	0	0	0	0	0
denovo1363	0	0	1	2	0	16
denovo228	0	0	0	0	0	0
denovo941	0	2	5	7	5	0
denovo2294	0	0	0	0	0	0
denovo173	3	0	0	0	1	1
denovo1147	27	33	53	11	31	22
denovo93	56	5	2	2	5	5
denovo1540	0	0	0	0	0	13
denovo1320	26	17	41	2	2	8
denovo352	6	4	1	0	9	0
denovo1152	1	0	0	0	0	0
denovo756	7	3	1	0	0	0
denovo698	0	0	0	0	0	0
denovo2280	0	0	0	0	0	0
denovo670	1	26	4	11	9	0
denovo386	37	9	9	19	119	47
denovo1024	9	0	5	3	6	3
denovo317	0	0	0	0	0	0
denovo1727	1	0	0	0	0	0
denovo1244	20	0	38	66	76	0
denovo2057	0	0	0	0	0	0
denovo249	0	1	2	0	0	0
denovo1659	0	0	2	0	0	0
denovo2157	0	0	0	1	0	0
denovo1656	0	0	0	0	1	1
denovo1645	0	0	0	0	0	0
denovo383	0	0	0	0	0	0
denovo346	17	0	0	2	1	45
denovo612	7	1	0	6	5	9
denovo1741	1	0	0	0	0	1
denovo619	0	0	0	0	0	0
denovo98	7	1	14	1	1	2
denovo805	0	0	0	0	0	1
denovo2080	0	0	0	0	0	0
denovo1758	0	1	0	0	3	0
denovo393	0	3	0	0	0	1
denovo1828	0	0	0	0	0	0
denovo692	0	1	0	0	1	0
denovo450	2	0	0	0	0	2
denovo161	0	0	0	0	0	0
denovo1522	0	0	0	0	0	0
denovo1062	0	0	0	0	0	10
denovo556	6	48	0	33	12	3
denovo51	3	3	0	12	9	0
denovo280	0	3	0	0	1	0
denovo2118	0	0	0	0	0	0
denovo1786	2	0	2	0	0	7
denovo1160	0	0	0	0	0	0
denovo1745	0	71	0	10	23	0
denovo1824	24	50	0	5	0	1
denovo1496	0	0	0	0	0	3
denovo1892	0	0	0	0	0	0
denovo861	0	0	0	0	0	0
denovo3	0	0	0	0	0	0
denovo1226	1	22	6	49	17	0
denovo2081	0	4	0	5	2	0
denovo1870	0	0	0	0	0	0
denovo256	1	0	10	2	0	0
denovo1485	0	1	9	0	1	1
denovo983	2	7	4	25	23	4
denovo1708	0	0	0	0	0	0
denovo1349	0	0	0	0	0	0
denovo686	0	0	0	0	0	0
denovo2125	0	0	0	0	0	15
denovo353	0	0	0	0	0	0
denovo1239	0	0	0	0	0	0
denovo243	0	0	0	0	0	0
denovo1851	1	0	0	0	0	5
denovo1439	4	10	7	2	5	11
denovo642	5	1	0	20	6	0
denovo1094	0	0	0	0	0	0
denovo2009	3	3	2	56	2	0
denovo1329	0	0	0	0	0	0
denovo1428	0	0	0	0	0	0
denovo1750	0	0	0	0	0	0
denovo1825	6	3	4	45	2	0
denovo1336	0	0	0	0	0	0
denovo1814	0	0	0	0	0	0
denovo1293	0	0	0	0	0	0
denovo1564	0	0	0	0	0	0
denovo709	0	2	1	0	2	0
denovo1276	2	0	0	0	0	0
denovo1553	0	0	0	0	0	0
denovo1510	0	2	6	1	0	0
denovo1219	8	0	7	4	0	5
denovo1914	0	1	0	0	20	0
denovo653	1	0	0	49	0	2
denovo969	4	0	0	0	0	0
denovo2243	3	15	0	3	7	0
denovo1112	0	1	0	0	0	0
denovo1338	1	17	1	16	4	0
denovo1150	0	0	0	1	0	0
denovo444	2	2	2	18	1	0
denovo1066	0	0	0	0	4	0
denovo389	0	0	0	0	0	0
denovo1787	0	0	0	0	0	0
denovo725	0	0	3	0	0	0
denovo2066	5	4	0	36	1	0
denovo644	0	0	0	0	0	0
denovo2268	0	0	0	0	0	0
denovo202	0	6	3	8	12	0
denovo1882	0	0	0	0	0	0
denovo1402	2	0	0	0	0	0
denovo1017	0	0	0	0	0	0
denovo1188	0	4	2	24	0	0
denovo480	0	0	0	0	0	0
denovo1611	0	0	0	0	0	0
denovo1159	2	1	11	1	1	0
denovo370	0	1	1	3	0	0
denovo377	0	0	0	0	0	0
denovo422	0	0	0	0	0	0
denovo208	0	0	0	0	0	39
denovo1953	0	0	0	0	0	1
denovo772	0	1	0	0	0	0
denovo789	0	2	0	0	0	0
denovo2162	0	0	0	0	0	0
denovo185	3	7	9	10	0	0
denovo94	1	0	3	0	0	0
denovo476	0	0	0	0	0	0
denovo1312	0	6	9	7	2	5
denovo1127	0	0	0	0	0	0
denovo1113	1	5	0	5	4	0
denovo829	3	7	4	10	3	0
denovo493	0	0	0	0	0	0
denovo1419	4	6	3	0	3	3
denovo1852	0	0	22	0	0	0
denovo2289	0	0	0	0	0	0
denovo1565	0	0	0	0	0	0
denovo511	0	0	0	0	0	0
denovo105	0	11	3	1	1	0
denovo1401	0	0	0	0	0	0
denovo372	0	0	0	0	0	0
denovo1331	0	0	0	0	0	0
denovo1610	0	0	0	0	0	2
denovo1837	0	7	9	0	6	0
denovo2180	0	0	0	0	0	0
denovo1563	0	0	0	0	0	0
denovo1352	0	0	0	0	0	0
denovo1617	0	0	0	0	0	0
denovo9	0	0	0	0	0	0
denovo291	0	0	0	0	0	0
denovo491	0	0	0	0	0	0
denovo150	0	3	0	8	3	0
denovo1234	0	0	25	0	0	0
denovo80	0	0	0	0	0	0
denovo1658	0	1	0	0	0	1
denovo1986	0	0	0	0	0	0
denovo1682	0	2	0	21	0	0
denovo835	0	0	0	0	0	0
denovo1548	0	6	1	5	7	0
denovo932	4	3	2	5	0	0
denovo30	0	0	0	0	0	0
denovo1689	0	0	0	1	6	0
denovo88	4	6	7	0	0	0
denovo1725	0	0	0	0	0	0
denovo1857	0	4	0	13	1	1
denovo779	0	0	0	0	0	1
denovo573	0	7	0	6	1	0
denovo593	0	1	0	0	1	0
denovo1289	0	0	0	0	0	0
denovo1163	0	0	0	0	0	0
denovo1321	0	10	0	7	0	0
denovo1457	0	0	0	12	1	0
denovo2	0	0	0	0	0	0
denovo459	0	4	0	6	0	0
denovo434	0	17	0	0	1	0
denovo1287	4	2	0	3	4	0
denovo1178	0	0	0	0	0	0
denovo998	1	7	0	2	1	0
denovo741	0	0	0	0	0	0
denovo567	0	0	0	0	0	0
denovo1016	0	0	18	0	0	0
denovo1280	0	0	0	0	0	0
denovo2151	0	0	0	0	0	0
denovo1967	0	0	0	0	0	0
denovo463	0	0	0	0	0	0
denovo695	2	0	2	0	2	0
denovo303	0	13	0	4	0	0
denovo1186	0	0	0	0	0	0
denovo1195	0	0	16	0	0	0
denovo331	0	0	0	0	0	0
denovo510	0	0	0	0	1	5
denovo296	0	0	0	0	0	0
denovo1823	3	0	5	0	0	1
denovo584	0	0	0	2	3	0
denovo1298	1	11	0	0	0	0
denovo507	0	0	0	0	0	0
denovo462	0	0	0	0	0	0
denovo536	0	0	0	0	0	0
denovo1848	0	0	2	6	0	0
denovo149	0	0	0	0	0	0
denovo1303	3	0	0	0	0	0
denovo1566	0	0	0	0	0	0
denovo1488	0	0	0	0	0	0
denovo706	0	0	0	0	0	0
denovo218	0	0	0	0	0	0
denovo322	0	0	0	0	0	0
denovo165	0	0	0	0	0	0
denovo197	0	4	4	0	4	0
denovo508	0	6	0	5	0	0
denovo601	0	0	0	0	0	0
denovo942	0	0	0	0	0	0
denovo1218	0	0	0	0	0	0
denovo631	0	0	0	0	0	0
denovo2156	0	0	0	0	0	0
denovo2093	0	3	0	4	0	0
denovo210	0	0	0	0	0	0
denovo1344	0	0	0	2	1	0
denovo1648	0	0	0	5	0	0
denovo966	0	0	0	0	0	0
denovo1580	0	1	0	4	0	0
denovo49	0	0	0	0	0	0
denovo787	0	1	2	0	0	0
denovo620	0	11	0	0	0	0
denovo1595	0	0	0	1	0	0
denovo1200	0	0	0	0	0	0
denovo1319	0	2	0	4	1	0
denovo1414	3	0	0	0	0	4
denovo168	0	0	0	4	0	0
denovo531	0	0	0	0	0	0
denovo1435	0	0	0	0	0	0
denovo639	0	0	0	0	0	0
denovo1040	0	4	0	1	0	0
denovo786	0	2	0	6	0	0
denovo875	0	0	0	0	11	0
denovo1597	0	0	0	0	0	0
denovo1646	0	0	0	0	0	0
denovo1899	0	1	0	4	0	0
denovo1980	0	2	0	6	0	0
denovo1302	0	0	0	0	0	0
denovo1679	0	0	0	0	0	0
denovo276	0	0	0	0	0	0
denovo897	0	0	0	0	0	0
denovo2233	0	0	0	4	0	2
denovo478	0	0	0	0	0	0
denovo588	0	0	0	0	0	0
denovo617	0	10	0	0	0	0
denovo759	0	0	0	0	0	0
denovo913	0	0	0	0	0	0
denovo952	0	0	2	7	0	0
denovo1193	0	0	0	0	0	0
denovo1431	0	0	0	0	0	0
denovo1454	2	0	0	0	0	0
denovo1620	0	0	0	0	0	0
denovo2047	0	0	0	0	0	0
denovo1906	0	0	0	0	0	0
denovo753	0	0	0	0	0	0
denovo2069	0	1	0	0	0	0
denovo1330	0	2	0	5	0	0
denovo2063	0	0	0	0	0	0
denovo368	0	0	0	0	0	0
denovo1271	0	0	0	0	0	0
denovo1328	0	0	0	0	0	0
denovo2010	0	0	0	0	0	0
denovo2247	0	0	0	0	0	0
denovo2166	0	0	0	0	0	0
denovo1292	4	0	0	0	0	0
denovo2232	0	0	0	0	0	0
denovo1	1	0	0	0	0	0
denovo313	0	8	0	0	0	0
denovo1176	0	0	0	0	0	0
denovo1269	0	0	0	1	0	0
denovo1381	0	0	0	7	0	0
denovo1447	0	0	0	0	0	0
denovo1465	0	0	0	2	2	0
denovo1683	0	0	0	3	0	0
denovo1726	0	4	0	2	0	0
denovo1849	0	0	0	0	0	0
denovo1915	0	2	1	5	0	0
denovo1940	4	2	0	0	1	0
denovo1984	0	0	8	0	0	0
denovo2196	0	0	0	0	0	0
denovo419	0	0	0	0	0	0
denovo537	0	2	1	0	3	0
denovo375	0	0	0	0	0	0
denovo697	0	0	0	0	0	0
denovo63	0	0	0	0	0	0
denovo152	0	4	1	0	0	0
denovo252	0	0	1	6	0	0
denovo316	0	0	7	0	0	0
denovo665	0	0	0	7	0	0
denovo1005	0	0	0	0	0	0
denovo1056	0	7	0	0	0	0
denovo1124	0	0	0	0	0	0
denovo1198	0	2	0	1	1	0
denovo1235	0	0	0	0	0	0
denovo1265	0	0	0	0	0	0
denovo1470	0	5	0	2	0	0
denovo1654	0	0	0	0	0	0
denovo1667	0	0	0	0	0	0
denovo1767	0	0	0	0	0	0
denovo1795	0	0	0	0	0	0
denovo2022	0	0	0	0	0	0
denovo2131	0	0	0	0	0	0
denovo2168	0	0	7	0	0	0
denovo1997	0	0	0	0	0	0
denovo1121	0	0	0	0	0	0
denovo2040	0	0	0	0	0	0
denovo1638	0	0	0	0	0	0
denovo1085	0	2	0	0	0	0
denovo460	0	3	0	0	2	0
denovo2225	0	0	0	0	0	0
denovo594	0	0	0	0	0	0
denovo1111	0	1	0	4	0	0
denovo1905	4	0	0	0	0	1
denovo373	0	0	0	0	0	0
denovo466	0	0	0	0	0	0
denovo677	0	0	0	0	0	0
denovo687	0	5	0	0	0	0
denovo837	0	2	1	3	0	0
denovo911	0	0	0	0	0	0
denovo1007	0	4	0	2	0	0
denovo1021	0	0	0	0	0	0
denovo1050	1	0	0	0	0	0
denovo1083	0	0	5	0	0	0
denovo1114	0	3	0	0	2	0
denovo1355	0	3	0	0	2	0
denovo1358	0	0	0	0	0	0
denovo1817	0	0	0	0	0	0
denovo2287	0	0	0	0	0	0
denovo1242	0	0	0	0	0	0
denovo2274	0	0	0	2	0	0
denovo2324	0	0	0	0	0	0
denovo42	0	0	0	0	0	0
denovo721	0	0	0	0	0	0
denovo901	0	0	0	0	0	0
denovo1393	0	0	0	0	0	0
denovo1015	0	0	0	0	0	0
denovo2079	0	0	0	0	0	0
denovo258	0	0	0	0	0	0
denovo1157	0	0	0	4	0	0
denovo123	0	0	0	5	0	0
denovo192	0	0	5	0	0	0
denovo273	0	0	0	0	0	0
denovo334	0	0	1	4	0	0
denovo351	0	0	0	0	0	0
denovo669	1	0	2	0	0	0
denovo726	0	0	0	5	0	0
denovo785	0	0	0	0	0	0
denovo855	1	0	0	0	0	0
denovo904	0	0	0	0	0	0
denovo1095	0	0	0	2	0	1
denovo1285	0	0	0	0	0	0
denovo1383	0	0	0	0	0	0
denovo1390	0	0	0	0	0	0
denovo1452	0	5	0	0	0	0
denovo1624	0	0	4	1	0	0
denovo1738	0	0	1	4	0	0
denovo1855	0	0	0	0	0	0
denovo1910	0	0	0	0	0	0
denovo2015	0	0	0	0	0	0
denovo1145	0	0	0	0	0	0
denovo557	0	0	0	0	0	0
denovo1197	0	0	0	0	0	0
denovo770	0	0	0	0	0	0
denovo304	0	1	2	0	1	0
denovo738	0	0	0	0	0	0
denovo987	0	0	0	0	0	0
denovo2275	0	0	0	0	0	0
denovo21	0	0	0	0	0	0
denovo302	0	0	0	0	0	0
denovo761	0	0	0	0	0	0
denovo1171	0	0	0	0	0	0
denovo2018	0	0	0	0	0	0
denovo163	0	0	3	0	1	0
denovo195	0	0	0	0	0	0
denovo335	0	0	0	4	0	0
denovo446	0	1	0	3	0	0
denovo555	0	0	0	0	0	0
denovo597	0	0	0	4	0	0
denovo749	0	1	0	1	0	0
denovo816	0	0	0	0	0	0
denovo822	0	0	0	0	0	0
denovo1065	0	0	0	0	0	0
denovo1281	0	0	0	0	0	0
denovo1294	0	0	0	4	0	0
denovo1334	0	0	0	0	0	0
denovo1343	0	0	0	0	0	0
denovo1609	0	1	1	0	1	0
denovo1765	0	0	0	0	0	0
denovo1942	0	4	0	0	0	0
denovo2140	0	0	0	3	1	0
denovo2158	1	0	1	0	0	0
denovo1115	0	0	0	0	0	0
denovo1930	0	0	0	0	0	0
denovo505	0	0	0	0	0	0
denovo840	0	0	0	0	0	0
denovo795	0	0	0	0	0	0
denovo2129	0	0	0	0	0	0
denovo538	0	0	0	0	0	0
denovo1196	0	0	1	0	0	0
denovo2134	0	0	0	0	0	0
denovo2282	3	0	0	0	0	0
denovo148	0	0	0	0	0	0
denovo2286	0	0	0	0	0	0
denovo1471	0	0	0	0	0	0
denovo324	0	0	0	0	0	0
denovo938	0	0	0	0	0	0
denovo1088	0	0	0	0	0	1
denovo140	0	0	0	0	0	0
denovo1101	0	0	0	0	0	0
denovo1911	0	1	0	1	0	0
denovo179	0	0	0	0	0	0
denovo402	0	0	0	0	0	0
denovo487	0	0	0	0	0	0
denovo558	0	0	0	3	0	0
denovo691	0	0	3	0	0	0
denovo1052	0	0	0	0	0	0
denovo1081	1	0	0	0	0	0
denovo1283	0	3	0	0	0	0
denovo1340	0	0	0	0	0	0
denovo1422	0	0	0	0	0	0
denovo1688	0	0	0	0	0	0
denovo1858	0	0	0	3	0	0
denovo1907	0	0	0	0	0	0
denovo2130	0	2	0	0	0	0
denovo2182	0	1	0	0	0	0
denovo2299	0	0	0	0	0	0
denovo2329	0	3	0	0	0	0
denovo700	0	0	0	0	0	0
denovo225	0	0	0	0	0	0
denovo95	0	1	0	0	0	0
denovo1286	0	0	0	0	0	0
denovo1945	0	0	0	0	0	0
denovo1696	0	0	0	0	0	0
denovo2002	0	0	0	0	0	0
denovo60	0	0	0	2	0	0
denovo157	0	0	0	1	0	0
denovo396	0	1	0	1	0	0
denovo405	0	0	0	0	0	0
denovo980	0	0	0	2	0	0
denovo1060	0	0	0	0	0	0
denovo1179	0	0	0	0	0	0
denovo1356	0	0	0	0	0	0
denovo1377	0	0	0	1	0	0
denovo1557	0	0	1	1	0	0
denovo1841	0	0	0	2	0	0
denovo1973	0	0	0	0	0	0
denovo2019	0	0	0	2	0	0
denovo2194	0	0	0	0	0	0
denovo2255	0	0	0	0	0	0
denovo2272	0	0	0	0	0	0
denovo1194	0	0	0	0	0	0
denovo671	0	0	0	0	0	0
denovo1920	0	0	0	0	0	0
denovo1861	0	0	0	0	0	0
denovo704	0	0	0	0	0	0
denovo1255	0	0	0	0	0	0
denovo2026	0	0	0	0	0	0
denovo502	0	0	0	0	0	0
denovo1709	0	0	0	0	0	0
denovo2208	0	0	0	0	0	0
denovo188	0	0	0	0	0	0
denovo1866	0	0	0	0	0	0
denovo417	0	0	0	0	0	0
denovo374	0	0	0	0	0	0
denovo431	0	0	0	0	0	0
denovo1867	1	0	0	0	0	0
denovo626	0	0	0	0	0	0
denovo67	0	0	0	1	0	0
denovo643	0	0	0	1	0	0
denovo748	0	0	1	0	0	0
denovo905	0	1	0	0	0	0
denovo1300	0	0	0	0	0	0
denovo1520	0	0	0	0	0	0
denovo1579	0	0	0	1	0	0
denovo1950	0	0	0	1	0	0
denovo1995	0	0	0	0	0	0
denovo2084	0	1	0	0	0	0
denovo2110	0	0	0	0	0	0

## Sheet: nematostella_004
otu_id	planula.25.C.25.P.3	planula.25.C.16.P.2	planula.25.C.25.P.2	planula.18.C.16.P.3	planula.2	planula.18.C.25.P.2	planula.1	planula.18.C.25.P.3	planula.18.C.25.P.1	planula.3	planula.25.C.16.P.3	planula.18.C.16.P.2	planula.18.C.16.P.1	planula.25.C.25.P.1	planula.25.C.16.P.1
denovo1473	1	1	0	0	0	0	0	2	0	0	0	0	0	0	0
denovo767	470	371	650	36	311	191	286	168	412	354	989	238	522	251	201
denovo1209	2	4	0	0	1	0	8	0	0	1	0	1	0	0	0
denovo2187	0	0	0	0	0	0	0	0	0	0	0	0	1	0	0
denovo2298	11	149	78	434	69	295	22	176	625	140	77	861	576	637	829
denovo1576	0	0	0	0	3	0	0	0	0	0	0	0	0	0	0
denovo2214	75	21	34	6	48	23	43	14	57	11	45	10	22	17	32
denovo2325	268	687	224	54	66	270	39	200	3	92	239	194	12	100	111
denovo898	23	25	6	5	165	10	413	66	5	217	6	3	28	115	5
denovo1643	0	0	0	0	0	0	0	0	0	0	0	0	1	0	0
denovo1042	293	2	13	436	6	110	14	309	5	34	41	12	15	15	28
denovo2266	18	23	4	0	112	19	44	6	9	45	17	17	18	16	11
denovo1948	0	0	0	0	0	0	0	0	0	0	0	0	0	0	0
denovo219	0	1	0	12	21	27	84	0	1	8	0	1	23	1	0
denovo194	1	0	0	0	0	0	0	2	0	0	0	0	0	0	0
denovo1304	0	1	0	22	2	0	1	6	12	2	1	4	11	4	7
denovo583	0	0	0	3	17	0	7	1	2	26	0	0	0	0	0
denovo1172	1	0	0	0	194	0	27	18	0	132	0	0	0	1	0
denovo541	5	3	0	1	10	6	9	0	4	7	0	9	3	0	6
denovo1325	0	2	0	1	0	0	10	0	0	2	0	0	0	0	0
denovo1601	32	1	48	85	4	97	7	137	74	1	8	1	23	10	76
denovo250	41	7	26	35	3	108	1	33	13	4	1	39	24	57	28
denovo1903	5	0	1	2	38	0	0	3	1	20	0	0	0	0	1
denovo864	0	0	0	0	0	0	0	0	0	0	0	0	0	0	0
denovo2021	0	0	11	24	111	184	56	155	68	153	0	0	0	40	0
denovo1256	0	0	0	3	0	1	0	0	0	0	0	0	1	0	3
denovo1020	49	24	9	5	1	13	78	11	57	13	23	8	49	24	46
denovo856	0	0	0	0	0	0	0	0	0	0	0	0	0	0	0
denovo2149	0	0	0	0	0	0	1	0	0	0	0	0	0	0	0
denovo1925	0	0	0	0	0	0	0	0	0	0	0	0	0	0	0
denovo1353	56	38	45	13	12	36	19	32	25	23	1	4	24	59	7
denovo1657	1	0	0	0	12	0	1	0	0	3	1	0	0	0	0
denovo522	0	0	0	0	1	3	0	0	0	0	0	1	1	1	2
denovo2209	0	0	0	0	0	0	0	0	0	0	0	0	0	0	0
denovo1594	0	0	0	0	0	0	0	0	0	0	0	0	0	0	0
denovo2006	27	2	78	2	0	5	0	33	7	0	2	3	11	1	11
denovo2271	1	3	1	0	7	0	8	2	3	3	3	0	4	2	2
denovo1560	0	0	0	0	0	0	0	0	0	0	0	0	0	0	0
denovo1363	0	0	0	34	19	17	12	25	8	11	0	9	26	1	0
denovo228	22	64	1	0	15	16	111	2	0	4	15	48	1	7	18
denovo941	0	1	1	0	1	2	0	0	0	0	0	0	1	0	1
denovo2294	0	0	0	0	0	0	0	0	0	0	0	0	0	0	0
denovo173	2	0	0	2	4	0	3	1	11	0	0	1	2	1	2
denovo1147	1	6	0	1	17	0	4	3	2	13	4	5	3	1	1
denovo93	1	0	2	1	4	2	6	3	1	0	0	2	2	3	1
denovo1540	0	2	0	0	0	0	3	0	0	0	0	3	7	1	1
denovo1320	3	0	17	1	14	1	4	3	2	7	0	0	0	0	0
denovo352	24	24	225	3	0	6	0	29	16	4	1	0	4	40	9
denovo1152	0	0	0	0	0	0	0	0	0	0	0	0	0	0	0
denovo756	0	0	0	251	0	13	0	0	11	6	0	1	0	0	0
denovo698	0	0	0	0	0	0	0	0	0	0	0	0	0	0	0
denovo2280	0	0	0	0	0	0	0	0	0	0	0	0	0	0	0
denovo670	0	0	0	0	0	0	0	0	0	0	0	0	0	0	0
denovo386	3	0	3	0	26	1	24	0	3	16	0	1	0	15	6
denovo1024	0	0	0	0	2	0	0	0	0	0	0	0	0	0	0
denovo317	0	1	1	0	0	0	0	0	1	0	0	0	0	0	0
denovo1727	0	0	0	0	0	0	0	0	0	0	0	0	0	0	0
denovo1244	0	0	0	0	0	0	0	0	0	3	0	0	0	0	0
denovo2057	0	0	0	0	0	0	0	0	0	0	0	0	0	0	0
denovo249	0	0	0	0	0	0	1	1	0	8	0	0	0	0	0
denovo1659	0	0	0	1	11	0	4	0	0	2	0	1	2	3	0
denovo2157	4	3	0	0	27	1	10	1	1	13	4	1	4	3	1
denovo1656	0	0	0	0	6	3	2	0	0	0	0	0	1	0	0
denovo1645	0	0	0	0	0	0	0	7	0	0	0	0	1	1	0
denovo383	0	0	0	0	0	0	0	0	0	0	0	0	0	0	0
denovo346	1	0	0	0	11	6	7	2	19	16	0	1	0	13	1
denovo612	0	0	0	0	22	0	13	0	1	22	0	0	0	0	0
denovo1741	11	0	1	0	0	0	1	7	2	1	1	0	4	2	0
denovo619	0	0	0	0	17	0	44	1	0	13	0	0	0	0	0
denovo98	3	3	0	1	20	0	6	0	3	2	1	1	15	2	4
denovo805	3	0	0	0	0	0	0	0	0	2	0	0	0	0	0
denovo2080	0	0	0	0	0	0	0	0	0	0	0	0	0	0	0
denovo1758	1	0	0	0	0	0	0	0	0	0	0	0	1	0	3
denovo393	0	0	0	0	0	0	0	0	0	1	0	0	0	0	1
denovo1828	0	0	0	0	0	0	1	0	0	0	0	1	0	0	0
denovo692	0	0	0	0	1	0	1	0	0	0	0	0	0	0	0
denovo450	0	0	0	0	0	0	3	1	10	1	0	0	2	0	0
denovo161	0	0	0	0	0	0	0	0	0	0	0	0	0	0	0
denovo1522	0	0	0	0	0	0	0	0	0	0	0	0	0	0	0
denovo1062	0	0	0	0	0	0	0	0	0	1	0	0	0	0	0
denovo556	0	0	0	0	7	0	0	0	0	2	0	0	0	0	0
denovo51	0	3	1	0	0	0	0	0	0	0	0	0	0	0	0
denovo280	0	0	0	0	0	0	0	0	0	0	0	0	0	0	0
denovo2118	0	0	0	0	0	0	0	0	0	0	0	0	0	0	0
denovo1786	3	1	0	0	2	0	8	0	0	12	1	0	1	0	0
denovo1160	1	1	0	2	0	1	0	5	1	0	1	2	4	0	1
denovo1745	0	0	0	0	0	0	0	0	1	0	0	0	0	0	0
denovo1824	0	0	0	0	0	0	0	1	0	0	0	0	0	0	0
denovo1496	0	0	0	0	0	0	0	0	0	0	0	0	0	0	0
denovo1892	0	0	0	0	0	0	0	0	0	0	0	0	0	0	0
denovo861	0	0	0	0	0	0	0	0	0	0	0	0	0	0	0
denovo3	0	0	0	0	0	0	0	0	0	0	0	0	0	0	0
denovo1226	0	0	0	0	0	0	0	0	0	0	0	0	0	0	0
denovo2081	0	1	0	0	0	0	0	0	0	0	0	0	0	0	1
denovo1870	0	0	0	0	0	0	0	0	0	0	0	0	0	0	0
denovo256	3	4	0	1	29	3	9	3	0	17	0	3	7	0	2
denovo1485	3	0	0	0	12	0	1	0	0	0	1	2	0	0	0
denovo983	0	0	0	0	0	1	0	0	0	0	0	0	0	0	0
denovo1708	0	0	0	0	0	0	0	0	0	0	0	0	0	0	0
denovo1349	0	0	0	0	0	0	0	0	0	0	0	0	0	0	0
denovo686	0	0	0	0	0	0	0	0	0	0	0	0	0	0	0
denovo2125	0	1	0	0	3	2	3	2	4	4	1	0	3	3	0
denovo353	0	0	0	0	0	0	0	0	0	0	0	0	0	0	0
denovo1239	0	0	0	0	0	0	0	0	0	0	0	0	0	0	0
denovo243	1	0	0	0	0	0	0	0	0	0	0	0	0	0	0
denovo1851	0	0	0	0	0	0	0	0	0	0	0	0	0	0	0
denovo1439	7	2	1	0	1	0	1	2	0	2	0	0	0	4	0
denovo642	0	0	1	0	0	0	0	2	0	1	0	0	0	0	0
denovo1094	0	0	0	0	1	0	0	0	0	3	0	0	0	0	0
denovo2009	0	0	0	0	0	0	0	0	0	0	0	0	0	0	0
denovo1329	0	0	0	0	0	0	0	0	0	0	0	0	0	0	0
denovo1428	0	0	0	0	0	0	0	0	0	0	0	0	0	0	0
denovo1750	0	0	0	0	0	0	0	0	0	1	0	0	0	0	0
denovo1825	0	0	0	0	0	0	0	0	0	0	0	0	0	0	0
denovo1336	0	0	0	0	0	0	0	0	0	0	0	0	0	0	0
denovo1814	0	0	0	0	0	0	0	0	0	0	0	0	0	0	0
denovo1293	0	0	0	0	0	0	0	0	0	0	0	0	0	0	0
denovo1564	0	0	0	1	0	0	0	0	0	0	0	0	0	0	0
denovo709	0	0	0	0	0	0	0	0	0	0	0	0	0	0	0
denovo1276	0	0	0	0	0	0	0	0	0	0	0	0	0	0	0
denovo1553	0	0	0	0	0	0	0	0	0	0	0	0	0	0	0
denovo1510	0	0	0	0	0	0	0	0	0	0	0	0	0	0	9
denovo1219	0	0	0	0	0	0	0	1	0	1	0	0	0	0	0
denovo1914	0	0	0	0	0	0	0	0	0	0	0	0	0	0	0
denovo653	0	0	0	0	0	0	0	1	0	0	0	0	0	0	0
denovo969	0	0	1	0	0	0	0	0	1	0	0	1	0	0	0
denovo2243	0	0	0	0	0	0	0	1	0	0	0	0	0	0	0
denovo1112	0	0	0	0	0	0	0	0	0	0	0	0	0	0	0
denovo1338	0	0	0	0	0	0	0	0	0	0	0	0	0	0	0
denovo1150	0	0	0	0	0	0	0	0	0	0	0	0	0	0	0
denovo444	0	0	0	0	0	0	0	0	0	0	0	0	0	0	0
denovo1066	0	0	0	0	0	0	0	0	0	0	0	0	0	0	0
denovo389	0	0	0	0	0	0	0	0	0	0	0	0	0	0	0
denovo1787	0	0	0	0	0	0	0	0	0	0	0	0	0	0	0
denovo725	0	0	0	0	0	0	0	0	0	0	0	0	0	1	0
denovo2066	0	0	0	0	0	0	0	0	0	0	0	0	0	0	0
denovo644	0	0	0	0	0	0	0	0	0	0	0	0	0	0	0
denovo2268	0	0	0	0	0	0	0	0	0	0	0	0	0	0	0
denovo202	0	0	0	0	0	0	0	0	0	0	0	0	0	0	0
denovo1882	0	0	0	0	0	0	0	0	0	0	0	0	0	0	0
denovo1402	3	0	0	0	0	0	0	0	0	0	0	0	0	0	0
denovo1017	0	0	0	0	0	0	0	0	0	0	0	0	0	0	0
denovo1188	0	0	0	0	0	0	0	0	0	0	0	0	0	0	0
denovo480	0	0	0	0	0	0	0	0	0	0	0	0	0	0	0
denovo1611	0	0	0	0	0	0	0	0	0	0	0	0	0	0	0
denovo1159	1	0	0	0	0	1	0	0	0	0	0	0	0	0	0
denovo370	0	0	0	0	0	1	0	0	0	0	0	0	1	0	0
denovo377	0	0	0	0	0	0	0	0	0	0	0	0	0	0	0
denovo422	0	0	0	0	0	0	0	0	0	0	0	0	0	0	0
denovo208	0	0	0	0	0	0	0	0	0	0	0	0	0	0	0
denovo1953	0	0	2	0	0	2	0	0	3	0	0	0	0	14	0
denovo772	0	1	0	0	0	0	0	0	0	0	0	0	0	0	0
denovo789	0	0	0	0	0	0	0	0	0	0	0	0	0	0	0
denovo2162	0	0	0	0	0	0	0	0	0	0	0	0	0	0	0
denovo185	0	0	0	0	0	0	0	0	0	0	0	0	0	0	0
denovo94	0	0	0	0	1	0	0	0	0	0	0	0	0	0	0
denovo476	0	2	0	0	1	0	1	0	0	0	0	0	2	0	0
denovo1312	0	0	0	0	0	0	0	0	0	0	0	0	0	0	0
denovo1127	0	0	0	0	0	0	0	0	0	0	0	0	0	0	0
denovo1113	0	0	0	0	1	0	0	3	0	0	2	0	0	0	1
denovo829	0	0	1	0	1	0	0	0	0	0	0	0	0	0	0
denovo493	0	0	0	0	0	0	0	0	0	0	0	0	0	0	0
denovo1419	1	0	1	0	0	0	4	0	0	0	1	0	0	0	0
denovo1852	0	0	0	0	0	0	0	0	1	0	1	0	0	0	0
denovo2289	0	0	0	0	0	0	0	0	0	0	0	0	0	0	0
denovo1565	0	0	0	0	0	0	0	0	0	2	0	0	0	0	0
denovo511	0	0	0	0	0	0	0	0	0	0	0	0	0	0	0
denovo105	1	0	0	0	1	0	0	0	0	0	0	0	0	0	0
denovo1401	0	0	3	4	0	2	2	0	1	0	2	0	5	7	4
denovo372	0	0	0	0	0	0	0	0	0	0	0	0	0	0	0
denovo1331	0	0	0	0	0	0	0	0	0	0	0	0	0	0	0
denovo1610	0	0	0	0	0	0	0	0	0	0	0	0	0	0	0
denovo1837	0	0	0	0	0	0	0	0	0	0	0	0	0	0	0
denovo2180	0	0	0	0	2	0	5	1	0	3	2	1	2	1	0
denovo1563	0	0	0	0	0	0	0	4	0	0	0	0	0	0	0
denovo1352	0	0	0	0	0	0	0	0	0	0	0	0	0	0	0
denovo1617	0	0	0	0	0	0	0	0	1	0	0	0	0	0	0
denovo9	0	0	0	0	0	0	0	0	0	0	0	0	0	0	0
denovo291	0	0	0	0	0	0	0	0	0	0	0	0	0	0	0
denovo491	0	0	0	0	0	0	0	0	0	0	0	0	0	0	0
denovo150	0	0	0	0	0	0	0	0	0	0	0	0	0	0	0
denovo1234	0	0	0	0	0	0	0	0	0	0	0	0	0	0	0
denovo80	0	0	0	0	0	0	0	0	0	0	0	0	0	0	0
denovo1658	0	0	0	0	0	0	0	1	0	1	0	0	0	0	0
denovo1986	0	0	0	0	0	0	0	0	0	0	0	0	0	0	0
denovo1682	0	0	0	0	0	0	0	0	0	0	0	0	0	0	0
denovo835	0	0	0	0	0	0	0	0	0	0	0	0	0	0	0
denovo1548	0	0	0	0	0	0	0	0	0	0	1	0	0	0	0
denovo932	0	0	0	0	0	1	0	0	0	0	0	0	0	0	0
denovo30	0	0	0	0	0	0	0	0	0	0	0	0	0	0	0
denovo1689	0	0	0	0	0	0	0	0	0	0	0	0	0	0	1
denovo88	0	1	0	0	1	0	1	0	0	1	0	0	0	0	0
denovo1725	3	0	3	0	0	1	0	1	0	1	0	1	4	0	1
denovo1857	0	0	0	0	0	0	0	0	0	0	0	0	0	0	0
denovo779	0	0	0	0	0	0	1	1	0	0	0	2	0	0	0
denovo573	0	0	0	0	0	0	0	0	0	0	0	0	0	0	0
denovo593	0	0	0	0	0	0	0	0	0	0	0	0	0	0	0
denovo1289	0	0	0	0	0	1	4	0	1	1	0	1	2	2	1
denovo1163	0	0	0	0	0	0	0	0	0	0	0	0	0	0	0
denovo1321	0	0	0	0	0	0	0	0	0	0	0	0	0	0	0
denovo1457	0	0	0	0	0	0	0	0	0	0	0	0	0	0	0
denovo2	0	0	0	0	0	0	0	0	0	0	0	0	0	0	0
denovo459	0	3	0	0	0	0	0	0	0	0	0	0	0	0	0
denovo434	0	0	0	0	0	0	0	0	0	0	0	0	0	0	0
denovo1287	0	0	0	0	0	1	0	0	1	0	0	0	1	0	0
denovo1178	0	0	0	0	0	0	0	0	0	0	0	0	0	0	0
denovo998	0	0	0	0	0	0	0	0	0	0	0	0	0	0	0
denovo741	0	0	0	0	0	0	0	0	0	0	0	0	0	0	0
denovo567	0	0	0	0	0	0	0	0	0	0	0	0	0	0	0
denovo1016	0	0	0	0	0	0	0	0	0	0	0	0	0	0	0
denovo1280	1	0	0	0	0	0	0	0	0	0	0	0	0	0	0
denovo2151	0	0	0	0	0	0	0	0	0	0	0	0	0	0	0
denovo1967	0	0	0	0	0	0	0	0	0	0	0	0	0	0	0
denovo463	0	0	0	0	0	0	0	0	0	0	0	0	0	0	0
denovo695	0	1	0	0	0	0	0	2	0	0	0	0	0	0	0
denovo303	0	0	0	0	0	0	0	0	0	0	0	0	0	0	0
denovo1186	0	0	0	0	0	0	0	0	0	0	0	0	0	0	0
denovo1195	0	0	0	0	0	0	0	0	0	0	0	0	0	0	0
denovo331	0	0	0	0	0	0	0	0	0	0	0	0	0	0	0
denovo510	0	0	0	0	0	0	0	0	0	0	0	0	0	0	0
denovo296	0	0	0	0	0	0	0	0	0	0	0	0	0	0	0
denovo1823	0	0	0	0	0	0	0	0	0	0	0	0	0	0	0
denovo584	0	0	0	0	0	0	0	0	0	0	0	0	0	0	0
denovo1298	0	0	0	0	2	0	0	1	0	0	0	0	0	0	0
denovo507	0	0	0	0	0	0	0	0	0	0	0	0	0	0	0
denovo462	0	0	0	0	0	0	0	0	0	0	0	0	0	0	0
denovo536	0	0	0	0	0	0	0	0	0	0	0	0	0	0	0
denovo1848	0	0	0	0	0	0	0	0	0	0	0	0	0	0	0
denovo149	4	0	0	4	0	0	0	2	0	0	0	0	0	0	0
denovo1303	0	0	0	0	0	0	0	0	0	0	0	0	0	0	0
denovo1566	0	0	0	0	0	0	0	0	0	0	0	0	0	0	0
denovo1488	0	0	0	0	0	0	0	0	0	0	0	0	0	0	0
denovo706	0	0	0	0	0	0	0	0	0	0	0	0	0	0	0
denovo218	0	0	0	0	0	0	0	0	0	0	0	0	0	0	0
denovo322	0	0	0	0	0	0	0	0	0	0	0	0	0	0	0
denovo165	0	0	0	0	0	0	0	0	0	0	0	0	0	0	0
denovo197	0	0	0	0	0	0	0	0	0	0	0	0	0	0	0
denovo508	0	0	0	0	0	0	0	0	0	0	0	0	0	0	0
denovo601	0	0	0	0	0	0	0	0	0	0	0	0	0	0	0
denovo942	0	0	0	0	0	0	0	0	0	0	0	0	0	0	0
denovo1218	0	0	0	0	0	0	0	0	0	0	0	0	0	0	0
denovo631	0	0	0	0	0	0	0	0	0	0	0	0	0	0	0
denovo2156	0	0	0	0	0	0	0	0	0	0	0	0	0	0	0
denovo2093	0	0	0	0	0	0	0	0	0	0	0	0	0	0	0
denovo210	0	0	0	0	0	0	0	0	0	0	0	0	0	0	0
denovo1344	0	0	0	0	0	0	0	0	1	0	0	0	0	0	0
denovo1648	0	0	0	0	0	0	0	0	0	0	0	0	0	0	0
denovo966	0	0	0	0	0	0	0	0	0	0	0	0	0	0	0
denovo1580	0	0	0	0	0	0	0	0	0	0	0	0	0	0	0
denovo49	0	0	0	0	0	0	0	0	0	0	0	0	0	0	0
denovo787	3	0	0	0	0	1	0	0	1	0	0	0	0	2	0
denovo620	0	0	0	0	0	0	0	0	0	0	0	0	0	0	0
denovo1595	0	0	0	0	0	0	0	0	0	0	0	0	0	0	0
denovo1200	0	0	0	3	0	1	0	1	2	0	0	1	4	0	0
denovo1319	1	1	0	0	0	0	0	0	0	0	0	0	0	0	0
denovo1414	0	0	0	0	0	0	0	0	0	0	0	0	0	0	0
denovo168	0	0	0	0	0	0	0	0	0	0	0	0	0	0	0
denovo531	0	0	0	0	0	0	0	0	0	0	0	0	0	0	0
denovo1435	0	0	0	0	0	0	0	0	0	0	0	0	0	0	0
denovo639	0	0	0	0	0	0	0	0	0	0	0	0	0	0	0
denovo1040	0	0	0	0	0	0	0	0	0	0	0	0	0	0	0
denovo786	0	0	0	0	0	0	0	0	0	0	0	0	0	0	0
denovo875	0	0	0	0	0	0	0	0	0	0	0	0	0	0	0
denovo1597	0	0	0	0	0	0	0	0	0	0	0	0	0	0	0
denovo1646	0	0	0	0	0	0	2	0	1	0	0	0	3	5	0
denovo1899	0	0	0	0	0	0	0	0	0	0	0	0	0	0	0
denovo1980	0	0	0	0	0	0	0	0	0	0	0	0	0	0	0
denovo1302	0	0	0	0	0	0	0	0	0	0	0	0	0	0	0
denovo1679	0	0	0	0	0	0	0	0	0	0	0	0	0	0	0
denovo276	0	0	0	2	0	0	0	0	0	2	0	0	0	0	0
denovo897	0	0	0	0	0	0	0	0	0	0	0	0	0	0	0
denovo2233	0	0	0	0	0	0	0	0	0	0	0	0	0	0	1
denovo478	0	0	0	0	0	0	0	0	0	0	0	0	0	0	0
denovo588	3	0	0	1	0	0	0	2	0	0	0	0	0	0	0
denovo617	0	0	0	0	0	0	0	0	0	0	0	0	0	0	0
denovo759	0	0	0	0	0	0	0	0	0	0	0	0	0	0	0
denovo913	0	0	0	1	1	1	0	0	0	0	2	0	0	0	2
denovo952	0	0	0	0	0	0	0	0	0	0	0	0	0	0	0
denovo1193	0	0	0	0	0	0	0	0	0	0	0	0	0	0	0
denovo1431	0	0	0	0	0	0	0	0	0	0	0	0	0	0	0
denovo1454	0	0	0	0	0	0	0	0	0	0	0	0	0	0	0
denovo1620	0	0	0	0	0	0	0	0	0	2	0	0	0	0	0
denovo2047	0	0	0	3	0	1	0	0	0	0	0	0	2	3	0
denovo1906	0	0	0	0	0	0	0	0	0	0	0	0	0	0	0
denovo753	0	0	0	0	0	0	0	0	0	0	0	0	0	0	0
denovo2069	0	0	0	0	0	0	0	0	0	0	0	0	0	0	0
denovo1330	0	0	0	0	0	0	0	0	0	0	0	0	0	0	0
denovo2063	0	0	0	0	0	0	0	0	0	0	0	0	0	0	0
denovo368	1	1	1	0	0	0	1	0	0	0	1	0	2	0	0
denovo1271	0	0	0	0	0	0	0	0	0	0	0	0	0	0	0
denovo1328	0	0	0	0	0	0	0	0	0	0	0	0	0	0	0
denovo2010	0	0	0	0	0	0	0	0	0	0	0	0	0	0	0
denovo2247	0	0	0	0	0	0	0	0	1	1	0	0	0	0	0
denovo2166	0	0	0	0	0	0	0	0	0	0	0	0	0	0	0
denovo1292	0	0	0	0	0	0	0	0	0	0	0	0	0	0	0
denovo2232	0	0	0	0	0	0	0	0	0	0	0	0	0	0	0
denovo1	0	0	0	0	0	0	0	0	0	0	0	0	0	0	0
denovo313	0	0	0	0	0	0	0	0	0	0	0	0	0	0	0
denovo1176	0	0	0	0	0	0	0	0	0	0	0	0	0	0	0
denovo1269	0	0	0	0	0	0	0	0	0	0	0	0	0	0	0
denovo1381	0	0	0	0	0	0	0	0	0	0	0	0	0	0	0
denovo1447	0	0	0	0	0	0	0	0	0	0	0	0	0	0	0
denovo1465	0	0	0	0	0	2	0	0	0	0	0	0	0	0	0
denovo1683	0	0	0	0	0	0	0	0	0	0	0	0	0	0	0
denovo1726	0	0	0	0	0	0	0	0	0	0	0	0	0	0	0
denovo1849	0	4	0	0	0	2	1	0	0	0	0	0	0	0	0
denovo1915	0	0	0	0	0	0	0	0	0	0	0	0	0	0	0
denovo1940	0	0	0	0	0	0	0	0	0	1	0	0	0	0	0
denovo1984	0	0	0	0	0	0	0	0	0	0	0	0	0	0	0
denovo2196	0	0	0	0	1	0	0	0	0	0	0	0	0	0	0
denovo419	0	0	0	0	0	0	0	0	0	0	0	0	0	0	0
denovo537	0	0	0	0	0	0	0	0	0	0	0	0	0	0	0
denovo375	0	0	0	0	0	0	0	0	0	0	0	0	0	0	0
denovo697	0	0	0	0	0	0	0	0	0	0	0	0	0	0	0
denovo63	0	0	2	0	0	0	1	0	0	0	0	0	0	0	0
denovo152	0	0	0	0	0	0	0	0	0	0	0	0	0	0	0
denovo252	0	0	0	0	0	0	0	0	0	0	0	0	0	0	0
denovo316	0	0	0	0	0	0	0	0	0	0	0	0	0	0	0
denovo665	0	0	0	0	0	0	0	0	0	0	0	0	0	0	0
denovo1005	0	0	0	0	0	0	0	0	0	0	0	0	0	0	0
denovo1056	0	0	0	0	0	0	0	0	0	0	0	0	0	0	0
denovo1124	0	0	0	0	0	0	0	2	1	1	1	0	1	0	0
denovo1198	0	0	0	0	0	0	0	0	0	0	0	0	0	0	0
denovo1235	0	0	0	0	0	0	0	0	0	0	0	0	0	0	0
denovo1265	0	0	0	0	0	0	4	0	0	0	0	1	1	0	1
denovo1470	0	0	0	0	0	0	0	0	0	0	0	0	0	0	0
denovo1654	0	0	0	1	0	0	0	1	1	0	0	0	1	2	1
denovo1667	0	0	0	0	0	0	1	0	0	0	0	0	1	3	2
denovo1767	0	0	0	0	0	0	0	0	0	0	0	0	0	0	0
denovo1795	0	0	0	0	0	0	0	0	0	0	0	0	1	0	6
denovo2022	0	0	0	0	0	0	0	0	1	0	0	0	0	0	0
denovo2131	0	0	0	0	0	0	3	0	0	0	0	0	0	0	0
denovo2168	0	0	0	0	0	0	0	0	0	0	0	0	0	0	0
denovo1997	0	0	0	0	0	0	0	0	0	0	0	0	0	0	0
denovo1121	0	0	0	0	0	0	0	0	0	0	0	0	0	0	0
denovo2040	0	0	0	0	0	0	0	0	0	0	0	0	0	0	0
denovo1638	0	0	0	0	0	0	0	0	0	0	0	0	0	0	0
denovo1085	0	0	0	0	0	0	0	0	0	0	0	0	0	0	0
denovo460	0	0	0	0	0	0	0	0	0	0	0	0	0	0	0
denovo2225	0	0	0	0	0	0	0	0	0	0	0	0	0	0	0
denovo594	0	0	0	0	0	0	0	0	0	0	0	0	0	0	0
denovo1111	0	0	0	0	0	0	0	0	0	0	0	0	0	0	0
denovo1905	0	0	0	0	0	0	0	0	0	0	0	0	0	0	0
denovo373	0	0	0	0	0	0	0	0	0	0	0	0	0	0	0
denovo466	0	0	0	3	0	0	1	0	0	1	0	1	0	0	0
denovo677	0	0	0	0	0	0	0	0	0	0	0	0	0	0	0
denovo687	0	0	0	0	0	0	0	0	0	0	0	0	0	0	0
denovo837	0	0	0	0	0	0	0	0	0	0	0	0	0	0	0
denovo911	0	0	0	0	0	0	0	0	0	0	0	0	0	0	0
denovo1007	0	0	0	0	0	0	0	0	0	0	0	0	0	0	0
denovo1021	0	1	3	0	0	0	1	0	0	0	0	0	0	0	0
denovo1050	0	0	0	0	0	0	0	0	0	0	0	0	0	0	0
denovo1083	0	0	0	0	0	0	0	0	0	0	0	0	0	0	0
denovo1114	0	0	0	0	0	0	0	0	0	0	0	0	0	0	0
denovo1355	0	0	0	0	0	0	0	0	0	0	0	0	0	0	0
denovo1358	0	0	0	0	0	0	0	0	0	0	0	0	0	0	0
denovo1817	0	0	0	0	1	0	0	0	0	0	0	0	0	0	0
denovo2287	0	1	0	0	0	0	0	0	1	0	0	0	1	2	1
denovo1242	0	0	0	0	0	0	0	0	0	0	0	0	0	0	0
denovo2274	0	0	0	0	0	0	0	0	0	0	0	0	0	0	0
denovo2324	0	0	0	0	0	0	0	0	0	0	0	0	0	0	0
denovo42	0	0	0	0	0	0	0	0	0	0	0	0	0	0	0
denovo721	0	0	0	0	0	0	0	0	0	0	0	0	0	0	0
denovo901	0	0	0	0	0	0	0	0	0	0	0	0	0	0	0
denovo1393	0	0	0	0	0	0	0	0	0	0	0	0	0	0	0
denovo1015	0	0	0	0	0	0	0	0	0	0	0	0	0	0	0
denovo2079	0	0	0	0	0	0	0	0	0	0	0	0	0	0	0
denovo258	0	0	0	0	0	0	0	0	0	0	0	0	0	0	0
denovo1157	0	0	0	0	0	0	0	0	0	0	0	0	0	0	0
denovo123	0	0	0	0	0	0	0	0	0	0	0	0	0	0	0
denovo192	0	0	0	0	0	0	0	0	0	0	0	0	0	0	0
denovo273	0	0	0	0	0	0	0	0	0	0	0	0	0	0	0
denovo334	0	0	0	0	0	0	0	0	0	0	0	0	0	0	0
denovo351	1	0	0	0	0	2	0	0	0	0	1	0	0	0	1
denovo669	0	0	0	0	0	0	0	0	0	0	0	0	0	0	0
denovo726	0	0	0	0	0	0	0	0	0	0	0	0	0	0	0
denovo785	0	0	0	0	0	0	0	0	0	0	0	0	0	0	0
denovo855	0	0	0	0	0	0	0	0	0	0	0	0	0	0	0
denovo904	0	0	0	0	0	0	0	0	0	0	0	0	0	0	0
denovo1095	0	0	0	0	0	0	0	0	0	0	0	0	0	0	0
denovo1285	0	0	0	0	0	0	0	0	0	0	1	0	0	0	0
denovo1383	0	1	1	0	1	0	0	0	1	0	0	0	0	1	0
denovo1390	0	0	0	0	0	0	0	0	0	0	0	0	0	0	0
denovo1452	0	0	0	0	0	0	0	0	0	0	0	0	0	0	0
denovo1624	0	0	0	0	0	0	0	0	0	0	0	0	0	0	0
denovo1738	0	0	0	0	0	0	0	0	0	0	0	0	0	0	0
denovo1855	0	1	0	0	0	1	0	0	0	0	0	0	0	1	2
denovo1910	0	0	0	0	0	0	0	0	0	0	0	0	0	0	0
denovo2015	0	0	0	0	0	0	0	0	0	0	0	2	2	1	0
denovo1145	0	0	0	0	0	0	0	0	0	0	0	0	0	0	0
denovo557	0	0	0	0	0	0	0	0	0	0	0	0	0	0	1
denovo1197	0	0	0	0	0	0	0	0	0	0	0	0	0	0	0
denovo770	0	0	0	0	0	0	0	0	0	0	0	0	0	0	0
denovo304	0	0	0	0	0	0	0	0	0	0	0	0	0	0	0
denovo738	0	0	0	0	0	0	0	0	0	0	0	0	0	0	0
denovo987	0	0	0	0	0	0	0	0	0	0	0	0	0	0	0
denovo2275	0	0	0	0	0	0	0	0	0	0	0	0	0	0	0
denovo21	0	0	0	0	0	0	0	0	0	0	0	0	0	0	0
denovo302	0	0	0	0	0	0	0	0	0	0	0	0	0	0	0
denovo761	0	0	0	0	0	0	0	0	0	0	0	0	0	0	0
denovo1171	0	0	0	0	0	0	0	0	0	0	0	0	0	0	0
denovo2018	0	0	0	0	0	0	0	0	0	0	0	0	0	0	0
denovo163	0	0	0	0	0	0	0	0	0	0	0	0	0	0	0
denovo195	0	0	0	0	0	0	0	0	0	0	0	0	0	0	0
denovo335	0	0	0	0	0	0	0	0	0	0	0	0	0	0	0
denovo446	0	0	0	0	0	0	0	0	0	0	0	0	0	0	0
denovo555	0	0	0	0	0	0	0	0	0	0	0	0	0	0	0
denovo597	0	0	0	0	0	0	0	0	0	0	0	0	0	0	0
denovo749	0	0	0	0	0	0	0	0	0	0	0	0	0	0	0
denovo816	0	0	0	0	0	1	1	0	0	0	0	0	1	1	0
denovo822	0	0	0	0	0	0	0	0	0	2	0	0	0	0	0
denovo1065	0	0	0	0	0	0	0	0	0	0	0	0	0	0	4
denovo1281	0	0	0	0	0	0	0	0	0	0	0	0	0	0	0
denovo1294	0	0	0	0	0	0	0	0	0	0	0	0	0	0	0
denovo1334	0	0	0	0	0	1	2	0	0	0	0	0	0	0	0
denovo1343	0	0	0	0	0	0	0	0	0	0	0	0	0	0	0
denovo1609	0	0	0	0	0	0	1	0	0	0	0	0	0	0	0
denovo1765	0	0	0	0	0	1	0	0	0	0	0	0	2	1	0
denovo1942	0	0	0	0	0	0	0	0	0	0	0	0	0	0	0
denovo2140	0	0	0	0	0	0	0	0	0	0	0	0	0	0	0
denovo2158	0	0	0	0	0	1	0	0	0	1	0	0	0	0	0
denovo1115	0	0	0	0	0	1	0	0	0	0	0	0	0	0	0
denovo1930	0	0	0	0	0	0	0	0	0	0	0	0	0	0	0
denovo505	0	0	0	0	0	0	0	0	0	0	0	0	0	0	0
denovo840	0	0	0	0	0	0	0	0	0	0	0	0	0	0	0
denovo795	0	0	0	0	0	0	0	0	0	0	0	0	0	0	0
denovo2129	0	0	0	0	0	0	0	0	0	0	0	0	0	0	0
denovo538	0	0	0	0	0	0	0	0	0	0	0	0	0	0	0
denovo1196	0	0	0	0	0	0	0	0	0	0	0	0	0	0	0
denovo2134	0	0	0	0	0	0	0	0	0	0	0	0	0	0	0
denovo2282	0	0	0	0	0	0	0	0	0	0	0	0	0	0	0
denovo148	0	0	0	0	0	0	0	0	0	0	0	0	0	0	0
denovo2286	0	0	0	0	0	0	0	0	0	0	0	0	0	0	0
denovo1471	0	0	0	0	0	0	0	0	0	0	0	0	0	0	0
denovo324	0	0	0	0	0	0	0	0	0	0	0	0	0	0	0
denovo938	0	0	0	0	0	0	0	0	0	0	0	0	0	0	0
denovo1088	0	0	0	0	0	0	0	0	0	0	0	0	0	0	0
denovo140	0	0	0	0	0	1	0	0	0	0	0	1	0	0	1
denovo1101	0	0	0	0	0	0	0	0	0	0	0	0	0	0	0
denovo1911	0	0	0	0	0	0	0	0	0	0	0	0	0	0	0
denovo179	0	0	0	0	0	0	0	0	0	0	0	0	0	0	0
denovo402	0	0	0	0	0	0	0	0	0	0	0	0	0	0	0
denovo487	0	0	0	0	0	0	0	0	0	0	0	0	0	0	0
denovo558	0	0	0	0	0	0	0	0	0	0	0	0	0	0	0
denovo691	0	0	0	0	0	0	0	0	0	0	0	0	0	0	0
denovo1052	0	0	0	0	0	0	0	0	0	0	0	0	0	0	0
denovo1081	0	0	0	0	0	0	0	0	0	0	0	0	0	0	0
denovo1283	0	0	0	0	0	0	0	0	0	0	0	0	0	0	0
denovo1340	0	0	0	0	0	0	0	0	0	0	0	0	0	0	0
denovo1422	0	0	0	0	0	0	0	0	0	0	0	0	0	0	0
denovo1688	0	0	0	0	0	0	0	0	0	0	0	0	0	0	0
denovo1858	0	0	0	0	0	0	0	0	0	0	0	0	0	0	0
denovo1907	0	0	0	0	0	0	3	0	0	0	0	0	0	0	0
denovo2130	0	0	0	0	0	0	0	0	0	0	0	0	0	0	0
denovo2182	0	0	0	0	0	0	0	0	0	0	0	0	0	0	0
denovo2299	0	0	0	0	0	0	0	0	0	0	0	0	1	2	0
denovo2329	0	0	0	0	0	0	0	0	0	0	0	0	0	0	0
denovo700	0	0	0	0	0	0	0	0	0	0	0	0	0	0	0
denovo225	0	0	0	0	0	0	0	0	0	0	0	0	0	0	0
denovo95	0	0	0	0	0	0	0	0	0	0	0	0	0	0	0
denovo1286	0	0	0	0	0	0	0	0	0	0	0	0	0	0	0
denovo1945	0	0	0	0	0	0	0	0	0	0	0	0	0	0	0
denovo1696	0	0	0	0	0	0	0	0	0	0	0	0	0	0	0
denovo2002	0	0	0	0	0	0	0	0	0	0	0	0	0	0	0
denovo60	0	0	0	0	0	0	0	0	0	0	0	0	0	0	0
denovo157	0	0	0	0	0	0	0	0	0	0	0	0	0	0	0
denovo396	0	0	0	0	0	0	0	0	0	0	0	0	0	0	0
denovo405	0	0	0	0	0	0	0	0	0	0	0	0	0	0	0
denovo980	0	0	0	0	0	0	0	0	0	0	0	0	0	0	0
denovo1060	0	0	0	0	0	0	0	0	0	0	1	0	0	0	0
denovo1179	0	0	0	0	0	0	0	0	0	0	0	0	0	0	0
denovo1356	0	0	0	0	0	0	0	0	0	0	0	0	0	0	0
denovo1377	0	0	0	0	0	0	0	0	0	0	0	0	0	0	0
denovo1557	0	0	0	0	0	0	0	0	0	0	0	0	0	0	0
denovo1841	0	0	0	0	0	0	0	0	0	0	0	0	0	0	0
denovo1973	0	0	0	0	0	0	0	0	0	0	0	0	0	0	0
denovo2019	0	0	0	0	0	0	0	0	0	0	0	0	0	0	0
denovo2194	0	0	0	0	0	0	0	0	0	0	0	0	0	0	0
denovo2255	0	0	0	0	0	0	0	0	0	0	0	0	0	0	0
denovo2272	0	0	0	0	0	0	0	0	0	0	0	0	0	0	0
denovo1194	0	0	0	0	0	0	0	0	0	0	0	0	0	0	0
denovo671	0	0	0	0	0	0	0	0	0	0	0	0	0	0	0
denovo1920	0	0	0	0	0	0	0	0	0	0	0	0	0	0	0
denovo1861	0	0	0	0	0	0	0	0	0	0	0	0	0	0	0
denovo704	0	0	0	0	0	0	0	0	0	0	0	0	0	0	0
denovo1255	0	0	0	0	0	0	0	0	0	0	0	0	0	0	0
denovo2026	0	0	0	0	0	0	0	0	0	0	0	0	0	0	0
denovo502	0	0	0	0	0	0	0	0	0	0	0	0	0	0	0
denovo1709	0	0	0	0	0	0	0	0	0	0	0	0	0	0	0
denovo2208	0	0	0	0	0	0	0	0	0	0	0	0	0	0	0
denovo188	0	0	0	0	0	0	0	0	0	0	0	0	0	0	0
denovo1866	0	0	0	0	0	0	0	0	0	0	0	0	0	0	0
denovo417	0	0	0	0	0	0	0	0	0	0	0	0	0	0	0
denovo374	0	0	0	0	0	0	0	0	0	0	0	0	0	0	0
denovo431	0	0	0	0	0	0	0	0	0	0	0	0	0	0	0
denovo1867	0	0	0	0	0	0	0	0	0	0	0	0	0	0	0
denovo626	0	0	0	0	0	0	0	0	0	0	0	0	0	0	0
denovo67	0	0	0	0	0	0	0	0	0	0	0	0	0	0	0
denovo643	0	0	0	0	0	0	0	0	0	0	0	0	0	0	0
denovo748	0	0	0	0	0	0	0	0	0	0	0	0	0	0	0
denovo905	0	0	0	0	0	0	0	0	0	0	0	0	0	0	0
denovo1300	0	0	0	0	0	0	0	0	0	0	0	0	0	0	0
denovo1520	0	0	0	0	0	0	0	0	0	0	0	0	0	0	0
denovo1579	0	0	0	0	0	0	0	0	0	0	0	0	0	0	0
denovo1950	0	0	0	0	0	0	0	0	0	0	0	0	0	0	0
denovo1995	0	0	0	0	0	0	0	0	0	0	0	0	0	0	1
denovo2084	0	0	0	0	0	0	0	0	0	0	0	0	0	0	0
denovo2110	0	0	0	0	0	0	0	0	0	0	0	0	0	0	0

## Sheet: nematostella_040
otu_id	polyp.25.C.16.P.40.1	polyp.25.C.16.P.40.2	polyp.18.C.16.P.40.3	polyp.25.C.16.P.40.3	polyp.18.C.16.P.40.1	polyp.18.C.25.P.40.3	polyp.18.C.25.P.40.1	polyp.25.C.25.P.40.3	polyp.18.C.16.P.40.2	polyp.18.C.25.P.40.2	polyp.25.C.25.P.40.1	polyp.25.C.25.P.40.2
denovo1473	640	389	215	825	77	326	33	1116	19	801	724	989
denovo767	132	530	323	99	620	68	59	39	312	11	67	18
denovo1209	54	112	339	288	153	198	547	51	131	223	328	41
denovo2187	6	6	69	4	22	112	384	57	18	153	19	16
denovo2298	0	0	0	0	91	0	0	0	0	0	0	0
denovo1576	0	0	0	0	0	0	0	0	0	0	0	0
denovo2214	2	5	12	5	7	5	7	8	9	3	9	11
denovo2325	2	5	49	27	9	12	22	0	5	11	3	0
denovo898	0	1	0	1	0	5	0	0	0	0	3	1
denovo1643	13	1	0	0	0	0	0	0	0	0	0	0
denovo1042	0	0	0	0	0	0	0	0	0	0	0	0
denovo2266	18	5	26	6	11	43	22	13	63	8	26	16
denovo1948	0	0	0	0	0	0	0	0	0	0	0	0
denovo219	1	0	153	29	50	13	1	0	409	0	0	3
denovo194	9	51	73	37	94	30	39	14	117	21	22	58
denovo1304	0	0	2	0	11	0	0	0	1	0	0	0
denovo583	335	152	0	5	0	346	126	0	0	106	55	40
denovo1172	0	0	0	46	0	136	51	47	0	25	96	41
denovo541	5	14	8	5	10	0	0	1	19	0	4	8
denovo1325	0	0	0	0	0	0	0	0	0	0	0	0
denovo1601	0	0	0	0	0	0	0	0	0	0	0	0
denovo250	0	1	3	0	6	0	0	0	5	0	0	0
denovo1903	3	0	3	1	2	1	3	3	1	12	0	2
denovo864	0	0	0	0	0	0	0	0	0	0	0	0
denovo2021	0	0	0	0	5	0	0	0	0	0	0	0
denovo1256	0	0	0	0	0	0	0	0	0	0	0	0
denovo1020	0	1	10	1	2	3	0	0	1	0	0	0
denovo856	7	0	2	0	0	0	10	0	23	9	8	26
denovo2149	0	0	1	0	45	0	5	2	0	6	0	0
denovo1925	0	0	0	0	0	0	0	0	0	0	0	0
denovo1353	0	0	0	0	0	0	0	0	0	0	0	0
denovo1657	1	1	1	0	1	0	0	1	0	0	0	0
denovo522	0	0	0	0	0	0	0	0	0	0	0	0
denovo2209	0	0	0	0	0	0	0	0	0	0	0	0
denovo1594	0	0	0	0	0	0	0	0	0	0	0	0
denovo2006	0	0	0	0	0	0	0	0	0	0	0	0
denovo2271	0	8	0	0	12	5	0	1	0	1	2	1
denovo1560	0	0	0	0	0	0	0	0	0	0	0	0
denovo1363	0	0	1	9	6	4	4	0	10	4	0	0
denovo228	0	0	0	0	0	0	0	0	0	0	0	0
denovo941	0	0	2	0	0	0	0	0	0	0	0	0
denovo2294	0	0	0	0	0	0	0	0	0	0	0	0
denovo173	6	0	61	0	21	5	1	2	51	0	1	0
denovo1147	0	0	0	0	0	0	0	0	0	0	3	1
denovo93	6	13	1	0	2	0	2	0	13	0	0	0
denovo1540	0	0	0	0	0	0	0	0	0	0	0	1
denovo1320	1	0	1	4	1	2	9	7	2	4	14	119
denovo352	0	0	0	0	0	0	0	0	0	0	0	0
denovo1152	0	0	0	0	0	0	0	0	0	0	0	0
denovo756	0	0	0	0	0	0	0	0	0	0	0	0
denovo698	0	0	0	0	0	0	0	1	0	0	7	2
denovo2280	0	0	0	0	0	0	0	0	0	0	0	0
denovo670	0	0	0	0	1	0	0	0	0	1	0	0
denovo386	0	0	0	0	0	0	1	0	0	0	0	0
denovo1024	1	2	16	4	18	12	2	2	5	2	0	3
denovo317	0	0	0	0	0	0	0	0	0	0	0	0
denovo1727	0	0	0	0	0	0	1	2	0	0	2	1
denovo1244	0	3	0	1	0	0	0	0	1	0	0	0
denovo2057	0	0	0	0	0	0	0	0	0	0	0	0
denovo249	4	0	0	1	0	0	0	0	0	0	2	0
denovo1659	41	3	45	0	7	4	0	2	80	2	12	11
denovo2157	3	0	0	6	0	51	15	11	25	17	22	15
denovo1656	0	0	0	0	58	43	24	0	7	2	0	1
denovo1645	1	5	1	3	1	0	2	2	1	0	0	1
denovo383	0	0	0	0	0	0	0	0	0	0	0	0
denovo346	0	0	0	0	1	0	0	0	0	0	0	0
denovo612	0	0	0	0	0	0	0	0	0	0	0	0
denovo1741	10	60	0	8	2	0	0	0	0	2	2	8
denovo619	9	3	16	3	0	11	0	0	93	0	0	0
denovo98	0	3	2	0	2	0	0	0	3	0	0	0
denovo805	46	3	24	0	28	0	0	1	0	0	1	1
denovo2080	0	0	0	0	0	0	0	0	0	0	0	0
denovo1758	0	0	0	0	44	0	0	0	0	0	0	0
denovo393	3	13	1	6	5	4	1	8	3	0	1	2
denovo1828	1	0	0	0	1	0	0	0	0	3	1	0
denovo692	0	5	5	2	7	15	68	2	4	22	7	12
denovo450	0	20	0	0	7	1	4	0	15	2	0	1
denovo161	0	0	0	0	0	0	0	0	0	0	0	0
denovo1522	0	0	0	0	0	0	0	0	0	0	0	0
denovo1062	97	0	0	0	0	0	0	0	0	0	0	0
denovo556	1	0	0	0	0	0	0	0	0	5	0	0
denovo51	2	1	0	8	0	9	9	3	1	0	0	0
denovo280	2	1	0	0	0	0	0	0	3	0	0	0
denovo2118	1	3	0	11	37	0	0	0	0	0	0	1
denovo1786	0	1	0	0	0	0	0	0	0	0	0	0
denovo1160	0	0	2	0	0	0	0	0	1	0	0	0
denovo1745	0	0	0	0	0	0	0	4	0	0	0	0
denovo1824	0	0	0	0	0	0	0	0	0	1	0	0
denovo1496	0	0	0	0	0	0	0	0	0	0	0	0
denovo1892	0	0	0	0	0	0	0	9	0	9	39	10
denovo861	0	0	0	0	0	0	0	0	0	0	0	0
denovo3	0	0	0	0	0	0	0	0	0	0	0	0
denovo1226	0	0	0	2	0	0	0	0	0	0	0	0
denovo2081	2	2	1	10	1	2	0	3	1	0	0	0
denovo1870	0	0	0	0	0	0	0	0	0	0	0	0
denovo256	0	0	0	0	1	0	0	0	0	1	0	0
denovo1485	0	0	0	1	0	0	0	0	0	0	0	0
denovo983	0	0	0	0	0	0	2	2	0	0	0	1
denovo1708	14	5	4	3	0	0	0	2	2	0	3	3
denovo1349	0	0	0	1	0	0	0	0	13	0	0	0
denovo686	0	0	0	0	0	0	0	0	0	0	0	0
denovo2125	0	1	0	0	0	0	0	2	0	0	0	0
denovo353	0	0	0	0	0	0	0	0	0	0	0	0
denovo1239	0	0	0	0	0	0	0	0	0	0	0	0
denovo243	0	0	0	0	0	0	0	0	0	0	0	0
denovo1851	0	0	0	0	0	0	0	0	0	0	0	0
denovo1439	0	0	0	0	0	0	3	0	0	0	1	0
denovo642	0	0	0	0	0	0	1	0	0	3	0	0
denovo1094	0	0	0	0	0	0	0	0	0	0	0	0
denovo2009	0	0	0	0	0	0	0	0	0	0	0	0
denovo1329	0	0	0	0	0	0	0	0	0	0	1	0
denovo1428	0	0	0	0	0	0	0	0	0	0	0	0
denovo1750	0	0	0	0	0	0	0	0	0	0	0	0
denovo1825	0	2	0	0	0	0	0	1	0	0	0	0
denovo1336	0	0	0	0	0	0	0	0	0	0	0	0
denovo1814	0	0	0	0	0	0	0	1	0	0	0	1
denovo1293	0	0	0	0	0	0	0	0	0	0	0	0
denovo1564	0	0	0	0	0	0	0	0	0	0	0	0
denovo709	0	0	0	0	0	0	0	0	0	0	0	0
denovo1276	0	0	0	0	0	10	0	51	0	0	0	0
denovo1553	0	0	0	0	0	0	0	0	0	0	0	0
denovo1510	0	0	0	0	1	0	0	0	0	0	0	0
denovo1219	1	1	0	0	0	0	0	0	0	1	0	0
denovo1914	0	0	0	0	1	7	11	0	0	14	1	0
denovo653	0	0	0	0	0	0	0	0	0	0	0	0
denovo969	0	0	0	0	0	2	0	0	0	0	0	1
denovo2243	0	0	0	0	0	0	0	0	0	0	0	0
denovo1112	0	0	0	0	0	0	0	0	0	0	0	4
denovo1338	0	0	0	0	0	0	0	7	0	0	0	0
denovo1150	0	0	0	3	0	0	0	0	0	0	0	0
denovo444	0	2	7	2	0	0	0	0	0	0	0	0
denovo1066	0	0	0	0	0	0	0	0	0	0	0	0
denovo389	0	0	0	0	0	0	0	0	0	0	0	0
denovo1787	0	0	0	0	0	0	0	0	0	0	0	0
denovo725	0	0	0	1	6	1	1	0	4	0	3	5
denovo2066	0	0	0	0	0	0	0	0	0	0	0	0
denovo644	0	0	1	20	3	0	0	0	2	0	0	0
denovo2268	0	0	0	0	0	0	0	0	0	0	0	0
denovo202	0	4	1	0	0	0	0	0	0	0	0	1
denovo1882	0	0	0	0	0	0	0	0	0	0	0	0
denovo1402	0	0	0	0	0	0	3	0	0	0	0	0
denovo1017	0	0	0	0	0	0	0	0	0	0	0	0
denovo1188	0	3	0	0	0	0	0	0	0	4	0	0
denovo480	0	0	0	0	0	0	0	0	0	0	0	0
denovo1611	0	0	0	0	0	0	0	0	0	0	0	0
denovo1159	0	0	0	0	0	1	0	1	0	0	0	0
denovo370	0	11	0	0	0	0	0	0	0	0	1	2
denovo377	0	0	0	0	0	0	0	0	0	0	0	0
denovo422	1	0	2	1	1	0	0	0	1	0	0	0
denovo208	0	0	0	0	0	0	0	0	0	0	0	0
denovo1953	0	0	0	0	0	0	0	0	0	0	0	0
denovo772	0	0	0	0	0	0	0	0	0	0	0	0
denovo789	0	0	0	0	0	0	0	0	0	0	0	0
denovo2162	0	0	0	0	0	0	0	0	0	0	0	0
denovo185	0	0	0	0	0	0	0	0	0	0	0	0
denovo94	0	0	0	0	0	0	0	0	0	0	0	0
denovo476	0	0	0	0	0	0	0	1	0	0	0	0
denovo1312	0	0	1	0	0	1	0	0	0	0	0	0
denovo1127	0	0	0	0	0	0	0	0	0	0	0	0
denovo1113	0	0	0	0	0	0	0	3	0	1	0	0
denovo829	0	1	0	0	0	0	1	0	0	0	0	0
denovo493	0	0	0	0	0	0	0	0	0	0	0	0
denovo1419	0	4	0	0	0	0	0	0	0	0	0	0
denovo1852	0	0	0	0	0	0	0	0	0	0	0	0
denovo2289	0	0	0	0	0	0	0	0	0	0	0	0
denovo1565	0	0	0	0	0	0	1	0	0	0	0	0
denovo511	0	0	0	0	0	0	0	0	0	0	0	0
denovo105	0	0	0	0	0	0	0	1	0	0	0	0
denovo1401	0	0	0	0	0	0	0	0	0	0	0	0
denovo372	0	28	0	0	0	0	0	0	0	0	0	0
denovo1331	2	0	0	0	0	0	0	0	0	0	0	0
denovo1610	0	0	0	0	0	0	0	0	0	0	0	0
denovo1837	0	0	0	0	0	0	0	0	0	0	0	0
denovo2180	0	0	0	0	0	0	0	0	0	0	0	0
denovo1563	0	0	0	0	0	0	0	0	0	0	1	2
denovo1352	0	0	1	0	0	0	0	0	11	0	0	0
denovo1617	0	0	0	0	0	0	0	0	0	0	0	0
denovo9	0	0	0	0	0	0	0	0	0	0	0	0
denovo291	8	0	0	0	0	0	0	0	0	0	0	0
denovo491	0	0	0	0	0	0	0	0	0	0	0	0
denovo150	0	0	0	0	0	0	0	2	0	0	0	0
denovo1234	0	0	0	0	0	0	0	0	0	0	0	0
denovo80	0	0	0	0	0	0	0	0	0	0	0	0
denovo1658	0	0	0	0	1	2	0	0	0	0	0	6
denovo1986	0	0	0	1	0	0	0	0	0	0	1	0
denovo1682	0	0	0	0	0	0	0	0	0	0	0	0
denovo835	0	0	0	0	0	0	0	0	0	0	0	0
denovo1548	0	0	0	0	0	0	0	1	0	0	0	0
denovo932	0	1	0	0	0	0	0	0	0	0	0	0
denovo30	0	0	0	0	0	0	0	0	0	0	0	0
denovo1689	0	0	1	0	0	0	0	1	0	0	0	0
denovo88	0	0	0	0	0	0	0	0	0	0	0	0
denovo1725	0	0	0	0	0	0	0	0	0	0	0	0
denovo1857	1	0	0	0	0	0	0	0	0	0	0	0
denovo779	0	0	0	0	0	0	0	0	0	0	0	0
denovo573	0	0	0	0	0	0	0	0	0	0	0	0
denovo593	0	0	0	0	0	2	0	0	0	0	0	0
denovo1289	0	0	0	0	0	0	0	0	1	0	0	0
denovo1163	0	0	0	0	0	0	0	0	0	0	0	0
denovo1321	0	0	0	0	1	0	0	0	0	0	0	0
denovo1457	0	1	0	0	0	0	0	0	0	0	0	0
denovo2	0	0	0	0	0	0	0	0	0	0	0	0
denovo459	0	0	0	0	1	0	2	2	0	0	1	0
denovo434	0	0	0	1	0	0	0	0	0	0	0	0
denovo1287	0	1	0	0	0	0	0	0	0	0	0	0
denovo1178	0	0	0	0	0	0	0	0	0	0	0	0
denovo998	0	0	0	0	0	0	0	0	0	0	0	0
denovo741	0	0	0	0	0	0	0	0	0	0	0	0
denovo567	0	0	0	0	0	0	0	0	0	0	0	1
denovo1016	0	0	0	0	0	0	0	0	0	0	0	0
denovo1280	0	0	0	0	0	0	0	0	0	0	0	0
denovo2151	0	0	0	2	0	0	16	0	0	0	0	0
denovo1967	0	0	0	0	0	0	0	0	0	0	0	0
denovo463	0	0	0	0	0	0	0	0	0	0	0	0
denovo695	0	0	0	0	0	0	0	0	0	0	0	1
denovo303	0	0	0	0	0	0	0	0	0	0	0	0
denovo1186	0	0	0	0	0	0	0	0	0	0	0	0
denovo1195	0	0	0	0	0	0	0	0	0	0	0	0
denovo331	0	0	0	0	0	0	0	0	0	0	0	0
denovo510	0	0	0	0	0	0	0	0	0	0	0	0
denovo296	0	0	0	0	0	0	0	0	0	0	0	0
denovo1823	0	1	0	0	0	0	0	0	0	0	0	0
denovo584	0	0	0	0	0	0	0	0	0	0	0	0
denovo1298	0	0	0	0	1	0	0	0	0	0	0	0
denovo507	0	0	0	0	0	0	0	0	0	0	0	0
denovo462	0	0	0	0	0	0	0	0	0	0	0	0
denovo536	0	0	0	1	0	0	0	0	0	1	0	0
denovo1848	0	0	0	0	0	0	0	0	0	0	0	0
denovo149	0	0	0	0	0	0	0	0	0	0	0	0
denovo1303	0	0	0	0	0	0	0	0	0	0	0	0
denovo1566	0	1	0	0	0	0	0	0	0	0	0	0
denovo1488	0	0	0	0	0	0	0	0	0	0	0	0
denovo706	0	0	0	0	0	0	0	0	0	0	0	0
denovo218	0	0	0	0	0	0	0	0	0	0	0	0
denovo322	0	0	0	0	0	0	0	0	0	0	0	0
denovo165	1	0	0	0	0	0	0	1	0	0	1	1
denovo197	0	0	0	0	0	0	0	0	0	0	0	0
denovo508	0	3	0	0	0	0	0	0	0	0	0	0
denovo601	0	0	0	0	0	0	0	0	0	0	0	0
denovo942	0	0	0	0	0	0	0	0	0	0	0	0
denovo1218	0	0	0	0	0	0	0	0	0	0	0	0
denovo631	0	0	0	0	0	0	0	0	0	0	0	0
denovo2156	0	0	0	0	0	0	0	0	0	0	0	0
denovo2093	0	0	0	0	0	0	0	0	0	0	0	0
denovo210	0	0	6	0	0	0	0	1	6	0	0	0
denovo1344	0	0	0	0	0	0	0	3	0	0	0	0
denovo1648	0	0	0	0	0	1	0	0	0	0	0	0
denovo966	0	0	0	0	0	0	0	0	0	0	0	0
denovo1580	0	2	0	0	0	0	0	0	0	0	0	0
denovo49	0	0	0	0	0	0	0	0	0	0	0	0
denovo787	0	0	0	0	0	0	2	0	0	0	0	0
denovo620	0	0	0	0	0	0	0	0	0	0	0	0
denovo1595	0	0	0	0	0	0	0	0	0	0	0	0
denovo1200	0	0	0	0	0	0	0	0	0	0	0	0
denovo1319	0	0	0	0	0	0	0	0	0	1	0	0
denovo1414	0	0	0	0	0	0	1	0	0	0	0	0
denovo168	0	0	0	0	0	0	0	0	0	0	0	0
denovo531	0	0	0	0	0	0	0	0	0	0	0	0
denovo1435	0	0	0	0	0	0	0	0	0	0	0	0
denovo639	0	0	0	0	0	0	0	0	0	0	0	0
denovo1040	0	0	0	0	0	0	0	1	0	0	0	0
denovo786	0	1	0	0	0	0	0	0	0	0	0	0
denovo875	0	0	0	0	0	0	0	0	0	0	0	0
denovo1597	0	0	0	0	0	0	0	0	0	0	0	0
denovo1646	0	0	0	0	0	0	0	0	0	0	0	0
denovo1899	0	0	0	0	0	0	0	0	0	0	0	0
denovo1980	0	0	0	0	0	0	0	0	0	0	0	0
denovo1302	0	0	0	0	0	0	0	0	0	0	0	0
denovo1679	0	0	0	0	0	0	0	0	0	0	0	0
denovo276	0	0	0	0	0	0	0	0	0	0	0	0
denovo897	0	0	0	0	0	0	0	0	0	0	0	0
denovo2233	0	0	0	0	0	0	0	0	0	0	0	0
denovo478	0	0	0	0	0	0	0	0	0	0	0	0
denovo588	0	0	0	0	0	0	0	0	0	0	0	0
denovo617	0	0	0	0	0	0	0	0	0	0	0	0
denovo759	0	0	0	0	0	0	0	0	0	0	0	0
denovo913	0	0	1	0	0	0	0	0	0	0	0	0
denovo952	0	0	0	0	0	0	0	0	0	0	0	0
denovo1193	1	0	0	0	0	0	0	1	0	0	0	0
denovo1431	0	0	0	0	0	0	0	0	0	0	0	0
denovo1454	0	0	0	0	0	1	0	0	0	0	1	3
denovo1620	0	0	0	0	0	0	0	0	0	0	0	0
denovo2047	0	0	0	0	0	0	0	0	0	0	0	0
denovo1906	0	0	0	0	0	0	0	0	0	0	0	0
denovo753	0	0	0	0	1	1	0	0	0	0	0	0
denovo2069	0	0	0	0	0	0	0	0	0	0	0	0
denovo1330	0	0	0	0	0	0	0	0	0	0	0	0
denovo2063	0	0	0	0	0	0	0	0	0	0	0	0
denovo368	0	0	0	0	0	0	0	0	0	0	0	0
denovo1271	0	0	0	0	0	0	0	0	0	0	0	0
denovo1328	0	0	0	0	0	0	0	0	0	0	0	0
denovo2010	0	0	0	0	0	2	4	0	0	2	0	0
denovo2247	0	0	1	0	0	2	0	0	1	0	0	0
denovo2166	0	0	0	0	0	0	0	0	0	0	0	0
denovo1292	0	0	0	0	0	0	0	0	0	0	0	0
denovo2232	0	0	0	0	0	0	0	0	0	0	0	0
denovo1	0	0	0	0	0	0	0	0	0	0	0	0
denovo313	0	0	0	0	0	0	0	0	0	0	0	0
denovo1176	0	0	0	0	0	0	0	0	0	0	0	0
denovo1269	0	0	3	0	0	0	0	0	1	0	0	0
denovo1381	0	0	0	0	0	0	0	0	0	0	0	0
denovo1447	0	0	0	0	0	0	0	0	0	0	0	0
denovo1465	0	0	0	0	0	0	0	0	0	0	0	0
denovo1683	0	0	0	0	0	0	0	0	0	0	0	0
denovo1726	0	0	0	0	0	0	0	0	0	0	0	0
denovo1849	0	0	0	0	0	0	0	0	0	0	0	0
denovo1915	0	0	0	0	0	0	0	0	0	0	0	0
denovo1940	0	0	0	0	0	0	0	0	0	0	0	0
denovo1984	0	0	0	0	0	0	0	0	0	0	0	0
denovo2196	0	0	0	0	0	1	0	0	0	0	0	0
denovo419	0	0	0	0	0	0	0	0	0	0	0	0
denovo537	0	1	0	0	0	0	0	0	0	0	0	0
denovo375	0	0	0	0	0	0	0	0	0	0	1	0
denovo697	0	0	0	0	0	0	0	0	0	0	0	0
denovo63	0	0	0	0	0	0	0	0	0	0	0	0
denovo152	0	0	0	0	0	0	0	1	0	0	0	0
denovo252	0	0	0	0	0	0	0	0	0	0	0	0
denovo316	0	0	0	0	0	0	0	0	0	0	0	0
denovo665	0	0	0	0	0	0	0	0	0	0	0	0
denovo1005	0	0	0	0	0	0	0	0	0	0	0	0
denovo1056	0	0	0	0	0	0	0	0	0	0	0	0
denovo1124	0	0	0	0	1	0	0	0	0	0	0	0
denovo1198	0	0	0	0	0	0	0	0	0	0	0	0
denovo1235	0	0	0	0	0	0	0	0	0	0	0	0
denovo1265	0	0	0	0	0	0	0	0	0	0	0	0
denovo1470	0	0	0	0	0	0	0	0	0	0	0	0
denovo1654	0	0	0	0	0	0	0	0	0	0	0	0
denovo1667	0	0	0	0	0	0	0	0	0	0	0	0
denovo1767	0	0	1	0	0	0	0	0	6	0	0	0
denovo1795	0	0	0	0	0	0	0	0	0	0	0	0
denovo2022	0	0	0	0	0	0	0	0	0	0	0	0
denovo2131	0	0	0	0	0	0	0	0	0	0	0	0
denovo2168	0	0	0	0	0	0	0	0	0	0	0	0
denovo1997	0	0	0	0	0	0	0	0	0	0	0	1
denovo1121	0	0	0	0	0	0	0	0	0	0	0	0
denovo2040	0	0	0	0	0	0	0	0	0	0	0	0
denovo1638	0	0	0	0	0	0	0	0	0	0	0	0
denovo1085	0	0	0	0	0	0	0	0	0	0	1	0
denovo460	0	0	0	0	0	0	0	1	0	0	0	0
denovo2225	0	0	0	0	0	0	0	0	0	0	0	0
denovo594	0	0	0	0	0	0	0	0	0	0	0	0
denovo1111	0	0	0	0	0	0	0	0	0	0	0	0
denovo1905	0	0	0	0	0	0	0	0	0	0	0	0
denovo373	0	0	0	0	0	0	0	0	0	0	0	0
denovo466	0	0	0	0	0	0	0	0	0	0	0	0
denovo677	0	0	0	0	0	0	0	0	0	0	0	0
denovo687	0	0	0	0	0	0	0	0	0	0	0	0
denovo837	0	0	0	0	0	0	0	0	0	0	0	0
denovo911	2	0	0	0	0	0	0	0	0	0	0	0
denovo1007	0	0	0	0	0	0	0	0	0	0	0	0
denovo1021	0	0	0	0	0	0	0	0	0	0	0	0
denovo1050	0	0	0	0	1	0	0	0	0	2	0	0
denovo1083	0	0	0	0	0	0	0	0	0	0	0	0
denovo1114	0	0	0	0	0	0	0	0	0	0	0	0
denovo1355	0	1	0	0	0	0	0	0	0	0	0	0
denovo1358	0	0	0	0	0	0	0	0	0	0	0	0
denovo1817	0	0	0	1	0	0	0	0	0	0	0	0
denovo2287	0	0	0	0	0	0	0	0	0	0	0	0
denovo1242	0	0	0	0	0	0	0	0	0	0	0	0
denovo2274	0	0	0	0	0	0	0	0	0	0	0	0
denovo2324	0	0	0	0	0	0	0	0	0	0	0	0
denovo42	0	0	0	0	0	0	0	0	0	0	0	0
denovo721	0	0	0	0	0	0	0	0	0	0	0	0
denovo901	0	0	0	0	0	0	0	0	0	0	0	0
denovo1393	0	0	0	0	0	0	0	1	0	0	0	3
denovo1015	0	0	0	0	0	0	0	0	0	0	0	0
denovo2079	0	0	0	2	0	0	0	0	0	0	0	0
denovo258	0	0	0	0	0	0	0	0	0	0	0	0
denovo1157	0	0	0	0	0	0	0	0	0	0	0	0
denovo123	0	0	0	0	0	0	0	0	0	0	0	0
denovo192	0	0	0	0	0	0	0	0	0	0	0	0
denovo273	0	0	0	0	0	0	0	0	0	0	0	0
denovo334	0	0	0	0	0	0	0	0	0	0	0	0
denovo351	0	0	0	0	0	0	0	0	0	0	0	0
denovo669	0	0	0	0	0	0	0	0	0	0	0	0
denovo726	0	0	0	0	0	0	0	0	0	0	0	0
denovo785	0	0	0	0	2	0	0	0	0	0	0	0
denovo855	0	0	0	0	0	0	0	0	0	0	0	0
denovo904	0	0	0	0	0	0	0	0	0	0	0	0
denovo1095	0	1	0	0	0	0	0	0	0	0	0	0
denovo1285	0	0	0	0	0	0	0	0	0	0	0	0
denovo1383	0	0	0	0	0	0	0	0	0	0	0	0
denovo1390	0	0	0	0	0	0	0	0	0	0	0	0
denovo1452	0	0	0	0	0	0	0	0	0	0	0	0
denovo1624	0	0	0	0	0	0	0	0	0	0	0	0
denovo1738	0	0	0	0	0	0	0	0	0	0	0	0
denovo1855	0	0	0	0	0	0	0	0	0	0	0	0
denovo1910	0	0	0	0	0	0	0	0	0	0	0	0
denovo2015	0	0	0	0	0	0	0	0	0	0	0	0
denovo1145	0	0	0	0	0	0	0	0	0	0	0	0
denovo557	0	0	0	0	0	0	0	0	0	0	0	0
denovo1197	0	0	0	0	0	0	0	0	0	0	0	0
denovo770	0	0	0	0	0	0	0	0	0	0	0	0
denovo304	0	0	0	0	0	0	0	0	0	0	0	0
denovo738	0	0	0	0	0	0	0	0	0	0	0	0
denovo987	0	0	0	0	0	0	0	0	0	0	0	0
denovo2275	0	0	0	0	0	0	0	0	0	0	0	0
denovo21	0	0	2	0	0	0	0	0	0	0	0	0
denovo302	0	0	0	0	0	0	0	0	0	0	0	0
denovo761	0	0	0	0	0	0	0	0	0	0	0	0
denovo1171	0	0	0	0	0	0	0	0	0	0	0	0
denovo2018	0	0	0	0	0	0	0	0	0	0	0	0
denovo163	0	0	0	0	0	0	0	0	0	0	0	0
denovo195	0	0	0	0	0	0	0	0	0	0	0	0
denovo335	0	0	0	0	0	0	0	0	0	0	0	0
denovo446	0	0	0	0	0	0	0	0	0	0	0	0
denovo555	0	0	0	0	0	0	0	0	0	0	0	0
denovo597	0	0	0	0	0	0	0	0	0	0	0	0
denovo749	0	1	0	0	0	0	0	0	0	1	0	0
denovo816	0	0	0	0	0	0	0	0	0	0	0	0
denovo822	0	0	0	0	0	0	0	0	0	0	0	0
denovo1065	0	0	0	0	0	0	0	0	0	0	0	0
denovo1281	0	0	0	0	0	0	0	0	0	0	0	0
denovo1294	0	0	0	0	0	0	0	0	0	0	0	0
denovo1334	0	0	0	0	0	0	0	0	0	0	1	0
denovo1343	0	0	0	0	0	0	0	0	0	0	0	0
denovo1609	0	0	0	0	0	0	0	0	0	0	0	0
denovo1765	0	0	0	0	0	0	0	0	0	0	0	0
denovo1942	0	0	0	0	0	0	0	0	0	0	0	0
denovo2140	0	0	0	0	0	0	0	0	0	0	0	0
denovo2158	0	0	0	0	0	0	0	0	0	0	0	0
denovo1115	0	0	0	0	0	0	0	0	0	0	0	0
denovo1930	0	0	0	0	0	0	0	0	0	0	0	0
denovo505	0	0	0	0	0	0	0	0	0	0	0	0
denovo840	0	0	0	0	0	0	0	0	0	0	0	0
denovo795	0	0	0	0	0	0	0	0	0	0	0	0
denovo2129	0	0	0	0	0	0	0	0	0	0	0	0
denovo538	0	0	0	0	0	0	0	0	0	0	0	0
denovo1196	0	0	0	0	0	0	0	0	0	0	0	0
denovo2134	0	0	0	0	0	0	0	0	0	0	0	0
denovo2282	0	0	0	0	0	0	0	0	0	0	0	0
denovo148	0	0	0	0	0	0	0	0	0	0	0	0
denovo2286	0	0	0	0	0	0	0	0	0	0	0	0
denovo1471	0	0	0	0	0	0	0	0	0	0	0	0
denovo324	0	0	0	0	0	0	0	0	0	0	0	0
denovo938	0	0	0	0	0	0	0	0	0	0	0	0
denovo1088	0	0	0	0	0	0	0	0	0	0	0	0
denovo140	0	0	0	0	0	0	0	0	0	0	0	0
denovo1101	0	0	0	0	0	0	0	0	0	0	0	0
denovo1911	0	0	0	0	0	0	0	0	0	0	0	1
denovo179	0	0	0	0	0	0	0	0	0	0	0	0
denovo402	0	0	0	0	0	0	0	0	0	0	0	0
denovo487	0	0	0	0	0	0	0	0	0	0	0	0
denovo558	0	0	0	0	0	0	0	0	0	0	0	0
denovo691	0	0	0	0	0	0	0	0	0	0	0	0
denovo1052	0	0	0	0	0	0	0	0	0	0	0	0
denovo1081	0	0	0	0	0	0	0	0	0	0	0	0
denovo1283	0	0	0	0	0	0	0	0	0	0	0	0
denovo1340	0	0	0	3	0	0	0	0	0	0	0	0
denovo1422	3	0	0	0	0	0	0	0	0	0	0	0
denovo1688	0	0	0	0	0	0	0	0	0	0	0	0
denovo1858	0	0	0	0	0	0	0	0	0	0	0	0
denovo1907	0	0	0	0	0	0	0	0	0	0	0	0
denovo2130	0	0	0	0	0	0	0	0	0	1	0	0
denovo2182	0	0	0	0	0	0	0	0	0	0	2	0
denovo2299	0	0	0	0	0	0	0	0	0	0	0	0
denovo2329	0	0	0	0	0	0	0	0	0	0	0	0
denovo700	0	0	0	0	0	0	0	0	0	0	0	0
denovo225	0	0	0	0	0	0	0	0	0	0	0	0
denovo95	0	0	0	0	0	0	0	0	0	0	0	0
denovo1286	0	0	0	0	0	0	0	0	0	0	0	0
denovo1945	0	0	0	0	0	0	0	0	0	0	0	0
denovo1696	0	0	0	0	0	0	0	0	0	0	0	0
denovo2002	0	0	0	0	0	0	0	0	0	0	0	0
denovo60	0	0	0	0	0	0	0	0	0	0	0	0
denovo157	0	0	0	0	0	0	0	0	0	0	0	0
denovo396	0	0	0	0	0	0	0	0	0	0	0	0
denovo405	0	0	0	0	0	0	0	0	0	0	0	0
denovo980	0	0	0	0	0	0	0	0	0	0	0	0
denovo1060	0	0	0	0	0	0	0	0	0	0	0	0
denovo1179	0	0	0	0	0	0	0	0	0	0	0	0
denovo1356	0	0	0	0	0	0	0	0	0	0	0	0
denovo1377	0	0	0	0	0	0	0	0	0	0	0	0
denovo1557	0	0	0	0	0	0	0	0	0	0	0	0
denovo1841	0	0	0	0	0	0	0	0	0	0	0	0
denovo1973	0	0	0	0	0	0	0	0	0	0	0	0
denovo2019	0	0	0	0	0	0	0	0	0	0	0	0
denovo2194	0	0	0	0	0	0	0	0	0	2	0	0
denovo2255	0	0	0	0	0	0	0	0	0	0	0	0
denovo2272	0	0	0	0	0	0	0	0	0	0	0	2
denovo1194	1	0	0	0	0	0	0	0	0	0	0	0
denovo671	0	0	0	0	0	0	0	0	0	0	0	0
denovo1920	0	0	0	0	0	0	0	0	0	0	0	0
denovo1861	0	0	0	0	0	0	0	0	0	0	0	0
denovo704	0	0	0	0	0	0	0	0	0	0	0	0
denovo1255	0	0	0	0	0	0	0	0	0	0	0	0
denovo2026	0	0	0	0	0	0	0	0	0	0	0	0
denovo502	0	0	0	0	0	0	0	0	0	0	0	0
denovo1709	0	0	0	0	0	0	0	0	0	0	0	0
denovo2208	0	0	0	0	0	0	0	0	0	0	0	0
denovo188	0	0	0	0	0	0	0	0	0	0	0	0
denovo1866	0	0	0	0	0	0	0	0	0	0	0	0
denovo417	0	0	0	0	0	0	0	0	0	0	0	0
denovo374	0	0	0	0	0	0	0	0	0	0	0	0
denovo431	0	0	0	0	0	0	0	0	0	0	0	0
denovo1867	0	0	0	0	0	0	0	0	0	0	0	0
denovo626	0	0	0	0	0	0	0	0	0	0	0	0
denovo67	0	0	0	0	0	0	0	0	0	0	0	0
denovo643	0	0	0	0	0	0	0	0	0	0	0	0
denovo748	0	0	0	0	0	0	0	0	0	0	0	0
denovo905	0	0	0	0	0	0	0	0	0	0	0	0
denovo1300	0	0	0	0	0	0	0	0	0	0	0	0
denovo1520	0	0	0	0	0	0	0	0	0	0	0	0
denovo1579	0	0	0	0	0	0	0	0	0	0	0	0
denovo1950	0	0	0	0	0	0	0	0	0	0	0	0
denovo1995	0	0	0	0	0	0	0	0	0	0	0	0
denovo2084	0	0	0	0	0	0	0	0	0	0	0	0
denovo2110	0	0	0	0	0	0	0	0	0	0	0	0

## Sheet: nematostella_123
otu_id	polyp.25.C.16.P.123.1	polyp.25.C.16.P.123.3	polyp.18.C.16.P.123.3	polyp.25.C.25.P.123.3	polyp.18.C.25.P.123.3	polyp.25.C.25.P.123.1	polyp.18.C.16.P.123.2	polyp.18.C.16.P.123.1	polyp.18.C.25.P.123.2	polyp.25.C.16.P.123.2	polyp.25.C.25.P.123.2	polyp.18.C.25.P.123.1
denovo1473	145	80	31	473	333	306	71	266	526	1	0	0
denovo767	247	720	669	192	113	525	450	203	129	940	622	126
denovo1209	158	72	10	218	19	92	15	249	16	18	59	33
denovo2187	41	77	15	320	293	95	6	79	149	22	116	48
denovo2298	9	0	1	0	0	0	4	0	0	2	0	0
denovo1576	19	7	53	7	2	0	74	0	0	0	4	154
denovo2214	13	47	9	7	2	0	18	23	3	35	4	1
denovo2325	32	12	0	7	2	4	0	11	0	5	1	3
denovo898	11	17	105	4	100	5	6	62	108	36	2	147
denovo1643	19	25	290	2	230	8	189	147	140	7	5	243
denovo1042	2	1	1	6	5	6	6	3	1	2	2	7
denovo2266	15	10	71	15	65	10	21	42	57	10	6	67
denovo1948	0	0	0	0	0	0	0	0	0	0	0	0
denovo219	1	2	11	0	26	5	11	16	16	1	1	54
denovo194	10	7	1	5	0	3	27	6	6	6	3	0
denovo1304	0	0	0	0	0	0	0	0	0	0	0	0
denovo583	1	1	0	0	0	2	1	0	1	0	0	4
denovo1172	13	33	32	16	40	79	5	7	35	32	36	59
denovo541	133	80	8	11	4	17	218	97	16	59	156	21
denovo1325	0	0	0	1	0	0	1	17	0	4	0	0
denovo1601	49	15	0	6	0	5	0	0	0	7	6	0
denovo250	19	38	14	13	31	7	1	8	7	33	13	43
denovo1903	8	5	5	1	1	1	1	8	0	2	1	3
denovo864	0	0	0	0	0	0	0	0	0	0	0	0
denovo2021	5	11	5	0	3	0	1	3	1	0	0	1
denovo1256	0	0	0	0	0	0	0	0	0	0	0	0
denovo1020	5	2	0	1	0	0	2	1	0	1	2	2
denovo856	0	0	1	0	7	0	0	3	0	0	1	1
denovo2149	0	0	4	4	3	0	1	6	10	0	1	40
denovo1925	0	0	0	0	0	0	0	0	0	0	0	0
denovo1353	0	0	0	0	0	2	0	0	0	1	0	0
denovo1657	4	6	1	7	3	9	2	1	1	10	19	7
denovo522	43	11	0	2	10	1	3	7	22	44	4	8
denovo2209	0	0	0	0	0	0	0	0	0	0	0	0
denovo1594	0	0	0	1	0	0	0	0	0	0	0	0
denovo2006	31	10	0	13	0	4	15	3	2	6	2	8
denovo2271	7	6	1	4	2	6	3	3	3	2	3	1
denovo1560	0	0	0	0	0	0	0	0	0	0	0	0
denovo1363	1	0	11	1	6	0	3	6	9	0	0	12
denovo228	3	2	0	0	0	0	0	0	0	0	1	0
denovo941	0	0	0	0	0	0	0	0	0	0	0	0
denovo2294	6	5	1	8	1	48	1	0	6	9	12	7
denovo173	0	0	5	0	14	20	86	24	13	0	1	8
denovo1147	9	6	3	0	0	4	1	1	0	15	1	0
denovo93	5	1	2	2	0	7	31	23	1	0	0	0
denovo1540	8	7	0	0	2	4	9	5	0	3	0	0
denovo1320	2	1	0	3	1	8	0	0	0	0	2	1
denovo352	0	0	0	0	0	0	0	0	0	0	0	0
denovo1152	22	11	0	7	0	4	0	0	0	14	15	0
denovo756	0	0	0	0	0	0	0	1	0	0	0	0
denovo698	14	2	4	2	83	14	20	20	76	4	1	122
denovo2280	0	1	0	1	0	0	0	0	0	8	0	2
denovo670	177	5	3	8	3	1	16	26	4	1	0	12
denovo386	0	0	0	0	0	0	0	0	0	0	0	0
denovo1024	2	1	0	2	0	0	3	1	0	1	7	2
denovo317	0	4	0	13	0	12	0	0	0	0	284	0
denovo1727	1	0	0	3	0	22	0	0	2	0	7	6
denovo1244	0	0	0	0	0	0	0	0	0	0	0	0
denovo2057	53	39	1	18	0	8	6	12	4	12	3	56
denovo249	7	6	20	1	9	4	77	7	26	14	0	22
denovo1659	1	1	5	0	1	2	2	0	3	0	2	4
denovo2157	2	1	3	1	1	0	2	3	1	0	0	1
denovo1656	0	0	0	0	1	0	0	0	0	0	0	0
denovo1645	2	13	1	0	0	2	3	1	2	0	2	1
denovo383	0	0	0	0	0	0	0	0	0	0	0	0
denovo346	0	0	0	0	0	0	0	0	0	0	0	0
denovo612	0	0	0	0	0	0	0	0	0	0	0	0
denovo1741	0	1	0	0	0	1	0	0	0	0	0	1
denovo619	0	0	0	0	0	0	1	4	0	4	0	3
denovo98	0	0	0	0	0	0	1	0	0	0	1	0
denovo805	1	0	1	0	0	0	2	2	0	0	0	0
denovo2080	0	0	0	0	0	0	0	0	0	0	0	0
denovo1758	0	1	0	0	0	0	1	11	0	0	0	0
denovo393	1	2	2	1	1	1	4	0	0	2	0	1
denovo1828	2	1	34	2	14	4	4	2	12	1	0	15
denovo692	0	0	0	0	0	0	0	0	0	0	0	0
denovo450	0	0	0	0	0	1	0	1	0	0	0	0
denovo161	0	0	0	0	0	0	0	0	0	0	0	0
denovo1522	0	0	0	0	0	0	0	0	0	0	0	0
denovo1062	4	5	0	0	0	2	0	0	0	2	4	0
denovo556	2	0	2	3	0	0	0	2	0	0	1	0
denovo51	5	1	1	7	3	1	1	0	3	12	2	0
denovo280	1	0	0	1	1	1	25	5	4	0	0	8
denovo2118	3	1	0	0	0	0	0	0	0	0	0	0
denovo1786	0	0	0	1	0	1	0	0	1	0	9	1
denovo1160	4	1	5	2	8	29	2	0	18	1	1	10
denovo1745	0	0	0	0	0	0	0	0	0	0	0	0
denovo1824	9	0	0	0	0	0	3	0	4	4	0	0
denovo1496	5	3	1	2	1	1	2	8	1	1	0	1
denovo1892	0	2	0	3	0	4	2	1	1	0	0	1
denovo861	0	0	0	0	0	0	0	0	0	0	0	0
denovo3	0	0	0	0	0	0	0	0	0	0	0	0
denovo1226	0	0	0	0	0	0	0	0	0	0	0	0
denovo2081	5	0	0	3	1	0	1	1	1	2	1	1
denovo1870	0	0	0	0	0	0	0	0	0	0	0	0
denovo256	0	0	0	0	0	0	0	0	0	0	0	0
denovo1485	2	1	1	1	6	0	3	5	4	1	0	7
denovo983	0	0	2	1	0	0	0	0	0	0	0	0
denovo1708	4	19	1	4	0	0	4	0	0	9	2	3
denovo1349	1	1	1	0	0	0	0	3	0	0	0	0
denovo686	4	4	0	0	0	3	2	2	0	4	1	2
denovo2125	1	0	0	1	0	0	2	0	0	0	0	0
denovo353	0	0	0	0	0	0	0	0	0	0	0	0
denovo1239	1	0	0	0	0	0	0	0	0	0	0	0
denovo243	0	0	0	1	0	3	0	1	2	0	0	0
denovo1851	8	12	5	0	0	0	0	0	0	9	0	1
denovo1439	0	0	0	1	0	4	0	0	0	0	4	0
denovo642	0	0	0	0	0	2	0	0	0	0	0	0
denovo1094	3	0	2	0	9	0	0	2	2	0	0	23
denovo2009	0	0	0	0	0	0	0	0	0	0	0	0
denovo1329	1	1	3	0	0	0	3	0	0	1	0	1
denovo1428	0	0	0	0	0	0	0	0	0	0	0	0
denovo1750	2	1	1	0	3	0	1	0	1	0	0	3
denovo1825	0	0	0	0	0	0	0	0	0	0	0	0
denovo1336	2	11	0	3	5	9	0	0	0	2	0	5
denovo1814	0	0	3	2	1	2	0	3	1	6	1	1
denovo1293	0	0	0	4	0	0	0	0	0	0	29	0
denovo1564	0	0	0	0	0	0	0	0	0	0	0	0
denovo709	3	0	1	0	0	0	1	0	0	0	0	0
denovo1276	0	0	0	0	0	0	0	0	0	0	0	0
denovo1553	2	0	0	0	10	0	0	0	10	0	0	30
denovo1510	8	1	0	0	0	0	0	1	0	1	0	0
denovo1219	1	0	0	0	0	0	1	0	1	0	0	0
denovo1914	0	0	0	0	0	0	0	2	0	0	0	0
denovo653	0	0	0	0	0	1	0	0	0	0	0	0
denovo969	1	1	0	12	0	15	0	0	0	10	5	0
denovo2243	0	0	0	0	0	1	0	1	0	1	1	1
denovo1112	13	0	0	0	0	12	0	0	0	6	2	0
denovo1338	0	0	0	0	0	0	0	1	0	0	0	0
denovo1150	0	0	2	0	2	0	1	1	2	1	1	0
denovo444	0	0	0	0	0	0	0	0	0	0	0	0
denovo1066	0	0	0	0	0	0	0	0	0	0	0	0
denovo389	0	0	0	0	3	0	4	6	4	0	0	13
denovo1787	0	0	0	0	0	0	0	0	0	0	0	0
denovo725	2	0	0	3	0	1	0	0	0	1	1	0
denovo2066	0	0	0	0	0	0	2	0	0	0	0	0
denovo644	0	0	0	0	0	3	1	0	0	0	0	0
denovo2268	0	0	0	0	0	0	0	0	0	0	0	0
denovo202	0	0	8	0	1	0	0	0	1	0	0	0
denovo1882	0	0	0	0	0	0	0	0	0	0	0	0
denovo1402	0	0	0	0	0	0	0	0	0	0	0	0
denovo1017	0	0	0	0	0	0	0	0	0	21	0	0
denovo1188	0	0	0	0	0	0	0	0	0	0	0	0
denovo480	0	0	1	0	0	2	0	1	2	0	0	1
denovo1611	0	0	0	0	0	0	0	0	0	0	0	0
denovo1159	0	0	0	1	1	1	0	0	0	0	0	2
denovo370	0	0	0	0	0	0	0	0	0	0	0	0
denovo377	0	0	0	0	0	5	0	0	0	0	1	0
denovo422	0	0	1	2	0	1	0	0	5	2	0	1
denovo208	0	0	0	0	0	0	0	0	0	0	0	0
denovo1953	3	0	0	2	0	6	0	0	0	0	3	1
denovo772	0	0	0	0	0	0	0	0	0	0	0	0
denovo789	0	0	0	0	0	0	0	0	0	0	0	0
denovo2162	0	0	0	0	0	0	0	0	0	0	0	0
denovo185	0	0	0	0	0	0	0	0	0	0	0	0
denovo94	0	0	0	0	0	0	0	0	0	0	0	0
denovo476	0	0	3	0	0	0	2	0	0	0	0	0
denovo1312	0	0	0	1	0	0	0	0	0	0	0	0
denovo1127	0	0	0	0	0	0	0	0	0	0	0	0
denovo1113	0	0	0	0	0	0	0	0	4	0	0	2
denovo829	1	0	0	0	0	0	0	0	0	0	0	0
denovo493	0	0	0	0	0	0	0	0	0	0	0	0
denovo1419	0	1	0	0	0	0	0	1	0	0	0	0
denovo1852	0	2	0	1	0	0	0	0	0	0	0	0
denovo2289	0	0	0	0	0	0	0	0	0	0	0	0
denovo1565	0	0	0	0	0	0	0	0	0	0	0	0
denovo511	0	0	0	0	0	0	0	0	0	0	0	0
denovo105	0	0	0	0	1	0	0	0	0	0	0	0
denovo1401	0	0	0	0	0	0	0	0	0	0	0	0
denovo372	0	0	0	0	0	0	0	0	0	0	0	0
denovo1331	0	0	0	0	0	0	0	0	0	0	2	0
denovo1610	0	0	0	0	0	0	0	0	0	0	0	1
denovo1837	0	0	0	0	0	0	0	0	0	0	0	0
denovo2180	0	0	3	0	0	0	0	0	0	3	2	2
denovo1563	0	0	0	0	0	1	0	0	0	0	0	0
denovo1352	0	0	0	0	0	0	0	0	0	0	0	0
denovo1617	0	0	0	0	0	5	0	0	0	0	0	0
denovo9	0	0	0	0	0	0	0	0	0	0	0	0
denovo291	0	0	0	0	0	0	0	3	1	0	0	0
denovo491	0	0	0	0	0	0	0	0	0	0	0	0
denovo150	0	0	0	0	0	0	0	0	0	0	0	0
denovo1234	1	0	0	0	0	0	0	0	0	0	0	0
denovo80	0	0	0	0	0	0	0	0	0	0	0	0
denovo1658	0	0	0	0	0	0	0	0	0	0	0	0
denovo1986	0	1	0	0	0	0	0	0	0	0	0	0
denovo1682	0	0	0	0	0	0	0	0	0	0	0	0
denovo835	0	0	0	0	0	0	0	0	0	0	0	0
denovo1548	0	0	0	0	0	0	0	0	0	0	0	0
denovo932	0	0	0	0	0	0	0	0	0	0	0	0
denovo30	2	2	0	0	0	0	0	1	0	0	0	0
denovo1689	1	0	1	0	0	0	0	0	3	0	0	1
denovo88	0	0	0	0	0	0	0	0	0	0	0	0
denovo1725	1	0	1	0	0	1	0	0	1	1	0	0
denovo1857	0	0	0	0	0	0	0	1	0	0	0	0
denovo779	0	0	0	0	0	0	0	0	0	0	0	0
denovo573	0	0	0	0	0	0	0	0	0	0	0	0
denovo593	0	1	0	1	0	0	0	0	0	6	1	0
denovo1289	0	0	4	0	0	0	0	0	1	0	1	0
denovo1163	0	0	0	0	0	0	0	0	0	0	0	0
denovo1321	0	0	0	0	0	0	0	0	0	0	0	0
denovo1457	0	0	0	0	0	0	0	0	0	0	0	0
denovo2	0	0	0	0	0	0	0	0	0	0	0	0
denovo459	0	0	0	0	0	0	0	0	0	0	0	0
denovo434	0	0	0	0	0	0	0	0	0	0	0	0
denovo1287	0	0	0	0	0	0	0	0	0	0	0	0
denovo1178	0	0	0	0	0	0	0	0	0	0	0	0
denovo998	2	0	0	0	0	2	0	0	0	0	0	0
denovo741	0	0	0	0	2	0	0	0	6	0	1	2
denovo567	0	0	0	2	0	3	0	0	0	0	2	0
denovo1016	0	0	0	0	0	0	0	0	0	0	0	0
denovo1280	3	2	3	0	0	0	1	1	0	7	0	0
denovo2151	0	0	0	0	0	0	0	0	0	0	0	0
denovo1967	0	0	0	0	0	0	0	0	0	0	0	0
denovo463	0	0	0	0	0	0	0	0	0	0	0	2
denovo695	0	0	0	1	0	0	0	0	0	0	0	0
denovo303	0	0	0	0	0	0	0	0	0	0	0	0
denovo1186	0	0	0	0	1	0	0	1	0	0	0	0
denovo1195	0	0	0	0	0	0	0	0	0	0	0	0
denovo331	2	0	0	0	0	0	0	0	0	0	0	0
denovo510	0	0	0	0	0	0	0	0	0	0	0	0
denovo296	0	0	0	0	0	0	0	0	0	0	0	0
denovo1823	0	0	0	0	0	0	0	0	0	0	0	0
denovo584	0	0	0	0	0	0	0	0	0	0	0	0
denovo1298	0	0	0	0	0	0	0	0	0	0	0	0
denovo507	0	0	0	1	0	0	0	0	0	0	0	0
denovo462	0	0	4	1	0	1	0	0	0	1	1	0
denovo536	1	0	1	0	1	0	0	0	0	0	0	0
denovo1848	0	0	0	0	0	0	0	0	0	0	0	0
denovo149	1	4	0	0	0	0	0	0	0	0	0	0
denovo1303	1	0	0	0	0	0	0	0	0	0	0	1
denovo1566	0	2	0	0	0	0	0	1	0	1	0	0
denovo1488	0	0	0	3	0	0	0	0	0	0	3	0
denovo706	3	5	0	1	2	0	0	0	0	2	0	0
denovo218	0	0	0	0	0	0	0	0	0	0	0	0
denovo322	0	0	0	0	0	0	0	0	0	0	0	0
denovo165	0	0	0	1	0	0	0	0	0	0	0	0
denovo197	0	0	0	0	0	0	0	0	0	0	0	0
denovo508	0	0	0	0	0	0	0	0	0	0	0	0
denovo601	0	0	0	0	0	0	0	0	0	0	0	0
denovo942	1	2	0	0	0	0	1	6	0	3	0	0
denovo1218	0	0	0	0	0	0	0	0	0	0	0	0
denovo631	0	0	0	0	0	0	0	0	0	0	0	0
denovo2156	0	0	0	0	0	0	0	0	0	0	0	1
denovo2093	0	0	0	0	0	0	0	0	0	0	0	0
denovo210	0	0	0	0	0	0	0	0	0	0	0	0
denovo1344	0	0	0	0	0	0	0	0	0	0	0	0
denovo1648	0	0	0	0	0	0	0	0	0	0	0	0
denovo966	0	0	0	0	0	0	0	0	0	0	0	0
denovo1580	0	0	0	0	0	0	0	0	0	0	0	0
denovo49	0	0	0	0	0	0	0	0	0	0	0	0
denovo787	0	0	0	0	0	0	0	0	0	0	0	0
denovo620	0	0	0	0	0	0	0	0	0	0	0	0
denovo1595	0	0	0	0	0	0	0	0	0	0	0	0
denovo1200	0	0	0	0	0	0	0	0	0	0	0	0
denovo1319	0	0	0	0	0	0	0	0	0	0	0	0
denovo1414	0	0	0	0	0	0	0	0	0	0	0	0
denovo168	0	0	0	0	0	0	0	0	0	0	0	0
denovo531	0	0	0	2	0	0	0	0	1	0	0	0
denovo1435	0	0	0	0	0	0	0	0	0	0	0	0
denovo639	0	0	0	0	0	0	0	0	0	0	0	0
denovo1040	3	0	0	0	0	0	0	0	0	0	0	0
denovo786	0	0	0	0	0	0	0	0	0	0	0	0
denovo875	0	0	0	0	0	0	0	0	0	0	0	0
denovo1597	0	0	0	0	0	0	1	8	0	0	0	2
denovo1646	0	0	0	0	0	0	0	0	0	0	0	0
denovo1899	0	0	0	0	0	0	0	0	0	0	0	0
denovo1980	0	0	0	0	0	0	0	0	0	0	0	0
denovo1302	0	0	0	0	0	2	0	1	0	0	0	0
denovo1679	0	0	0	0	0	0	0	0	0	0	0	0
denovo276	0	0	0	0	0	0	0	0	0	0	0	0
denovo897	0	1	3	0	0	0	0	0	2	0	1	2
denovo2233	0	0	0	0	0	0	0	0	0	0	0	0
denovo478	0	0	0	0	0	0	0	0	0	0	3	0
denovo588	3	1	0	0	0	0	0	0	0	0	0	0
denovo617	0	0	0	0	0	0	0	0	0	0	0	0
denovo759	0	0	0	0	0	0	0	0	0	0	0	0
denovo913	0	0	0	0	0	1	0	0	0	1	0	0
denovo952	0	0	0	0	0	0	0	0	0	0	0	0
denovo1193	0	0	0	2	0	1	0	0	0	0	0	0
denovo1431	1	0	0	0	0	0	6	0	1	0	0	0
denovo1454	0	0	0	0	0	0	0	0	0	0	0	0
denovo1620	0	0	0	0	0	0	0	0	0	0	0	0
denovo2047	0	0	0	0	0	0	0	0	0	0	0	0
denovo1906	0	0	0	0	0	0	0	0	0	0	0	0
denovo753	0	0	1	0	0	0	0	0	0	0	0	0
denovo2069	0	0	0	0	0	0	0	0	0	0	0	0
denovo1330	1	0	0	0	0	0	0	0	0	0	0	0
denovo2063	0	0	0	0	0	0	0	0	0	0	0	0
denovo368	0	0	0	1	0	0	0	0	0	0	0	1
denovo1271	0	0	0	0	0	0	0	0	0	0	0	0
denovo1328	0	0	0	0	0	0	0	0	0	0	0	0
denovo2010	0	0	0	0	0	0	0	0	0	0	1	0
denovo2247	0	0	0	0	0	0	0	0	0	0	1	0
denovo2166	0	0	0	0	0	0	0	0	0	0	0	0
denovo1292	0	0	0	0	0	0	0	0	0	0	0	0
denovo2232	0	0	0	0	0	0	0	0	0	0	0	2
denovo1	4	1	0	0	0	0	0	0	0	0	0	0
denovo313	0	0	0	0	0	0	0	0	0	0	0	0
denovo1176	0	0	0	0	0	0	0	0	0	0	0	0
denovo1269	0	0	0	0	0	1	0	0	0	0	0	0
denovo1381	0	0	0	0	0	0	0	0	0	0	0	0
denovo1447	0	0	0	0	0	0	0	0	0	0	0	0
denovo1465	0	0	0	0	0	0	0	0	0	0	0	0
denovo1683	0	0	0	0	0	0	0	0	0	0	0	1
denovo1726	0	0	0	0	0	0	0	0	0	0	0	0
denovo1849	0	0	0	0	0	0	0	0	0	0	0	1
denovo1915	0	0	0	0	0	0	0	0	0	0	0	0
denovo1940	0	0	0	0	0	0	0	0	0	0	0	0
denovo1984	0	0	0	0	0	0	0	0	0	0	0	0
denovo2196	0	0	0	0	0	0	0	0	1	0	0	0
denovo419	0	0	0	0	0	0	0	0	0	0	0	0
denovo537	0	0	0	0	0	0	0	0	0	0	0	0
denovo375	0	0	0	0	0	0	0	0	0	0	0	0
denovo697	0	0	0	0	0	0	0	0	0	0	0	0
denovo63	0	1	0	1	0	0	0	0	0	0	0	0
denovo152	0	0	0	0	0	0	0	0	0	0	0	0
denovo252	0	0	0	0	0	0	0	0	0	0	0	0
denovo316	0	0	0	0	0	0	0	0	0	0	0	0
denovo665	0	0	0	0	0	0	0	0	0	0	0	0
denovo1005	0	0	0	0	0	0	0	4	1	0	0	0
denovo1056	0	0	0	0	0	0	0	0	0	0	0	0
denovo1124	0	0	0	0	0	0	0	0	0	0	0	0
denovo1198	0	0	0	0	0	0	0	0	0	0	0	0
denovo1235	0	0	0	0	0	0	0	0	0	0	0	0
denovo1265	0	0	0	0	0	0	0	0	0	0	0	0
denovo1470	0	0	0	0	0	0	0	0	0	0	0	0
denovo1654	0	0	0	0	0	0	0	0	0	0	0	0
denovo1667	0	0	0	0	0	0	0	0	0	0	0	0
denovo1767	0	0	0	0	0	0	0	0	0	0	0	0
denovo1795	0	0	0	0	0	0	0	0	0	0	0	0
denovo2022	0	0	0	0	0	0	0	0	0	0	0	0
denovo2131	0	0	1	0	0	0	0	0	2	0	0	0
denovo2168	0	0	0	0	0	0	0	0	0	0	0	0
denovo1997	0	0	0	1	0	0	0	0	0	0	0	1
denovo1121	0	0	0	0	0	0	0	0	0	0	0	0
denovo2040	0	0	0	0	0	0	0	0	0	0	0	3
denovo1638	0	0	0	0	0	0	0	0	0	0	0	0
denovo1085	1	0	0	0	0	0	0	0	0	0	0	0
denovo460	0	0	0	0	0	0	0	0	0	0	0	0
denovo2225	0	0	0	0	0	0	0	0	0	0	0	0
denovo594	0	0	0	0	0	0	0	0	0	0	0	0
denovo1111	0	0	0	0	0	0	0	0	0	0	0	0
denovo1905	0	0	0	0	0	0	0	0	0	0	0	0
denovo373	0	0	0	0	0	0	0	0	0	0	0	0
denovo466	0	0	0	0	0	0	0	0	0	0	0	0
denovo677	0	0	0	1	0	0	0	0	0	0	0	0
denovo687	0	0	0	1	0	0	0	0	0	0	0	0
denovo837	0	0	0	0	0	0	0	0	0	0	0	0
denovo911	1	0	0	0	0	0	0	0	0	0	2	0
denovo1007	0	0	0	0	0	0	0	0	0	0	0	0
denovo1021	0	0	0	0	0	0	0	0	0	0	0	0
denovo1050	0	0	0	0	0	0	0	0	0	0	0	0
denovo1083	0	0	0	0	0	0	0	0	0	0	0	0
denovo1114	0	0	0	0	0	0	0	0	0	0	0	0
denovo1355	0	0	0	0	0	0	0	0	0	0	0	0
denovo1358	1	0	0	0	1	0	0	0	0	0	0	0
denovo1817	0	0	0	0	0	0	0	0	0	0	0	1
denovo2287	0	0	0	0	0	0	0	0	0	0	0	0
denovo1242	0	0	0	0	0	0	0	0	0	0	0	0
denovo2274	0	0	0	0	0	0	0	0	0	0	0	0
denovo2324	0	1	0	0	0	0	0	0	0	1	0	0
denovo42	0	0	0	0	0	0	0	0	0	0	0	0
denovo721	0	0	0	0	0	0	0	0	0	0	0	0
denovo901	0	0	0	0	0	0	0	0	0	0	0	0
denovo1393	0	0	0	1	0	0	0	0	0	0	0	0
denovo1015	0	0	0	0	0	0	0	0	0	0	0	0
denovo2079	0	0	0	0	0	1	0	0	0	0	0	0
denovo258	0	0	0	0	0	0	0	0	0	0	0	0
denovo1157	0	0	0	0	0	0	0	0	0	0	0	0
denovo123	0	0	0	0	0	0	0	0	0	0	0	0
denovo192	0	0	0	0	0	0	0	0	0	0	0	0
denovo273	0	0	0	0	0	0	0	0	0	0	0	0
denovo334	0	0	0	0	0	0	0	0	0	0	0	0
denovo351	0	0	0	0	0	0	0	0	0	0	0	0
denovo669	0	0	0	0	0	0	0	0	0	0	0	0
denovo726	0	0	0	0	0	0	0	0	0	0	0	0
denovo785	2	0	0	0	0	0	0	0	0	0	0	0
denovo855	0	0	0	0	0	0	0	1	0	0	0	0
denovo904	0	0	0	0	0	1	0	0	0	0	0	0
denovo1095	0	0	0	0	0	0	0	0	0	0	0	0
denovo1285	0	0	0	0	4	0	0	0	0	0	0	0
denovo1383	0	0	0	0	0	0	0	0	0	0	0	0
denovo1390	0	0	0	0	0	5	0	0	0	0	0	0
denovo1452	0	0	0	0	0	0	0	0	0	0	0	0
denovo1624	0	0	0	0	0	0	0	0	0	0	0	0
denovo1738	0	0	0	0	0	0	0	0	0	0	0	0
denovo1855	0	0	0	0	0	0	0	0	0	0	0	0
denovo1910	0	0	0	2	0	3	0	0	0	0	0	0
denovo2015	0	0	0	0	0	0	0	0	0	0	0	0
denovo1145	0	0	0	0	0	0	0	0	0	0	0	0
denovo557	1	0	0	0	0	0	0	2	0	0	0	0
denovo1197	0	0	0	0	0	0	0	0	0	0	0	0
denovo770	0	0	0	0	0	1	0	0	0	0	0	0
denovo304	0	0	0	0	0	0	0	0	0	0	0	0
denovo738	0	0	0	0	0	0	0	0	0	0	0	0
denovo987	1	1	0	1	0	0	0	0	0	1	0	0
denovo2275	0	0	0	0	0	0	0	0	0	0	0	0
denovo21	0	0	0	1	1	0	0	0	0	0	0	0
denovo302	0	0	0	0	0	0	0	0	0	0	0	0
denovo761	0	0	0	0	0	0	0	0	0	0	0	0
denovo1171	0	0	0	0	0	0	0	0	0	0	0	0
denovo2018	0	0	0	0	0	0	1	0	0	0	0	0
denovo163	0	0	0	0	0	0	0	0	0	0	0	0
denovo195	0	0	0	0	0	0	0	0	0	0	0	0
denovo335	0	0	0	0	0	0	0	0	0	0	0	0
denovo446	0	0	0	0	0	0	0	0	0	0	0	0
denovo555	0	0	0	0	0	0	0	0	0	0	0	0
denovo597	0	0	0	0	0	0	0	0	0	0	0	0
denovo749	0	0	0	0	0	0	0	0	0	0	0	0
denovo816	0	0	0	0	0	0	0	0	0	0	0	0
denovo822	0	0	0	0	1	0	0	0	0	0	0	0
denovo1065	0	0	0	0	0	0	0	0	0	0	0	0
denovo1281	0	0	0	0	0	0	0	0	0	0	0	0
denovo1294	0	0	0	0	0	0	0	0	0	0	0	0
denovo1334	0	0	0	0	0	0	0	0	0	0	0	0
denovo1343	0	0	0	0	0	0	0	0	0	0	0	0
denovo1609	0	0	0	0	0	0	0	0	0	0	0	0
denovo1765	0	0	0	0	0	0	0	0	0	0	0	0
denovo1942	0	0	0	0	0	0	0	0	0	0	0	0
denovo2140	0	0	0	0	0	0	0	0	0	0	0	0
denovo2158	0	0	0	0	0	0	0	0	0	0	0	0
denovo1115	0	0	0	0	0	0	0	0	0	0	0	0
denovo1930	0	0	0	0	0	0	0	0	0	0	0	0
denovo505	0	0	0	0	0	0	0	0	0	0	0	0
denovo840	0	0	0	1	0	0	0	0	0	0	1	0
denovo795	0	0	0	0	0	0	0	0	0	0	0	0
denovo2129	0	0	0	0	0	0	0	0	0	0	0	0
denovo538	0	0	0	0	0	0	0	0	0	0	0	0
denovo1196	0	0	0	0	0	0	0	0	0	0	0	0
denovo2134	0	1	0	1	0	1	0	0	0	0	0	0
denovo2282	0	0	0	0	0	0	0	0	0	0	0	0
denovo148	0	0	0	0	0	0	0	0	0	1	0	0
denovo2286	0	0	0	0	0	0	1	0	0	0	0	0
denovo1471	0	0	0	0	0	0	0	0	0	0	0	0
denovo324	0	0	0	0	0	0	0	0	0	0	0	0
denovo938	0	0	0	1	0	1	0	0	0	0	0	0
denovo1088	0	0	0	0	0	0	0	0	0	0	0	0
denovo140	0	0	0	0	0	0	0	0	0	0	0	0
denovo1101	1	0	0	0	0	0	0	0	0	0	0	0
denovo1911	0	0	0	0	0	0	0	0	0	0	0	0
denovo179	0	0	0	0	0	0	0	0	0	0	0	0
denovo402	0	0	0	0	0	0	0	0	0	0	0	0
denovo487	0	0	0	0	0	0	0	1	0	0	0	0
denovo558	0	0	0	0	0	0	0	0	0	0	0	0
denovo691	0	0	0	0	0	0	0	0	0	0	0	0
denovo1052	0	0	0	0	0	0	0	0	0	0	0	0
denovo1081	0	0	0	0	0	0	0	0	0	0	0	0
denovo1283	0	0	0	0	0	0	0	0	0	0	0	0
denovo1340	0	0	0	0	0	0	0	0	0	0	0	0
denovo1422	0	0	0	0	0	0	0	0	0	0	0	0
denovo1688	0	0	0	0	0	0	0	0	0	0	0	0
denovo1858	0	0	0	0	0	0	0	0	0	0	0	0
denovo1907	0	0	0	0	0	0	0	0	0	0	0	0
denovo2130	0	0	0	0	0	0	0	0	0	0	0	0
denovo2182	0	0	0	0	0	0	0	0	0	0	0	0
denovo2299	0	0	0	0	0	0	0	0	0	0	0	0
denovo2329	0	0	0	0	0	0	0	0	0	0	0	0
denovo700	0	0	0	0	0	0	0	0	0	0	0	0
denovo225	0	0	0	0	0	0	0	0	0	0	0	0
denovo95	0	0	0	0	0	0	0	0	0	0	0	0
denovo1286	0	0	0	0	0	0	0	0	0	0	0	0
denovo1945	0	0	0	0	0	0	0	0	0	0	0	0
denovo1696	0	0	0	1	0	0	0	0	0	0	0	0
denovo2002	0	0	0	0	0	0	0	0	0	0	0	0
denovo60	0	0	0	0	0	0	0	0	0	0	0	0
denovo157	1	0	0	0	0	0	0	0	0	0	0	0
denovo396	0	0	0	0	0	0	0	0	0	0	0	0
denovo405	0	0	0	0	0	0	0	0	0	0	0	0
denovo980	0	0	0	0	0	0	0	0	0	0	0	0
denovo1060	0	0	0	0	0	0	0	0	0	0	1	0
denovo1179	0	0	0	0	0	0	0	0	0	0	0	0
denovo1356	0	0	0	0	0	0	0	0	0	0	0	0
denovo1377	0	0	0	0	0	0	0	0	0	0	0	0
denovo1557	0	0	0	0	0	0	0	0	0	0	0	0
denovo1841	0	0	0	0	0	0	0	0	0	0	0	0
denovo1973	0	0	0	0	0	0	0	0	0	0	0	0
denovo2019	0	0	0	0	0	0	0	0	0	0	0	0
denovo2194	0	0	0	0	0	0	0	0	0	0	0	0
denovo2255	0	0	0	0	0	0	1	0	0	1	0	0
denovo2272	0	0	0	0	0	0	0	0	0	0	0	0
denovo1194	0	0	0	0	0	0	0	0	0	0	0	0
denovo671	0	0	0	0	0	0	0	0	0	0	0	0
denovo1920	0	0	0	0	0	0	0	0	0	0	0	0
denovo1861	0	0	0	0	0	0	0	0	0	0	0	0
denovo704	0	0	0	0	0	0	0	0	0	0	0	0
denovo1255	0	0	0	0	0	0	0	0	0	0	0	0
denovo2026	0	0	0	0	0	0	0	0	0	0	0	0
denovo502	0	0	0	0	0	0	0	0	0	0	0	0
denovo1709	0	0	0	0	0	0	0	0	0	0	0	0
denovo2208	0	0	0	0	0	0	0	0	0	0	0	0
denovo188	0	0	0	0	0	0	0	0	0	0	0	0
denovo1866	0	0	0	0	0	0	0	0	0	0	0	0
denovo417	0	0	0	0	0	0	0	0	0	0	0	0
denovo374	0	0	0	0	0	0	0	1	0	0	0	0
denovo431	0	0	0	0	0	0	0	0	0	0	0	0
denovo1867	0	0	0	0	0	0	0	0	0	0	0	0
denovo626	0	0	0	0	0	0	0	0	0	0	0	0
denovo67	0	0	0	0	0	0	0	0	0	0	0	0
denovo643	0	0	0	0	0	0	0	0	0	0	0	0
denovo748	0	0	0	0	0	0	0	0	0	0	0	0
denovo905	0	0	0	0	0	0	0	0	0	0	0	0
denovo1300	0	0	0	0	0	0	0	0	0	0	0	0
denovo1520	0	0	0	0	0	0	0	0	0	0	0	0
denovo1579	0	0	0	0	0	0	0	0	0	0	0	0
denovo1950	0	0	0	0	0	0	0	0	0	0	0	0
denovo1995	0	0	0	0	0	0	0	0	0	0	0	0
denovo2084	0	0	0	0	0	0	0	0	0	0	0	0
denovo2110	0	0	0	0	0	0	0	0	0	0	0	0

## Sheet: nematostella_385
otu_id	polyp.18.C.16.P.385.2b	polyp.18.C.16.P.385.1a	polyp.18.C.25.P.385.2a	polyp.25.C.25.P.385.1a	polyp.18.C.25.P.385.1b	polyp.18.C.25.P.385.3	polyp.18.C.16.P.385.3	polyp.18.C.25.P.385.2b	polyp.18.C.16.P.385.1b	polyp.25.C.16.P.385.1b	polyp.25.C.16.P.385.1e	polyp.25.C.16.P.385.1a	polyp.25.C.25.P.385.1d	polyp.25.C.25.P.385.1c	polyp.25.C.16.P.385.1c	polyp.18.C.25.P.385.1a	polyp.18.C.16.P.385.2a	polyp.25.C.16.P.385.1d	polyp.25.C.25.P.385.1e	polyp.25.C.25.P.385.1b
denovo1473	534	764	326	595	727	943	281	541	27	128	141	272	550	213	106	666	690	793	629	592
denovo767	3	6	0	0	1	0	1	1	4	0	1	2	0	0	0	6	35	0	0	0
denovo1209	89	16	161	25	68	8	57	26	8	91	18	208	37	123	15	25	143	131	5	167
denovo2187	27	23	76	5	119	174	34	40	22	0	9	6	421	290	23	125	27	73	13	2
denovo2298	9	14	0	0	0	0	0	0	38	2	402	2	0	0	55	0	3	69	0	0
denovo1576	1	116	2	43	7	7	1035	13	648	8	16	3	33	34	35	259	3	7	53	41
denovo2214	5	7	8	0	6	7	1	4	2	3	0	0	3	3	0	9	3	0	2	3
denovo2325	0	0	6	0	12	1	0	10	0	2	2	1	4	2	4	1	0	4	0	4
denovo898	0	0	0	0	5	2	0	1	0	0	0	0	0	0	0	2	1	0	0	2
denovo1643	0	0	0	0	4	0	0	0	0	0	0	0	0	0	0	2	0	0	0	0
denovo1042	32	149	79	45	6	2	1	33	22	8	8	3	16	22	9	20	48	6	61	8
denovo2266	8	7	0	5	16	2	0	5	3	15	16	21	0	4	3	8	21	2	2	1
denovo1948	0	0	48	132	0	0	0	7	0	169	168	67	95	334	432	5	0	145	212	86
denovo219	1	1	0	0	4	0	1	0	2	0	0	0	0	0	0	1	2	0	0	0
denovo194	19	10	3	1	3	11	2	9	2	4	10	4	3	2	2	6	3	3	1	1
denovo1304	81	28	375	43	102	76	0	345	84	24	16	14	36	7	6	64	1	1	34	7
denovo583	0	0	0	0	0	0	0	0	0	0	0	0	0	0	0	0	0	0	0	0
denovo1172	3	1	0	1	3	0	0	0	0	0	0	0	3	7	1	1	23	1	0	13
denovo541	1	40	0	6	0	0	2	0	96	85	39	33	2	3	25	0	0	4	7	4
denovo1325	1	0	0	0	0	0	0	0	2	31	99	0	0	0	1	0	339	21	0	0
denovo1601	0	1	2	145	11	1	0	17	3	9	10	7	21	33	11	6	0	32	87	54
denovo250	15	4	0	10	12	2	2	3	2	41	12	25	42	14	11	1	9	12	10	13
denovo1903	2	0	6	0	3	0	2	0	0	0	0	0	1	0	0	0	0	0	0	2
denovo864	3	0	0	5	0	0	0	0	0	24	20	27	20	147	561	0	0	5	6	339
denovo2021	4	2	0	0	0	1	1	4	81	0	0	0	0	0	0	0	4	0	0	0
denovo1256	2	53	0	33	3	1	0	8	90	387	185	79	6	37	44	2	3	9	31	12
denovo1020	0	0	0	0	2	1	0	7	0	0	0	0	0	0	0	0	0	0	0	0
denovo856	0	0	3	0	0	0	0	10	0	0	0	0	2	3	0	0	0	0	0	0
denovo2149	31	14	1	0	4	7	0	0	15	3	0	1	0	0	16	1	19	0	0	0
denovo1925	0	0	10	57	133	58	0	100	0	0	0	0	16	29	0	48	0	0	214	16
denovo1353	4	0	0	0	0	0	0	0	0	0	1	0	0	0	0	0	6	0	0	0
denovo1657	33	10	22	2	12	12	8	11	4	0	2	1	5	2	0	12	5	0	0	0
denovo522	0	0	0	9	0	2	0	0	0	111	77	35	1	7	26	0	1	7	7	0
denovo2209	229	0	0	2	0	0	0	0	0	5	3	4	9	8	1	0	21	5	2	1
denovo1594	0	0	0	0	0	0	0	0	0	0	0	0	0	0	0	0	0	0	0	0
denovo2006	1	17	0	0	0	0	13	1	2	0	0	0	0	1	0	0	2	1	0	1
denovo2271	47	14	40	12	43	38	0	16	4	6	2	0	11	9	0	45	3	1	4	3
denovo1560	0	0	0	0	0	0	0	0	0	83	53	346	0	0	1	0	0	1	0	0
denovo1363	7	3	0	0	0	0	1	0	7	0	0	0	0	0	0	0	1	0	0	0
denovo228	0	5	0	1	0	0	0	0	0	7	3	0	1	3	28	0	0	89	0	1
denovo941	25	13	0	0	0	0	4	0	24	24	9	19	0	0	4	0	9	48	0	0
denovo2294	9	11	4	24	3	15	17	17	11	7	11	28	14	19	1	5	2	4	13	16
denovo173	5	9	4	0	0	0	1	2	20	0	0	0	0	0	0	0	0	0	0	1
denovo1147	0	1	1	2	0	0	1	1	75	11	26	5	0	0	6	0	0	1	0	0
denovo93	7	7	0	0	3	6	1	1	5	14	24	12	0	5	5	10	1	1	1	1
denovo1540	1	2	1	0	0	0	0	0	5	9	20	56	0	0	1	0	0	1	0	0
denovo1320	1	1	7	1	3	0	0	1	0	0	0	0	8	4	0	13	3	0	2	0
denovo352	0	0	0	0	0	0	0	0	0	0	0	0	0	0	0	0	0	0	0	0
denovo1152	4	32	1	54	2	1	0	3	7	47	21	22	25	14	11	7	7	1	18	30
denovo756	3	0	0	0	0	0	0	0	0	0	0	0	0	0	0	0	0	0	0	0
denovo698	0	0	0	0	0	0	0	0	0	0	0	0	0	0	0	0	0	0	0	0
denovo2280	15	8	32	22	38	41	0	40	3	0	0	6	7	11	0	45	11	1	13	5
denovo670	0	0	1	0	0	0	0	0	0	0	2	0	0	0	0	0	0	0	0	0
denovo386	0	0	0	0	0	0	0	0	0	0	0	0	0	0	0	0	0	0	0	0
denovo1024	7	1	1	2	2	0	0	3	0	1	0	0	0	3	0	0	2	1	0	2
denovo317	0	0	0	0	0	0	0	0	0	0	0	0	0	0	0	0	0	0	0	0
denovo1727	7	2	6	101	9	3	0	34	4	1	2	5	14	10	1	7	1	0	23	5
denovo1244	0	0	0	0	0	0	0	0	0	0	0	0	0	0	0	0	0	0	0	0
denovo2057	0	3	0	0	0	1	0	0	1	0	0	0	0	2	0	0	0	0	0	0
denovo249	5	0	0	0	0	1	0	0	1	0	0	0	0	0	0	1	3	0	0	0
denovo1659	0	0	0	0	5	0	0	0	0	0	0	0	0	0	0	1	3	0	0	0
denovo2157	0	0	0	0	0	0	0	0	0	0	0	0	0	0	0	0	0	0	0	0
denovo1656	24	17	0	0	0	0	0	3	6	0	0	0	0	0	0	0	14	0	0	0
denovo1645	3	4	1	0	4	11	2	1	0	0	0	9	1	0	0	9	1	0	3	0
denovo383	0	0	0	0	0	0	0	0	0	0	0	0	0	0	0	0	0	0	3	0
denovo346	0	0	0	0	0	0	0	0	0	0	0	0	0	0	0	0	0	0	0	0
denovo612	0	0	0	0	0	0	0	0	0	0	0	0	0	0	0	0	0	0	0	0
denovo1741	1	3	14	0	11	9	0	6	0	0	0	0	2	2	0	6	4	0	1	1
denovo619	0	0	0	0	0	0	0	0	0	0	0	0	0	0	0	0	0	0	0	0
denovo98	0	3	1	3	0	1	0	0	1	1	0	0	0	0	0	3	0	0	0	0
denovo805	0	0	0	0	0	0	0	0	0	0	0	0	0	0	0	0	0	0	0	0
denovo2080	0	0	139	2	0	0	0	38	0	1	0	0	24	1	0	0	0	1	1	4
denovo1758	0	0	0	0	0	0	0	0	0	10	0	2	0	0	1	0	0	0	0	0
denovo393	4	0	3	0	4	2	1	3	1	1	0	0	0	1	0	13	0	0	1	0
denovo1828	4	1	4	1	3	1	0	2	0	0	0	0	0	0	0	5	2	0	0	0
denovo692	0	0	0	0	0	0	0	0	0	0	0	0	0	0	0	0	0	0	0	0
denovo450	38	2	0	2	0	0	1	0	10	5	1	9	0	6	3	0	0	0	2	0
denovo161	14	1	8	0	0	0	0	2	1	0	0	0	0	0	0	0	0	0	0	0
denovo1522	0	1	3	0	2	0	0	3	0	0	0	0	0	0	1	2	1	0	0	0
denovo1062	2	0	0	2	0	0	0	0	0	0	0	0	0	0	0	0	0	0	0	0
denovo556	0	0	0	0	0	0	0	0	0	0	0	0	0	0	0	0	0	0	0	0
denovo51	0	0	0	0	1	0	0	1	0	0	0	0	1	0	0	0	0	0	0	0
denovo280	3	3	0	0	0	1	1	0	2	1	0	0	3	0	0	0	0	0	0	0
denovo2118	0	0	10	0	0	0	0	26	0	3	1	12	0	0	17	0	0	2	0	0
denovo1786	9	0	1	0	5	0	0	2	5	11	7	5	4	2	7	1	0	0	1	1
denovo1160	0	0	1	0	2	2	1	0	0	0	0	0	0	0	0	0	0	0	0	0
denovo1745	0	0	0	0	0	0	0	0	0	0	0	0	0	0	0	0	0	0	0	0
denovo1824	0	0	0	0	1	0	5	0	0	0	0	0	0	0	0	0	0	0	0	0
denovo1496	0	3	0	0	5	1	1	2	3	14	6	6	0	0	0	2	2	0	0	0
denovo1892	0	1	0	3	0	0	0	0	0	0	0	0	1	0	0	0	0	0	2	0
denovo861	0	4	0	0	0	0	0	1	95	0	0	0	0	0	0	0	0	0	0	0
denovo3	0	0	0	6	0	0	0	2	2	30	18	40	1	1	4	0	0	0	0	0
denovo1226	0	0	0	0	0	0	0	0	0	0	0	0	0	0	0	0	0	0	0	0
denovo2081	0	0	6	0	1	0	0	2	0	1	0	0	0	0	0	1	1	0	0	0
denovo1870	7	8	0	0	0	1	2	0	2	0	0	0	0	0	0	0	0	0	0	0
denovo256	0	0	0	0	0	0	0	0	0	0	0	0	0	0	0	0	0	0	0	0
denovo1485	0	0	0	0	0	0	0	0	0	0	0	0	0	0	0	0	0	0	0	0
denovo983	0	0	0	0	0	0	0	1	1	0	0	0	0	0	0	0	0	0	0	0
denovo1708	0	0	0	0	0	0	0	0	0	0	0	0	0	0	0	0	0	0	0	0
denovo1349	6	0	0	0	0	0	4	0	0	0	0	0	0	0	0	0	2	0	0	0
denovo686	0	0	0	0	0	0	0	0	0	0	0	0	0	0	0	0	0	0	0	0
denovo2125	1	0	0	3	0	0	0	2	0	0	0	3	1	0	0	0	0	0	0	1
denovo353	0	0	0	0	0	0	0	0	3	19	12	22	0	0	7	0	0	3	2	0
denovo1239	9	1	3	0	12	1	2	3	1	0	1	0	5	4	1	2	2	4	3	4
denovo243	0	0	0	10	0	0	0	0	0	2	2	16	7	16	1	0	0	1	4	13
denovo1851	0	1	0	0	0	0	0	0	10	0	0	0	0	0	0	0	0	0	0	0
denovo1439	0	0	0	0	0	0	0	0	0	0	2	0	0	0	0	0	0	0	0	0
denovo642	0	0	0	0	1	0	0	0	0	0	0	0	1	0	0	0	0	0	0	0
denovo1094	0	0	0	0	0	0	0	0	0	0	0	0	0	0	0	0	0	0	0	0
denovo2009	0	0	0	0	0	0	0	0	0	0	0	0	0	0	0	0	0	0	0	0
denovo1329	0	0	0	0	1	0	1	0	0	0	0	0	0	0	1	0	0	0	0	0
denovo1428	10	8	0	0	0	0	0	0	4	2	0	1	0	0	0	0	3	0	0	0
denovo1750	0	0	6	1	2	1	0	6	0	0	0	0	0	0	0	4	0	0	0	0
denovo1825	0	0	0	0	0	0	0	0	0	0	0	0	0	0	0	0	0	0	0	0
denovo1336	0	0	0	0	0	0	0	0	0	0	0	0	1	0	0	0	0	0	0	1
denovo1814	0	0	0	0	1	0	0	0	0	0	0	0	0	2	0	0	0	0	0	0
denovo1293	0	0	0	13	2	0	0	1	1	0	4	0	2	1	0	0	1	0	0	3
denovo1564	3	7	6	0	2	3	1	3	0	0	0	0	0	0	0	3	1	0	0	1
denovo709	0	0	0	0	0	0	0	0	0	0	0	0	0	0	0	0	0	0	0	0
denovo1276	0	0	0	0	0	0	0	0	0	0	0	0	0	0	0	0	0	0	0	0
denovo1553	0	0	0	0	0	0	0	0	0	0	0	0	0	0	0	0	0	0	0	0
denovo1510	0	0	0	0	6	0	0	0	0	0	0	0	1	0	0	0	0	0	0	0
denovo1219	0	0	0	0	0	1	0	0	0	0	0	0	0	0	0	0	0	0	0	0
denovo1914	0	0	0	0	0	0	0	0	0	0	0	0	0	0	0	0	0	0	0	0
denovo653	0	0	0	0	0	0	0	0	0	0	0	0	0	0	0	0	0	0	1	0
denovo969	0	0	0	0	0	0	0	0	0	0	0	0	0	0	0	0	0	0	0	0
denovo2243	0	0	2	0	0	0	0	0	0	0	0	0	0	0	0	0	0	0	0	0
denovo1112	0	0	0	1	0	0	0	0	0	1	0	1	0	1	1	0	1	0	0	0
denovo1338	0	0	1	0	0	0	0	0	0	0	0	0	0	2	0	0	0	0	0	0
denovo1150	0	0	0	0	4	0	0	3	0	0	0	0	0	4	0	0	0	0	0	0
denovo444	0	0	0	0	0	0	0	0	0	0	0	0	0	0	0	2	0	0	0	0
denovo1066	16	0	0	0	0	1	0	0	0	0	0	0	0	0	0	2	0	0	0	0
denovo389	0	0	0	0	0	0	0	0	0	0	0	0	0	0	0	0	0	0	0	0
denovo1787	2	5	9	4	6	2	0	5	0	0	0	0	0	4	0	4	1	0	3	0
denovo725	0	0	0	0	0	0	0	0	0	0	0	0	0	0	0	0	0	0	0	0
denovo2066	0	0	0	0	0	0	0	0	0	0	0	0	0	0	0	0	0	0	0	0
denovo644	0	0	0	0	0	0	0	0	0	0	0	0	0	0	0	2	0	0	0	0
denovo2268	0	0	0	4	0	2	0	3	3	2	3	18	1	0	1	1	0	0	6	2
denovo202	0	0	0	0	0	0	0	0	0	0	0	0	0	0	0	0	0	0	0	0
denovo1882	0	0	0	0	0	0	0	0	0	0	0	0	0	0	0	0	0	0	0	0
denovo1402	0	0	0	0	0	0	0	0	0	0	0	0	0	0	0	0	0	0	0	0
denovo1017	0	0	0	0	0	0	0	0	0	0	0	0	0	0	0	0	0	0	0	0
denovo1188	0	0	0	0	0	0	0	0	0	0	0	0	0	0	0	0	0	0	0	0
denovo480	0	1	0	0	0	0	0	0	0	0	1	0	0	0	0	0	0	0	0	0
denovo1611	0	0	0	0	0	0	0	0	0	0	0	0	0	0	0	0	0	0	0	0
denovo1159	0	0	0	0	0	0	0	0	0	0	0	0	0	0	0	0	0	0	0	0
denovo370	0	0	0	0	0	0	0	0	0	0	0	0	0	0	0	0	0	0	0	0
denovo377	0	8	0	4	4	0	0	11	0	0	0	0	0	0	0	3	0	0	2	0
denovo422	0	0	0	0	0	0	0	0	0	0	0	0	0	0	0	2	0	0	0	0
denovo208	0	0	0	0	0	0	0	0	0	0	0	0	0	0	0	0	0	0	0	0
denovo1953	0	0	0	0	0	0	0	0	0	0	0	0	0	0	0	0	0	0	0	0
denovo772	0	0	0	0	0	0	0	0	0	0	0	0	0	0	0	0	0	0	1	0
denovo789	0	0	0	2	2	1	0	0	0	0	0	0	0	0	0	0	0	0	0	0
denovo2162	0	0	0	0	0	0	0	0	0	0	0	0	0	0	0	0	0	0	0	0
denovo185	0	0	0	0	0	0	0	0	0	0	0	0	0	0	0	0	0	0	0	0
denovo94	0	0	0	0	0	0	0	0	0	0	0	0	0	0	0	0	0	0	0	0
denovo476	13	0	0	0	0	0	0	0	3	0	0	3	0	0	0	0	0	0	0	0
denovo1312	0	0	0	0	0	0	0	0	0	0	0	0	0	0	0	0	0	0	0	0
denovo1127	0	0	0	0	0	0	0	0	0	0	0	0	0	0	0	0	0	0	0	0
denovo1113	0	0	0	0	0	0	0	0	0	0	0	0	0	0	0	0	0	0	0	0
denovo829	0	0	0	0	0	0	0	0	0	0	0	0	0	0	0	0	0	0	0	0
denovo493	0	2	0	0	0	1	0	0	0	1	0	0	0	0	0	0	0	0	0	0
denovo1419	0	0	0	0	0	0	0	0	0	0	0	0	0	0	0	0	0	0	0	1
denovo1852	0	0	0	0	0	0	0	0	0	0	0	0	0	0	0	0	0	0	0	0
denovo2289	6	0	3	0	2	0	1	0	0	0	0	1	2	1	0	1	0	0	0	0
denovo1565	0	0	0	0	0	0	0	0	0	0	0	0	0	0	0	0	0	0	0	0
denovo511	0	0	1	1	0	0	0	0	0	0	0	0	4	3	0	0	0	1	0	1
denovo105	0	0	0	2	1	0	0	0	0	0	0	0	2	0	0	0	0	0	0	0
denovo1401	0	0	0	0	0	0	0	0	0	0	1	0	0	0	0	0	0	0	0	0
denovo372	0	0	0	0	0	0	0	0	0	0	0	0	0	0	0	1	0	0	0	0
denovo1331	0	0	4	0	3	3	0	10	0	0	0	0	0	0	0	5	0	0	0	0
denovo1610	0	0	0	0	0	0	0	0	0	0	0	0	0	0	0	0	0	0	0	0
denovo1837	0	0	0	0	0	1	0	0	0	0	0	0	0	0	0	0	0	0	0	0
denovo2180	0	0	0	0	0	0	0	0	0	0	0	0	0	0	0	0	0	0	0	0
denovo1563	0	0	0	0	0	0	0	0	0	0	0	0	2	9	0	0	0	0	0	8
denovo1352	1	0	0	0	0	0	0	0	0	0	0	0	0	0	0	0	0	0	0	0
denovo1617	0	0	0	10	0	0	0	0	0	0	0	0	1	2	1	0	0	0	1	6
denovo9	4	0	0	0	1	3	0	0	8	0	0	1	0	0	0	1	0	0	0	0
denovo291	0	0	0	0	0	0	0	0	0	0	0	0	0	0	0	0	0	0	0	0
denovo491	0	0	11	2	0	0	0	10	0	0	0	0	2	0	0	0	0	0	0	1
denovo150	0	0	0	0	0	0	0	0	0	0	0	0	0	0	0	0	0	0	0	0
denovo1234	0	0	0	0	0	0	0	0	0	0	0	0	0	0	0	0	0	0	0	0
denovo80	1	5	0	0	0	1	0	0	1	4	5	0	0	0	0	1	1	0	0	0
denovo1658	0	0	0	0	0	0	0	1	0	0	0	0	0	1	0	0	0	0	0	0
denovo1986	0	0	0	0	0	0	1	0	0	0	0	0	0	0	0	0	0	0	0	0
denovo1682	0	0	0	0	0	0	0	0	0	0	0	0	0	0	0	0	0	0	0	0
denovo835	0	0	0	11	0	0	0	0	0	0	0	1	2	5	0	0	0	0	0	3
denovo1548	0	0	0	0	0	0	0	0	0	0	0	0	0	0	0	0	0	0	0	0
denovo932	0	0	0	0	2	0	0	0	0	0	0	0	0	1	0	0	0	0	0	0
denovo30	0	0	0	0	0	0	0	0	2	8	0	1	0	0	1	0	0	0	0	0
denovo1689	0	0	0	0	0	2	0	0	0	0	0	0	0	0	0	0	0	0	0	0
denovo88	0	0	0	0	0	0	0	0	0	0	0	0	0	0	0	0	0	0	0	0
denovo1725	0	0	0	0	0	0	0	0	0	0	0	0	0	0	0	0	0	0	0	0
denovo1857	0	0	0	0	0	0	0	0	0	0	0	0	0	0	0	0	0	0	0	0
denovo779	0	0	0	0	0	0	0	0	0	1	2	5	1	1	0	0	0	0	0	0
denovo573	0	0	0	0	0	0	0	0	0	0	0	0	0	0	0	0	0	0	0	0
denovo593	0	0	0	0	0	0	0	0	0	0	0	0	0	0	0	0	0	0	0	0
denovo1289	0	0	0	0	0	0	0	0	0	0	0	0	0	0	0	0	0	0	0	0
denovo1163	0	0	0	0	0	0	0	0	0	0	0	0	0	0	0	0	0	0	0	0
denovo1321	0	0	0	0	0	0	0	0	0	0	0	0	0	0	0	0	0	0	0	0
denovo1457	0	0	0	0	0	0	0	0	0	0	0	0	0	0	0	0	0	0	0	0
denovo2	1	2	6	3	1	0	1	2	0	0	0	0	0	0	0	0	0	0	0	0
denovo459	0	0	0	0	0	0	0	0	0	0	0	0	0	0	0	0	0	0	0	0
denovo434	0	0	0	0	0	0	0	0	0	0	0	0	0	0	0	0	0	0	0	0
denovo1287	0	0	0	0	0	0	0	0	0	0	0	0	0	0	0	0	0	0	0	0
denovo1178	0	0	0	0	2	0	0	0	0	0	0	0	2	9	0	0	0	0	5	0
denovo998	0	0	0	0	0	0	0	0	0	0	0	0	0	0	0	0	0	0	0	0
denovo741	3	0	0	0	1	0	0	3	0	0	0	0	0	0	0	0	0	0	0	0
denovo567	0	0	0	0	0	0	0	1	0	0	0	0	0	0	0	0	0	0	0	0
denovo1016	0	0	0	0	0	0	0	0	0	0	0	0	0	0	0	0	0	0	0	0
denovo1280	0	0	0	0	0	0	0	0	0	0	0	0	0	0	0	0	0	0	0	0
denovo2151	0	0	0	0	0	0	0	0	0	0	0	0	0	0	0	0	0	0	0	0
denovo1967	4	1	0	0	1	0	2	0	0	0	0	0	0	0	0	0	0	2	0	0
denovo463	0	1	0	0	0	0	0	0	1	1	0	0	0	1	1	0	0	1	0	0
denovo695	0	0	0	0	0	0	0	0	0	0	0	0	2	0	0	0	0	0	0	0
denovo303	0	0	0	0	0	0	0	0	0	0	0	0	0	0	0	0	0	0	0	0
denovo1186	0	0	1	0	0	0	0	0	0	0	0	0	0	0	0	0	0	0	0	0
denovo1195	0	0	0	0	0	0	0	0	0	0	0	0	0	0	0	0	0	0	0	0
denovo331	1	0	1	0	0	4	0	1	1	0	0	0	0	0	0	0	0	0	0	0
denovo510	7	0	0	0	0	0	0	0	0	0	0	0	0	0	0	0	0	0	0	0
denovo296	1	0	5	0	2	3	0	0	0	0	0	0	0	0	0	0	1	0	0	1
denovo1823	0	0	0	0	0	0	0	0	0	0	0	0	1	0	0	0	0	0	0	0
denovo584	0	0	0	0	0	0	0	0	0	0	0	0	0	0	0	0	0	0	0	0
denovo1298	0	0	0	0	0	0	0	0	0	0	0	0	0	0	0	0	0	0	0	0
denovo507	0	0	0	0	0	0	0	0	0	0	0	0	0	0	0	0	0	0	0	1
denovo462	0	0	0	0	0	0	0	0	0	0	0	0	0	0	0	0	0	0	0	0
denovo536	0	0	0	1	0	0	0	1	0	0	0	2	0	0	0	0	0	0	0	0
denovo1848	0	0	0	0	0	0	0	0	0	0	0	0	0	0	0	0	0	0	0	0
denovo149	0	0	0	0	0	0	0	0	0	0	0	0	0	0	0	0	0	0	0	0
denovo1303	0	0	0	0	0	0	0	0	0	0	0	0	1	0	0	0	0	0	0	0
denovo1566	0	0	0	0	0	0	0	0	0	0	0	1	0	0	0	0	0	0	0	0
denovo1488	0	0	0	2	0	0	0	0	0	0	0	2	1	1	0	0	0	0	0	2
denovo706	0	0	0	0	0	0	0	0	0	0	0	0	0	0	0	0	0	0	0	0
denovo218	6	0	0	0	0	2	1	2	0	0	0	0	0	0	0	1	0	0	0	0
denovo322	0	0	0	2	0	0	0	0	0	4	1	3	0	0	1	0	0	0	0	0
denovo165	0	0	0	0	0	0	0	0	0	0	0	0	0	0	1	1	0	1	0	0
denovo197	0	0	0	0	0	0	0	0	0	0	0	0	0	0	0	0	0	0	0	0
denovo508	0	0	0	0	0	0	0	0	0	0	0	0	0	0	0	0	0	0	0	0
denovo601	0	0	0	2	4	1	0	1	0	0	0	0	0	0	0	2	0	0	3	1
denovo942	0	0	0	0	0	0	0	0	0	0	0	0	0	0	0	0	0	0	0	0
denovo1218	0	0	5	1	4	0	0	0	0	0	0	0	1	0	0	2	0	0	0	0
denovo631	0	0	0	0	0	0	0	0	1	2	1	4	0	0	0	0	0	0	0	0
denovo2156	0	1	0	0	0	0	0	0	0	2	0	0	0	0	1	0	0	0	0	0
denovo2093	0	0	2	0	0	0	0	0	0	0	0	0	0	0	0	0	0	1	0	0
denovo210	0	0	0	0	0	0	0	0	0	0	0	0	0	0	0	0	0	0	0	0
denovo1344	0	0	0	0	0	0	0	0	0	0	0	0	0	0	0	0	0	0	0	0
denovo1648	0	0	0	0	0	0	0	0	0	0	0	0	0	0	0	0	0	0	0	0
denovo966	1	0	0	1	0	0	0	2	0	0	0	0	0	0	0	0	0	0	0	0
denovo1580	0	0	0	0	0	0	0	0	0	0	0	0	0	0	0	0	0	0	0	0
denovo49	0	0	1	0	0	0	1	0	1	4	2	0	0	0	0	0	0	0	0	0
denovo787	0	0	0	0	0	0	0	0	0	0	0	0	0	0	0	0	0	0	0	0
denovo620	0	0	0	0	0	0	0	0	0	0	0	0	0	0	0	0	0	0	0	0
denovo1595	0	1	4	0	0	0	0	1	0	0	0	0	0	0	0	0	0	0	0	0
denovo1200	0	0	0	0	0	0	0	0	0	0	0	0	0	0	0	0	0	0	0	0
denovo1319	0	0	0	0	0	0	0	0	0	0	0	0	0	0	0	0	0	0	0	0
denovo1414	0	0	0	0	0	0	0	0	0	0	0	0	0	0	0	0	0	0	0	0
denovo168	0	0	0	0	0	0	0	0	0	0	0	0	0	0	0	0	0	0	0	1
denovo531	0	0	4	0	1	1	0	1	0	0	0	0	0	1	0	0	0	0	0	0
denovo1435	0	0	0	0	3	0	0	2	0	0	0	0	1	2	0	3	0	0	0	0
denovo639	0	2	0	0	0	0	1	0	0	0	0	0	0	1	0	0	0	0	0	1
denovo1040	0	0	0	0	0	0	0	0	0	0	0	0	0	1	0	0	0	0	0	0
denovo786	0	0	0	0	0	0	0	0	0	0	0	0	0	0	0	0	0	0	0	0
denovo875	0	0	0	0	0	0	0	0	0	0	0	0	0	0	0	0	0	0	0	0
denovo1597	0	0	0	0	0	0	0	0	0	0	0	0	0	0	0	0	0	0	0	0
denovo1646	0	0	0	0	0	0	0	0	0	0	0	0	0	0	0	0	0	0	0	0
denovo1899	0	0	0	0	0	0	0	0	0	0	0	0	0	0	0	0	0	0	0	0
denovo1980	0	0	0	0	0	0	0	0	0	0	0	0	0	0	0	0	0	0	0	0
denovo1302	0	0	0	0	0	0	0	0	0	2	0	3	0	0	0	0	0	0	0	0
denovo1679	0	0	0	0	0	0	0	0	0	0	0	0	0	0	0	0	0	0	0	0
denovo276	0	0	0	0	0	0	0	0	0	0	1	0	0	0	0	0	0	0	0	0
denovo897	0	0	0	0	0	0	0	0	0	0	0	0	0	0	0	0	0	0	0	0
denovo2233	0	0	0	0	0	0	0	0	0	0	0	0	0	0	0	0	0	0	0	0
denovo478	0	0	0	0	0	1	0	0	0	0	0	0	0	0	0	0	0	0	0	0
denovo588	0	0	0	0	0	0	0	0	0	0	0	0	0	0	0	0	0	0	0	0
denovo617	0	0	0	0	0	0	0	0	0	0	0	0	0	0	0	0	0	0	0	0
denovo759	0	0	0	0	0	0	0	0	0	0	0	0	0	0	0	0	0	0	0	0
denovo913	0	0	0	0	0	0	0	0	0	0	0	0	0	0	0	0	0	0	0	0
denovo952	0	0	0	0	0	0	0	0	0	0	0	0	0	0	0	0	0	0	0	0
denovo1193	0	0	0	0	2	1	0	2	0	0	0	0	0	0	0	0	0	0	0	0
denovo1431	0	0	0	0	0	0	0	0	0	0	0	0	1	0	0	0	0	0	1	0
denovo1454	0	0	0	0	0	0	0	0	0	0	0	0	1	0	0	0	0	0	0	0
denovo1620	0	0	0	0	0	0	0	0	0	0	0	0	0	0	0	0	0	0	0	0
denovo2047	0	0	0	0	0	0	0	0	0	0	0	0	0	0	0	0	0	0	0	0
denovo1906	0	0	0	2	0	0	1	0	0	0	0	2	0	2	0	0	0	0	0	0
denovo753	0	0	0	0	0	0	0	0	3	1	0	0	0	0	0	0	0	0	0	0
denovo2069	0	0	0	7	0	0	0	0	0	0	0	0	0	0	0	0	0	0	0	0
denovo1330	0	0	0	0	0	0	1	0	0	0	0	0	0	0	0	0	0	0	0	0
denovo2063	0	0	2	0	0	0	0	1	0	0	0	0	0	0	0	0	0	0	0	0
denovo368	0	0	0	0	0	0	0	0	0	0	0	0	0	0	0	0	0	0	0	0
denovo1271	0	0	0	0	0	0	0	0	0	2	0	0	0	0	0	0	0	1	0	0
denovo1328	2	0	0	0	0	0	0	0	1	0	0	0	0	0	0	0	0	0	0	0
denovo2010	0	0	0	0	0	0	0	0	0	0	0	0	0	0	0	0	0	0	0	0
denovo2247	0	0	0	0	0	0	0	0	0	0	0	0	0	0	0	0	0	0	0	0
denovo2166	0	0	0	0	0	0	0	0	0	0	0	0	0	0	0	0	0	0	0	0
denovo1292	0	0	0	0	0	0	0	0	0	1	0	0	2	0	0	0	0	0	0	0
denovo2232	0	0	0	1	0	0	0	0	0	0	0	0	0	0	0	1	0	0	0	0
denovo1	0	0	0	0	0	0	0	0	0	0	0	0	0	0	0	0	0	0	0	0
denovo313	0	0	0	0	0	0	0	0	0	0	0	0	0	0	0	0	0	0	0	0
denovo1176	0	0	2	0	0	3	0	3	0	0	0	0	0	0	0	0	0	0	0	0
denovo1269	0	0	0	0	0	0	0	0	0	0	0	0	0	0	0	0	0	0	0	0
denovo1381	0	0	0	0	0	0	0	0	0	0	0	0	0	0	0	0	0	0	0	0
denovo1447	0	0	0	0	0	0	0	0	0	0	0	0	0	0	0	0	0	0	0	0
denovo1465	0	0	0	0	0	0	0	0	0	0	0	0	0	0	0	0	0	0	0	0
denovo1683	0	0	0	0	0	0	0	0	0	0	0	0	0	0	0	0	0	0	0	0
denovo1726	0	0	0	0	0	0	0	0	0	0	0	0	0	0	0	0	0	0	0	0
denovo1849	0	0	0	0	0	0	0	0	0	0	0	0	0	0	0	0	0	0	0	0
denovo1915	0	0	0	0	0	0	0	0	0	0	0	0	0	0	0	0	0	0	0	0
denovo1940	0	0	0	0	0	0	0	0	0	0	0	0	0	0	0	0	0	0	0	0
denovo1984	0	0	0	0	0	0	0	0	0	0	0	0	0	0	0	0	0	0	0	0
denovo2196	0	1	0	0	1	0	1	0	0	0	0	0	0	0	0	0	0	0	0	0
denovo419	0	0	0	0	0	0	0	0	0	0	0	0	0	0	0	0	0	0	0	0
denovo537	0	0	0	0	0	0	0	0	0	0	0	0	0	0	0	0	0	0	0	0
denovo375	0	0	1	0	0	0	0	0	0	0	0	0	0	0	0	0	0	0	0	0
denovo697	0	0	0	0	0	0	0	0	0	0	0	3	0	0	0	0	0	0	0	0
denovo63	0	0	0	0	0	0	0	0	0	0	0	2	0	0	0	0	0	0	0	0
denovo152	0	0	0	0	0	0	0	0	0	0	0	0	0	0	0	0	0	0	0	0
denovo252	0	0	0	0	0	0	0	0	0	0	0	0	0	0	0	0	0	0	0	0
denovo316	0	0	0	0	0	0	0	0	0	0	0	0	0	0	0	0	0	0	0	0
denovo665	0	0	0	0	0	0	0	0	0	0	0	0	0	0	0	0	0	0	0	0
denovo1005	0	0	0	0	0	0	0	0	0	0	0	0	0	0	0	0	0	0	0	0
denovo1056	0	0	0	0	0	0	0	0	0	0	0	0	0	0	0	0	0	0	0	0
denovo1124	0	0	0	0	0	0	0	0	0	0	0	0	0	0	0	0	0	0	0	0
denovo1198	0	0	0	0	0	0	0	0	0	0	0	0	0	0	0	0	0	0	0	0
denovo1235	2	0	0	0	0	2	0	0	0	0	0	0	0	0	0	1	0	0	1	0
denovo1265	0	0	0	0	0	0	0	0	0	0	0	0	0	0	0	0	0	0	0	0
denovo1470	0	0	0	0	0	0	0	0	0	0	0	0	0	0	0	0	0	0	0	0
denovo1654	0	0	0	0	0	0	0	0	0	0	0	0	0	0	0	0	0	0	0	0
denovo1667	0	0	0	0	0	0	0	0	0	0	0	0	0	0	0	0	0	0	0	0
denovo1767	0	0	0	0	0	0	0	0	0	0	0	0	0	0	0	0	0	0	0	0
denovo1795	0	0	0	0	0	0	0	0	0	0	0	0	0	0	0	0	0	0	0	0
denovo2022	0	0	0	0	0	0	0	0	0	0	0	0	0	0	0	0	0	0	0	0
denovo2131	0	0	0	0	0	0	0	0	0	0	0	0	0	0	0	0	0	0	0	0
denovo2168	0	0	0	0	0	0	0	0	0	0	0	0	0	0	0	0	0	0	0	0
denovo1997	0	0	0	3	0	0	0	0	0	0	0	0	0	0	0	0	0	0	0	0
denovo1121	0	0	0	0	0	0	0	0	0	0	0	0	0	0	0	0	2	0	0	0
denovo2040	0	0	0	0	1	0	0	0	0	0	0	0	1	0	0	0	1	0	0	0
denovo1638	1	0	0	0	0	0	0	0	0	0	0	0	0	0	0	0	1	1	0	0
denovo1085	0	0	0	0	0	0	0	0	0	0	0	0	0	0	0	0	0	0	0	0
denovo460	0	0	0	0	0	0	0	0	0	0	0	0	0	0	0	0	0	0	0	0
denovo2225	0	1	0	0	0	1	0	0	0	0	0	0	0	0	0	0	0	0	0	0
denovo594	0	0	0	0	0	1	0	4	0	0	0	0	0	0	0	1	0	0	0	0
denovo1111	0	0	0	0	0	0	0	0	0	0	0	0	0	0	0	0	0	0	0	0
denovo1905	0	0	0	0	0	0	0	0	0	0	0	0	0	0	0	0	0	0	0	0
denovo373	0	0	0	0	0	0	0	0	0	0	0	0	0	0	0	0	0	0	0	0
denovo466	0	0	0	0	0	0	0	0	0	0	0	0	0	0	0	0	0	0	0	0
denovo677	0	1	0	0	0	0	0	0	0	0	0	0	2	0	0	0	0	0	0	0
denovo687	0	0	0	0	0	0	0	0	0	0	0	0	0	0	0	0	0	0	0	0
denovo837	0	0	0	0	0	0	0	0	0	0	0	0	0	0	0	0	0	0	0	0
denovo911	0	0	0	0	0	0	0	0	0	0	0	0	0	0	0	0	0	0	0	0
denovo1007	0	0	0	0	0	0	0	0	0	0	0	0	0	0	0	0	0	0	0	0
denovo1021	0	0	0	0	0	0	0	0	0	0	0	0	0	0	0	0	0	0	0	0
denovo1050	0	0	0	0	0	0	0	0	0	0	0	0	0	0	0	0	0	0	0	0
denovo1083	0	0	0	0	0	0	0	0	0	0	0	0	0	0	0	0	0	0	0	0
denovo1114	0	0	0	0	0	0	0	0	0	0	0	0	0	0	0	0	0	0	0	0
denovo1355	0	0	0	0	0	0	0	0	0	0	0	0	0	0	0	0	0	0	0	0
denovo1358	1	1	0	0	0	0	1	0	0	0	0	0	0	0	0	0	0	0	0	0
denovo1817	0	0	0	0	0	0	0	0	0	0	0	0	0	1	0	1	0	0	0	1
denovo2287	0	0	0	0	0	0	0	0	0	0	0	0	0	0	0	0	0	0	0	0
denovo1242	0	0	1	0	0	0	0	0	0	0	0	0	1	1	0	0	0	0	1	1
denovo2274	0	1	0	0	2	0	0	0	0	0	0	0	0	0	0	0	0	0	0	0
denovo2324	0	0	0	0	0	0	0	0	0	0	0	0	0	0	0	0	0	0	0	0
denovo42	4	0	0	0	0	0	0	0	0	0	0	0	0	0	0	0	0	0	0	0
denovo721	0	0	0	0	0	0	0	0	2	0	0	1	0	0	0	0	0	0	0	0
denovo901	0	0	0	0	0	0	0	1	0	0	0	0	0	1	0	0	0	0	0	1
denovo1393	0	0	0	0	0	0	0	0	0	0	0	0	0	0	0	0	0	0	0	0
denovo1015	0	0	0	0	1	0	0	0	0	0	0	0	0	0	0	1	0	0	0	0
denovo2079	0	0	1	0	0	0	0	0	0	0	0	0	0	0	0	0	0	0	0	0
denovo258	0	0	1	0	0	1	0	0	1	0	1	0	0	0	0	1	0	0	0	0
denovo1157	0	0	0	0	0	0	0	1	0	0	0	0	0	0	0	0	0	0	0	0
denovo123	0	0	0	0	0	0	0	0	0	0	0	0	0	0	0	0	0	0	0	0
denovo192	0	0	0	0	0	0	0	0	0	0	0	0	0	0	0	0	0	0	0	0
denovo273	0	0	0	0	0	0	0	0	0	0	0	0	0	0	0	1	0	0	0	0
denovo334	0	0	0	0	0	0	0	0	0	0	0	0	0	0	0	0	0	0	0	0
denovo351	0	0	0	0	0	0	0	0	0	0	0	0	0	0	0	0	0	0	0	0
denovo669	0	0	0	0	0	0	0	0	0	0	0	0	0	0	0	0	0	0	0	0
denovo726	0	0	0	0	0	0	0	0	0	0	0	0	0	0	0	0	0	0	0	0
denovo785	0	0	0	0	0	0	0	0	0	0	0	0	0	0	0	0	0	0	0	0
denovo855	0	0	0	0	0	0	0	0	0	0	0	0	0	0	0	0	0	0	0	0
denovo904	0	0	0	0	2	0	0	0	0	0	0	0	0	0	0	0	0	0	1	0
denovo1095	0	0	0	0	0	0	0	0	0	0	0	0	0	0	0	0	0	0	0	0
denovo1285	0	0	0	0	0	0	0	0	0	0	0	0	0	0	0	0	0	0	0	0
denovo1383	0	0	0	0	0	0	0	0	0	0	0	0	0	0	0	0	0	0	0	0
denovo1390	0	0	0	0	0	0	0	0	0	0	0	0	0	0	0	0	0	0	0	0
denovo1452	0	0	0	0	0	0	0	0	0	0	0	0	0	0	0	0	0	0	0	0
denovo1624	0	0	0	0	0	0	0	0	0	0	0	0	0	0	0	0	0	0	0	0
denovo1738	0	0	0	0	0	0	0	0	0	0	0	0	0	0	0	0	0	0	0	0
denovo1855	0	0	0	0	0	0	0	0	0	0	0	0	0	0	0	0	0	0	0	0
denovo1910	0	0	0	0	0	0	0	0	0	0	0	0	0	0	0	0	0	0	0	0
denovo2015	0	0	0	0	0	0	0	0	0	0	0	0	0	0	0	0	0	0	0	0
denovo1145	0	0	0	0	0	0	0	0	0	0	0	2	2	0	0	0	0	0	0	0
denovo557	0	0	0	0	0	0	0	0	0	0	0	0	0	0	0	0	0	0	0	0
denovo1197	0	0	0	0	0	0	0	0	0	2	0	2	0	0	0	0	0	0	0	0
denovo770	0	0	0	0	0	0	0	0	0	0	0	0	0	0	0	0	0	0	0	0
denovo304	0	0	0	0	0	0	0	0	0	0	0	0	0	0	0	0	0	0	0	0
denovo738	0	2	0	0	0	0	0	1	0	1	0	0	0	0	0	0	0	0	0	0
denovo987	0	0	0	0	0	0	0	0	0	0	0	0	0	0	0	0	0	0	0	0
denovo2275	0	0	0	3	0	0	0	0	0	0	0	0	0	0	1	0	0	0	0	0
denovo21	0	0	0	0	0	0	0	0	0	0	0	0	0	0	0	0	0	0	0	0
denovo302	0	0	0	0	0	0	0	0	0	0	0	0	0	0	0	0	0	0	0	0
denovo761	0	0	0	0	0	0	0	0	0	0	0	0	0	0	0	0	0	0	0	0
denovo1171	0	0	0	0	0	0	0	0	0	0	0	0	0	0	0	0	0	0	0	0
denovo2018	2	0	0	0	0	0	0	0	0	0	0	0	0	0	0	0	0	0	0	0
denovo163	0	0	0	0	0	0	0	0	0	0	0	0	0	0	0	0	0	0	0	0
denovo195	0	0	0	0	0	0	0	0	0	0	0	0	1	0	0	0	0	0	0	3
denovo335	0	0	0	0	0	0	0	0	0	0	0	0	0	0	0	0	0	0	0	0
denovo446	0	0	0	0	0	0	0	0	0	0	0	0	0	0	0	0	0	0	0	0
denovo555	0	0	0	0	0	0	0	0	0	0	0	0	0	0	0	0	0	0	0	1
denovo597	0	0	0	0	0	0	0	0	0	0	0	0	0	0	0	0	0	0	0	0
denovo749	0	0	0	0	0	0	0	0	0	0	0	0	0	0	0	0	0	0	0	0
denovo816	0	0	0	0	0	0	0	0	0	0	0	0	0	0	0	0	0	0	0	0
denovo822	0	0	0	0	0	0	0	0	0	0	0	0	0	0	0	0	0	0	0	0
denovo1065	0	0	0	0	0	0	0	0	0	0	0	0	0	0	0	0	0	0	0	0
denovo1281	0	0	0	0	0	0	0	0	0	0	0	0	0	0	0	0	0	0	0	0
denovo1294	0	0	0	0	0	0	0	0	0	0	0	0	0	0	0	0	0	0	0	0
denovo1334	0	0	0	0	0	0	0	0	0	0	0	0	0	0	0	0	0	0	0	0
denovo1343	0	0	0	0	0	0	0	0	0	0	0	0	0	0	0	0	0	0	0	0
denovo1609	0	0	0	0	0	0	0	0	0	0	0	0	0	0	0	0	0	0	0	0
denovo1765	0	0	0	0	0	0	0	0	0	0	0	0	0	0	0	0	0	0	0	0
denovo1942	0	0	0	0	0	0	0	0	0	0	0	0	0	0	0	0	0	0	0	0
denovo2140	0	0	0	0	0	0	0	0	0	0	0	0	0	0	0	0	0	0	0	0
denovo2158	0	0	0	0	0	0	0	0	0	0	0	0	0	0	0	0	0	0	0	0
denovo1115	0	0	0	0	0	0	0	0	0	0	0	0	0	0	0	0	0	0	0	0
denovo1930	0	0	0	0	0	0	0	0	0	0	0	0	0	0	0	0	0	0	0	0
denovo505	0	0	0	1	0	0	0	0	0	0	0	0	1	1	0	0	0	0	0	0
denovo840	0	0	0	0	0	0	0	1	0	0	0	0	0	0	0	0	0	0	0	0
denovo795	0	0	0	0	0	0	0	0	0	0	0	0	0	0	0	0	0	0	0	0
denovo2129	0	0	0	0	2	0	0	0	0	0	0	0	0	0	0	0	0	0	1	0
denovo538	0	0	0	0	2	0	0	0	0	0	0	1	0	0	0	0	0	0	0	0
denovo1196	0	0	0	0	0	1	0	0	0	0	0	0	0	0	0	0	0	0	0	0
denovo2134	0	0	0	0	0	0	0	0	0	0	0	0	0	0	0	0	0	0	0	0
denovo2282	0	0	0	0	0	0	0	0	0	0	0	0	0	0	0	0	0	0	0	0
denovo148	0	0	0	0	0	0	0	0	0	0	0	0	0	0	0	0	0	0	0	0
denovo2286	0	0	0	0	0	0	0	0	0	0	0	0	0	1	0	0	0	0	0	0
denovo1471	0	0	0	0	0	0	0	0	0	0	0	0	0	0	0	0	0	0	0	0
denovo324	0	0	0	0	0	0	0	0	0	0	0	0	0	0	0	0	0	0	0	0
denovo938	0	0	0	0	0	0	0	0	0	0	0	0	1	0	0	0	0	0	0	0
denovo1088	0	0	0	0	2	0	0	0	0	0	0	0	0	0	0	0	0	0	0	0
denovo140	0	0	0	0	0	0	0	0	0	0	0	0	0	0	0	0	0	0	0	0
denovo1101	0	0	0	0	0	0	0	1	0	0	0	0	0	0	0	0	0	0	0	0
denovo1911	0	0	0	0	0	0	0	0	0	0	0	0	0	0	0	0	0	0	0	0
denovo179	0	0	0	0	0	0	0	0	0	0	0	0	0	0	0	0	0	0	0	0
denovo402	0	0	0	0	0	0	0	0	0	0	0	0	0	0	0	0	0	0	0	0
denovo487	0	0	0	0	0	0	0	0	0	0	0	0	0	0	1	0	0	0	0	0
denovo558	0	0	0	0	0	0	0	0	0	0	0	0	0	0	0	0	0	0	0	0
denovo691	0	0	0	0	0	0	0	0	0	0	0	0	0	0	0	0	0	0	0	0
denovo1052	0	1	0	0	0	0	0	0	0	0	0	0	0	0	0	0	0	0	0	2
denovo1081	0	0	0	0	0	0	0	0	0	0	0	0	0	0	0	0	0	0	0	0
denovo1283	0	0	0	0	0	0	0	0	0	0	0	0	0	0	0	0	0	0	0	0
denovo1340	0	0	0	0	0	0	0	0	0	0	0	0	0	0	0	0	0	0	0	0
denovo1422	0	0	0	0	0	0	0	0	0	0	0	0	0	0	0	0	0	0	0	0
denovo1688	0	0	0	0	0	0	0	1	0	0	0	0	0	1	0	0	0	0	0	0
denovo1858	0	0	0	0	0	0	0	0	0	0	0	0	0	0	0	0	0	0	0	0
denovo1907	0	0	0	0	0	0	0	0	0	0	0	0	0	0	0	0	0	0	0	0
denovo2130	0	0	0	0	0	0	0	0	0	0	0	0	0	0	0	0	0	0	0	0
denovo2182	0	0	0	0	0	0	0	0	0	0	0	0	0	0	0	0	0	0	0	0
denovo2299	0	0	0	0	0	0	0	0	0	0	0	0	0	0	0	0	0	0	0	0
denovo2329	0	0	0	0	0	0	0	0	0	0	0	0	0	0	0	0	0	0	0	0
denovo700	0	0	0	0	0	0	0	0	0	0	0	1	0	0	1	0	0	0	0	0
denovo225	0	0	0	0	1	1	0	0	0	0	0	0	0	0	0	0	0	0	0	0
denovo95	0	0	0	0	0	0	0	0	0	0	0	0	0	0	0	0	0	0	0	0
denovo1286	0	0	0	0	2	0	0	0	0	0	0	0	0	0	0	0	0	0	0	0
denovo1945	0	0	0	0	0	0	0	0	0	0	0	0	0	0	0	0	0	0	0	0
denovo1696	1	0	0	0	0	0	0	0	0	0	0	0	0	0	0	0	0	0	0	0
denovo2002	1	0	0	0	0	0	0	0	0	0	0	0	0	0	0	1	0	0	0	0
denovo60	0	0	0	0	0	0	0	0	0	0	0	0	0	0	0	0	0	0	0	0
denovo157	0	0	0	0	0	0	0	0	0	0	0	0	0	0	0	0	0	0	0	0
denovo396	0	0	0	0	0	0	0	0	0	0	0	0	0	0	0	0	0	0	0	0
denovo405	0	0	0	0	0	0	0	0	0	0	0	0	0	0	0	0	0	0	0	0
denovo980	0	0	0	0	0	0	0	0	0	0	0	0	0	0	0	0	0	0	0	0
denovo1060	0	0	0	0	0	0	0	0	0	0	0	0	0	0	0	0	0	0	0	0
denovo1179	0	0	0	0	0	0	0	0	0	0	0	0	0	0	0	2	0	0	0	0
denovo1356	0	0	0	0	0	0	0	0	0	0	0	0	0	0	0	0	0	0	0	0
denovo1377	0	0	0	0	0	0	0	0	0	0	0	0	0	0	0	0	0	0	0	0
denovo1557	0	0	0	0	0	0	0	0	0	0	0	0	0	0	0	0	0	0	0	0
denovo1841	0	0	0	0	0	0	0	0	0	0	0	0	0	0	0	0	0	0	0	0
denovo1973	0	0	0	0	0	0	0	0	0	0	0	0	0	0	0	0	0	0	0	0
denovo2019	0	0	0	0	0	0	0	0	0	0	0	0	0	0	0	0	0	0	0	0
denovo2194	0	0	0	0	0	0	0	0	0	0	0	0	0	0	0	0	0	0	0	0
denovo2255	0	0	0	0	0	0	0	0	0	0	0	0	0	0	0	0	0	0	0	0
denovo2272	0	0	0	0	0	0	0	0	0	0	0	0	0	0	0	0	0	0	0	0
denovo1194	0	0	0	0	0	0	0	0	0	0	0	0	0	0	0	0	0	0	0	0
denovo671	0	0	0	0	0	0	0	0	0	0	0	0	0	0	0	0	0	0	0	0
denovo1920	0	0	0	0	0	0	0	0	0	0	0	0	0	0	0	0	0	0	0	0
denovo1861	0	0	0	0	0	0	0	0	0	0	0	0	0	0	1	0	0	0	0	0
denovo704	0	0	0	0	0	0	0	0	0	0	0	0	0	1	0	0	0	0	0	0
denovo1255	0	0	0	0	0	0	0	0	0	0	0	0	0	0	0	0	0	1	0	0
denovo2026	0	0	0	1	0	0	0	0	0	0	0	0	0	0	0	0	0	0	0	0
denovo502	0	0	0	0	0	0	0	0	0	0	0	0	0	0	0	0	0	0	0	0
denovo1709	0	0	0	0	0	0	0	0	0	0	0	0	0	0	0	0	0	0	0	0
denovo2208	0	0	0	0	0	0	0	0	0	0	0	0	0	0	0	0	0	0	0	0
denovo188	0	0	0	0	0	0	0	0	0	0	0	0	0	0	0	0	0	0	0	0
denovo1866	0	0	0	0	0	1	0	0	0	0	0	0	0	0	0	0	0	0	0	0
denovo417	0	0	0	0	0	0	0	0	0	0	0	0	0	0	0	1	0	0	0	0
denovo374	0	0	0	0	0	0	0	0	0	0	0	0	0	0	0	0	0	0	0	0
denovo431	0	0	0	0	0	0	0	0	0	0	0	0	0	0	0	0	0	0	0	0
denovo1867	0	0	0	0	0	0	0	0	0	0	0	0	0	0	0	0	0	0	0	0
denovo626	0	0	0	0	1	0	0	0	0	0	0	0	0	0	0	0	0	0	0	0
denovo67	0	0	0	0	0	0	0	0	0	0	0	0	0	0	0	0	0	0	0	0
denovo643	0	0	0	0	0	0	0	0	0	0	0	0	0	0	0	0	0	0	0	0
denovo748	0	0	0	0	0	0	0	0	0	0	0	0	0	0	0	0	0	0	0	0
denovo905	0	0	0	0	0	0	0	0	0	0	0	0	0	0	0	0	0	0	0	0
denovo1300	0	0	0	0	0	0	0	0	0	0	0	0	0	0	0	0	0	0	0	0
denovo1520	0	0	0	0	0	0	0	0	0	0	0	1	0	0	0	0	0	0	0	0
denovo1579	0	0	0	0	0	0	0	0	0	0	0	0	0	0	0	0	0	0	0	0
denovo1950	0	0	0	0	0	0	0	0	0	0	0	0	0	0	0	0	0	0	0	0
denovo1995	0	0	0	0	0	0	0	0	0	0	0	0	0	0	0	0	0	0	0	0
denovo2084	0	0	0	0	0	0	0	0	0	0	0	0	0	0	0	0	0	0	0	0
denovo2110	0	0	0	0	0	0	0	0	0	0	0	0	0	0	0	0	0	0	0	0

## Sheet: nematostella_401
otu_id	male.polyp.401.3	female.polyp.401.4	male.polyp.401.5	female.polyp.401.2	male.polyp.401.2	female.polyp.401.1	female.polyp.401.3	male.polyp.401.4
denovo1473	71	628	722	503	555	580	658	867
denovo767	0	0	0	0	1	0	0	0
denovo1209	66	359	60	125	54	124	85	254
denovo2187	60	67	3	447	89	302	283	1
denovo2298	0	4	3	0	0	2	1	1
denovo1576	752	302	165	112	160	75	157	41
denovo2214	1	1	2	2	2	1	0	0
denovo2325	3	1	10	6	5	4	1	18
denovo898	0	0	0	0	0	0	0	0
denovo1643	0	0	0	0	0	0	1	0
denovo1042	0	0	2	3	1	0	3	0
denovo2266	0	0	2	0	0	0	1	4
denovo1948	0	0	0	0	0	0	0	0
denovo219	0	0	12	0	4	1	0	4
denovo194	171	2	5	29	6	22	0	14
denovo1304	14	1	43	2	10	4	3	4
denovo583	0	0	0	0	0	0	0	0
denovo1172	0	0	0	0	0	0	0	0
denovo541	3	2	10	5	9	2	3	4
denovo1325	79	65	67	26	190	243	228	5
denovo1601	0	0	1	0	0	0	0	0
denovo250	0	1	10	15	5	3	4	1
denovo1903	0	2	0	1	1	1	0	1
denovo864	0	0	0	0	0	0	0	0
denovo2021	0	1	4	1	6	9	4	10
denovo1256	0	0	0	0	0	0	0	0
denovo1020	0	0	0	0	0	0	1	0
denovo856	0	0	0	0	0	0	0	0
denovo2149	11	9	55	7	41	6	9	46
denovo1925	0	0	0	0	0	0	0	0
denovo1353	0	0	0	1	0	0	0	0
denovo1657	76	1	5	10	29	14	4	21
denovo522	0	0	3	5	3	5	0	5
denovo2209	2	7	130	40	91	19	9	1
denovo1594	1	0	0	0	1	0	0	0
denovo2006	4	2	9	59	32	18	1	8
denovo2271	13	1	1	5	2	2	1	0
denovo1560	0	0	0	0	0	0	0	0
denovo1363	0	0	0	0	0	1	0	0
denovo228	0	0	0	0	0	1	0	0
denovo941	21	1	26	13	61	9	3	63
denovo2294	0	0	12	3	5	2	0	2
denovo173	0	0	0	0	0	0	0	0
denovo1147	0	0	0	0	4	1	0	0
denovo93	18	0	4	10	10	6	5	3
denovo1540	5	0	1	0	0	0	0	0
denovo1320	1	3	2	0	0	0	0	1
denovo352	0	0	0	0	0	0	0	0
denovo1152	1	0	2	4	1	1	0	1
denovo756	0	0	1	2	0	0	0	0
denovo698	0	0	0	0	0	0	0	0
denovo2280	0	2	0	5	32	4	4	8
denovo670	1	0	4	0	0	2	0	5
denovo386	0	0	0	0	0	0	0	0
denovo1024	17	0	15	2	3	2	2	42
denovo317	0	0	1	0	0	0	0	0
denovo1727	5	0	0	0	0	0	1	2
denovo1244	0	0	0	0	0	0	1	0
denovo2057	0	0	4	0	1	0	0	0
denovo249	7	0	1	0	0	0	0	1
denovo1659	0	0	0	0	0	0	0	0
denovo2157	0	0	0	0	0	0	0	0
denovo1656	1	1	0	2	0	0	2	0
denovo1645	3	13	25	2	1	0	2	16
denovo383	0	0	0	0	0	0	0	0
denovo346	0	0	0	0	0	0	0	0
denovo612	0	0	0	0	0	0	0	0
denovo1741	1	0	1	0	0	0	0	0
denovo619	0	0	0	0	0	0	0	0
denovo98	6	0	1	1	3	0	0	5
denovo805	0	0	0	0	0	0	0	0
denovo2080	0	0	0	0	0	0	0	0
denovo1758	0	0	3	0	1	2	0	0
denovo393	6	3	11	3	6	1	0	1
denovo1828	8	1	0	0	0	2	0	1
denovo692	0	0	0	0	0	0	0	0
denovo450	0	1	3	0	1	0	2	1
denovo161	2	0	0	2	0	1	1	0
denovo1522	0	0	1	0	0	0	0	0
denovo1062	0	0	0	0	0	0	0	0
denovo556	1	0	0	0	0	0	0	0
denovo51	0	0	0	0	0	0	0	0
denovo280	4	0	0	0	1	1	0	0
denovo2118	0	0	0	0	0	0	0	0
denovo1786	1	0	2	0	4	0	1	0
denovo1160	0	0	0	0	0	0	0	0
denovo1745	0	0	0	0	0	0	0	0
denovo1824	0	0	0	0	0	0	0	0
denovo1496	0	0	8	3	3	0	0	0
denovo1892	0	0	0	0	0	0	0	0
denovo861	5	0	0	0	1	1	0	0
denovo3	0	0	1	0	0	0	0	0
denovo1226	0	0	0	0	0	0	0	0
denovo2081	0	0	0	0	4	1	0	2
denovo1870	10	0	4	2	5	1	0	2
denovo256	0	0	0	0	0	0	0	0
denovo1485	0	0	0	0	0	0	0	0
denovo983	0	0	0	0	0	0	0	0
denovo1708	0	0	0	0	0	0	0	0
denovo1349	0	0	0	0	2	0	0	0
denovo686	0	0	0	0	0	0	0	0
denovo2125	1	0	0	2	2	0	0	0
denovo353	0	0	0	0	0	0	0	0
denovo1239	0	1	1	0	3	3	3	0
denovo243	0	0	0	0	0	0	0	1
denovo1851	0	0	0	0	0	0	0	0
denovo1439	0	0	0	0	0	0	0	0
denovo642	0	3	0	0	0	2	0	0
denovo1094	0	0	0	0	0	0	0	0
denovo2009	0	0	0	0	0	0	0	0
denovo1329	0	0	0	0	0	0	0	0
denovo1428	13	0	3	5	9	3	0	0
denovo1750	0	0	0	0	0	0	0	0
denovo1825	0	0	0	0	0	0	0	0
denovo1336	0	0	0	0	0	0	0	0
denovo1814	0	0	0	0	0	0	0	0
denovo1293	0	1	0	1	0	0	0	2
denovo1564	13	0	0	3	3	0	0	4
denovo709	0	0	0	0	0	0	0	0
denovo1276	0	0	0	0	0	0	0	0
denovo1553	0	0	0	0	0	0	0	0
denovo1510	1	4	6	1	2	0	0	8
denovo1219	0	0	0	0	0	0	0	1
denovo1914	0	0	0	0	0	0	0	0
denovo653	0	0	0	0	0	0	0	0
denovo969	0	0	0	0	0	0	0	0
denovo2243	1	0	0	0	0	0	0	0
denovo1112	0	0	0	1	0	0	0	0
denovo1338	0	0	0	0	0	0	0	0
denovo1150	0	0	3	1	1	0	0	0
denovo444	0	0	0	1	0	0	0	0
denovo1066	0	0	0	0	0	0	0	0
denovo389	0	0	0	0	0	0	0	0
denovo1787	0	0	0	0	1	0	0	1
denovo725	0	0	0	0	0	0	0	0
denovo2066	0	0	0	0	0	0	0	0
denovo644	0	0	0	0	0	0	0	0
denovo2268	0	0	0	0	0	0	1	0
denovo202	0	0	0	0	0	0	0	0
denovo1882	0	0	0	0	0	0	0	0
denovo1402	0	0	0	0	0	0	0	0
denovo1017	0	0	0	0	0	0	0	0
denovo1188	0	0	0	0	0	0	0	0
denovo480	0	0	0	0	0	0	0	0
denovo1611	0	0	0	0	0	0	0	0
denovo1159	0	0	0	0	0	0	0	0
denovo370	0	0	0	0	0	0	0	0
denovo377	0	0	0	0	0	0	0	0
denovo422	0	0	0	0	0	0	0	0
denovo208	0	0	0	0	0	0	0	0
denovo1953	0	0	0	0	0	0	0	0
denovo772	0	0	0	0	0	0	0	0
denovo789	0	0	0	0	0	0	0	0
denovo2162	0	0	0	0	0	0	0	0
denovo185	0	0	0	0	2	0	0	0
denovo94	0	0	0	0	0	0	0	0
denovo476	0	0	1	0	0	0	0	0
denovo1312	0	0	0	0	0	0	0	0
denovo1127	0	0	0	0	0	0	0	0
denovo1113	0	0	0	0	0	0	0	0
denovo829	0	0	0	0	0	0	0	0
denovo493	3	0	2	1	1	2	2	1
denovo1419	0	0	0	0	0	0	0	0
denovo1852	0	0	0	0	0	0	0	0
denovo2289	0	0	4	1	1	1	1	1
denovo1565	0	0	0	0	0	0	0	0
denovo511	0	0	0	0	0	0	0	0
denovo105	0	0	0	0	0	0	1	0
denovo1401	0	0	0	0	0	0	0	0
denovo372	0	0	0	0	0	0	0	0
denovo1331	0	0	0	0	0	0	0	0
denovo1610	0	0	1	0	4	0	0	0
denovo1837	0	0	0	0	0	0	0	0
denovo2180	0	0	0	0	0	0	0	0
denovo1563	0	0	0	0	0	0	0	0
denovo1352	0	0	0	0	0	0	0	0
denovo1617	0	0	0	0	0	0	0	0
denovo9	0	0	3	3	3	0	0	0
denovo291	0	0	0	0	0	0	0	0
denovo491	0	0	0	0	0	0	0	0
denovo150	0	0	0	0	0	0	0	0
denovo1234	0	0	0	0	0	0	0	0
denovo80	1	0	2	0	0	0	1	0
denovo1658	0	0	0	0	0	0	0	0
denovo1986	1	1	5	2	1	1	3	0
denovo1682	0	0	0	0	0	0	0	0
denovo835	0	0	0	0	0	0	0	0
denovo1548	0	0	0	0	0	0	0	0
denovo932	0	0	0	0	0	0	0	0
denovo30	0	0	0	0	0	1	0	0
denovo1689	0	0	0	0	0	0	0	0
denovo88	0	0	0	0	0	0	0	0
denovo1725	0	0	0	0	0	0	0	0
denovo1857	0	0	0	0	0	0	0	0
denovo779	0	0	1	0	0	0	0	1
denovo573	0	0	0	0	0	0	0	0
denovo593	0	1	0	0	1	1	0	0
denovo1289	0	0	0	0	0	0	0	0
denovo1163	0	0	0	0	0	0	0	0
denovo1321	0	0	0	0	0	1	0	0
denovo1457	0	0	0	0	2	0	0	1
denovo2	1	1	0	0	0	0	0	0
denovo459	0	0	0	0	0	0	0	0
denovo434	0	0	0	0	0	0	0	0
denovo1287	0	0	0	0	0	0	0	0
denovo1178	0	0	0	0	0	0	0	0
denovo998	0	0	0	0	0	0	0	0
denovo741	0	0	0	0	0	0	0	0
denovo567	0	0	0	0	0	0	0	0
denovo1016	0	0	0	0	0	0	0	0
denovo1280	0	0	0	0	0	0	0	0
denovo2151	0	0	0	0	0	0	0	0
denovo1967	0	1	0	1	0	0	1	0
denovo463	0	0	0	0	0	0	0	0
denovo695	0	0	0	0	0	0	0	0
denovo303	0	0	0	0	0	0	0	0
denovo1186	0	0	0	1	0	1	0	0
denovo1195	0	0	0	0	0	0	0	0
denovo331	0	0	0	1	0	0	0	0
denovo510	0	0	2	0	0	0	0	0
denovo296	1	0	0	1	0	1	0	0
denovo1823	0	0	0	0	0	0	0	0
denovo584	0	0	0	0	0	0	0	0
denovo1298	0	0	0	0	0	0	0	0
denovo507	0	0	0	0	0	0	0	0
denovo462	0	0	0	0	0	0	0	0
denovo536	1	1	0	0	0	1	0	2
denovo1848	0	0	0	7	0	0	0	0
denovo149	0	0	0	0	0	0	0	0
denovo1303	0	0	0	0	0	0	0	0
denovo1566	0	0	1	0	1	1	2	0
denovo1488	0	0	0	0	0	0	0	0
denovo706	0	0	0	0	0	0	0	0
denovo218	0	0	0	0	0	0	0	0
denovo322	0	0	0	0	0	0	0	2
denovo165	0	0	0	1	0	1	0	1
denovo197	0	0	0	0	0	0	0	0
denovo508	0	0	0	0	0	0	0	0
denovo601	0	0	0	0	0	0	0	0
denovo942	0	0	0	0	0	0	0	0
denovo1218	0	0	0	0	0	0	0	0
denovo631	0	0	0	0	0	0	0	0
denovo2156	0	0	0	0	0	0	0	0
denovo2093	0	0	0	0	0	0	0	0
denovo210	0	0	0	0	0	0	0	0
denovo1344	0	0	0	0	0	0	0	0
denovo1648	0	0	0	0	0	0	0	0
denovo966	0	0	1	0	1	0	0	0
denovo1580	0	0	0	0	0	0	0	0
denovo49	0	0	0	0	0	0	0	0
denovo787	0	0	0	0	0	0	0	0
denovo620	0	0	0	0	0	0	0	0
denovo1595	0	1	0	0	0	0	0	0
denovo1200	0	0	0	0	0	0	0	0
denovo1319	0	0	0	0	0	0	0	0
denovo1414	0	0	0	0	0	0	0	0
denovo168	0	0	0	0	0	0	0	0
denovo531	0	0	0	0	0	0	0	0
denovo1435	0	0	0	0	0	0	0	0
denovo639	2	1	0	0	0	0	2	0
denovo1040	0	0	0	0	0	1	0	0
denovo786	0	0	0	0	0	0	0	0
denovo875	0	0	0	0	0	0	0	0
denovo1597	0	0	0	0	0	0	0	0
denovo1646	0	0	0	0	0	0	0	0
denovo1899	0	0	0	0	0	0	0	0
denovo1980	0	0	0	0	0	0	0	0
denovo1302	0	0	0	0	0	0	0	0
denovo1679	4	1	0	0	0	0	0	5
denovo276	0	0	0	0	0	0	0	0
denovo897	0	0	0	0	0	0	0	0
denovo2233	0	1	0	0	0	0	1	0
denovo478	0	0	0	0	0	0	0	0
denovo588	0	0	0	0	0	0	0	0
denovo617	0	0	0	0	0	0	0	0
denovo759	0	0	0	0	0	0	0	0
denovo913	0	0	0	0	0	0	0	0
denovo952	0	0	0	0	0	0	0	0
denovo1193	0	0	0	0	0	0	0	0
denovo1431	0	0	0	0	0	0	0	0
denovo1454	0	1	0	0	0	0	0	0
denovo1620	0	0	0	0	0	0	0	0
denovo2047	0	0	0	0	0	0	0	0
denovo1906	0	0	0	0	0	0	0	0
denovo753	0	0	0	0	0	0	0	0
denovo2069	0	0	0	0	0	0	0	0
denovo1330	0	0	0	0	0	0	0	0
denovo2063	0	0	0	0	0	0	0	0
denovo368	0	0	0	0	0	0	0	0
denovo1271	0	0	2	0	0	2	1	0
denovo1328	2	0	2	0	0	0	0	0
denovo2010	0	0	0	0	0	0	0	0
denovo2247	0	0	0	0	0	0	0	0
denovo2166	0	0	0	1	0	0	0	0
denovo1292	0	0	0	0	0	0	0	0
denovo2232	2	0	0	0	2	0	0	0
denovo1	0	0	0	0	0	0	0	0
denovo313	0	0	0	0	0	0	0	0
denovo1176	0	0	0	0	0	0	0	0
denovo1269	0	0	0	0	0	0	0	0
denovo1381	0	0	0	0	0	0	0	0
denovo1447	0	0	0	0	0	0	0	0
denovo1465	0	0	0	0	0	0	0	0
denovo1683	0	0	0	0	0	0	0	0
denovo1726	0	0	0	0	0	0	0	0
denovo1849	0	0	0	0	0	0	0	0
denovo1915	0	0	0	0	0	0	0	0
denovo1940	0	0	0	0	0	0	0	0
denovo1984	0	0	0	0	0	0	0	0
denovo2196	0	0	0	0	0	0	0	0
denovo419	0	0	0	0	0	0	0	0
denovo537	0	0	0	0	0	0	0	0
denovo375	0	0	0	0	0	0	0	0
denovo697	0	0	0	0	4	0	0	0
denovo63	0	0	0	0	0	0	0	0
denovo152	0	0	0	0	0	0	0	0
denovo252	0	0	0	0	0	0	0	0
denovo316	0	0	0	0	0	0	0	0
denovo665	0	0	0	0	0	0	0	0
denovo1005	0	0	0	0	0	0	0	0
denovo1056	0	0	0	0	0	0	0	0
denovo1124	0	0	0	0	0	0	0	0
denovo1198	0	0	0	0	0	0	0	0
denovo1235	0	0	0	0	1	0	0	0
denovo1265	0	0	0	0	0	0	0	0
denovo1470	0	0	0	0	0	0	0	0
denovo1654	0	0	0	0	0	0	0	0
denovo1667	0	0	0	0	0	0	0	0
denovo1767	0	0	0	0	0	0	0	0
denovo1795	0	0	0	0	0	0	0	0
denovo2022	0	0	0	1	0	0	0	0
denovo2131	0	0	0	0	0	0	0	0
denovo2168	0	0	0	0	0	0	0	0
denovo1997	0	0	0	0	0	0	0	0
denovo1121	0	0	0	0	0	0	0	0
denovo2040	0	0	0	0	0	0	0	0
denovo1638	0	0	0	0	0	0	0	0
denovo1085	0	0	0	0	0	0	0	0
denovo460	0	0	0	0	0	0	0	0
denovo2225	1	0	0	0	1	0	0	1
denovo594	0	0	0	0	0	0	0	0
denovo1111	0	0	0	0	0	0	0	0
denovo1905	0	0	0	1	0	0	0	0
denovo373	0	0	0	0	0	0	0	0
denovo466	0	0	0	0	0	0	0	0
denovo677	0	0	0	0	2	0	0	0
denovo687	0	0	0	0	0	0	0	0
denovo837	0	0	0	0	0	0	0	0
denovo911	0	0	0	0	0	0	0	0
denovo1007	0	0	0	0	0	0	0	0
denovo1021	0	0	0	0	0	0	0	0
denovo1050	0	0	0	0	0	0	0	0
denovo1083	0	0	0	0	0	0	0	0
denovo1114	0	0	0	0	0	0	0	1
denovo1355	0	0	0	0	0	0	0	0
denovo1358	0	0	0	0	0	0	0	0
denovo1817	0	0	0	0	0	0	0	0
denovo2287	0	0	0	0	0	0	0	0
denovo1242	0	0	0	0	0	0	0	0
denovo2274	0	0	0	0	0	0	0	0
denovo2324	0	0	0	0	0	0	0	0
denovo42	0	0	0	0	1	0	0	0
denovo721	0	0	1	1	0	0	0	0
denovo901	0	0	0	0	0	1	0	0
denovo1393	0	0	0	0	0	0	0	0
denovo1015	0	0	0	1	0	0	0	0
denovo2079	0	0	0	0	0	0	0	0
denovo258	0	0	0	0	0	0	0	0
denovo1157	0	0	0	0	0	0	0	0
denovo123	0	0	0	0	0	0	0	0
denovo192	0	0	0	0	0	0	0	0
denovo273	0	0	0	0	0	0	0	0
denovo334	0	0	0	0	0	0	0	0
denovo351	0	0	0	0	0	0	0	0
denovo669	0	0	0	0	0	0	0	0
denovo726	0	0	0	0	0	0	0	0
denovo785	0	0	0	0	0	0	0	0
denovo855	0	0	0	0	0	0	0	0
denovo904	0	0	0	0	1	0	0	0
denovo1095	0	0	0	0	0	0	0	0
denovo1285	0	0	0	0	0	0	0	0
denovo1383	0	0	0	0	0	0	0	0
denovo1390	0	0	0	0	0	0	0	0
denovo1452	0	0	0	0	0	0	0	0
denovo1624	0	0	0	0	0	0	0	0
denovo1738	0	0	0	0	0	0	0	0
denovo1855	0	0	0	0	0	0	0	0
denovo1910	0	0	0	0	0	0	0	0
denovo2015	0	0	0	0	0	0	0	0
denovo1145	0	0	0	0	0	0	0	0
denovo557	0	0	0	0	0	0	0	0
denovo1197	0	0	0	0	0	0	0	0
denovo770	0	0	0	0	0	0	0	0
denovo304	0	0	0	0	0	0	0	0
denovo738	0	0	0	0	0	0	0	0
denovo987	0	0	0	0	0	0	0	0
denovo2275	0	0	0	0	0	0	0	0
denovo21	0	0	0	0	0	0	0	0
denovo302	0	0	0	0	0	0	0	0
denovo761	0	0	0	1	1	0	0	0
denovo1171	0	0	0	0	0	0	0	0
denovo2018	0	0	0	0	0	0	0	0
denovo163	0	0	0	0	0	0	0	0
denovo195	0	0	0	0	0	0	0	0
denovo335	0	0	0	0	0	0	0	0
denovo446	0	0	0	0	0	0	0	0
denovo555	0	0	0	0	0	0	0	0
denovo597	0	0	0	0	0	0	0	0
denovo749	0	0	0	0	0	0	0	0
denovo816	0	0	0	0	0	0	0	0
denovo822	0	0	0	0	0	0	0	0
denovo1065	0	0	0	0	0	0	0	0
denovo1281	0	0	0	0	0	0	0	0
denovo1294	0	0	0	0	0	0	0	0
denovo1334	0	0	0	0	0	0	0	0
denovo1343	0	0	0	0	0	0	0	0
denovo1609	0	0	0	0	0	0	0	0
denovo1765	0	0	0	0	0	0	0	0
denovo1942	0	0	0	0	0	0	0	0
denovo2140	0	0	0	0	0	0	0	0
denovo2158	0	0	0	0	0	0	0	0
denovo1115	0	0	0	0	0	0	0	0
denovo1930	0	0	0	0	0	0	0	0
denovo505	0	0	0	0	0	0	0	0
denovo840	0	0	0	0	0	0	0	0
denovo795	0	0	0	0	0	0	0	0
denovo2129	0	0	0	0	0	0	0	0
denovo538	0	0	0	0	0	0	0	0
denovo1196	0	0	0	0	0	0	0	0
denovo2134	0	0	0	0	0	0	0	0
denovo2282	0	0	0	0	0	0	0	0
denovo148	0	0	0	0	0	0	0	0
denovo2286	0	0	0	0	0	0	0	0
denovo1471	1	0	0	0	0	0	0	0
denovo324	0	0	0	2	0	0	0	1
denovo938	0	0	0	0	0	0	0	0
denovo1088	0	0	0	0	0	0	0	0
denovo140	0	0	0	0	0	0	0	0
denovo1101	0	0	0	0	0	0	0	0
denovo1911	0	0	0	0	0	0	0	0
denovo179	0	0	0	0	0	0	0	0
denovo402	0	0	0	0	0	0	0	0
denovo487	0	0	0	0	0	0	0	0
denovo558	0	0	0	0	0	0	0	0
denovo691	0	0	0	0	0	0	0	0
denovo1052	0	0	0	0	0	0	0	0
denovo1081	0	0	0	0	1	0	0	0
denovo1283	0	0	0	0	0	0	0	0
denovo1340	0	0	0	0	0	0	0	0
denovo1422	0	0	0	0	0	0	0	0
denovo1688	0	0	0	0	0	0	0	0
denovo1858	0	0	0	0	0	0	0	0
denovo1907	0	0	0	0	0	0	0	0
denovo2130	0	0	0	0	0	0	0	0
denovo2182	0	0	0	0	0	0	0	0
denovo2299	0	0	0	0	0	0	0	0
denovo2329	0	0	0	0	0	0	0	0
denovo700	0	0	0	0	0	0	0	0
denovo225	0	0	0	0	0	0	0	0
denovo95	0	0	0	0	1	0	0	0
denovo1286	0	0	0	0	0	0	0	0
denovo1945	0	0	0	0	0	0	0	0
denovo1696	0	0	0	0	0	0	0	0
denovo2002	0	0	0	0	0	0	0	0
denovo60	0	0	0	0	0	0	0	0
denovo157	0	0	0	0	0	0	0	0
denovo396	0	0	0	0	0	0	0	0
denovo405	0	0	0	0	0	0	0	0
denovo980	0	0	0	0	0	0	0	0
denovo1060	0	0	0	0	0	0	0	0
denovo1179	0	0	0	0	0	0	0	0
denovo1356	0	0	0	0	0	0	0	0
denovo1377	0	0	0	0	0	0	0	0
denovo1557	0	0	0	0	0	0	0	0
denovo1841	0	0	0	0	0	0	0	0
denovo1973	0	0	2	0	0	0	0	0
denovo2019	0	0	0	0	0	0	0	0
denovo2194	0	0	0	0	0	0	0	0
denovo2255	0	0	0	0	0	0	0	0
denovo2272	0	0	0	0	0	0	0	0
denovo1194	0	0	0	0	0	0	0	0
denovo671	0	0	0	0	0	0	0	0
denovo1920	0	0	0	0	0	0	0	0
denovo1861	0	0	0	0	0	0	0	0
denovo704	0	0	0	0	0	0	0	0
denovo1255	0	0	0	0	0	0	0	0
denovo2026	0	0	0	0	0	0	0	0
denovo502	0	0	0	0	0	0	0	0
denovo1709	0	0	0	0	0	0	0	0
denovo2208	0	0	0	0	0	0	0	0
denovo188	0	0	0	0	1	0	0	0
denovo1866	0	0	0	0	0	0	0	0
denovo417	0	0	0	0	0	0	0	0
denovo374	0	0	0	0	0	0	0	0
denovo431	0	0	0	0	0	0	0	0
denovo1867	0	0	0	0	0	0	0	0
denovo626	0	0	0	0	0	0	0	0
denovo67	0	0	0	0	0	0	0	0
denovo643	0	0	0	0	0	0	0	0
denovo748	0	0	0	0	0	0	0	0
denovo905	0	0	0	0	0	0	0	0
denovo1300	0	0	0	0	0	0	0	0
denovo1520	0	0	0	0	0	0	0	0
denovo1579	0	0	0	0	0	0	0	0
denovo1950	0	0	0	0	0	0	0	0
denovo1995	0	0	0	0	0	0	0	0
denovo2084	0	0	0	0	0	0	0	0
denovo2110	0	0	0	0	0	0	0	0

## Sheet: taxonomy
otu_id	domain	phylum	class	order	family	genus
denovo1473	bacteria	Spirochaetes	Spirochaetes	unclassified	unclassified	unclassified
denovo767	bacteria	Proteobacteria	Betaproteobacteria	Burkholderiales	Comamonadaceae	Limnobacter
denovo1209	bacteria	Proteobacteria	Gammaproteobacteria	Vibrionales	unclassified	unclassified
denovo2187	bacteria	unclassified	unclassified	unclassified	unclassified	unclassified
denovo2298	bacteria	Bacteroidetes	Flavobacteriia	Flavobacteriales	Flavobacteriaceae	Flavobacterium
denovo1576	bacteria	Proteobacteria	Gammaproteobacteria	Legionellales	Francisellaceae	Francisella
denovo2214	bacteria	Proteobacteria	Alphaproteobacteria	Rhodobacterales	Rhodobacteraceae	unclassified
denovo2325	bacteria	Proteobacteria	Gammaproteobacteria	Vibrionales	unclassified	unclassified
denovo898	bacteria	Bacteroidetes	Flavobacteriia	Flavobacteriales	Flavobacteriaceae	unclassified
denovo1643	bacteria	Proteobacteria	Gammaproteobacteria	Xanthomonadales	Sinobacteraceae	unclassified
denovo1042	bacteria	Lentisphaerae	[Lentisphaeria]	Lentisphaerales	Lentisphaeraceae	unclassified
denovo2266	bacteria	Proteobacteria	Betaproteobacteria	Methylophilales	Methylophilaceae	Methylotenera
denovo1948	bacteria	Bacteroidetes	[Saprospirae]	[Saprospirales]	Saprospiraceae	Saprospira
denovo219	bacteria	Bacteroidetes	Flavobacteriia	Flavobacteriales	Cryomorphaceae	Fluviicola
denovo194	bacteria	Proteobacteria	Alphaproteobacteria	Rhodobacterales	Rhodobacteraceae	unclassified
denovo1304	bacteria	Proteobacteria	Alphaproteobacteria	Kiloniellales	unclassified	unclassified
denovo583	bacteria	Bacteroidetes	[Saprospirae]	[Saprospirales]	Saprospiraceae	unclassified
denovo1172	bacteria	Bacteroidetes	Flavobacteriia	Flavobacteriales	unclassified	unclassified
denovo541	bacteria	Proteobacteria	Alphaproteobacteria	Kiloniellales	Kiloniellaceae	unclassified
denovo1325	bacteria	Proteobacteria	Gammaproteobacteria	Aeromonadales	unclassified	unclassified
denovo1601	bacteria	Proteobacteria	Alphaproteobacteria	Kiloniellales	unclassified	unclassified
denovo250	bacteria	Bacteroidetes	Flavobacteriia	Flavobacteriales	Flavobacteriaceae	Polaribacter
denovo1903	bacteria	Actinobacteria	Actinobacteria	Actinomycetales	Propionibacteriaceae	Propionibacterium
denovo864	bacteria	Proteobacteria	Alphaproteobacteria	unclassified	unclassified	unclassified
denovo2021	bacteria	Proteobacteria	Deltaproteobacteria	Bdellovibrionales	Bacteriovoracaceae	unclassified
denovo1256	bacteria	unclassified	unclassified	unclassified	unclassified	unclassified
denovo1020	bacteria	Proteobacteria	Gammaproteobacteria	Vibrionales	Pseudoalteromonadaceae	Pseudoalteromonas
denovo856	bacteria	Proteobacteria	Gammaproteobacteria	Oceanospirillales	Oleiphilaceae	unclassified
denovo2149	bacteria	Proteobacteria	Gammaproteobacteria	Legionellales	unclassified	unclassified
denovo1925	bacteria	Proteobacteria	Gammaproteobacteria	unclassified	unclassified	unclassified
denovo1353	bacteria	Bacteroidetes	Flavobacteriia	Flavobacteriales	Flavobacteriaceae	unclassified
denovo1657	bacteria	Proteobacteria	Alphaproteobacteria	Rhodobacterales	Rhodobacteraceae	unclassified
denovo522	bacteria	Bacteroidetes	[Saprospirae]	[Saprospirales]	Chitinophagaceae	unclassified
denovo2209	bacteria	Proteobacteria	Gammaproteobacteria	Legionellales	Francisellaceae	unclassified
denovo1594	bacteria	Proteobacteria	Deltaproteobacteria	Desulfovibrionales	Desulfovibrionaceae	unclassified
denovo2006	bacteria	Proteobacteria	Alphaproteobacteria	Rhodobacterales	Rhodobacteraceae	unclassified
denovo2271	bacteria	Proteobacteria	Alphaproteobacteria	Rhodobacterales	Rhodobacteraceae	Nautella
denovo1560	bacteria	Bacteroidetes	[Saprospirae]	[Saprospirales]	Saprospiraceae	unclassified
denovo1363	bacteria	Bacteroidetes	Flavobacteriia	Flavobacteriales	Flavobacteriaceae	unclassified
denovo228	bacteria	Proteobacteria	Gammaproteobacteria	Oceanospirillales	Oceanospirillaceae	unclassified
denovo941	bacteria	Proteobacteria	Gammaproteobacteria	Pseudomonadales	Pseudomonadaceae	Pseudomonas
denovo2294	bacteria	Planctomycetes	Phycisphaerae	Phycisphaerales	Phycisphaeraceae	unclassified
denovo173	bacteria	Proteobacteria	Alphaproteobacteria	Rhizobiales	Hyphomicrobiaceae	Polymorphum
denovo1147	bacteria	Proteobacteria	Betaproteobacteria	Burkholderiales	Comamonadaceae	unclassified
denovo93	bacteria	Proteobacteria	Alphaproteobacteria	Rhizobiales	unclassified	unclassified
denovo1540	bacteria	Proteobacteria	Alphaproteobacteria	Rhodobacterales	Rhodobacteraceae	unclassified
denovo1320	bacteria	Proteobacteria	Gammaproteobacteria	Alteromonadales	Alteromonadaceae	Alteromonas
denovo352	bacteria	Proteobacteria	Gammaproteobacteria	Oceanospirillales	Oceanospirillaceae	Oceanospirillum
denovo1152	bacteria	Bacteroidetes	Flavobacteriia	Flavobacteriales	Flavobacteriaceae	unclassified
denovo756	bacteria	Proteobacteria	Gammaproteobacteria	Pseudomonadales	Moraxellaceae	Acinetobacter
denovo698	bacteria	Proteobacteria	Gammaproteobacteria	unclassified	unclassified	unclassified
denovo2280	bacteria	Proteobacteria	Gammaproteobacteria	Alteromonadales	Alteromonadaceae	Marinobacter
denovo670	bacteria	Proteobacteria	Gammaproteobacteria	Pseudomonadales	Moraxellaceae	Acinetobacter
denovo386	bacteria	Proteobacteria	Gammaproteobacteria	Alteromonadales	Shewanellaceae	Shewanella
denovo1024	bacteria	Proteobacteria	Gammaproteobacteria	Vibrionales	Pseudoalteromonadaceae	Pseudoalteromonas
denovo317	bacteria	Proteobacteria	Epsilonproteobacteria	Campylobacterales	Campylobacteraceae	Arcobacter
denovo1727	bacteria	Planctomycetes	Phycisphaerae	Phycisphaerales	unclassified	unclassified
denovo1244	bacteria	Proteobacteria	Betaproteobacteria	Burkholderiales	Oxalobacteraceae	Herbaspirillum
denovo2057	bacteria	Proteobacteria	Alphaproteobacteria	unclassified	unclassified	unclassified
denovo249	bacteria	Proteobacteria	Alphaproteobacteria	Rhodobacterales	Rhodobacteraceae	Antarctobacter
denovo1659	bacteria	Proteobacteria	Gammaproteobacteria	Alteromonadales	unclassified	unclassified
denovo2157	bacteria	Proteobacteria	Gammaproteobacteria	Alteromonadales	J115	Melitea
denovo1656	bacteria	Proteobacteria	Gammaproteobacteria	Alteromonadales	Colwelliaceae	unclassified
denovo1645	bacteria	Proteobacteria	Alphaproteobacteria	Rhodobacterales	Rhodobacteraceae	unclassified
denovo383	bacteria	Proteobacteria	Alphaproteobacteria	Rhizobiales	unclassified	unclassified
denovo346	bacteria	Proteobacteria	Gammaproteobacteria	Alteromonadales	Colwelliaceae	Thalassomonas
denovo612	bacteria	Proteobacteria	Gammaproteobacteria	unclassified	unclassified	unclassified
denovo1741	bacteria	Proteobacteria	Alphaproteobacteria	Rhodobacterales	Rhodobacteraceae	unclassified
denovo619	bacteria	unclassified	unclassified	unclassified	unclassified	unclassified
denovo98	bacteria	Proteobacteria	Alphaproteobacteria	Sphingomonadales	Erythrobacteraceae	unclassified
denovo805	bacteria	Proteobacteria	Alphaproteobacteria	unclassified	unclassified	unclassified
denovo2080	bacteria	Proteobacteria	Gammaproteobacteria	Legionellales	unclassified	unclassified
denovo1758	bacteria	Proteobacteria	Alphaproteobacteria	Rhodobacterales	Rhodobacteraceae	Rhodobacter
denovo393	bacteria	Proteobacteria	Alphaproteobacteria	Rhodobacterales	Rhodobacteraceae	unclassified
denovo1828	bacteria	Proteobacteria	Alphaproteobacteria	Rhodobacterales	Rhodobacteraceae	Phaeobacter
denovo692	bacteria	Proteobacteria	Gammaproteobacteria	Oceanospirillales	Oleiphilaceae	unclassified
denovo450	bacteria	Proteobacteria	Alphaproteobacteria	unclassified	unclassified	unclassified
denovo161	bacteria	Proteobacteria	Gammaproteobacteria	Legionellales	Legionellaceae	unclassified
denovo1522	bacteria	Proteobacteria	Gammaproteobacteria	unclassified	unclassified	unclassified
denovo1062	bacteria	Proteobacteria	Deltaproteobacteria	unclassified	unclassified	unclassified
denovo556	bacteria	Firmicutes	Bacilli	Bacillales	Staphylococcaceae	Staphylococcus
denovo51	bacteria	Bacteroidetes	Flavobacteriia	Flavobacteriales	Flavobacteriaceae	Tenacibaculum
denovo280	bacteria	Proteobacteria	Alphaproteobacteria	Rhizobiales	Hyphomicrobiaceae	Devosia
denovo2118	bacteria	Proteobacteria	Deltaproteobacteria	Bdellovibrionales	Bacteriovoracaceae	Bacteriovorax
denovo1786	bacteria	Proteobacteria	Alphaproteobacteria	Rhizobiales	unclassified	unclassified
denovo1160	bacteria	Proteobacteria	Alphaproteobacteria	Rhodobacterales	Rhodobacteraceae	Octadecabacter
denovo1745	bacteria	Bacteroidetes	Flavobacteriia	Flavobacteriales	[Weeksellaceae]	unclassified
denovo1824	bacteria	Cyanobacteria	Chloroplast	Streptophyta	unclassified	unclassified
denovo1496	bacteria	Proteobacteria	Alphaproteobacteria	Kiloniellales	Kiloniellaceae	unclassified
denovo1892	bacteria	Proteobacteria	Gammaproteobacteria	unclassified	unclassified	unclassified
denovo861	bacteria	Proteobacteria	Alphaproteobacteria	Kiloniellales	Kiloniellaceae	unclassified
denovo3	bacteria	Chlorobi	OPB56	unclassified	unclassified	unclassified
denovo1226	bacteria	Bacteroidetes	Flavobacteriia	Flavobacteriales	[Weeksellaceae]	Cloacibacterium
denovo2081	bacteria	Bacteroidetes	Flavobacteriia	Flavobacteriales	Flavobacteriaceae	unclassified
denovo1870	bacteria	TM7	TM7-1	unclassified	unclassified	unclassified
denovo256	bacteria	Proteobacteria	Gammaproteobacteria	Alteromonadales	J115	unclassified
denovo1485	bacteria	Proteobacteria	Gammaproteobacteria	Oceanospirillales	Alcanivoracaceae	Alcanivorax
denovo983	bacteria	Actinobacteria	Actinobacteria	Actinomycetales	Corynebacteriaceae	Corynebacterium
denovo1708	bacteria	Proteobacteria	Alphaproteobacteria	Rhodobacterales	Rhodobacteraceae	Anaerospora
denovo1349	bacteria	Proteobacteria	Deltaproteobacteria	Bdellovibrionales	Bacteriovoracaceae	Bacteriovorax
denovo686	bacteria	Proteobacteria	Gammaproteobacteria	Salinisphaerales	Salinisphaeraceae	Salinisphaera
denovo2125	bacteria	Proteobacteria	Alphaproteobacteria	Rhodobacterales	Rhodobacteraceae	unclassified
denovo353	bacteria	Bacteroidetes	Cytophagia	Cytophagales	Cytophagaceae	Cytophaga
denovo1239	bacteria	Proteobacteria	Gammaproteobacteria	Oceanospirillales	Halomonadaceae	Halomonas
denovo243	bacteria	Proteobacteria	Gammaproteobacteria	Vibrionales	Vibrionaceae	Vibrio
denovo1851	bacteria	Planctomycetes	OM190	CL500-15	unclassified	unclassified
denovo1439	bacteria	Proteobacteria	Gammaproteobacteria	Oceanospirillales	Oceanospirillaceae	Neptunomonas
denovo642	bacteria	Actinobacteria	Actinobacteria	Actinomycetales	Micrococcaceae	Micrococcus
denovo1094	bacteria	Proteobacteria	Gammaproteobacteria	unclassified	unclassified	unclassified
denovo2009	bacteria	Proteobacteria	Betaproteobacteria	Burkholderiales	Oxalobacteraceae	Polynucleobacter
denovo1329	bacteria	Proteobacteria	Gammaproteobacteria	Alteromonadales	unclassified	unclassified
denovo1428	bacteria	Proteobacteria	Alphaproteobacteria	unclassified	unclassified	unclassified
denovo1750	bacteria	Proteobacteria	Gammaproteobacteria	Oceanospirillales	Alcanivoracaceae	Alcanivorax
denovo1825	bacteria	Proteobacteria	Alphaproteobacteria	Caulobacterales	Caulobacteraceae	unclassified
denovo1336	bacteria	Proteobacteria	Alphaproteobacteria	unclassified	unclassified	unclassified
denovo1814	bacteria	Proteobacteria	Gammaproteobacteria	Oceanospirillales	Halomonadaceae	Halomonas
denovo1293	bacteria	Planctomycetes	OM190	CL500-15	unclassified	unclassified
denovo1564	bacteria	Proteobacteria	Alphaproteobacteria	Rhizobiales	unclassified	unclassified
denovo709	bacteria	Proteobacteria	Gammaproteobacteria	Oceanospirillales	Halomonadaceae	Cobetia
denovo1276	bacteria	Proteobacteria	Gammaproteobacteria	Vibrionales	Vibrionaceae	Photobacterium
denovo1553	bacteria	Proteobacteria	Gammaproteobacteria	Alteromonadales	Alteromonadaceae	unclassified
denovo1510	bacteria	Proteobacteria	Gammaproteobacteria	Pseudomonadales	Moraxellaceae	Psychrobacter
denovo1219	bacteria	Proteobacteria	Betaproteobacteria	Burkholderiales	Comamonadaceae	Variovorax
denovo1914	bacteria	Bacteroidetes	Flavobacteriia	Flavobacteriales	Flavobacteriaceae	Winogradskyella
denovo653	bacteria	Actinobacteria	Actinobacteria	Actinomycetales	Nocardiaceae	Rhodococcus
denovo969	bacteria	Proteobacteria	Gammaproteobacteria	Alteromonadales	Alteromonadaceae	Porticoccus
denovo2243	bacteria	Firmicutes	Bacilli	Lactobacillales	Streptococcaceae	Streptococcus
denovo1112	bacteria	Proteobacteria	Alphaproteobacteria	unclassified	unclassified	unclassified
denovo1338	bacteria	Actinobacteria	Actinobacteria	Actinomycetales	Actinomycetaceae	N09
denovo1150	bacteria	GN02	BD1-5	unclassified	unclassified	unclassified
denovo444	bacteria	Proteobacteria	Alphaproteobacteria	Rhodobacterales	Rhodobacteraceae	Paracoccus
denovo1066	bacteria	Proteobacteria	Deltaproteobacteria	Bdellovibrionales	Bacteriovoracaceae	unclassified
denovo389	bacteria	Proteobacteria	Deltaproteobacteria	Myxococcales	OM27	unclassified
denovo1787	bacteria	Proteobacteria	Alphaproteobacteria	Rhodobacterales	Hyphomonadaceae	Oceanicaulis
denovo725	bacteria	Proteobacteria	Alphaproteobacteria	Rhodobacterales	Rhodobacteraceae	Anaerospora
denovo2066	bacteria	Proteobacteria	Alphaproteobacteria	Rhodobacterales	Rhodobacteraceae	unclassified
denovo644	bacteria	Proteobacteria	Alphaproteobacteria	Rhizobiales	Hyphomicrobiaceae	Devosia
denovo2268	bacteria	Proteobacteria	Betaproteobacteria	Nitrosomonadales	Nitrosomonadaceae	unclassified
denovo202	bacteria	Proteobacteria	Betaproteobacteria	Burkholderiales	Alcaligenaceae	unclassified
denovo1882	bacteria	Proteobacteria	Alphaproteobacteria	Caulobacterales	Caulobacteraceae	unclassified
denovo1402	bacteria	Proteobacteria	Alphaproteobacteria	Rhodobacterales	Rhodobacteraceae	Phaeobacter
denovo1017	bacteria	GN02	BD1-5	unclassified	unclassified	unclassified
denovo1188	bacteria	Proteobacteria	Betaproteobacteria	Burkholderiales	Oxalobacteraceae	unclassified
denovo480	bacteria	Proteobacteria	Gammaproteobacteria	unclassified	unclassified	unclassified
denovo1611	bacteria	Proteobacteria	Gammaproteobacteria	Xanthomonadales	Sinobacteraceae	unclassified
denovo1159	bacteria	Proteobacteria	Gammaproteobacteria	Enterobacteriales	Enterobacteriaceae	Trabulsiella
denovo370	bacteria	Proteobacteria	Betaproteobacteria	Neisseriales	Neisseriaceae	Vogesella
denovo377	bacteria	Proteobacteria	Alphaproteobacteria	Rhodospirillales	Rhodospirillaceae	unclassified
denovo422	bacteria	Actinobacteria	Actinobacteria	Actinomycetales	Dietziaceae	Dietzia
denovo208	bacteria	Proteobacteria	unclassified	unclassified	unclassified	unclassified
denovo1953	bacteria	Bacteroidetes	Flavobacteriia	Flavobacteriales	Cryomorphaceae	Lishizhenia
denovo772	bacteria	Bacteroidetes	Flavobacteriia	Flavobacteriales	[Weeksellaceae]	Chryseobacterium
denovo789	bacteria	Proteobacteria	Gammaproteobacteria	[Marinicellales]	[Marinicellaceae]	Marinicella
denovo2162	bacteria	Bacteroidetes	[Saprospirae]	[Saprospirales]	Chitinophagaceae	Sediminibacterium
denovo185	bacteria	Proteobacteria	Gammaproteobacteria	Pseudomonadales	Moraxellaceae	Enhydrobacter
denovo94	bacteria	Proteobacteria	Alphaproteobacteria	Rhizobiales	Bradyrhizobiaceae	Bradyrhizobium
denovo476	bacteria	Proteobacteria	Alphaproteobacteria	Rhodobacterales	Rhodobacteraceae	unclassified
denovo1312	bacteria	Proteobacteria	Betaproteobacteria	Burkholderiales	Comamonadaceae	Comamonas
denovo1127	bacteria	OD1	ABY1	unclassified	unclassified	unclassified
denovo1113	bacteria	Bacteroidetes	Bacteroidia	Bacteroidales	Prevotellaceae	Prevotella
denovo829	bacteria	Proteobacteria	Betaproteobacteria	Burkholderiales	Comamonadaceae	unclassified
denovo493	bacteria	Actinobacteria	Nitriliruptoria	Euzebyales	Euzebyaceae	Euzebya
denovo1419	bacteria	Proteobacteria	Gammaproteobacteria	Oceanospirillales	Oceanospirillaceae	Oleibacter
denovo1852	bacteria	Firmicutes	Clostridia	Clostridiales	Ruminococcaceae	unclassified
denovo2289	bacteria	Proteobacteria	Gammaproteobacteria	Alteromonadales	Shewanellaceae	Shewanella
denovo1565	bacteria	Tenericutes	Mollicutes	Mycoplasmatales	Mycoplasmataceae	Mycoplasma
denovo511	bacteria	Bacteroidetes	[Rhodothermi]	[Rhodothermales]	[Balneolaceae]	Balneola
denovo105	bacteria	Actinobacteria	Actinobacteria	Actinomycetales	Corynebacteriaceae	Corynebacterium
denovo1401	bacteria	Bacteroidetes	Flavobacteriia	Flavobacteriales	Flavobacteriaceae	Flavobacterium
denovo372	bacteria	Proteobacteria	Alphaproteobacteria	unclassified	unclassified	unclassified
denovo1331	bacteria	Proteobacteria	Alphaproteobacteria	Rhizobiales	Cohaesibacteraceae	Cohaesibacter
denovo1610	bacteria	Proteobacteria	Alphaproteobacteria	Rickettsiales	Rickettsiaceae	unclassified
denovo1837	bacteria	Firmicutes	Bacilli	Lactobacillales	Enterococcaceae	Enterococcus
denovo2180	bacteria	Proteobacteria	Betaproteobacteria	Methylophilales	Methylophilaceae	unclassified
denovo1563	bacteria	Bacteroidetes	[Saprospirae]	[Saprospirales]	Saprospiraceae	unclassified
denovo1352	bacteria	Proteobacteria	Gammaproteobacteria	Alteromonadales	Colwelliaceae	Thalassomonas
denovo1617	bacteria	Bacteroidetes	[Saprospirae]	[Saprospirales]	Saprospiraceae	Lewinella
denovo9	bacteria	unclassified	unclassified	unclassified	unclassified	unclassified
denovo291	bacteria	Bacteroidetes	Cytophagia	Cytophagales	Cytophagaceae	Leadbetterella
denovo491	bacteria	Proteobacteria	Deltaproteobacteria	unclassified	unclassified	unclassified
denovo150	bacteria	Bacteroidetes	Bacteroidia	Bacteroidales	Prevotellaceae	Prevotella
denovo1234	bacteria	Firmicutes	Clostridia	Clostridiales	Lachnospiraceae	unclassified
denovo80	bacteria	Proteobacteria	Gammaproteobacteria	Legionellales	Coxiellaceae	unclassified
denovo1658	bacteria	Proteobacteria	Alphaproteobacteria	Rhodobacterales	Hyphomonadaceae	Hyphomonas
denovo1986	bacteria	Proteobacteria	Betaproteobacteria	Burkholderiales	Alcaligenaceae	Denitrobacter
denovo1682	bacteria	Proteobacteria	Betaproteobacteria	Burkholderiales	Oxalobacteraceae	unclassified
denovo835	bacteria	Bacteroidetes	Sphingobacteriia	Sphingobacteriales	unclassified	unclassified
denovo1548	bacteria	Bacteroidetes	Flavobacteriia	Flavobacteriales	[Weeksellaceae]	unclassified
denovo932	bacteria	Proteobacteria	Betaproteobacteria	Burkholderiales	Comamonadaceae	unclassified
denovo30	bacteria	Proteobacteria	Alphaproteobacteria	unclassified	unclassified	unclassified
denovo1689	bacteria	Firmicutes	Bacilli	Gemellales	unclassified	unclassified
denovo88	bacteria	Proteobacteria	Gammaproteobacteria	Methylococcales	unclassified	unclassified
denovo1725	bacteria	Proteobacteria	Betaproteobacteria	unclassified	unclassified	unclassified
denovo1857	bacteria	Proteobacteria	Betaproteobacteria	Burkholderiales	Comamonadaceae	Methylibium
denovo779	bacteria	Proteobacteria	Alphaproteobacteria	Sphingomonadales	unclassified	unclassified
denovo573	bacteria	Actinobacteria	Actinobacteria	Actinomycetales	Microbacteriaceae	unclassified
denovo593	bacteria	Bacteroidetes	Flavobacteriia	Flavobacteriales	Flavobacteriaceae	Mesonia
denovo1289	bacteria	Proteobacteria	Betaproteobacteria	unclassified	unclassified	unclassified
denovo1163	bacteria	Bacteroidetes	Cytophagia	Cytophagales	Cytophagaceae	Spirosoma
denovo1321	bacteria	Proteobacteria	Betaproteobacteria	Burkholderiales	Oxalobacteraceae	unclassified
denovo1457	bacteria	Proteobacteria	Gammaproteobacteria	Pseudomonadales	Pseudomonadaceae	Pseudomonas
denovo2	bacteria	Proteobacteria	Alphaproteobacteria	unclassified	unclassified	unclassified
denovo459	bacteria	Proteobacteria	Betaproteobacteria	Burkholderiales	Oxalobacteraceae	Ralstonia
denovo434	bacteria	Proteobacteria	Alphaproteobacteria	Rhizobiales	unclassified	unclassified
denovo1287	bacteria	Proteobacteria	Betaproteobacteria	Burkholderiales	Comamonadaceae	unclassified
denovo1178	bacteria	unclassified	unclassified	unclassified	unclassified	unclassified
denovo998	bacteria	Actinobacteria	Actinobacteria	Actinomycetales	Propionibacteriaceae	Propionibacterium
denovo741	bacteria	Proteobacteria	Gammaproteobacteria	unclassified	unclassified	unclassified
denovo567	bacteria	Proteobacteria	Alphaproteobacteria	Rhizobiales	Cohaesibacteraceae	unclassified
denovo1016	bacteria	Firmicutes	Clostridia	Clostridiales	Veillonellaceae	Anaerosinus
denovo1280	bacteria	Proteobacteria	Alphaproteobacteria	Rhodobacterales	Rhodobacteraceae	unclassified
denovo2151	bacteria	Bacteroidetes	Flavobacteriia	Flavobacteriales	unclassified	unclassified
denovo1967	bacteria	Firmicutes	Bacilli	Bacillales	Planococcaceae	Planococcus
denovo463	bacteria	Bacteroidetes	Cytophagia	Cytophagales	[Amoebophilaceae]	SC3-56
denovo695	bacteria	Proteobacteria	Betaproteobacteria	Burkholderiales	Burkholderiaceae	Burkholderia
denovo303	bacteria	Proteobacteria	Gammaproteobacteria	Xanthomonadales	Xanthomonadaceae	unclassified
denovo1186	bacteria	Bacteroidetes	Flavobacteriia	Flavobacteriales	Flavobacteriaceae	Arenibacter
denovo1195	bacteria	Bacteroidetes	Bacteroidia	Bacteroidales	Bacteroidaceae	Bacteroides
denovo331	bacteria	Firmicutes	Bacilli	Bacillales	[Exiguobacteraceae]	Exiguobacterium
denovo510	bacteria	Proteobacteria	Gammaproteobacteria	Legionellales	Coxiellaceae	unclassified
denovo296	bacteria	Proteobacteria	Alphaproteobacteria	Rickettsiales	unclassified	unclassified
denovo1823	bacteria	Proteobacteria	Alphaproteobacteria	Rhizobiales	Methylobacteriaceae	unclassified
denovo584	bacteria	Firmicutes	Clostridia	Clostridiales	Ruminococcaceae	Ethanoligenens
denovo1298	bacteria	Actinobacteria	Actinobacteria	Actinomycetales	Corynebacteriaceae	Corynebacterium
denovo507	bacteria	Bacteroidetes	[Saprospirae]	[Saprospirales]	Saprospiraceae	unclassified
denovo462	bacteria	Actinobacteria	Actinobacteria	Actinomycetales	Corynebacteriaceae	Corynebacterium
denovo536	bacteria	unclassified	unclassified	unclassified	unclassified	unclassified
denovo1848	bacteria	Proteobacteria	Gammaproteobacteria	Pseudomonadales	Moraxellaceae	Acinetobacter
denovo149	bacteria	Proteobacteria	Alphaproteobacteria	Rickettsiales	Pelagibacteraceae	unclassified
denovo1303	bacteria	Actinobacteria	Actinobacteria	Actinomycetales	Microbacteriaceae	Microbacterium
denovo1566	bacteria	Proteobacteria	Alphaproteobacteria	Rhizobiales	Hyphomicrobiaceae	Devosia
denovo1488	bacteria	Bacteroidetes	[Saprospirae]	[Saprospirales]	Saprospiraceae	unclassified
denovo706	bacteria	Proteobacteria	Alphaproteobacteria	BD7-3	unclassified	unclassified
denovo218	bacteria	Firmicutes	Bacilli	Bacillales	Bacillaceae	Bacillus
denovo322	bacteria	Proteobacteria	Alphaproteobacteria	Rhodospirillales	Rhodospirillaceae	unclassified
denovo165	bacteria	Proteobacteria	Gammaproteobacteria	Vibrionales	unclassified	unclassified
denovo197	bacteria	Spirochaetes	[Leptospirae]	[Leptospirales]	Leptospiraceae	Turneriella
denovo508	bacteria	Firmicutes	Bacilli	Lactobacillales	Streptococcaceae	Streptococcus
denovo601	bacteria	Proteobacteria	Gammaproteobacteria	unclassified	unclassified	unclassified
denovo942	bacteria	Proteobacteria	Gammaproteobacteria	Alteromonadales	Colwelliaceae	unclassified
denovo1218	bacteria	Proteobacteria	Gammaproteobacteria	[Marinicellales]	[Marinicellaceae]	Marinicella
denovo631	bacteria	Bacteroidetes	Cytophagia	Cytophagales	Cytophagaceae	unclassified
denovo2156	bacteria	Proteobacteria	Alphaproteobacteria	Rickettsiales	Rickettsiaceae	unclassified
denovo2093	bacteria	Actinobacteria	Actinobacteria	Actinomycetales	Micrococcaceae	Rothia
denovo210	bacteria	Bacteroidetes	Cytophagia	Cytophagales	Cytophagaceae	Dyadobacter
denovo1344	bacteria	Bacteroidetes	Bacteroidia	Bacteroidales	Prevotellaceae	Prevotella
denovo1648	bacteria	Actinobacteria	Actinobacteria	Actinomycetales	Microbacteriaceae	Microbacterium
denovo966	bacteria	Proteobacteria	Gammaproteobacteria	Thiotrichales	Piscirickettsiaceae	unclassified
denovo1580	bacteria	Proteobacteria	Betaproteobacteria	Burkholderiales	Comamonadaceae	Tepidimonas
denovo49	bacteria	Proteobacteria	Alphaproteobacteria	Rhodospirillales	Rhodospirillaceae	unclassified
denovo787	bacteria	Proteobacteria	Gammaproteobacteria	Oceanospirillales	Oceanospirillaceae	Marinomonas
denovo620	bacteria	Firmicutes	Clostridia	Clostridiales	Ruminococcaceae	unclassified
denovo1595	bacteria	Firmicutes	Bacilli	Lactobacillales	Streptococcaceae	Lactococcus
denovo1200	bacteria	Bacteroidetes	Flavobacteriia	Flavobacteriales	Flavobacteriaceae	Flavobacterium
denovo1319	bacteria	Proteobacteria	Gammaproteobacteria	Alteromonadales	[Chromatiaceae]	Rheinheimera
denovo1414	bacteria	Proteobacteria	Gammaproteobacteria	Vibrionales	Pseudoalteromonadaceae	Pseudoalteromonas
denovo168	bacteria	Proteobacteria	Gammaproteobacteria	Salinisphaerales	Salinisphaeraceae	Salinisphaera
denovo531	bacteria	Actinobacteria	Acidimicrobiia	Acidimicrobiales	AKIW874	unclassified
denovo1435	bacteria	Proteobacteria	unclassified	unclassified	unclassified	unclassified
denovo639	bacteria	unclassified	unclassified	unclassified	unclassified	unclassified
denovo1040	bacteria	Proteobacteria	Alphaproteobacteria	Caulobacterales	Caulobacteraceae	Mycoplana
denovo786	bacteria	Proteobacteria	Alphaproteobacteria	Rhodobacterales	Rhodobacteraceae	Paracoccus
denovo875	bacteria	Firmicutes	Clostridia	Clostridiales	Eubacteriaceae	Pseudoramibacter_Eubacterium
denovo1597	bacteria	Planctomycetes	Phycisphaerae	Phycisphaerales	Phycisphaeraceae	unclassified
denovo1646	bacteria	Bacteroidetes	Flavobacteriia	Flavobacteriales	Flavobacteriaceae	unclassified
denovo1899	bacteria	Proteobacteria	Gammaproteobacteria	Pseudomonadales	Moraxellaceae	Moraxella
denovo1980	bacteria	Bacteroidetes	Bacteroidia	Bacteroidales	Prevotellaceae	Prevotella
denovo1302	bacteria	Bacteroidetes	[Saprospirae]	[Saprospirales]	Saprospiraceae	unclassified
denovo1679	bacteria	unclassified	unclassified	unclassified	unclassified	unclassified
denovo276	bacteria	Bacteroidetes	Flavobacteriia	Flavobacteriales	Flavobacteriaceae	Flavobacterium
denovo897	bacteria	Proteobacteria	Gammaproteobacteria	unclassified	unclassified	unclassified
denovo2233	bacteria	Actinobacteria	Actinobacteria	Actinomycetales	Micrococcaceae	Kocuria
denovo478	bacteria	Proteobacteria	unclassified	unclassified	unclassified	unclassified
denovo588	bacteria	Bacteroidetes	Flavobacteriia	Flavobacteriales	Flavobacteriaceae	Sediminicola
denovo617	bacteria	Proteobacteria	Gammaproteobacteria	Oceanospirillales	Oleiphilaceae	unclassified
denovo759	bacteria	Proteobacteria	Alphaproteobacteria	Sphingomonadales	Sphingomonadaceae	Sphingobium
denovo913	bacteria	Proteobacteria	Gammaproteobacteria	Vibrionales	unclassified	unclassified
denovo952	bacteria	Proteobacteria	Alphaproteobacteria	Sphingomonadales	Sphingomonadaceae	unclassified
denovo1193	bacteria	Proteobacteria	Deltaproteobacteria	Bdellovibrionales	Bacteriovoracaceae	Bacteriovorax
denovo1431	bacteria	Proteobacteria	Alphaproteobacteria	Rhodobacterales	Rhodobacteraceae	Antarctobacter
denovo1454	bacteria	Proteobacteria	Gammaproteobacteria	Alteromonadales	Alteromonadaceae	Alteromonas
denovo1620	bacteria	Proteobacteria	Gammaproteobacteria	Alteromonadales	Colwelliaceae	Thalassomonas
denovo2047	bacteria	Bacteroidetes	Flavobacteriia	Flavobacteriales	Flavobacteriaceae	Flavobacterium
denovo1906	bacteria	Proteobacteria	unclassified	unclassified	unclassified	unclassified
denovo753	bacteria	Proteobacteria	Gammaproteobacteria	Alteromonadales	Alteromonadaceae	Porticoccus
denovo2069	bacteria	Firmicutes	Bacilli	Lactobacillales	Lactobacillaceae	Lactobacillus
denovo1330	bacteria	Firmicutes	Bacilli	Lactobacillales	Streptococcaceae	Streptococcus
denovo2063	bacteria	Proteobacteria	Gammaproteobacteria	Xanthomonadales	Xanthomonadaceae	Stenotrophomonas
denovo368	bacteria	Proteobacteria	Gammaproteobacteria	Vibrionales	Pseudoalteromonadaceae	Vibrio
denovo1271	bacteria	Proteobacteria	Betaproteobacteria	Rhodocyclales	Rhodocyclaceae	unclassified
denovo1328	bacteria	Proteobacteria	Alphaproteobacteria	Rhizobiales	Phyllobacteriaceae	Mesorhizobium
denovo2010	bacteria	Proteobacteria	Gammaproteobacteria	Vibrionales	Vibrionaceae	unclassified
denovo2247	bacteria	Proteobacteria	Gammaproteobacteria	unclassified	unclassified	unclassified
denovo2166	bacteria	Proteobacteria	Betaproteobacteria	Burkholderiales	Comamonadaceae	Ramlibacter
denovo1292	bacteria	Proteobacteria	Alphaproteobacteria	Rhizobiales	Brucellaceae	Ochrobactrum
denovo2232	bacteria	Proteobacteria	Alphaproteobacteria	Rhizobiales	Hyphomicrobiaceae	unclassified
denovo1	bacteria	Proteobacteria	Betaproteobacteria	Burkholderiales	Comamonadaceae	Polaromonas
denovo313	bacteria	Proteobacteria	Gammaproteobacteria	Oceanospirillales	Oleiphilaceae	unclassified
denovo1176	bacteria	Proteobacteria	Gammaproteobacteria	Legionellales	Coxiellaceae	unclassified
denovo1269	bacteria	Proteobacteria	Gammaproteobacteria	Oceanospirillales	Oceanospirillaceae	Oceaniserpentilla
denovo1381	bacteria	Proteobacteria	Betaproteobacteria	Burkholderiales	Comamonadaceae	unclassified
denovo1447	bacteria	Bacteroidetes	Bacteroidia	Bacteroidales	Porphyromonadaceae	unclassified
denovo1465	bacteria	Proteobacteria	Betaproteobacteria	Burkholderiales	unclassified	unclassified
denovo1683	bacteria	Actinobacteria	Actinobacteria	Actinomycetales	Nocardioidaceae	Propionicimonas
denovo1726	bacteria	Bacteroidetes	Flavobacteriia	Flavobacteriales	[Weeksellaceae]	Riemerella
denovo1849	bacteria	Proteobacteria	Gammaproteobacteria	Vibrionales	Pseudoalteromonadaceae	Vibrio
denovo1915	bacteria	Proteobacteria	Betaproteobacteria	Methylophilales	Methylophilaceae	Methylotenera
denovo1940	bacteria	Proteobacteria	Gammaproteobacteria	Thiotrichales	Thiotrichaceae	Leucothrix
denovo1984	bacteria	Proteobacteria	Gammaproteobacteria	Enterobacteriales	Enterobacteriaceae	Proteus
denovo2196	bacteria	Proteobacteria	Gammaproteobacteria	Alteromonadales	Alteromonadaceae	ZD0117
denovo419	bacteria	Bacteroidetes	Cytophagia	Cytophagales	Cytophagaceae	Emticicia
denovo537	bacteria	Proteobacteria	Betaproteobacteria	Burkholderiales	Comamonadaceae	Comamonas
denovo375	bacteria	Bacteroidetes	unclassified	unclassified	unclassified	unclassified
denovo697	bacteria	Proteobacteria	Gammaproteobacteria	Vibrionales	unclassified	unclassified
denovo63	bacteria	Proteobacteria	Gammaproteobacteria	Vibrionales	unclassified	unclassified
denovo152	bacteria	Bacteroidetes	Flavobacteriia	Flavobacteriales	[Weeksellaceae]	Chryseobacterium
denovo252	bacteria	Bacteroidetes	Sphingobacteriia	Sphingobacteriales	unclassified	unclassified
denovo316	bacteria	Firmicutes	Clostridia	Clostridiales	Lachnospiraceae	unclassified
denovo665	bacteria	Actinobacteria	Actinobacteria	Actinomycetales	Pseudonocardiaceae	Pseudonocardia
denovo1005	bacteria	Proteobacteria	Gammaproteobacteria	Vibrionales	unclassified	unclassified
denovo1056	bacteria	Actinobacteria	Actinobacteria	Actinomycetales	Microbacteriaceae	unclassified
denovo1124	bacteria	Proteobacteria	Alphaproteobacteria	Rhodobacterales	Rhodobacteraceae	unclassified
denovo1198	bacteria	Actinobacteria	Actinobacteria	Actinomycetales	Actinomycetaceae	Actinomyces
denovo1235	bacteria	Proteobacteria	Gammaproteobacteria	Oceanospirillales	Halomonadaceae	unclassified
denovo1265	bacteria	Proteobacteria	Gammaproteobacteria	unclassified	unclassified	unclassified
denovo1470	bacteria	Firmicutes	Bacilli	Lactobacillales	Streptococcaceae	Streptococcus
denovo1654	bacteria	Bacteroidetes	Flavobacteriia	Flavobacteriales	Flavobacteriaceae	unclassified
denovo1667	bacteria	Bacteroidetes	Flavobacteriia	Flavobacteriales	Flavobacteriaceae	Flavobacterium
denovo1767	bacteria	TM6	SJA-4	unclassified	unclassified	unclassified
denovo1795	bacteria	unclassified	unclassified	unclassified	unclassified	unclassified
denovo2022	bacteria	Proteobacteria	Gammaproteobacteria	Legionellales	Legionellaceae	unclassified
denovo2131	bacteria	Bacteroidetes	Flavobacteriia	Flavobacteriales	unclassified	unclassified
denovo2168	bacteria	Firmicutes	Clostridia	Clostridiales	unclassified	unclassified
denovo1997	bacteria	unclassified	unclassified	unclassified	unclassified	unclassified
denovo1121	bacteria	Proteobacteria	Gammaproteobacteria	Alteromonadales	J115	unclassified
denovo2040	bacteria	Proteobacteria	unclassified	unclassified	unclassified	unclassified
denovo1638	bacteria	Proteobacteria	Gammaproteobacteria	unclassified	unclassified	unclassified
denovo1085	bacteria	Actinobacteria	Actinobacteria	Actinomycetales	Corynebacteriaceae	Corynebacterium
denovo460	bacteria	TM7	TM7-3	unclassified	unclassified	unclassified
denovo2225	bacteria	Proteobacteria	Alphaproteobacteria	Rhizobiales	Phyllobacteriaceae	unclassified
denovo594	bacteria	Proteobacteria	unclassified	unclassified	unclassified	unclassified
denovo1111	bacteria	Actinobacteria	Actinobacteria	Actinomycetales	Actinomycetaceae	Actinomyces
denovo1905	bacteria	Proteobacteria	Alphaproteobacteria	Rhizobiales	Phyllobacteriaceae	unclassified
denovo373	bacteria	Proteobacteria	Alphaproteobacteria	Rhodobacterales	Rhodobacteraceae	unclassified
denovo466	bacteria	Bacteroidetes	Flavobacteriia	Flavobacteriales	Flavobacteriaceae	unclassified
denovo677	bacteria	Proteobacteria	Deltaproteobacteria	Myxococcales	unclassified	unclassified
denovo687	bacteria	Bacteroidetes	Flavobacteriia	Flavobacteriales	Cryomorphaceae	Fluviicola
denovo837	bacteria	Firmicutes	Bacilli	Bacillales	Staphylococcaceae	Staphylococcus
denovo911	bacteria	Proteobacteria	Alphaproteobacteria	Rhodobacterales	Rhodobacteraceae	Maritimibacter
denovo1007	bacteria	Actinobacteria	Actinobacteria	Actinomycetales	Corynebacteriaceae	Corynebacterium
denovo1021	bacteria	Proteobacteria	unclassified	unclassified	unclassified	unclassified
denovo1050	bacteria	Bacteroidetes	Flavobacteriia	Flavobacteriales	Flavobacteriaceae	unclassified
denovo1083	bacteria	Bacteroidetes	[Rhodothermi]	[Rhodothermales]	Rhodothermaceae	Salinibacter
denovo1114	bacteria	Actinobacteria	Actinobacteria	Actinomycetales	Corynebacteriaceae	Corynebacterium
denovo1355	bacteria	Bacteroidetes	Flavobacteriia	Flavobacteriales	Flavobacteriaceae	Flavobacterium
denovo1358	bacteria	Proteobacteria	Alphaproteobacteria	Rhizobiales	unclassified	unclassified
denovo1817	bacteria	Proteobacteria	Alphaproteobacteria	Rickettsiales	unclassified	unclassified
denovo2287	bacteria	Bacteroidetes	Flavobacteriia	Flavobacteriales	Flavobacteriaceae	Flavobacterium
denovo1242	bacteria	SBR1093	VHS-B5-50	unclassified	unclassified	unclassified
denovo2274	bacteria	Actinobacteria	Actinobacteria	Actinomycetales	Microbacteriaceae	Microbacterium
denovo2324	bacteria	Proteobacteria	Alphaproteobacteria	Rhodobacterales	Rhodobacteraceae	Phaeobacter
denovo42	bacteria	Proteobacteria	Alphaproteobacteria	Sphingomonadales	Sphingomonadaceae	Sphingomonas
denovo721	bacteria	Proteobacteria	Alphaproteobacteria	Rhodobacterales	Hyphomonadaceae	unclassified
denovo901	bacteria	Proteobacteria	Gammaproteobacteria	Alteromonadales	Idiomarinaceae	Idiomarina
denovo1393	bacteria	Proteobacteria	Alphaproteobacteria	Rhodobacterales	Hyphomonadaceae	unclassified
denovo1015	bacteria	Proteobacteria	Gammaproteobacteria	Legionellales	Coxiellaceae	unclassified
denovo2079	bacteria	Bacteroidetes	Flavobacteriia	Flavobacteriales	Flavobacteriaceae	Muricauda
denovo258	bacteria	Proteobacteria	Alphaproteobacteria	Rhodobacterales	Rhodobacteraceae	unclassified
denovo1157	bacteria	Bacteroidetes	Bacteroidia	Bacteroidales	[Paraprevotellaceae]	[Prevotella]
denovo123	bacteria	Proteobacteria	Gammaproteobacteria	Xanthomonadales	Xanthomonadaceae	Pseudoxanthomonas
denovo192	bacteria	Actinobacteria	Actinobacteria	Actinomycetales	unclassified	unclassified
denovo273	bacteria	Proteobacteria	Alphaproteobacteria	Sphingomonadales	unclassified	unclassified
denovo334	bacteria	Tenericutes	Mollicutes	RF39	unclassified	unclassified
denovo351	bacteria	Proteobacteria	Gammaproteobacteria	Vibrionales	Pseudoalteromonadaceae	Vibrio
denovo669	bacteria	Actinobacteria	Actinobacteria	Actinomycetales	Microbacteriaceae	Cryocola
denovo726	bacteria	Actinobacteria	Actinobacteria	Actinomycetales	Corynebacteriaceae	Corynebacterium
denovo785	bacteria	Proteobacteria	Alphaproteobacteria	Rhodobacterales	Rhodobacteraceae	Antarctobacter
denovo855	bacteria	Proteobacteria	Gammaproteobacteria	Pseudomonadales	Pseudomonadaceae	Pseudomonas
denovo904	bacteria	Proteobacteria	Alphaproteobacteria	Sphingomonadales	Erythrobacteraceae	unclassified
denovo1095	bacteria	Proteobacteria	Gammaproteobacteria	Legionellales	Legionellaceae	unclassified
denovo1285	bacteria	Proteobacteria	Betaproteobacteria	Methylophilales	Methylophilaceae	Methylotenera
denovo1383	bacteria	Proteobacteria	unclassified	unclassified	unclassified	unclassified
denovo1390	bacteria	Bacteroidetes	Flavobacteriia	Flavobacteriales	Cryomorphaceae	Crocinitomix
denovo1452	bacteria	Proteobacteria	Betaproteobacteria	Burkholderiales	Oxalobacteraceae	unclassified
denovo1624	bacteria	Proteobacteria	Betaproteobacteria	Burkholderiales	Comamonadaceae	unclassified
denovo1738	bacteria	Proteobacteria	Deltaproteobacteria	Bdellovibrionales	Bdellovibrionaceae	Bdellovibrio
denovo1855	bacteria	Proteobacteria	Gammaproteobacteria	Vibrionales	Pseudoalteromonadaceae	unclassified
denovo1910	bacteria	Proteobacteria	Gammaproteobacteria	Oceanospirillales	unclassified	unclassified
denovo2015	bacteria	Bacteroidetes	Flavobacteriia	Flavobacteriales	Flavobacteriaceae	Flavobacterium
denovo1145	bacteria	Chloroflexi	Anaerolineae	SBR1031	A4b	unclassified
denovo557	bacteria	Bacteroidetes	Flavobacteriia	Flavobacteriales	Flavobacteriaceae	Maribacter
denovo1197	bacteria	Proteobacteria	Alphaproteobacteria	unclassified	unclassified	unclassified
denovo770	bacteria	Actinobacteria	Acidimicrobiia	Acidimicrobiales	unclassified	unclassified
denovo304	bacteria	Firmicutes	Clostridia	Clostridiales	Ruminococcaceae	unclassified
denovo738	bacteria	Proteobacteria	Alphaproteobacteria	unclassified	unclassified	unclassified
denovo987	bacteria	Bacteroidetes	Flavobacteriia	Flavobacteriales	Flavobacteriaceae	Muricauda
denovo2275	bacteria	Bacteroidetes	unclassified	unclassified	unclassified	unclassified
denovo21	bacteria	Proteobacteria	Gammaproteobacteria	Pseudomonadales	Moraxellaceae	Psychrobacter
denovo302	bacteria	Proteobacteria	Gammaproteobacteria	unclassified	unclassified	unclassified
denovo761	bacteria	Proteobacteria	Alphaproteobacteria	unclassified	unclassified	unclassified
denovo1171	bacteria	Proteobacteria	Alphaproteobacteria	Rhodobacterales	Rhodobacteraceae	Marivita
denovo2018	bacteria	Actinobacteria	Actinobacteria	Actinomycetales	Corynebacteriaceae	Corynebacterium
denovo163	bacteria	OD1	SM2F11	unclassified	unclassified	unclassified
denovo195	bacteria	Bacteroidetes	Flavobacteriia	Flavobacteriales	Flavobacteriaceae	Polaribacter
denovo335	bacteria	Proteobacteria	Alphaproteobacteria	Rhizobiales	Rhizobiaceae	Agrobacterium
denovo446	bacteria	Fusobacteria	Fusobacteriia	Fusobacteriales	Fusobacteriaceae	Fusobacterium
denovo555	bacteria	Proteobacteria	Deltaproteobacteria	GMD14H09	unclassified	unclassified
denovo597	bacteria	Bacteroidetes	unclassified	unclassified	unclassified	unclassified
denovo749	bacteria	Proteobacteria	Betaproteobacteria	Burkholderiales	Oxalobacteraceae	Cupriavidus
denovo816	bacteria	Proteobacteria	Gammaproteobacteria	unclassified	unclassified	unclassified
denovo822	bacteria	Bacteroidetes	Flavobacteriia	Flavobacteriales	unclassified	unclassified
denovo1065	bacteria	Bacteroidetes	Flavobacteriia	Flavobacteriales	Flavobacteriaceae	Flavobacterium
denovo1281	bacteria	Proteobacteria	Gammaproteobacteria	Vibrionales	unclassified	unclassified
denovo1294	bacteria	Proteobacteria	Alphaproteobacteria	Sphingomonadales	unclassified	unclassified
denovo1334	bacteria	Proteobacteria	Gammaproteobacteria	Vibrionales	Vibrionaceae	Vibrio
denovo1343	bacteria	Actinobacteria	Actinobacteria	Actinomycetales	Corynebacteriaceae	Corynebacterium
denovo1609	bacteria	Proteobacteria	Gammaproteobacteria	Alteromonadales	Alteromonadaceae	unclassified
denovo1765	bacteria	Proteobacteria	Betaproteobacteria	unclassified	unclassified	unclassified
denovo1942	bacteria	Proteobacteria	Alphaproteobacteria	Rhizobiales	unclassified	unclassified
denovo2140	bacteria	Proteobacteria	Betaproteobacteria	Burkholderiales	Comamonadaceae	Hydrogenophaga
denovo2158	bacteria	Proteobacteria	Gammaproteobacteria	Alteromonadales	unclassified	unclassified
denovo1115	bacteria	Bacteroidetes	Cytophagia	Cytophagales	Cytophagaceae	Flectobacillus
denovo1930	bacteria	Proteobacteria	Betaproteobacteria	Rhodocyclales	Rhodocyclaceae	Zoogloea
denovo505	bacteria	Bacteroidetes	Flavobacteriia	Flavobacteriales	Flavobacteriaceae	unclassified
denovo840	bacteria	Proteobacteria	unclassified	unclassified	unclassified	unclassified
denovo795	bacteria	Proteobacteria	Alphaproteobacteria	Sphingomonadales	Sphingomonadaceae	Novosphingobium
denovo2129	bacteria	Proteobacteria	Alphaproteobacteria	Rhodobacterales	Rhodobacteraceae	unclassified
denovo538	bacteria	Proteobacteria	Gammaproteobacteria	Oceanospirillales	Halomonadaceae	Halomonas
denovo1196	bacteria	Proteobacteria	Gammaproteobacteria	Oceanospirillales	Alcanivoracaceae	Alcanivorax
denovo2134	bacteria	Proteobacteria	Gammaproteobacteria	unclassified	unclassified	unclassified
denovo2282	bacteria	Bacteroidetes	Bacteroidia	Bacteroidales	Prevotellaceae	Prevotella
denovo148	bacteria	Bacteroidetes	Flavobacteriia	Flavobacteriales	Flavobacteriaceae	Salegentibacter
denovo2286	bacteria	Proteobacteria	Alphaproteobacteria	Rhodobacterales	Rhodobacteraceae	unclassified
denovo1471	bacteria	Proteobacteria	Alphaproteobacteria	Rhodobacterales	Rhodobacteraceae	unclassified
denovo324	bacteria	Actinobacteria	Acidimicrobiia	Acidimicrobiales	JdFBGBact	unclassified
denovo938	bacteria	Proteobacteria	Alphaproteobacteria	unclassified	unclassified	unclassified
denovo1088	bacteria	Actinobacteria	Actinobacteria	Actinomycetales	Micrococcaceae	Renibacterium
denovo140	bacteria	Proteobacteria	Alphaproteobacteria	Kiloniellales	unclassified	unclassified
denovo1101	bacteria	Proteobacteria	Betaproteobacteria	Burkholderiales	Comamonadaceae	Comamonas
denovo1911	bacteria	Firmicutes	Clostridia	Clostridiales	Veillonellaceae	vadinHB04
denovo179	bacteria	Firmicutes	Clostridia	Clostridiales	Lachnospiraceae	unclassified
denovo402	bacteria	Proteobacteria	Alphaproteobacteria	Rhodobacterales	Rhodobacteraceae	unclassified
denovo487	bacteria	Actinobacteria	Actinobacteria	Actinomycetales	Corynebacteriaceae	Corynebacterium
denovo558	bacteria	Actinobacteria	Actinobacteria	Actinomycetales	Intrasporangiaceae	Kytococcus
denovo691	bacteria	Firmicutes	Clostridia	Clostridiales	Veillonellaceae	Anaeromusa
denovo1052	bacteria	Proteobacteria	Alphaproteobacteria	Rhizobiales	Hyphomicrobiaceae	unclassified
denovo1081	bacteria	Actinobacteria	Actinobacteria	Actinomycetales	Micrococcaceae	Kocuria
denovo1283	bacteria	Proteobacteria	Alphaproteobacteria	Sphingomonadales	unclassified	unclassified
denovo1340	bacteria	Proteobacteria	Alphaproteobacteria	Rhodobacterales	Rhodobacteraceae	unclassified
denovo1422	bacteria	Proteobacteria	Alphaproteobacteria	unclassified	unclassified	unclassified
denovo1688	bacteria	unclassified	unclassified	unclassified	unclassified	unclassified
denovo1858	bacteria	Bacteroidetes	Flavobacteriia	Flavobacteriales	Flavobacteriaceae	Flavobacterium
denovo1907	bacteria	Bacteroidetes	Flavobacteriia	Flavobacteriales	Flavobacteriaceae	unclassified
denovo2130	bacteria	Firmicutes	Bacilli	Bacillales	Staphylococcaceae	Staphylococcus
denovo2182	bacteria	Actinobacteria	Actinobacteria	Actinomycetales	Microbacteriaceae	Curtobacterium
denovo2299	bacteria	Bacteroidetes	Flavobacteriia	Flavobacteriales	Flavobacteriaceae	Flavobacterium
denovo2329	bacteria	Firmicutes	Bacilli	Lactobacillales	Leuconostocaceae	Leuconostoc
denovo700	bacteria	Proteobacteria	Gammaproteobacteria	Salinisphaerales	Salinisphaeraceae	unclassified
denovo225	bacteria	Bacteroidetes	unclassified	unclassified	unclassified	unclassified
denovo95	bacteria	Firmicutes	Bacilli	Bacillales	Planococcaceae	Planococcus
denovo1286	bacteria	Proteobacteria	Gammaproteobacteria	Legionellales	Coxiellaceae	unclassified
denovo1945	bacteria	Proteobacteria	Gammaproteobacteria	unclassified	unclassified	unclassified
denovo1696	bacteria	Bacteroidetes	Flavobacteriia	Flavobacteriales	Flavobacteriaceae	Zhouia
denovo2002	bacteria	Proteobacteria	Gammaproteobacteria	Thiotrichales	Piscirickettsiaceae	Methylophaga
denovo60	bacteria	Firmicutes	Clostridia	Clostridiales	Veillonellaceae	Veillonella
denovo157	bacteria	Firmicutes	Bacilli	Lactobacillales	Carnobacteriaceae	Granulicatella
denovo396	bacteria	Proteobacteria	Gammaproteobacteria	Pseudomonadales	Moraxellaceae	Acinetobacter
denovo405	bacteria	Firmicutes	Bacilli	Bacillales	Listeriaceae	Brochothrix
denovo980	bacteria	Firmicutes	Bacilli	Lactobacillales	Streptococcaceae	Streptococcus
denovo1060	bacteria	Proteobacteria	Betaproteobacteria	Burkholderiales	Comamonadaceae	unclassified
denovo1179	bacteria	Proteobacteria	Gammaproteobacteria	Legionellales	unclassified	unclassified
denovo1356	bacteria	Bacteroidetes	Cytophagia	Cytophagales	Cytophagaceae	Spirosoma
denovo1377	bacteria	Actinobacteria	Actinobacteria	Actinomycetales	Intrasporangiaceae	Serinicoccus
denovo1557	bacteria	Actinobacteria	Actinobacteria	Actinomycetales	Microbacteriaceae	CandidatusRhodoluna
denovo1841	bacteria	Bacteroidetes	Bacteroidia	Bacteroidales	Prevotellaceae	Prevotella
denovo1973	bacteria	Proteobacteria	Deltaproteobacteria	Myxococcales	unclassified	unclassified
denovo2019	bacteria	Actinobacteria	Actinobacteria	Actinomycetales	Nocardioidaceae	unclassified
denovo2194	bacteria	Firmicutes	Clostridia	Clostridiales	[Tissierellaceae]	Finegoldia
denovo2255	bacteria	Proteobacteria	Alphaproteobacteria	Sphingomonadales	Erythrobacteraceae	Erythrobacter
denovo2272	bacteria	Proteobacteria	Gammaproteobacteria	unclassified	unclassified	unclassified
denovo1194	bacteria	Bacteroidetes	Flavobacteriia	Flavobacteriales	Cryomorphaceae	Fluviicola
denovo671	bacteria	Actinobacteria	Actinobacteria	Actinomycetales	Mycobacteriaceae	Mycobacterium
denovo1920	bacteria	Proteobacteria	Betaproteobacteria	Burkholderiales	Oxalobacteraceae	unclassified
denovo1861	bacteria	Proteobacteria	Gammaproteobacteria	unclassified	unclassified	unclassified
denovo704	bacteria	Proteobacteria	Alphaproteobacteria	Kiloniellales	Kiloniellaceae	Thalassospira
denovo1255	bacteria	unclassified	unclassified	unclassified	unclassified	unclassified
denovo2026	bacteria	Bacteroidetes	[Rhodothermi]	[Rhodothermales]	Rhodothermaceae	unclassified
denovo502	bacteria	Bacteroidetes	unclassified	unclassified	unclassified	unclassified
denovo1709	bacteria	Proteobacteria	Betaproteobacteria	unclassified	unclassified	unclassified
denovo2208	bacteria	Firmicutes	Bacilli	Bacillales	Bacillaceae	unclassified
denovo188	bacteria	Proteobacteria	unclassified	unclassified	unclassified	unclassified
denovo1866	bacteria	Proteobacteria	Alphaproteobacteria	unclassified	unclassified	unclassified
denovo417	bacteria	Proteobacteria	Alphaproteobacteria	unclassified	unclassified	unclassified
denovo374	bacteria	Actinobacteria	Acidimicrobiia	Acidimicrobiales	JdFBGBact	unclassified
denovo431	bacteria	Proteobacteria	Alphaproteobacteria	Rhodobacterales	Rhodobacteraceae	unclassified
denovo1867	bacteria	Proteobacteria	Gammaproteobacteria	Alteromonadales	HTCC2188	HTCC
denovo626	bacteria	Proteobacteria	Gammaproteobacteria	Legionellales	Francisellaceae	unclassified
denovo67	bacteria	Proteobacteria	Betaproteobacteria	Burkholderiales	Comamonadaceae	unclassified
denovo643	bacteria	Firmicutes	Bacilli	Lactobacillales	Aerococcaceae	Abiotrophia
denovo748	bacteria	Proteobacteria	Gammaproteobacteria	Pasteurellales	Pasteurellaceae	Haemophilus
denovo905	bacteria	Proteobacteria	Gammaproteobacteria	Thiotrichales	Piscirickettsiaceae	unclassified
denovo1300	bacteria	Proteobacteria	Alphaproteobacteria	Rhizobiales	unclassified	unclassified
denovo1520	bacteria	Proteobacteria	Gammaproteobacteria	Thiotrichales	Piscirickettsiaceae	unclassified
denovo1579	bacteria	Actinobacteria	Actinobacteria	Actinomycetales	Intrasporangiaceae	Janibacter
denovo1950	bacteria	Proteobacteria	Gammaproteobacteria	Legionellales	Legionellaceae	unclassified
denovo1995	bacteria	Proteobacteria	Gammaproteobacteria	unclassified	unclassified	unclassified
denovo2084	bacteria	Proteobacteria	Gammaproteobacteria	Xanthomonadales	Xanthomonadaceae	Stenotrophomonas
denovo2110	bacteria	Proteobacteria	Alphaproteobacteria	Rhizobiales	Hyphomicrobiaceae	Hyphomicrobium
