# Supplementary material for: Neutrality in the Metaorganism
Source: PLoS Biol. 2019 Jun 19;17(6):e3000298. doi: 10.1371/journal.pbio.3000298 (PMC6583948; doi:10.1371/journal.pbio.3000298)
Supplement: S9 Data — OTU, operational taxonomic unit. (XLSX) [file pbio.3000298.s019.xlsx]

## Sheet: hydra_00
otu_id	Hatch2	Hatch7	Hatch8	Hatch9	1xfed1	1xfed2	1xfed3	1xfed4
otu0001	0	0	0	0	0	0	0	0
otu0002	0	0	0	0	0	0	0	1
otu0003	0	4	0	0	0	0	0	0
otu0004	8	6	1	4	9	9	4	3
otu0005	0	0	0	0	0	0	0	0
otu0006	0	0	0	0	0	0	0	1
otu0007	0	0	1	0	1	0	0	0
otu0008	0	0	0	0	0	0	0	0
otu0009	0	2	0	0	2	3	1	0
otu0010	0	0	0	0	0	0	0	0
otu0011	0	0	0	0	0	0	0	0
otu0012	0	0	0	1	0	5	5	0
otu0013	0	0	0	0	0	0	0	0
otu0014	0	0	0	0	0	0	0	2
otu0015	0	3	0	0	0	0	0	0
otu0016	0	9	0	0	0	0	0	0
otu0017	9	8	12	8	7	1	2	0
otu0018	0	0	0	0	0	0	0	0
otu0019	0	0	0	1	0	0	0	0
otu0020	5	2	3	9	8	6	0	2
otu0021	3	0	0	0	2	0	0	0
otu0022	0	0	0	0	0	0	0	0
otu0023	1	0	0	0	0	0	0	0
otu0024	1	0	1	1	1	0	0	0
otu0025	0	0	0	0	0	0	0	0
otu0026	1	0	0	0	0	0	0	1
otu0027	0	0	2	0	0	0	0	0
otu0028	0	0	0	0	0	0	0	0
otu0029	0	0	0	0	0	0	0	0
otu0030	0	0	0	0	0	0	0	0
otu0031	0	0	0	0	0	0	2	0
otu0032	0	0	0	0	0	0	0	0
otu0033	0	0	0	0	0	0	0	0
otu0034	0	0	0	0	0	0	0	0
otu0035	0	0	0	0	0	0	0	0
otu0036	10	4	8	15	275	108	59	751
otu0037	0	0	0	1	0	0	0	0
otu0038	0	0	0	0	0	0	0	0
otu0039	0	0	0	0	0	0	0	0
otu0040	0	0	0	0	0	0	0	0
otu0041	0	0	0	0	0	0	0	0
otu0042	0	0	0	0	0	0	0	0
otu0043	0	0	0	0	0	0	0	0
otu0044	0	0	1	0	0	0	0	0
otu0045	0	2	0	0	0	0	0	0
otu0046	0	0	0	0	0	0	0	0
otu0047	0	1	0	0	0	0	0	0
otu0048	0	0	0	0	0	0	0	0
otu0049	0	0	0	0	0	0	0	0
otu0050	10	0	13	6	4	3	1	3
otu0051	0	7	5	1	24	0	2	1
otu0052	0	0	0	0	0	0	0	0
otu0053	0	0	0	2	0	0	0	0
otu0054	1	7	1	0	2	0	2	0
otu0055	0	0	1	0	0	0	0	0
otu0056	0	0	1	0	0	0	0	0
otu0057	0	0	0	0	0	0	0	0
otu0058	0	0	0	0	0	0	3	0
otu0059	1	0	0	0	1	0	0	0
otu0060	4	1	0	2	0	0	0	0
otu0061	0	0	0	0	0	0	0	0
otu0062	0	0	0	0	0	1	0	0
otu0063	0	0	0	0	0	0	0	0
otu0064	0	0	0	0	0	0	0	0
otu0065	0	0	0	0	0	0	0	0
otu0066	1	0	0	0	0	0	0	0
otu0067	0	0	0	0	0	0	0	0
otu0068	0	0	0	1	0	0	0	0
otu0069	0	0	0	0	0	0	0	0
otu0070	0	0	0	0	0	0	0	3
otu0071	0	0	0	1	0	0	0	0
otu0072	0	0	0	0	0	0	0	2
otu0073	0	2	0	0	0	0	0	0
otu0074	0	1	0	0	7	0	7	0
otu0075	1	0	0	1	0	0	0	0
otu0076	0	0	2	0	0	0	0	0
otu0077	0	1	0	0	0	0	0	0
otu0078	5	5	2	12	1	2	2	0
otu0079	0	0	0	0	0	0	1	0
otu0080	0	0	0	0	0	0	0	0
otu0081	0	0	0	0	0	1	0	0
otu0082	0	0	0	0	0	1	0	0
otu0083	1	0	0	0	0	0	0	0
otu0084	0	3	0	0	0	0	0	0
otu0085	0	0	1	1	0	0	0	0
otu0086	0	0	3	0	0	0	0	2
otu0087	2	0	0	0	0	0	0	0
otu0088	0	0	0	0	0	0	0	0
otu0089	0	1	0	0	0	0	0	0
otu0090	0	0	0	1	0	0	0	0
otu0091	0	0	0	0	0	0	3	0
otu0092	0	0	0	0	0	0	0	0
otu0093	1	0	0	0	0	0	0	0
otu0094	1	0	0	0	0	0	0	0
otu0095	4	0	0	1	0	0	0	0
otu0096	0	0	0	0	0	0	0	0
otu0097	0	0	0	0	0	0	2	0
otu0098	0	0	0	0	0	0	0	0
otu0099	0	0	1	0	0	0	0	0
otu0100	0	0	1	0	0	0	0	0
otu0101	0	0	0	0	0	0	0	0
otu0102	0	0	0	0	0	0	0	0
otu0103	0	0	0	0	0	0	0	1
otu0104	0	0	0	0	0	0	0	0
otu0105	0	0	0	0	0	0	0	0
otu0106	3	0	5	0	1	1	0	0
otu0107	1	0	0	0	0	0	0	0
otu0108	0	0	0	0	0	0	0	0
otu0109	0	0	0	0	0	0	0	0
otu0110	0	0	0	0	0	0	0	0
otu0111	0	0	0	0	0	0	0	1
otu0112	0	1	0	0	0	0	0	0
otu0113	0	0	0	0	0	0	0	0
otu0114	0	0	0	0	0	0	0	0
otu0115	0	2	0	0	0	0	0	0
otu0116	16	41	45	46	20	17	23	11
otu0117	0	0	0	0	0	0	0	0
otu0118	0	0	2	0	0	0	0	0
otu0119	0	8	0	0	1	0	0	0
otu0120	0	1	0	1	0	0	0	0
otu0121	0	0	0	0	5	0	0	0
otu0122	0	1	0	0	0	0	0	0
otu0123	0	0	0	0	0	0	0	0
otu0124	0	0	0	0	0	0	0	0
otu0125	0	4	0	0	0	0	0	0
otu0126	0	0	0	0	0	1	0	0
otu0127	0	9	0	4	4	1	1	2
otu0128	0	0	0	0	0	0	0	0
otu0129	0	0	0	1	0	3	0	0
otu0130	0	0	1	0	0	0	0	0
otu0131	0	0	0	0	0	0	0	0
otu0132	0	1	3	0	0	0	0	0
otu0133	0	1	0	0	0	0	0	0
otu0134	0	0	1	0	0	0	0	0
otu0135	0	0	0	0	0	2	0	0
otu0136	0	0	0	5	0	0	0	0
otu0137	0	0	0	0	0	0	0	0
otu0138	0	1	0	0	0	0	0	0
otu0139	0	0	0	0	0	0	0	0
otu0140	0	0	0	0	0	0	0	0
otu0141	0	0	0	0	0	0	0	0
otu0142	0	0	0	0	0	0	0	0
otu0143	0	0	0	0	0	0	0	0
otu0144	0	4	0	0	0	0	1	0
otu0145	0	2	0	0	0	0	0	0
otu0146	3	1	3	2	0	0	0	0
otu0147	0	0	0	0	0	0	0	0
otu0148	0	0	0	0	0	0	0	0
otu0149	0	0	0	0	0	0	10	0
otu0150	0	1	0	0	0	0	0	0
otu0151	2	0	0	0	0	0	0	0
otu0152	0	0	0	0	0	0	0	0
otu0153	0	0	0	0	0	0	0	2
otu0154	0	0	0	0	0	0	0	0
otu0155	0	4	2	0	1	0	0	0
otu0156	1	0	0	0	1	7	1	1
otu0157	2	0	0	0	0	0	0	0
otu0158	0	0	0	0	0	0	0	0
otu0159	0	0	3	0	0	0	0	0
otu0160	0	0	0	0	0	0	0	0
otu0161	0	0	0	0	0	0	0	0
otu0162	2	1	4	7	3	2	0	0
otu0163	0	0	0	0	0	0	0	0
otu0164	2	0	0	0	0	0	0	0
otu0165	0	0	0	0	0	4	0	0
otu0166	50	24	0	0	22	0	0	1
otu0167	0	1	0	0	0	0	0	0
otu0168	0	0	0	1	0	0	0	0
otu0169	2	0	0	0	0	0	0	0
otu0170	0	0	0	0	0	0	0	0
otu0171	4	0	10	0	3	1	0	2
otu0172	0	0	0	0	2	0	0	0
otu0173	14	8	3	11	2	5	0	3
otu0174	0	0	0	0	0	2	0	0
otu0175	0	0	0	0	0	1	0	0
otu0176	0	0	0	0	0	0	0	0
otu0177	0	7	0	1	2	1	1	1
otu0178	0	0	0	0	0	0	0	0
otu0179	0	0	0	0	0	0	0	0
otu0180	0	1	0	0	0	0	0	0
otu0181	0	0	0	0	0	0	0	0
otu0182	0	0	0	0	0	0	0	0
otu0183	0	0	0	0	0	0	0	0
otu0184	0	0	0	0	0	0	0	0
otu0185	0	0	0	0	0	0	0	0
otu0186	0	0	0	0	0	0	0	0
otu0187	0	0	0	0	0	0	0	0
otu0188	0	0	0	0	0	0	0	0
otu0189	5	4	0	1	2	0	0	0
otu0190	0	0	0	0	0	0	0	0
otu0191	1	0	0	0	0	0	0	0
otu0192	0	0	0	1	0	0	0	0
otu0193	0	0	0	0	0	0	0	0
otu0194	0	0	0	0	0	1	0	0
otu0195	1	0	0	0	0	0	0	0
otu0196	0	0	0	0	0	0	0	0
otu0197	0	0	0	0	0	0	0	0
otu0198	0	0	0	0	0	0	0	3
otu0199	0	0	0	0	0	0	0	0
otu0200	0	0	0	0	0	1	0	0
otu0201	0	0	0	0	0	0	0	0
otu0202	0	3	0	0	0	0	7	0
otu0203	0	0	0	0	0	0	0	0
otu0204	3	0	0	0	0	0	0	0
otu0205	0	0	0	0	0	0	0	0
otu0206	1	0	0	0	0	0	0	0
otu0207	0	0	0	0	0	0	0	0
otu0208	0	0	0	0	0	0	0	0
otu0209	0	0	0	0	0	0	0	0
otu0210	0	0	1	3	0	0	0	0
otu0211	0	0	1	0	4	0	0	1
otu0212	3	3	13	3	1	1	2	2
otu0213	0	0	0	0	0	0	0	0
otu0214	0	0	0	0	0	0	1	0
otu0215	0	0	0	0	0	0	2	0
otu0216	0	0	0	0	0	0	0	0
otu0217	0	0	0	0	1	0	0	0
otu0218	0	0	0	0	0	0	0	0
otu0219	0	0	0	0	0	0	0	0
otu0220	0	2	0	0	0	0	0	0
otu0221	4	3	2	2	4	1	1	0
otu0222	0	0	0	2	0	0	0	0
otu0223	0	1	0	1	0	0	0	0
otu0224	0	0	0	0	1	0	0	0
otu0225	0	0	0	0	0	0	0	0
otu0226	0	0	0	0	0	0	0	0
otu0227	0	0	0	0	0	0	1	0
otu0228	0	4	0	0	0	1	0	0
otu0229	0	0	0	3	0	0	0	0
otu0230	0	0	0	0	0	0	0	0
otu0231	2	0	0	0	0	0	0	0
otu0232	0	3	0	0	0	0	0	2
otu0233	0	0	0	0	0	0	0	0
otu0234	0	0	7	0	0	0	0	0
otu0235	1	0	0	0	0	0	0	0
otu0236	1	0	0	5	0	0	0	0
otu0237	1	0	0	0	0	0	0	0
otu0238	0	0	0	0	0	0	2	0
otu0239	1	0	0	0	0	0	0	0
otu0240	1	0	0	1	0	1	0	0
otu0241	0	0	0	0	0	0	0	0
otu0242	0	0	0	0	0	0	0	0
otu0243	0	0	0	0	0	0	0	0
otu0244	0	0	0	0	0	0	0	0
otu0245	0	0	0	0	3	0	0	0
otu0246	0	0	0	0	0	0	348	0
otu0247	0	2	0	3	0	0	0	0
otu0248	0	0	0	0	0	0	19	0
otu0249	0	0	0	0	0	0	0	0
otu0250	0	0	0	0	0	0	0	0
otu0251	0	0	0	0	0	0	0	0
otu0252	0	0	0	0	0	1	0	0
otu0253	0	0	0	0	0	0	0	0
otu0254	0	1	0	0	0	0	0	0
otu0255	0	0	0	0	0	0	0	0
otu0256	2	1	0	0	1	3	0	2
otu0257	0	0	0	0	12	0	0	0
otu0258	1	2	0	0	0	0	0	0
otu0259	0	0	0	0	0	0	0	0
otu0260	0	0	0	0	0	0	0	0
otu0261	7	8	0	2	0	0	0	0
otu0262	0	0	0	0	0	0	0	0
otu0263	0	0	0	0	0	0	0	0
otu0264	0	0	0	0	0	0	0	0
otu0265	0	0	1	0	0	0	0	0
otu0266	7	10	10	9	7	3	4	4
otu0267	0	0	0	0	0	1	2	0
otu0268	0	0	0	1	0	0	0	0
otu0269	0	0	0	0	0	0	0	1
otu0270	0	0	0	1	0	0	0	0
otu0271	0	0	3	0	0	1	0	0
otu0272	0	0	0	4	0	1	0	0
otu0273	0	3	1	0	0	1	0	0
otu0274	12	2	11	17	8	2	4	2
otu0275	0	0	0	0	0	0	0	0
otu0276	0	0	0	0	0	0	0	0
otu0277	0	0	0	0	0	0	0	0
otu0278	0	0	0	0	0	0	0	0
otu0279	0	0	2	2	0	0	0	0
otu0280	0	0	0	0	0	0	0	0
otu0281	1	0	0	0	0	1	0	0
otu0282	0	0	0	0	0	0	0	0
otu0283	0	0	0	0	0	0	0	0
otu0284	13	0	0	0	0	0	0	0
otu0285	0	0	0	0	0	0	0	0
otu0286	0	0	0	0	0	0	0	0
otu0287	0	0	0	1	0	0	0	0
otu0288	4	5	0	0	0	0	0	0
otu0289	0	0	1	0	0	0	0	0
otu0290	3	1	0	0	0	0	0	0
otu0291	0	0	0	0	0	1	0	0
otu0292	0	0	0	0	0	0	0	0
otu0293	0	0	0	0	0	0	0	0
otu0294	0	2	0	0	1	0	0	0
otu0295	3	7	4	1	2	2	2	0
otu0296	0	0	0	4	0	0	0	0
otu0297	0	0	0	0	0	0	0	0
otu0298	0	63	4	12	184	685	304	211
otu0299	0	0	0	0	0	0	0	0
otu0300	0	0	0	1	0	0	0	0
otu0301	0	0	0	0	0	0	0	0
otu0302	0	0	0	0	0	0	0	0
otu0303	0	0	0	0	0	0	0	0
otu0304	13	8	10	7	3	4	7	7
otu0305	0	0	2	1	0	0	1	0
otu0306	0	0	0	0	0	0	0	0
otu0307	0	1	0	0	0	0	0	0
otu0308	0	0	0	0	0	0	0	0
otu0309	0	0	0	0	0	0	0	0
otu0310	0	0	0	3	0	0	1	0
otu0311	0	0	0	0	0	0	0	0
otu0312	0	0	0	0	0	0	0	0
otu0313	0	0	0	0	0	0	0	0
otu0314	0	0	0	0	0	0	0	0
otu0315	0	0	0	0	0	0	0	0
otu0316	0	0	0	0	0	0	1	0
otu0317	0	0	0	0	0	0	0	0
otu0318	0	0	2	0	0	0	0	0
otu0319	0	0	0	0	1	0	2	0
otu0320	0	0	0	0	0	0	0	0
otu0321	0	0	0	0	0	0	0	0
otu0322	0	0	0	2	0	0	0	0
otu0323	0	0	1	0	0	0	0	0
otu0324	2	0	0	0	1	0	0	0
otu0325	0	0	0	0	0	0	0	0
otu0326	0	0	0	0	1	0	0	0
otu0327	0	0	0	0	0	0	0	0
otu0328	0	1	1	0	0	0	1	0
otu0329	1	0	2	2	7	0	1	0
otu0330	0	0	1	0	0	0	0	0
otu0331	0	0	0	0	0	0	0	0
otu0332	0	0	0	5	0	0	0	0
otu0333	0	0	0	0	0	0	0	0
otu0334	0	0	0	2	0	0	0	0
otu0335	0	4	3	0	0	2	0	0
otu0336	0	0	0	0	0	0	0	0
otu0337	0	0	0	0	0	0	0	0
otu0338	0	0	0	0	0	0	0	0
otu0339	0	0	2	0	0	0	0	0
otu0340	0	0	0	0	0	0	0	0
otu0341	0	0	0	0	0	0	0	0
otu0342	0	0	0	0	0	0	0	0
otu0343	0	0	0	0	0	0	0	0
otu0344	0	0	2	0	0	0	0	0
otu0345	0	0	0	0	0	0	0	0
otu0346	0	0	0	1	0	0	0	0
otu0347	0	0	0	0	0	0	0	0
otu0348	0	0	0	0	1	0	0	0
otu0349	0	0	0	1	0	0	0	0
otu0350	0	0	0	0	0	0	0	0
otu0351	3	0	0	0	0	0	0	0
otu0352	0	0	0	0	0	0	0	0
otu0353	1	0	0	0	0	0	0	0
otu0354	0	0	0	0	0	0	0	0
otu0355	0	5	0	0	0	0	0	0
otu0356	17	1	0	0	0	0	0	1
otu0357	0	0	0	0	1	0	0	0
otu0358	0	0	0	0	0	0	0	0
otu0359	0	0	0	0	0	0	0	0
otu0360	0	0	0	0	0	0	0	0
otu0361	0	0	0	0	0	0	0	0
otu0362	0	0	0	0	0	0	0	0
otu0363	0	0	0	0	0	0	0	0
otu0364	0	0	0	0	0	0	0	0
otu0365	0	0	0	0	0	0	0	0
otu0366	1	1	0	0	0	0	0	0
otu0367	0	0	0	0	0	0	0	0
otu0368	0	0	0	0	0	0	0	0
otu0369	0	0	0	0	0	0	0	0
otu0370	0	0	0	1	0	0	0	1
otu0371	0	0	1	0	0	0	0	0
otu0372	0	0	0	0	0	1	0	0
otu0373	1	0	2	0	0	0	0	0
otu0374	0	0	0	0	0	0	1	0
otu0375	0	0	1	0	0	0	0	0
otu0376	1	0	1	0	0	0	0	0
otu0377	0	0	0	0	2	0	0	0
otu0378	0	5	0	0	0	0	0	0
otu0379	0	0	0	0	0	0	0	1
otu0380	0	0	0	0	0	0	0	0
otu0381	2	0	0	0	2	0	0	0
otu0382	0	0	0	0	0	1	0	0
otu0383	0	0	3	0	0	0	0	0
otu0384	0	0	0	0	1	0	0	3
otu0385	1	0	0	0	0	1	0	2
otu0386	0	0	0	5	0	0	0	0
otu0387	0	0	0	0	0	0	0	0
otu0388	0	2	0	0	0	0	0	0
otu0389	0	0	0	0	0	0	0	0
otu0390	5	0	0	0	0	0	0	0
otu0391	0	0	0	1	0	0	0	0
otu0392	0	0	2	0	0	0	0	0
otu0393	0	0	0	0	0	0	0	0
otu0394	0	0	1	2	0	0	0	0
otu0395	0	0	0	0	0	0	0	0
otu0396	1	0	0	0	0	0	0	0
otu0397	0	0	0	1	1	0	0	1
otu0398	4	0	0	0	0	0	0	0
otu0399	1	0	0	0	0	0	0	0
otu0400	0	0	0	0	0	0	0	0
otu0401	0	0	0	3	0	0	0	0
otu0402	0	0	0	0	0	2	0	0
otu0403	2	0	0	0	0	0	0	0
otu0404	0	0	0	0	0	0	0	1
otu0405	0	4	0	0	7	3	0	1
otu0406	0	0	0	0	0	0	0	0
otu0407	0	0	2	0	1	0	0	0
otu0408	0	0	0	0	0	0	0	2
otu0409	0	5	0	0	0	0	0	0
otu0410	0	0	1	0	0	0	0	1
otu0411	0	0	0	0	0	0	0	0
otu0412	0	0	0	0	0	0	0	0
otu0413	0	0	0	0	0	0	0	0
otu0414	0	0	0	0	0	0	0	0
otu0415	0	1	0	0	1	0	0	0
otu0416	0	0	0	0	0	1	0	0
otu0417	0	0	1	3	0	0	0	0
otu0418	0	0	0	1	0	0	0	0
otu0419	1	0	2	0	0	0	0	1
otu0420	0	0	0	0	0	0	0	0
otu0421	0	0	1	0	0	0	0	0
otu0422	0	0	2	0	0	0	0	0
otu0423	0	3	0	0	0	0	0	0
otu0424	0	0	0	0	0	0	0	0
otu0425	0	0	1	0	0	0	0	0
otu0426	0	2	2	2	0	0	0	0
otu0427	11	10	19	16	7	1	7	1
otu0428	0	0	4	0	0	0	0	0
otu0429	2	4	0	0	0	0	0	1
otu0430	0	0	0	0	0	2	0	0
otu0431	0	0	1	0	0	0	0	0
otu0432	0	0	0	0	0	0	0	0
otu0433	0	0	0	0	0	0	0	0
otu0434	0	0	0	3	0	0	0	0
otu0435	0	2	0	3	0	0	0	0
otu0436	0	0	0	0	0	0	0	0
otu0437	0	0	0	0	0	0	0	0
otu0438	0	0	3	0	0	0	0	0
otu0439	0	0	0	0	0	0	0	0
otu0440	0	0	0	0	0	0	0	0
otu0441	0	0	0	0	0	0	0	0
otu0442	0	0	0	0	1	0	0	0
otu0443	0	0	0	0	0	1	0	0
otu0444	3	0	3	0	0	0	0	0
otu0445	0	0	0	1	0	0	0	0
otu0446	0	0	0	0	0	0	0	0
otu0447	0	2	0	0	0	0	0	0
otu0448	0	0	2	0	0	0	0	0
otu0449	0	0	0	0	0	2	0	0
otu0450	0	0	0	0	3	0	0	0
otu0451	0	0	0	0	0	0	0	0
otu0452	0	2	0	0	0	0	0	0
otu0453	0	0	0	0	0	0	4	0
otu0454	0	0	0	0	0	0	0	0
otu0455	0	0	0	0	0	0	1	0
otu0456	0	0	2	0	0	0	0	0
otu0457	0	0	0	0	0	0	0	0
otu0458	0	0	0	1	0	0	0	0
otu0459	0	0	0	0	2	0	1	0
otu0460	0	0	0	0	0	1	0	0
otu0461	1	1	6	0	0	1	0	0
otu0462	0	0	0	0	0	0	0	0
otu0463	0	1	0	0	1	0	0	0
otu0464	0	0	0	4	0	0	0	0
otu0465	0	0	0	0	0	0	5	0
otu0466	0	0	0	1	0	0	0	0
otu0467	0	0	0	0	0	0	0	1
otu0468	0	0	0	0	0	0	0	0
otu0469	0	0	1	0	0	0	1	0
otu0470	0	0	0	0	0	0	0	0
otu0471	0	0	0	0	0	0	0	0
otu0472	0	0	0	0	0	0	0	0
otu0473	0	1	3	1	0	0	2	2
otu0474	0	0	1	2	0	1	5	0
otu0475	0	2	0	0	0	0	0	0
otu0476	0	0	0	0	3	0	0	0
otu0477	0	0	0	1	0	0	0	0
otu0478	0	0	0	0	1	0	0	0
otu0479	1	0	0	0	0	0	1	0
otu0480	0	0	0	0	0	0	0	0
otu0481	0	0	0	3	1	0	1	0
otu0482	0	0	0	0	0	0	0	0
otu0483	0	0	0	0	0	0	0	0
otu0484	0	4	0	0	0	0	0	0
otu0485	0	0	0	0	0	0	0	0
otu0486	0	0	0	0	0	0	0	0
otu0487	0	0	0	0	0	0	0	0
otu0488	0	0	0	0	0	0	0	0
otu0489	0	0	0	0	0	0	0	0
otu0490	0	0	0	0	0	0	0	0
otu0491	0	1	0	0	0	0	0	0
otu0492	0	0	0	0	0	0	0	0
otu0493	0	0	0	0	0	0	0	0
otu0494	0	0	0	0	0	0	1	0
otu0495	1	0	0	0	0	0	0	0
otu0496	0	0	0	1	0	0	0	0
otu0497	0	0	0	0	0	0	0	0
otu0498	0	0	0	0	0	1	0	0
otu0499	0	0	0	0	0	0	0	0
otu0500	0	0	0	1	0	0	0	0
otu0501	0	2	0	0	1	0	0	0
otu0502	0	1	0	0	0	0	0	12
otu0503	0	0	0	0	0	0	0	0
otu0504	0	0	0	0	0	0	0	0
otu0505	0	1	0	2	0	0	0	0
otu0506	0	0	0	0	0	0	0	0
otu0507	0	0	0	0	0	0	0	0
otu0508	0	6	1	10	0	0	0	0
otu0509	0	0	0	0	0	1	0	0
otu0510	0	0	0	0	0	0	0	0
otu0511	0	0	0	0	0	0	0	0
otu0512	0	0	0	0	0	0	0	0
otu0513	0	0	0	0	0	1	0	0
otu0514	9	1	0	0	3	0	1	2
otu0515	0	3	0	0	0	0	0	0
otu0516	0	0	0	0	0	0	0	0
otu0517	1	0	3	0	0	0	0	0
otu0518	0	0	0	0	0	0	0	0
otu0519	40	56	39	30	23	22	19	20
otu0520	0	0	0	0	0	0	0	1
otu0521	0	0	0	0	0	0	0	0
otu0522	0	0	0	2	0	0	0	0
otu0523	3	0	0	0	0	0	0	0
otu0524	0	0	0	0	0	2	0	0
otu0525	2	2	5	0	0	0	2	0
otu0526	0	0	0	0	0	0	0	0
otu0527	0	3	0	0	0	0	0	0
otu0528	0	0	0	0	0	0	0	0
otu0529	0	0	0	0	0	0	0	1
otu0530	0	0	0	0	2	0	0	1
otu0531	0	0	0	0	0	0	0	0
otu0532	0	0	0	0	0	0	0	0
otu0533	0	0	1	0	0	0	0	0
otu0534	1	0	0	0	0	0	0	0
otu0535	0	0	0	0	2	1	0	1
otu0536	0	1	11	4	3	0	5	1
otu0537	3	0	0	0	0	0	0	0
otu0538	0	0	0	0	0	0	0	1
otu0539	0	0	0	0	0	0	0	0
otu0540	0	1	0	0	0	0	0	0
otu0541	0	0	0	0	0	0	0	0
otu0542	0	0	0	1	0	0	0	0
otu0543	1	0	0	0	0	0	0	0
otu0544	0	0	0	0	0	0	0	2
otu0545	0	0	0	0	0	0	0	0
otu0546	0	2	0	0	0	0	0	0
otu0547	0	1	0	0	0	0	0	0
otu0548	1	0	0	1	0	0	0	0
otu0549	0	0	0	0	0	0	0	0
otu0550	0	0	0	2	0	0	0	0
otu0551	0	0	0	3	0	0	0	0
otu0552	0	1	0	0	0	0	0	0
otu0553	0	0	0	0	0	0	0	0
otu0554	0	0	0	0	1	0	0	0
otu0555	11	4	17	27	8	9	7	8
otu0556	0	4	0	0	0	0	0	0
otu0557	0	0	0	0	0	0	0	0
otu0558	0	0	0	0	0	0	0	0
otu0559	0	0	0	0	0	0	0	0
otu0560	0	0	0	0	0	0	0	0
otu0561	0	0	0	0	0	0	0	0
otu0562	0	0	0	0	0	0	0	0
otu0563	0	0	0	0	0	0	0	0
otu0564	0	0	0	0	1	0	0	0
otu0565	2	0	1	2	1	2	1	0
otu0566	0	0	2	0	0	0	1	0
otu0567	0	1	2	2	0	1	1	0
otu0568	1	0	0	0	0	0	0	0
otu0569	0	0	3	0	0	0	0	0
otu0570	0	0	0	0	0	0	0	0
otu0571	6	9	1	1	4	0	3	0
otu0572	0	0	0	2	0	0	3	2
otu0573	0	0	0	0	0	0	0	0
otu0574	9	0	0	0	0	0	0	0
otu0575	0	0	0	0	0	0	0	0
otu0576	0	0	0	0	0	0	0	0
otu0577	0	0	0	0	0	0	0	0
otu0578	0	2	0	0	0	0	0	0
otu0579	0	0	0	0	0	0	0	0
otu0580	3	0	0	0	0	0	0	0
otu0581	0	0	0	0	0	0	0	0
otu0582	1	0	0	0	1	0	0	0
otu0583	3	0	0	0	0	0	0	0
otu0584	0	1	0	0	0	0	1	0
otu0585	0	0	0	0	2	0	0	0
otu0586	0	0	0	0	0	0	0	0
otu0587	0	0	0	0	0	1	0	0
otu0588	0	0	3	0	0	0	0	0
otu0589	0	0	0	0	0	0	0	0
otu0590	0	0	0	0	4	0	0	0
otu0591	0	0	0	1	0	0	0	0
otu0592	2	0	0	0	0	0	0	0
otu0593	0	0	0	0	0	0	11	0
otu0594	0	0	0	0	0	0	0	0
otu0595	0	3	0	0	0	0	1	0
otu0596	0	0	0	0	0	0	0	0
otu0597	0	0	0	0	0	0	0	1
otu0598	0	0	0	0	0	0	0	0
otu0599	0	0	0	0	0	0	0	0
otu0600	0	0	0	0	0	0	0	0
otu0601	3	0	0	0	4	0	0	7
otu0602	0	1	2	5	1	0	0	0
otu0603	5	0	2	0	0	0	0	0
otu0604	0	0	0	0	0	0	2	0
otu0605	0	0	0	0	0	0	0	0
otu0606	2	0	1	0	0	0	0	0
otu0607	0	0	0	0	0	0	0	0
otu0608	0	0	0	0	0	0	0	0
otu0609	0	6	0	0	0	0	1	0
otu0610	5	0	14	1	5	0	0	1
otu0611	0	0	0	0	0	0	0	0
otu0612	0	0	0	0	0	3	0	0
otu0613	0	8	0	0	0	0	0	0
otu0614	0	0	0	0	0	0	0	0
otu0615	0	0	0	0	1	0	0	0
otu0616	1	0	0	3	0	3	1	2
otu0617	0	0	0	0	0	0	0	0
otu0618	1	0	0	0	0	0	0	0
otu0619	0	0	0	0	0	0	5	0
otu0620	0	0	0	0	0	0	0	0
otu0621	0	0	0	0	0	0	0	0
otu0622	0	0	0	0	0	0	0	0
otu0623	0	0	0	0	0	0	0	0
otu0624	0	0	1	0	0	0	0	0
otu0625	0	0	0	0	0	0	0	0
otu0626	0	0	0	0	0	0	0	0
otu0627	0	0	2	0	0	0	0	0
otu0628	2	1	2	5	4	1	2	1
otu0629	0	0	0	0	0	0	0	0
otu0630	0	0	0	0	0	0	0	0
otu0631	0	0	0	0	0	0	0	0
otu0632	0	0	0	0	0	0	3	0
otu0633	0	0	0	0	0	0	0	0
otu0634	0	0	0	0	0	1	0	1
otu0635	0	1	0	0	1	0	0	0
otu0636	0	0	0	0	0	0	0	0
otu0637	0	3	0	0	0	1	0	0
otu0638	0	0	0	0	0	0	0	0
otu0639	0	0	1	0	0	0	0	0
otu0640	0	0	0	0	0	0	0	0
otu0641	0	0	0	0	0	0	0	0
otu0642	0	0	0	0	0	0	0	0
otu0643	0	0	0	0	0	0	0	0
otu0644	0	0	0	0	0	0	0	0
otu0645	0	0	0	0	0	0	0	0
otu0646	0	0	0	0	1	0	0	0
otu0647	0	0	0	0	0	0	0	0
otu0648	0	0	0	0	1	0	0	0
otu0649	0	0	0	0	0	0	0	0
otu0650	0	0	0	0	3	0	0	0
otu0651	0	0	0	1	0	0	2	0
otu0652	0	0	0	0	0	0	0	0
otu0653	0	0	0	0	1	0	0	0
otu0654	0	0	0	0	0	0	0	0
otu0655	0	0	0	0	1	0	0	0
otu0656	0	1	1	0	2	0	0	0
otu0657	0	3	1	3	0	0	0	0
otu0658	0	0	0	0	0	0	0	0
otu0659	3	0	0	0	0	0	0	0
otu0660	0	0	0	0	0	0	0	0
otu0661	0	0	0	3	0	0	0	0
otu0662	0	5	0	3	2	2	1	0
otu0663	88	101	113	230	90	32	33	42
otu0664	4	4	0	0	0	0	0	0
otu0665	0	1	1	0	0	0	0	0
otu0666	0	0	0	0	0	0	0	0
otu0667	0	0	0	0	0	0	0	0
otu0668	0	0	0	0	0	0	0	0
otu0669	0	0	0	4	0	0	0	0
otu0670	0	0	0	0	0	0	0	0
otu0671	0	1	0	0	0	0	0	0
otu0672	0	0	0	0	0	0	0	0
otu0673	0	0	1	0	0	0	0	0
otu0674	0	0	0	0	0	0	0	1
otu0675	0	2	0	0	0	0	0	0
otu0676	0	0	0	0	0	0	0	0
otu0677	0	2	0	0	0	0	0	0
otu0678	0	0	0	0	0	1	0	0
otu0679	0	0	0	0	0	0	0	0
otu0680	0	0	0	0	0	2	0	0
otu0681	0	0	0	0	0	0	0	0
otu0682	0	0	0	1	0	0	0	0
otu0683	0	0	0	0	0	0	0	0
otu0684	0	0	0	0	0	0	0	0
otu0685	0	0	0	5	0	0	0	0
otu0686	3	4	0	0	0	0	0	0
otu0687	23	4	33	35	16	20	3	5
otu0688	0	1	0	0	0	0	0	0
otu0689	1	0	0	0	0	0	0	0
otu0690	0	0	0	1	0	2	0	0
otu0691	0	0	0	0	0	0	0	0
otu0692	0	0	0	0	0	0	0	0
otu0693	0	0	0	2	0	0	0	0
otu0694	0	1	0	0	0	0	0	0
otu0695	0	0	0	0	0	0	2	0
otu0696	0	4	0	0	0	4	0	2
otu0697	0	0	0	0	0	0	0	0
otu0698	0	2	0	7	0	0	0	0
otu0699	0	0	2	0	0	0	0	0
otu0700	0	0	0	0	0	0	0	0
otu0701	0	0	1	0	0	0	0	0
otu0702	0	0	0	0	0	0	0	0
otu0703	0	0	0	0	0	0	0	0
otu0704	0	0	0	0	0	0	0	0
otu0705	0	0	0	0	0	0	0	0
otu0706	0	0	0	0	0	0	0	0
otu0707	1	0	1	1	0	0	0	0
otu0708	0	2	2	0	0	0	0	3
otu0709	0	0	0	0	0	0	0	0
otu0710	1	3	0	0	0	0	0	0
otu0711	0	2	0	3	0	0	0	0
otu0712	0	0	0	0	0	0	0	0
otu0713	0	0	0	0	0	0	1	0
otu0714	0	4	0	0	0	0	0	0
otu0715	0	0	0	0	0	0	0	0
otu0716	0	0	0	0	0	0	0	0
otu0717	0	0	0	1	0	0	0	0
otu0718	0	0	1	0	0	0	1	0
otu0719	0	0	0	0	4	5	1	9
otu0720	2	0	3	0	0	0	0	0
otu0721	0	1	2	3	0	0	0	1
otu0722	0	0	0	0	0	0	0	1
otu0723	0	0	0	0	0	0	0	0
otu0724	0	0	1	0	0	0	0	0
otu0725	0	0	0	0	1	0	0	0
otu0726	0	0	0	0	0	0	0	0
otu0727	0	0	2	0	0	0	0	0
otu0728	0	0	0	0	1	0	0	0
otu0729	0	0	0	0	0	0	0	0
otu0730	0	0	0	0	0	0	0	0
otu0731	0	0	0	0	0	0	0	0
otu0732	0	0	0	0	0	0	0	0
otu0733	0	0	0	0	0	0	0	0
otu0734	0	0	0	0	0	0	0	0
otu0735	0	0	0	0	0	0	1	0
otu0736	1	0	2	0	0	0	0	0
otu0737	0	0	0	0	2	0	0	0
otu0738	0	0	0	0	3	0	0	0
otu0739	0	0	0	0	0	0	0	0
otu0740	2	2	1	2	1	4	2	1
otu0741	0	0	0	0	0	1	0	0
otu0742	0	2	0	2	0	0	0	1
otu0743	0	0	0	0	0	0	0	0
otu0744	0	0	0	0	0	0	0	1
otu0745	0	3	0	0	0	0	0	0
otu0746	0	3	0	0	0	0	0	0
otu0747	0	1	0	0	0	0	0	0
otu0748	0	0	2	0	0	0	0	0
otu0749	0	0	0	0	0	0	0	0
otu0750	0	0	0	0	0	0	0	0
otu0751	0	0	0	0	0	0	0	0
otu0752	1	10	5	3	0	3	5	2
otu0753	0	0	1	0	0	0	0	0
otu0754	0	0	0	0	1	0	0	0
otu0755	0	0	7	0	0	0	0	0
otu0756	0	0	0	0	0	0	0	0
otu0757	0	0	0	0	0	0	0	0
otu0758	0	0	0	0	0	0	0	0
otu0759	0	0	0	0	0	0	0	0
otu0760	0	0	0	0	1	0	0	0
otu0761	0	5	0	2	3	0	0	0
otu0762	0	0	0	0	0	0	0	1
otu0763	1	0	0	4	6	10	2	14
otu0764	0	0	0	1	0	0	0	0
otu0765	0	0	0	0	0	0	0	0
otu0766	0	0	1	0	0	0	0	0
otu0767	0	0	0	0	0	0	0	0
otu0768	0	0	0	3	0	0	0	0
otu0769	0	0	0	0	1	0	0	0
otu0770	0	0	4	0	0	0	0	0
otu0771	0	0	0	0	0	0	0	0
otu0772	0	1	1	0	1	1	0	0
otu0773	0	0	0	0	0	0	0	0
otu0774	0	0	0	0	0	0	0	0
otu0775	2	0	0	0	0	0	0	0
otu0776	1	0	0	0	0	0	0	0
otu0777	0	0	0	0	0	0	0	1
otu0778	0	0	0	0	0	0	0	0
otu0779	0	0	0	0	0	0	0	0
otu0780	0	0	0	0	0	0	0	0
otu0781	0	0	1	0	0	0	3	0
otu0782	0	2	0	0	2	0	0	0
otu0783	0	0	0	1	0	0	0	0
otu0784	0	0	0	0	0	0	0	0
otu0785	0	0	0	0	0	0	0	0
otu0786	0	0	12	0	0	0	0	0
otu0787	0	0	0	1	0	0	0	0
otu0788	0	0	0	0	0	0	0	0
otu0789	0	0	0	3	0	0	0	0
otu0790	1	0	0	0	0	0	1	0
otu0791	0	0	0	0	0	0	0	0
otu0792	0	1	0	1	0	5	0	0
otu0793	0	0	0	0	0	0	0	0
otu0794	2	3	2	1	0	1	1	0
otu0795	0	0	0	0	0	0	0	0
otu0796	0	0	0	0	0	0	1	0
otu0797	0	4	0	0	2	0	0	0
otu0798	0	0	0	1	2	1	0	0
otu0799	0	0	0	0	1	0	0	0
otu0800	0	0	0	0	0	0	0	0
otu0801	0	0	0	0	0	1	0	0
otu0802	1	2	0	2	0	2	1	1
otu0803	2	1	2	0	1	1	1	0
otu0804	0	0	0	0	0	0	0	0
otu0805	2	6	4	1	2	0	0	0
otu0806	0	0	0	0	2	0	0	0
otu0807	0	3	1	0	2	0	2	0
otu0808	1	0	0	0	0	0	0	0
otu0809	0	0	0	0	0	0	0	2
otu0810	0	0	0	0	0	1	0	0
otu0811	0	0	0	0	0	0	0	0
otu0812	0	0	0	1	0	0	0	0
otu0813	0	0	0	0	0	0	0	0
otu0814	0	0	0	0	1	0	0	0
otu0815	2	0	0	0	0	0	0	0
otu0816	0	0	0	0	0	0	0	0
otu0817	0	0	0	0	0	0	0	0
otu0818	2	0	0	0	0	0	0	0
otu0819	0	0	0	0	2	1	0	0
otu0820	0	8	0	1	14	0	1	0
otu0821	0	0	0	3	0	0	0	0
otu0822	0	0	0	0	0	0	0	0
otu0823	0	0	0	0	0	0	0	0
otu0824	0	2	0	0	0	0	0	0
otu0825	0	0	0	0	1	0	0	0
otu0826	0	0	2	0	0	0	0	0
otu0827	0	0	0	0	0	0	0	0
otu0828	0	0	0	4	0	0	0	1
otu0829	0	1	0	0	0	0	0	0
otu0830	0	0	0	0	0	6	1	0
otu0831	0	0	0	0	2	0	0	0
otu0832	0	0	0	0	0	0	0	0
otu0833	0	0	0	0	0	0	0	0
otu0834	0	0	0	0	0	0	0	0
otu0835	0	0	8	0	0	0	0	1
otu0836	0	0	0	0	3	0	30	0
otu0837	0	0	0	0	0	0	0	0
otu0838	1	3	0	0	0	0	1	0
otu0839	0	0	0	1	0	0	0	1
otu0840	0	0	0	0	2	0	0	0
otu0841	0	0	0	0	0	0	0	0
otu0842	0	2	0	0	0	1	0	0
otu0843	0	0	0	0	0	0	0	0
otu0844	0	0	0	0	0	0	0	0
otu0845	0	0	0	0	0	0	0	0
otu0846	0	0	0	0	0	0	0	0
otu0847	0	0	0	0	0	0	0	0
otu0848	0	1	3	0	0	0	0	0
otu0849	0	0	0	1	2	1	0	3
otu0850	18	70	26	58	22	30	39	34
otu0851	0	0	0	1	0	0	0	0
otu0852	783	700	789	783	487	358	322	253
otu0853	0	0	0	1	0	0	0	0
otu0854	0	0	0	0	0	0	1	0
otu0855	0	0	0	0	0	0	0	0
otu0856	0	1	0	0	0	0	0	0
otu0857	0	4	0	0	0	0	0	0
otu0858	0	0	0	0	0	0	0	0
otu0859	0	0	0	3	0	0	0	0
otu0860	0	0	0	0	0	0	0	1
otu0861	0	2	0	0	0	0	0	0
otu0862	0	0	0	0	0	0	0	0
otu0863	7	0	3	5	9	3	1	18
otu0864	0	0	0	0	0	0	0	0
otu0865	0	0	0	1	0	0	0	0
otu0866	32	58	38	29	22	11	19	14
otu0867	0	0	0	0	0	0	0	0
otu0868	0	0	0	0	0	0	0	0
otu0869	0	0	0	0	0	0	0	0
otu0870	0	0	0	0	0	0	0	0
otu0871	0	0	0	0	1	0	0	0
otu0872	0	0	0	0	1	0	0	0
otu0873	0	0	0	0	0	0	0	1
otu0874	6	2	0	6	0	0	0	0
otu0875	0	0	0	0	0	0	0	0
otu0876	0	0	0	0	0	0	3	0
otu0877	0	0	0	0	0	0	0	0
otu0878	0	0	0	1	0	0	0	0
otu0879	0	3	4	0	3	1	0	2
otu0880	0	0	0	0	0	0	0	0
otu0881	0	0	0	0	1	0	0	0
otu0882	0	0	0	0	0	0	0	0
otu0883	0	0	0	0	0	0	0	0
otu0884	0	0	0	0	0	0	0	0
otu0885	0	4	0	0	0	0	0	0
otu0886	0	0	0	0	0	0	0	0
otu0887	0	0	0	0	0	0	0	0
otu0888	0	0	0	0	0	0	0	0
otu0889	0	0	0	0	1	0	0	0
otu0890	1	0	0	0	0	0	0	2
otu0891	0	0	0	0	0	0	0	0
otu0892	0	0	0	0	0	0	0	1
otu0893	0	0	0	0	0	0	0	0
otu0894	0	0	0	0	0	0	0	0
otu0895	0	0	0	0	0	0	0	0
otu0896	0	0	0	0	0	0	0	0
otu0897	0	0	0	0	0	0	0	0
otu0898	0	0	0	0	0	0	0	0
otu0899	0	0	0	0	0	0	0	0
otu0900	0	2	2	1	0	0	0	0
otu0901	0	0	0	0	0	0	0	0
otu0902	0	0	0	0	0	0	0	0
otu0903	1	0	0	0	0	0	0	0
otu0904	0	0	3	0	0	0	0	1
otu0905	0	1	1	0	0	0	0	0
otu0906	0	0	0	0	0	0	0	0
otu0907	0	0	0	0	0	0	0	0
otu0908	1	0	0	3	0	0	0	0
otu0909	0	0	3	0	0	0	0	0
otu0910	0	0	0	0	0	0	0	0
otu0911	1	0	0	0	0	0	0	0
otu0912	0	0	0	1	0	0	0	0
otu0913	0	0	0	0	0	0	0	0
otu0914	0	4	2	1	3	2	2	1
otu0915	0	0	0	0	0	0	0	0
otu0916	0	0	0	0	0	0	0	0
otu0917	0	0	0	0	0	0	0	0
otu0918	0	0	0	1	0	0	0	0
otu0919	0	0	0	0	0	0	0	0
otu0920	0	0	0	0	0	0	0	0
otu0921	0	0	0	0	0	0	0	0
otu0922	0	0	0	1	0	0	0	0
otu0923	0	0	0	0	0	0	0	0
otu0924	0	0	0	1	0	0	0	0
otu0925	0	0	2	0	0	0	0	0
otu0926	0	0	0	0	0	0	0	0
otu0927	0	0	0	0	0	0	0	0
otu0928	0	0	0	0	0	0	0	0
otu0929	0	0	0	0	0	0	2	0
otu0930	0	0	0	0	0	0	0	0
otu0931	0	0	0	0	0	0	2	0
otu0932	0	0	0	1	0	0	0	0
otu0933	0	0	0	0	0	1	2	0
otu0934	0	0	0	0	0	0	0	0
otu0935	0	0	0	1	0	0	0	0
otu0936	13	36	14	11	9	8	3	7
otu0937	0	0	2	0	0	0	0	0
otu0938	0	0	0	1	0	0	0	0
otu0939	0	0	0	0	1	0	0	0
otu0940	0	0	0	0	0	0	0	0
otu0941	3	4	1	1	0	0	2	1
otu0942	0	0	0	2	0	0	0	0
otu0943	0	0	0	0	0	0	0	0
otu0944	0	0	0	0	0	0	0	0
otu0945	0	0	0	0	0	0	0	1
otu0946	0	1	1	3	1	1	1	1
otu0947	0	0	0	0	0	0	0	0
otu0948	0	0	0	0	0	0	0	0
otu0949	0	0	0	0	0	1	1	0
otu0950	0	2	0	0	1	0	0	0
otu0951	0	0	0	0	0	0	0	0
otu0952	0	0	0	4	0	0	0	0
otu0953	0	0	0	0	0	0	0	1
otu0954	1	3	0	3	0	0	0	0
otu0955	0	0	0	0	0	54	0	0
otu0956	0	0	0	0	0	0	0	0
otu0957	0	0	0	0	0	0	0	1
otu0958	0	4	0	1	3	1	0	0
otu0959	1	2	0	0	0	0	1	1
otu0960	0	0	0	0	1	0	0	0
otu0961	0	0	0	0	0	0	0	0
otu0962	0	0	0	0	0	0	0	0
otu0963	0	0	0	1	0	0	0	1
otu0964	0	0	0	0	0	0	0	0
otu0965	0	0	1	0	0	0	0	0
otu0966	1	0	0	0	0	3	0	0
otu0967	4	0	0	0	10	0	0	0
otu0968	0	0	4	0	0	0	0	0
otu0969	0	0	0	0	0	0	0	0
otu0970	0	0	0	2	0	0	1	0
otu0971	0	0	0	0	0	0	0	0
otu0972	0	0	0	0	0	0	1	0
otu0973	0	0	2	1	0	0	0	1
otu0974	0	3	2	0	0	2	0	0
otu0975	2	0	1	3	0	0	0	0
otu0976	0	0	0	0	0	0	3	0
otu0977	0	0	0	1	0	0	0	0
otu0978	0	2	0	0	0	0	0	0
otu0979	1	0	0	0	0	0	0	0
otu0980	0	0	0	0	0	0	0	0
otu0981	0	0	0	0	0	0	1	0
otu0982	1	0	0	0	1	0	2	0
otu0983	0	0	0	0	0	0	0	0
otu0984	0	0	0	0	0	0	0	1
otu0985	0	0	1	2	0	0	0	0
otu0986	0	0	0	0	0	0	0	0
otu0987	0	0	0	0	0	0	0	0
otu0988	0	3	25	1	0	0	4	3
otu0989	0	0	0	1	0	0	0	0
otu0990	0	0	1	0	0	0	0	0
otu0991	0	0	0	0	0	0	0	0
otu0992	0	0	0	0	0	0	0	0
otu0993	0	0	0	1	1	0	0	0
otu0994	0	1	0	0	0	0	0	0
otu0995	0	0	0	0	0	0	1	0
otu0996	0	1	0	0	0	0	0	0
otu0997	20	26	12	16	10	14	7	9
otu0998	0	0	9	0	1	0	0	0
otu0999	0	0	0	0	0	0	0	0
otu1000	0	0	0	0	0	0	0	0
otu1001	0	0	0	0	0	0	0	0
otu1002	2	0	0	0	0	0	0	0
otu1003	0	0	0	0	0	0	3	0
otu1004	0	0	0	0	0	0	0	0
otu1005	0	1	0	0	0	0	0	1
otu1006	0	0	2	0	0	0	0	0
otu1007	0	0	0	3	0	0	0	0
otu1008	0	0	0	0	0	0	0	0
otu1009	0	0	0	1	0	0	0	0
otu1010	0	0	3	0	0	0	0	0
otu1011	0	0	0	0	0	0	0	0
otu1012	0	0	0	0	0	0	0	0
otu1013	0	0	0	0	0	0	0	0
otu1014	0	2	0	0	0	0	0	0
otu1015	0	0	0	1	0	0	0	0
otu1016	1	0	0	0	0	0	0	0
otu1017	0	0	0	0	1	0	0	0
otu1018	0	0	0	0	2	0	0	0
otu1019	0	0	0	0	0	0	0	1
otu1020	0	0	0	0	0	0	0	0
otu1021	0	0	0	0	0	0	0	0
otu1022	0	0	0	0	0	0	1	0
otu1023	0	0	0	0	0	1	0	2
otu1024	0	0	0	0	0	0	0	0
otu1025	0	0	0	0	0	0	0	0
otu1026	0	0	0	0	0	0	0	2
otu1027	0	0	0	0	0	1	0	0
otu1028	0	0	1	0	0	0	0	0
otu1029	0	0	2	0	0	0	0	0
otu1030	0	0	0	0	0	0	0	0
otu1031	0	1	0	0	0	0	0	0
otu1032	1	0	0	0	0	0	0	0
otu1033	0	0	0	0	0	0	0	0
otu1034	3	0	0	0	0	0	0	0
otu1035	0	0	0	0	0	0	0	0
otu1036	0	0	0	0	0	0	0	0
otu1037	9	0	0	0	0	0	1	0
otu1038	1	0	0	0	0	0	0	0
otu1039	0	1	0	0	0	0	0	0
otu1040	0	0	0	0	0	0	0	0
otu1041	0	0	0	0	0	1	0	0
otu1042	0	0	0	0	0	0	0	0
otu1043	0	0	0	0	0	0	0	0
otu1044	0	0	0	0	0	0	0	0
otu1045	0	4	0	0	0	0	0	0
otu1046	0	0	1	0	0	0	0	0
otu1047	2	0	1	1	2	0	0	4
otu1048	0	0	0	0	0	0	0	0
otu1049	0	2	7	0	0	0	0	0
otu1050	0	0	0	0	0	0	0	0
otu1051	11	0	19	6	3	3	0	5
otu1052	1	0	0	0	0	0	0	0
otu1053	2	1	0	0	0	0	0	0
otu1054	0	0	0	0	0	0	0	0
otu1055	0	0	0	0	0	0	0	0
otu1056	0	0	0	0	0	0	0	0
otu1057	0	0	0	0	1	0	0	0
otu1058	21	18	31	32	4	9	9	9
otu1059	0	0	0	0	0	0	0	0
otu1060	0	1	0	0	0	0	0	0
otu1061	0	0	0	0	0	0	1	0
otu1062	3	0	2	0	1	0	0	0
otu1063	0	4	0	8	0	0	5	0
otu1064	0	2	0	0	0	0	0	0
otu1065	0	0	0	0	0	0	0	0
otu1066	0	0	0	0	0	0	0	1
otu1067	0	0	0	0	0	0	0	0
otu1068	0	0	0	0	0	0	0	0
otu1069	0	0	0	0	0	0	0	0
otu1070	0	0	0	0	0	0	0	0
otu1071	0	0	0	0	0	0	0	0
otu1072	0	3	0	0	0	0	0	0
otu1073	0	0	0	0	0	0	0	1
otu1074	0	0	0	0	0	0	0	0
otu1075	0	0	0	0	0	0	0	0
otu1076	0	0	0	0	0	0	0	0
otu1077	0	0	0	0	0	0	0	0
otu1078	0	1	2	0	5	0	0	1
otu1079	0	2	0	0	0	0	0	0
otu1080	0	3	0	0	0	0	0	1
otu1081	0	0	0	0	0	0	0	0
otu1082	0	1	0	0	0	0	0	0
otu1083	1	0	0	0	0	0	0	0
otu1084	0	0	0	0	0	0	0	1
otu1085	0	0	0	0	0	0	0	0
otu1086	0	0	0	0	1	0	0	0
otu1087	0	0	0	2	2	0	0	0
otu1088	0	0	0	0	0	0	0	0
otu1089	0	0	0	0	0	0	0	0
otu1090	0	0	0	0	2	0	2	2
otu1091	0	0	0	0	0	0	0	1
otu1092	0	0	0	0	0	0	0	0
otu1093	0	0	2	0	0	0	0	0
otu1094	0	0	0	0	0	0	0	0
otu1095	0	0	2	0	0	0	0	0
otu1096	0	0	0	0	0	0	3	0
otu1097	0	0	0	0	0	0	0	0
otu1098	0	0	0	0	0	1	0	0
otu1099	1	0	0	0	0	1	0	0
otu1100	0	0	0	0	0	0	0	0
otu1101	0	0	1	0	0	0	5	0
otu1102	0	0	0	0	0	0	0	0
otu1103	0	0	0	0	0	0	0	1
otu1104	0	0	0	0	1	0	0	0
otu1105	0	1	0	0	0	0	0	0
otu1106	0	0	0	2	0	0	0	0
otu1107	0	0	1	0	0	0	0	0
otu1108	0	0	0	0	0	0	0	0
otu1109	0	0	8	2	1	0	7	1
otu1110	1	0	8	2	0	0	0	1
otu1111	34	23	36	23	254	133	260	210
otu1112	0	0	0	2	0	0	0	0
otu1113	3	0	1	0	0	0	0	0
otu1114	0	0	0	0	0	0	0	0
otu1115	0	0	0	0	0	0	2	0
otu1116	0	0	1	0	0	0	0	0
otu1117	0	0	1	0	0	0	0	0
otu1118	0	0	0	0	0	0	0	0
otu1119	0	0	0	0	0	0	0	0
otu1120	0	0	1	0	1	0	0	0
otu1121	0	0	2	0	0	0	0	0
otu1122	0	0	0	0	0	0	0	0
otu1123	2	0	0	0	0	0	0	0
otu1124	0	0	0	0	1	0	0	0
otu1125	1	0	0	0	0	0	0	0
otu1126	0	0	0	0	0	0	0	0
otu1127	0	0	0	0	0	0	0	0
otu1128	0	0	0	0	0	0	0	0
otu1129	5	0	0	0	0	0	0	0
otu1130	0	0	0	0	0	0	0	0
otu1131	0	0	0	0	0	0	0	0
otu1132	0	0	0	0	0	0	0	0
otu1133	0	0	1	0	0	0	0	0
otu1134	0	0	0	0	0	0	0	0
otu1135	0	3	0	1	0	0	4	0
otu1136	0	0	0	3	0	0	0	0
otu1137	1	7	0	0	0	0	3	0
otu1138	0	0	0	0	0	0	0	0
otu1139	0	0	0	0	0	0	0	0
otu1140	0	0	0	0	0	0	0	0
otu1141	2	0	0	0	0	0	0	0
otu1142	0	1	0	1	0	0	0	0
otu1143	0	0	0	0	0	0	0	0
otu1144	0	0	0	0	0	0	0	0
otu1145	0	0	0	0	0	0	0	0
otu1146	2	0	0	0	0	0	0	0
otu1147	0	0	0	0	0	0	0	1
otu1148	0	0	0	0	0	0	0	0
otu1149	0	0	0	1	0	0	0	0
otu1150	0	0	0	0	0	0	0	0
otu1151	0	0	0	0	0	0	0	0
otu1152	1	5	5	5	0	0	0	0
otu1153	0	0	0	0	0	0	0	0
otu1154	0	0	0	0	0	0	0	0
otu1155	0	0	0	0	0	0	0	0
otu1156	0	0	0	0	0	0	0	0
otu1157	0	0	0	0	0	0	0	0
otu1158	0	0	0	0	0	0	0	0
otu1159	0	0	0	0	0	0	0	0
otu1160	0	0	2	0	0	0	0	0
otu1161	0	0	0	4	0	0	1	0
otu1162	3	0	0	0	0	0	0	0
otu1163	0	0	0	0	0	0	0	0
otu1164	6	1	0	0	0	0	0	0
otu1165	0	0	0	0	0	0	0	0
otu1166	0	0	0	0	0	0	0	0
otu1167	0	0	0	0	0	0	0	0
otu1168	2	0	0	0	0	2	3	0
otu1169	0	0	0	0	0	1	0	0
otu1170	1	0	0	0	2	0	0	0
otu1171	3	5	5	4	1	1	0	0
otu1172	0	0	0	0	0	0	0	0
otu1173	0	0	0	0	0	0	0	0
otu1174	0	7	0	0	0	0	0	0
otu1175	0	0	0	0	0	0	0	0
otu1176	0	0	0	0	0	0	0	0
otu1177	14	3	6	2	12	0	4	1
otu1178	0	0	0	1	0	0	0	0
otu1179	0	0	0	0	0	0	0	0
otu1180	2	4	0	1	0	0	0	2
otu1181	0	0	0	0	1	0	0	0
otu1182	0	11	0	0	0	0	0	0
otu1183	0	0	0	0	0	0	0	0
otu1184	0	0	0	0	0	0	0	2
otu1185	0	0	2	0	0	0	0	0
otu1186	0	0	2	0	0	0	0	1
otu1187	0	0	0	0	0	0	0	0
otu1188	0	0	0	0	0	0	1	0
otu1189	0	0	0	0	0	0	0	0
otu1190	0	0	0	0	0	0	0	0
otu1191	0	1	0	0	0	0	0	0
otu1192	3	0	0	0	1	1	1	0
otu1193	0	0	0	0	0	0	0	0
otu1194	0	0	0	0	0	0	0	0
otu1195	5	0	0	0	0	0	0	0
otu1196	12	1	9	8	1	3	1	1
otu1197	1	1	1	1	0	0	0	0
otu1198	0	0	0	0	0	0	0	0
otu1199	1	0	4	0	1	1	0	3
otu1200	1	0	0	0	0	0	0	0
otu1201	0	0	0	0	0	0	0	0
otu1202	0	0	1	0	0	0	0	0
otu1203	0	0	0	0	0	0	0	0
otu1204	0	2	0	0	0	0	0	0
otu1205	0	1	0	0	1	1	0	3
otu1206	1	1	0	0	0	1	0	1
otu1207	0	6	0	3	0	0	1	0
otu1208	4	0	0	0	0	0	0	0
otu1209	0	0	3	1	1	0	0	1
otu1210	0	0	0	0	0	0	0	0
otu1211	1	0	0	0	0	0	0	0
otu1212	0	0	0	0	0	0	0	0
otu1213	0	0	0	0	1	0	0	0
otu1214	0	0	0	0	0	0	0	0
otu1215	0	1	0	0	0	0	0	0
otu1216	6	0	1	0	2	2	0	0
otu1217	0	0	0	0	0	0	0	0
otu1218	3	0	0	0	0	0	0	0
otu1219	0	1	0	0	0	0	0	0
otu1220	0	0	0	1	0	0	0	0
otu1221	0	0	0	2	0	0	2	0
otu1222	0	0	0	0	0	0	0	0
otu1223	0	0	1	0	0	0	0	0
otu1224	0	0	4	0	0	0	0	0
otu1225	0	4	8	2	0	0	0	0
otu1226	0	0	1	0	0	0	0	1
otu1227	1	0	0	2	0	0	0	0
otu1228	0	2	0	0	0	0	0	0
otu1229	0	0	4	0	0	1	1	0
otu1230	0	0	0	0	0	3	0	0
otu1231	0	0	0	1	0	0	0	0
otu1232	0	0	0	2	0	0	0	0
otu1233	0	0	0	0	0	0	0	0
otu1234	0	0	0	1	1	0	0	0
otu1235	0	2	0	0	0	0	0	0
otu1236	0	0	0	0	0	0	0	0
otu1237	1	0	0	0	0	0	0	0
otu1238	0	0	0	0	0	0	0	0
otu1239	0	0	0	0	0	0	0	0
otu1240	0	0	0	0	0	0	0	0
otu1241	0	0	0	0	1	0	0	0
otu1242	0	3	0	0	0	0	0	0
otu1243	0	0	0	0	2	0	0	1
otu1244	0	0	0	0	0	0	0	0
otu1245	0	0	0	0	0	0	0	0
otu1246	0	0	0	0	0	0	0	0
otu1247	0	0	1	0	1	2	0	0
otu1248	0	0	1	0	0	0	0	0
otu1249	0	0	0	0	0	0	0	0
otu1250	0	1	0	0	0	0	0	0
otu1251	0	5	16	6	10	0	0	0
otu1252	2	0	0	0	0	0	0	0
otu1253	0	0	0	1	0	0	0	0
otu1254	0	0	0	0	0	0	1	0
otu1255	7	1	2	0	0	5	0	1
otu1256	0	0	0	0	0	0	0	0
otu1257	0	0	0	0	0	0	0	0
otu1258	0	0	0	0	0	0	0	0
otu1259	0	1	3	0	0	0	0	0
otu1260	0	2	7	1	1	0	0	2
otu1261	0	3	0	0	0	0	0	0
otu1262	0	0	0	0	0	0	0	0
otu1263	0	0	0	0	0	0	1	0
otu1264	0	0	0	1	0	0	0	0
otu1265	0	0	0	0	0	0	0	0
otu1266	0	0	0	3	0	0	0	0
otu1267	0	0	0	0	0	0	0	1
otu1268	0	0	0	0	0	0	0	0
otu1269	0	0	0	0	0	0	2	0
otu1270	0	0	0	4	0	0	0	0
otu1271	0	2	0	2	0	0	0	0
otu1272	0	1	0	1	0	0	0	0
otu1273	0	0	0	0	0	0	0	0
otu1274	0	0	0	0	0	0	0	0
otu1275	0	0	0	0	0	0	0	0
otu1276	0	1	0	0	0	0	0	0
otu1277	0	0	0	0	0	0	0	0
otu1278	0	1	0	0	0	0	0	2
otu1279	0	0	0	0	0	0	0	0
otu1280	2	0	0	0	0	0	0	0
otu1281	0	0	0	0	0	0	0	0
otu1282	0	0	0	2	0	0	2	0
otu1283	1	0	0	0	0	0	0	0
otu1284	0	0	1	0	0	0	0	0
otu1285	0	0	0	0	0	0	0	0
otu1286	0	0	7	0	0	0	0	1
otu1287	0	0	3	0	1	0	0	0
otu1288	0	3	0	0	0	0	0	0
otu1289	0	0	1	0	0	0	0	0
otu1290	0	0	0	0	0	0	0	0
otu1291	0	0	0	0	0	0	0	0
otu1292	2	0	0	0	0	0	0	0
otu1293	0	1	0	0	0	0	0	0
otu1294	0	0	1	1	0	0	0	0
otu1295	0	0	0	0	0	0	1	0
otu1296	0	0	0	0	0	0	0	0
otu1297	2	0	2	0	1	0	0	0
otu1298	0	0	0	0	0	0	1	0
otu1299	4	0	0	0	0	0	0	0
otu1300	1	0	0	0	0	0	0	0
otu1301	0	0	0	0	0	0	7	0
otu1302	0	0	0	0	0	0	0	0
otu1303	0	0	1	0	0	0	0	0
otu1304	0	1	0	0	0	0	0	0
otu1305	2	0	0	0	0	0	0	0
otu1306	0	0	0	0	0	0	0	0
otu1307	0	0	0	0	0	0	0	0
otu1308	0	2	0	0	0	0	41	0
otu1309	1	0	0	2	0	0	0	0
otu1310	0	0	0	0	0	0	0	0
otu1311	0	0	0	0	0	0	0	0
otu1312	0	0	0	0	0	0	8	0
otu1313	0	0	1	0	0	0	0	0
otu1314	0	1	0	0	0	0	1	0
otu1315	0	0	0	0	0	0	0	0
otu1316	1	0	0	0	0	0	0	0
otu1317	0	0	0	0	0	0	0	0
otu1318	0	1	0	0	0	0	0	0
otu1319	0	0	0	0	0	1	0	0
otu1320	0	0	0	0	0	0	1	0
otu1321	0	0	0	0	0	0	0	0
otu1322	0	0	0	0	0	0	0	0
otu1323	0	2	0	0	0	0	0	0
otu1324	2	2	2	1	2	1	0	0
otu1325	0	0	0	0	0	0	0	0
otu1326	0	0	0	1	0	0	0	0
otu1327	0	1	0	0	0	0	0	0
otu1328	0	0	1	0	0	0	0	0
otu1329	0	0	0	0	0	0	0	0
otu1330	0	0	0	0	0	0	0	0
otu1331	0	1	0	0	0	0	0	0
otu1332	2	3	9	4	2	0	0	0
otu1333	0	0	0	0	0	0	1	1
otu1334	0	3	0	0	0	0	0	0
otu1335	0	0	0	0	1	0	0	0
otu1336	0	0	0	1	0	1	0	0
otu1337	0	0	0	0	0	4	0	0
otu1338	0	0	0	0	0	0	0	0
otu1339	0	0	0	4	1	2	0	0
otu1340	0	0	0	3	0	0	0	0
otu1341	0	0	3	2	0	0	0	0
otu1342	0	0	0	0	0	0	1	0
otu1343	0	0	0	0	0	0	0	1
otu1344	0	0	0	1	0	0	0	0
otu1345	0	0	0	0	0	0	0	0
otu1346	2	6	14	2	0	1	0	1
otu1347	0	0	0	0	0	4	0	1
otu1348	0	0	0	0	0	0	0	0
otu1349	3	0	0	4	0	0	1	0
otu1350	1	4	5	6	0	0	2	0
otu1351	0	0	0	0	0	0	0	0
otu1352	0	0	0	0	0	0	0	0
otu1353	2	1	0	0	0	0	0	0
otu1354	1	0	7	0	1	0	0	1
otu1355	0	0	1	0	0	0	1	0
otu1356	0	0	0	0	0	0	0	0
otu1357	0	0	3	0	0	0	0	0
otu1358	0	0	0	0	0	0	0	4
otu1359	0	0	0	0	0	0	0	2
otu1360	0	0	0	0	0	0	0	0
otu1361	0	0	1	0	0	0	0	0
otu1362	0	0	0	0	0	0	1	0
otu1363	0	2	0	2	0	0	1	0
otu1364	0	0	0	0	0	0	0	0
otu1365	2	1	0	0	0	0	0	0
otu1366	0	0	0	3	0	0	0	0
otu1367	0	0	0	0	0	0	0	0
otu1368	0	0	0	0	0	0	0	0
otu1369	0	0	0	0	0	0	0	0
otu1370	0	0	0	0	0	0	0	0
otu1371	0	0	0	0	0	0	0	0
otu1372	0	0	1	0	0	0	0	0
otu1373	0	0	0	0	0	0	0	0
otu1374	0	0	0	0	0	1	0	0
otu1375	0	0	0	0	0	0	0	0
otu1376	0	0	0	0	0	0	0	0
otu1377	0	0	1	0	0	0	0	0
otu1378	0	0	0	0	0	0	0	0
otu1379	0	0	0	0	0	0	1	0
otu1380	0	0	0	0	0	0	1	0
otu1381	0	0	0	0	0	0	0	0
otu1382	0	0	0	4	0	0	0	1
otu1383	0	0	0	0	0	0	0	0
otu1384	0	0	0	0	0	0	0	0
otu1385	0	0	0	0	0	0	0	0
otu1386	0	0	0	0	0	0	0	0
otu1387	0	0	0	0	0	0	3	0
otu1388	0	4	1	0	0	0	0	0
otu1389	0	0	0	0	0	0	2	0
otu1390	0	0	0	0	0	0	1	0
otu1391	0	2	0	0	0	0	1	0
otu1392	0	0	0	0	0	0	0	0
otu1393	0	0	0	0	0	0	1	0
otu1394	0	0	0	1	0	0	0	1
otu1395	0	0	0	0	0	0	0	0
otu1396	0	0	0	0	0	0	0	0
otu1397	1	0	1	6	1	3	0	1
otu1398	0	0	0	0	0	0	0	0
otu1399	0	0	0	0	0	0	0	0
otu1400	2	0	0	1	0	0	0	0
otu1401	0	0	0	0	0	0	0	0
otu1402	0	2	0	0	0	0	0	0
otu1403	0	0	0	1	0	0	0	0
otu1404	0	0	0	0	0	0	1	0
otu1405	0	3	0	0	0	0	0	0
otu1406	0	0	0	0	0	0	0	0
otu1407	0	0	0	0	0	0	0	0
otu1408	0	0	0	0	0	0	0	0
otu1409	4	3	0	0	0	2	0	0
otu1410	0	0	2	1	0	1	0	0
otu1411	1	6	1	0	1	1	0	0
otu1412	0	0	0	0	0	0	0	0
otu1413	0	0	0	0	0	0	0	0
otu1414	0	2	0	0	0	0	0	0
otu1415	0	4	0	0	0	0	1	0
otu1416	0	0	0	0	0	0	0	0
otu1417	0	0	0	0	0	0	0	0
otu1418	0	0	0	0	0	0	0	0
otu1419	0	0	0	2	0	0	0	0
otu1420	0	0	0	0	0	0	0	0
otu1421	0	0	0	0	0	0	0	0
otu1422	0	0	0	0	0	0	0	0
otu1423	0	0	0	0	1	1	0	0
otu1424	0	0	0	0	0	0	0	0
otu1425	0	0	0	0	0	0	0	0
otu1426	0	0	0	0	0	0	0	0
otu1427	0	1	0	0	0	0	0	0
otu1428	4	5	3	7	1	0	0	0
otu1429	0	0	0	0	0	0	0	0
otu1430	0	0	2	0	0	0	0	0
otu1431	0	0	2	0	0	0	0	0
otu1432	0	0	0	0	1	0	0	0
otu1433	0	0	0	0	0	0	0	0
otu1434	0	0	0	0	1	0	0	0
otu1435	0	0	0	1	0	0	0	0
otu1436	0	0	0	0	0	0	0	0
otu1437	0	0	0	0	0	0	0	0
otu1438	0	0	0	0	0	0	0	0
otu1439	0	0	0	0	1	0	0	0
otu1440	0	2	2	1	0	0	0	0
otu1441	0	0	2	0	0	0	0	0
otu1442	0	0	1	0	0	0	0	0
otu1443	0	1	0	0	0	0	0	0
otu1444	0	0	0	0	0	0	0	0
otu1445	0	0	0	0	1	0	0	0
otu1446	0	0	0	0	0	0	1	0
otu1447	0	0	0	1	0	0	0	0
otu1448	0	0	0	0	0	1	0	0
otu1449	0	0	0	0	0	0	0	0
otu1450	0	0	0	0	0	0	0	0
otu1451	0	0	0	0	0	0	1	0
otu1452	0	0	0	0	0	1	0	0
otu1453	0	0	0	0	0	0	0	0
otu1454	0	0	0	0	0	0	0	0
otu1455	0	0	0	0	1	0	0	0
otu1456	0	0	0	2	0	0	0	0
otu1457	0	0	0	0	0	0	0	0
otu1458	0	0	0	0	1	0	0	0
otu1459	0	0	0	0	0	0	0	0
otu1460	4	2	3	2	1	0	1	0
otu1461	183	0	2	0	0	0	0	0
otu1462	0	0	1	0	0	0	0	0
otu1463	0	0	0	1	0	0	0	0
otu1464	1	0	0	1	0	0	0	0
otu1465	0	0	0	0	0	0	1	0
otu1466	0	0	0	4	0	0	0	0
otu1467	0	0	0	0	0	0	0	0
otu1468	0	1	0	0	0	0	0	0
otu1469	4	0	3	4	1	3	0	1
otu1470	0	0	0	2	0	0	0	0
otu1471	0	0	0	0	42	196	73	121
otu1472	1	1	4	3	5	1	2	0
otu1473	0	0	0	0	0	0	0	0
otu1474	0	1	0	0	0	1	0	0
otu1475	0	0	2	3	0	0	0	0
otu1476	0	0	0	0	0	0	0	3
otu1477	0	0	0	2	0	0	0	0
otu1478	0	0	0	1	0	0	0	0
otu1479	0	0	0	0	0	0	0	1
otu1480	0	0	0	0	0	0	0	1
otu1481	0	0	1	2	0	0	0	0
otu1482	0	0	0	0	0	0	0	0
otu1483	0	0	0	0	0	0	0	0
otu1484	0	0	0	0	0	0	0	0
otu1485	0	0	1	0	0	0	0	0
otu1486	0	0	0	0	0	0	0	0
otu1487	0	0	0	0	0	0	0	0
otu1488	1	0	2	0	0	0	0	0
otu1489	0	1	0	1	0	0	0	0
otu1490	1	0	0	0	1	0	0	0
otu1491	0	0	0	0	0	0	0	0
otu1492	0	0	0	0	0	0	0	0
otu1493	0	0	0	4	0	0	0	0
otu1494	1	0	0	0	0	0	0	0
otu1495	0	0	0	0	2	0	0	0
otu1496	0	0	0	0	0	3	0	0
otu1497	0	0	0	0	0	2	0	0
otu1498	1	1	0	0	2	1	0	2
otu1499	0	0	0	0	0	0	0	0
otu1500	0	0	0	0	0	0	0	0
otu1501	0	0	0	0	0	0	0	0
otu1502	0	0	0	0	0	0	0	0
otu1503	0	2	4	0	0	0	0	0
otu1504	2	0	0	0	0	0	0	0
otu1505	0	0	0	0	0	0	0	0
otu1506	0	0	2	0	0	0	0	0
otu1507	3	0	0	0	0	0	0	0
otu1508	0	1	0	0	1	0	0	0
otu1509	0	0	0	0	0	0	0	0
otu1510	0	0	0	2	0	0	0	0
otu1511	0	0	2	0	0	0	0	0
otu1512	13	0	0	2	18	2	1	0
otu1513	0	1	0	0	0	0	0	0
otu1514	0	10	0	0	0	0	0	0
otu1515	0	0	0	0	0	0	0	0
otu1516	0	3	4	3	3	1	1	3
otu1517	0	0	0	0	0	0	1	0
otu1518	0	0	0	0	0	0	0	1
otu1519	0	0	0	0	0	0	0	0
otu1520	0	0	0	1	0	0	0	0
otu1521	0	0	0	0	0	0	0	0
otu1522	1	0	0	0	0	0	0	0
otu1523	0	0	0	0	0	0	0	0
otu1524	0	0	0	0	0	0	12	0
otu1525	0	0	1	0	0	0	1	0
otu1526	0	0	0	0	0	0	0	1
otu1527	0	0	0	0	0	0	0	0
otu1528	0	0	0	0	0	0	0	0
otu1529	0	0	0	0	0	0	0	0
otu1530	0	2	0	1	16	0	0	0
otu1531	0	0	0	0	0	0	0	0
otu1532	0	0	6	3	0	11	2	1
otu1533	9	4	3	2	5	1	1	3
otu1534	0	0	0	0	9	0	0	0
otu1535	0	0	0	0	0	0	0	0
otu1536	0	0	0	0	0	0	0	0
otu1537	0	0	1	1	0	0	0	0
otu1538	0	5	0	0	0	0	0	0
otu1539	0	0	0	0	1	0	0	0
otu1540	0	0	3	0	0	0	0	0
otu1541	0	0	0	0	0	0	0	0
otu1542	0	0	0	0	1	0	0	0
otu1543	3	0	0	1	1	1	0	0
otu1544	0	1	0	0	0	0	0	0
otu1545	0	0	0	0	0	0	0	0
otu1546	0	6	0	0	0	0	0	0
otu1547	0	0	0	0	0	0	0	0
otu1548	0	0	0	0	0	0	0	0
otu1549	0	0	0	0	0	0	0	0
otu1550	43	49	62	26	15	10	22	10
otu1551	6	3	1	1	0	0	3	1
otu1552	0	0	0	0	0	0	0	0
otu1553	0	0	1	0	0	0	0	0
otu1554	0	0	0	0	0	0	6	0

## Sheet: hydra_02
otu_id	2weeksA1	2weeksA2	2weeksA4	2weeksA6	3weeksA1	3weeksA2	3weeksA4	3weeksA6
otu0001	0	0	0	0	0	0	0	0
otu0002	0	0	0	0	0	0	0	0
otu0003	0	0	0	0	0	0	0	0
otu0004	0	0	0	0	0	0	0	0
otu0005	0	0	0	0	1	0	0	0
otu0006	0	0	0	0	0	0	0	0
otu0007	0	0	0	0	6	0	0	0
otu0008	0	0	0	0	0	0	0	0
otu0009	76	38	104	55	403	239	255	105
otu0010	0	0	0	0	2	0	0	0
otu0011	0	0	0	1	3	48	49	492
otu0012	0	0	0	0	0	0	0	0
otu0013	0	0	2	0	0	0	0	0
otu0014	0	0	0	0	0	0	0	0
otu0015	0	0	0	0	0	0	0	0
otu0016	0	0	0	0	0	0	0	0
otu0017	0	0	0	3	0	6	0	55
otu0018	0	0	0	0	0	0	0	0
otu0019	0	0	0	0	0	0	0	0
otu0020	0	0	0	0	0	0	0	0
otu0021	0	0	0	0	0	0	0	0
otu0022	0	0	0	0	0	0	0	0
otu0023	0	0	0	0	0	0	0	0
otu0024	0	0	0	0	0	0	0	0
otu0025	0	0	0	0	0	0	0	0
otu0026	8	1	2	0	39	9	3	1
otu0027	1	0	0	0	0	0	0	0
otu0028	0	0	0	0	0	0	1	0
otu0029	0	0	0	0	0	0	0	0
otu0030	0	0	0	0	0	0	0	0
otu0031	0	0	0	0	0	0	0	0
otu0032	1	0	0	0	0	0	0	0
otu0033	0	0	0	0	0	0	0	0
otu0034	0	0	0	0	0	0	1	0
otu0035	0	0	0	0	0	0	0	0
otu0036	80	32	18	22	0	7	33	40
otu0037	0	0	0	0	0	0	0	0
otu0038	0	0	0	0	0	0	0	0
otu0039	0	1	0	0	0	0	0	0
otu0040	0	0	0	0	0	0	0	0
otu0041	0	0	0	0	0	0	0	0
otu0042	0	0	0	0	0	0	0	0
otu0043	0	0	0	0	0	0	0	0
otu0044	0	0	0	0	0	0	0	0
otu0045	0	0	0	0	0	0	0	0
otu0046	0	0	0	0	0	0	0	0
otu0047	0	0	0	0	0	0	0	0
otu0048	0	0	0	0	0	0	0	0
otu0049	0	0	0	0	0	0	0	0
otu0050	0	0	0	0	0	0	0	0
otu0051	0	0	0	0	0	0	0	0
otu0052	0	0	0	1	0	0	0	0
otu0053	0	0	0	0	0	0	0	0
otu0054	0	0	0	2	1	0	0	0
otu0055	0	0	0	0	0	0	0	0
otu0056	0	0	0	0	0	0	0	0
otu0057	0	0	0	0	0	0	0	0
otu0058	0	0	0	0	0	0	0	0
otu0059	0	0	0	0	0	0	0	0
otu0060	0	0	0	0	0	0	0	0
otu0061	0	0	0	0	0	0	0	0
otu0062	0	0	0	0	0	0	0	0
otu0063	0	0	0	0	0	0	0	0
otu0064	2	0	0	0	0	0	0	0
otu0065	0	1	0	0	0	0	0	0
otu0066	0	0	0	0	0	0	0	0
otu0067	0	0	0	0	0	0	1	0
otu0068	0	0	0	0	0	0	0	0
otu0069	0	0	0	0	2	0	0	0
otu0070	0	0	0	0	0	0	0	0
otu0071	0	0	0	0	0	0	0	0
otu0072	0	0	0	0	0	0	0	0
otu0073	0	0	0	0	0	0	0	0
otu0074	61	136	26	76	42	86	4	22
otu0075	0	0	0	0	0	0	0	0
otu0076	0	0	0	0	0	0	0	0
otu0077	0	0	0	0	0	0	0	0
otu0078	0	0	0	0	0	0	0	0
otu0079	0	0	0	0	0	0	0	0
otu0080	1	0	0	0	0	0	0	0
otu0081	0	0	0	0	0	0	0	0
otu0082	0	0	0	0	0	0	0	0
otu0083	0	0	0	0	0	0	0	0
otu0084	0	0	0	0	0	0	0	0
otu0085	0	0	0	0	0	0	0	2
otu0086	0	0	0	1	0	0	1	0
otu0087	0	0	0	0	0	0	0	0
otu0088	0	0	0	0	0	0	0	0
otu0089	0	0	0	0	0	0	0	0
otu0090	0	0	0	0	0	0	0	0
otu0091	0	0	0	0	0	0	0	0
otu0092	0	0	0	0	0	0	0	0
otu0093	0	0	0	0	0	0	0	0
otu0094	0	0	0	0	0	0	0	0
otu0095	0	0	0	0	0	0	0	0
otu0096	0	0	0	0	0	0	0	0
otu0097	0	0	0	0	0	0	0	0
otu0098	0	0	0	0	14	2	0	0
otu0099	0	0	0	0	0	0	0	0
otu0100	1	0	0	0	0	0	0	0
otu0101	0	0	0	0	0	0	0	0
otu0102	0	0	0	0	0	0	0	0
otu0103	0	0	0	0	0	0	0	0
otu0104	0	0	0	0	1	0	0	0
otu0105	0	1	0	0	0	0	0	0
otu0106	0	0	0	0	0	0	0	0
otu0107	3	0	0	0	0	0	0	0
otu0108	0	2	0	0	0	0	0	0
otu0109	0	0	0	0	0	0	0	1
otu0110	0	0	0	0	3	0	0	0
otu0111	0	0	0	0	0	0	0	0
otu0112	0	0	6	0	0	0	1	0
otu0113	0	0	0	0	0	0	0	0
otu0114	0	0	0	0	0	0	0	0
otu0115	0	0	0	0	0	0	0	0
otu0116	0	0	0	0	0	0	0	0
otu0117	0	2	0	0	0	0	0	0
otu0118	0	0	0	0	0	0	0	0
otu0119	0	0	0	0	0	0	0	0
otu0120	0	0	0	0	0	0	0	0
otu0121	0	0	0	0	0	0	0	0
otu0122	0	0	0	0	0	0	0	0
otu0123	0	0	0	0	0	0	0	1
otu0124	0	0	0	0	0	0	0	2
otu0125	0	0	0	0	0	0	0	0
otu0126	0	0	0	0	0	0	0	0
otu0127	4	0	10	0	4	2	5	5
otu0128	0	0	0	0	0	0	0	0
otu0129	0	0	0	0	0	0	0	0
otu0130	0	0	0	0	0	0	0	0
otu0131	0	0	0	0	0	0	0	0
otu0132	0	0	0	0	0	0	0	0
otu0133	0	0	0	0	0	0	0	0
otu0134	0	0	0	0	0	0	0	0
otu0135	0	0	0	0	0	0	0	0
otu0136	0	0	0	0	0	0	0	0
otu0137	0	0	0	0	0	0	0	1
otu0138	0	0	0	0	0	0	0	0
otu0139	0	0	0	0	0	1	0	0
otu0140	0	0	0	0	0	0	0	0
otu0141	0	1	0	0	0	0	0	0
otu0142	0	0	0	0	0	0	0	0
otu0143	0	0	0	0	0	0	0	0
otu0144	0	1	0	0	0	0	0	0
otu0145	0	0	0	0	0	0	0	0
otu0146	2	2	0	0	0	1	0	0
otu0147	0	1	0	0	0	0	0	0
otu0148	0	0	0	0	0	0	0	0
otu0149	0	0	0	0	0	0	0	0
otu0150	0	0	1	1	0	0	0	0
otu0151	0	0	0	0	0	0	0	0
otu0152	0	0	0	0	0	0	0	0
otu0153	0	0	0	0	0	0	0	0
otu0154	0	0	0	0	0	0	0	0
otu0155	0	0	0	0	0	0	0	0
otu0156	0	0	0	0	0	0	0	0
otu0157	0	0	0	0	0	0	0	0
otu0158	0	0	0	0	0	0	0	0
otu0159	0	0	0	0	0	0	0	0
otu0160	0	0	0	0	0	0	0	1
otu0161	0	0	0	0	0	0	0	0
otu0162	0	0	0	0	0	0	0	0
otu0163	0	0	0	0	0	0	0	0
otu0164	0	0	0	0	0	0	0	0
otu0165	0	0	0	0	0	0	0	0
otu0166	0	0	0	0	0	0	0	1
otu0167	0	0	0	0	0	0	0	0
otu0168	0	0	0	0	0	0	0	0
otu0169	2	0	0	0	0	0	0	0
otu0170	0	0	0	0	0	0	0	1
otu0171	0	0	0	0	0	0	0	0
otu0172	0	0	0	0	0	0	0	0
otu0173	0	0	0	0	0	0	0	0
otu0174	0	0	0	0	0	0	0	0
otu0175	0	0	0	0	0	0	0	0
otu0176	0	0	0	0	0	0	0	0
otu0177	0	0	1	0	5	2	0	0
otu0178	0	0	0	0	0	0	0	0
otu0179	0	0	0	0	0	0	0	0
otu0180	0	0	0	0	0	1	0	0
otu0181	0	0	0	0	0	0	0	0
otu0182	0	0	0	0	0	0	0	0
otu0183	0	0	0	0	1	0	0	0
otu0184	0	0	0	0	0	0	0	0
otu0185	0	0	0	0	0	0	0	0
otu0186	0	0	0	0	0	2	0	0
otu0187	0	0	0	0	0	0	0	0
otu0188	0	0	0	0	0	0	0	0
otu0189	5	1	1	2	3	3	4	7
otu0190	0	0	0	0	0	0	0	0
otu0191	0	0	0	0	0	0	0	0
otu0192	0	0	0	0	0	0	0	0
otu0193	0	0	0	0	0	0	0	0
otu0194	0	0	0	0	0	0	0	0
otu0195	0	0	0	0	0	0	0	0
otu0196	0	0	0	0	0	0	0	0
otu0197	0	0	0	0	0	0	0	0
otu0198	0	0	0	0	0	0	0	0
otu0199	0	0	0	0	0	0	0	0
otu0200	0	0	0	0	0	0	0	0
otu0201	0	0	0	0	0	0	0	1
otu0202	0	0	0	0	0	0	0	0
otu0203	0	0	0	0	0	0	0	0
otu0204	0	0	0	0	0	0	0	0
otu0205	0	0	0	0	0	0	0	0
otu0206	0	0	0	0	0	0	0	0
otu0207	0	0	0	0	0	0	0	0
otu0208	0	0	0	0	0	0	0	0
otu0209	0	0	0	0	0	0	0	0
otu0210	0	0	0	0	0	0	0	0
otu0211	0	0	0	0	577	18	8	10
otu0212	0	0	0	1	1	1	0	0
otu0213	0	0	0	0	1	0	0	0
otu0214	0	0	0	0	0	0	0	0
otu0215	0	0	0	0	0	0	0	0
otu0216	0	0	0	0	0	0	0	0
otu0217	0	0	0	0	0	0	0	0
otu0218	0	0	0	0	0	0	0	0
otu0219	0	0	0	0	0	0	0	0
otu0220	0	0	0	0	0	0	0	0
otu0221	0	0	0	0	0	0	0	0
otu0222	0	0	0	0	0	0	0	0
otu0223	0	0	0	0	0	0	0	0
otu0224	0	0	0	0	0	0	0	0
otu0225	0	0	0	0	0	0	0	0
otu0226	0	1	0	0	0	0	0	0
otu0227	0	0	0	0	0	0	0	0
otu0228	0	0	0	0	0	0	0	0
otu0229	0	0	0	0	0	0	0	0
otu0230	0	0	0	0	0	0	0	0
otu0231	0	0	0	0	0	0	0	0
otu0232	0	0	0	0	0	0	0	0
otu0233	0	0	0	0	0	0	0	0
otu0234	0	0	0	0	0	0	0	0
otu0235	0	0	1	0	0	0	0	0
otu0236	0	0	0	0	0	0	0	0
otu0237	0	0	0	0	0	0	0	0
otu0238	0	0	0	0	0	0	0	0
otu0239	0	0	0	0	0	0	0	0
otu0240	0	0	0	0	0	0	0	0
otu0241	0	0	0	0	0	0	0	0
otu0242	0	0	0	0	0	1	0	0
otu0243	0	0	0	0	0	0	0	0
otu0244	0	0	0	0	0	0	0	0
otu0245	0	0	0	0	0	0	0	0
otu0246	0	0	0	0	0	0	0	0
otu0247	0	0	0	0	0	0	0	1
otu0248	0	0	0	0	0	0	0	0
otu0249	0	0	0	0	5	1	0	0
otu0250	0	0	0	0	0	0	0	0
otu0251	0	0	0	0	0	0	0	0
otu0252	0	0	0	0	0	0	0	0
otu0253	0	0	0	0	0	0	0	0
otu0254	0	0	0	0	0	0	0	0
otu0255	0	0	0	0	0	0	0	0
otu0256	0	0	0	0	0	0	0	0
otu0257	2	0	0	0	1	0	1	6
otu0258	0	0	0	0	0	0	0	0
otu0259	0	0	0	0	0	0	1	0
otu0260	1	0	0	0	0	0	0	0
otu0261	0	0	0	0	0	0	0	0
otu0262	0	0	0	0	0	0	1	0
otu0263	1	0	0	0	0	0	0	0
otu0264	0	0	0	0	0	0	0	0
otu0265	0	0	0	0	0	0	0	0
otu0266	0	0	0	0	1	0	0	0
otu0267	0	0	0	0	0	0	0	0
otu0268	0	0	0	0	0	0	0	0
otu0269	0	0	0	0	0	0	0	0
otu0270	0	0	0	0	0	0	0	0
otu0271	0	0	0	0	0	0	0	0
otu0272	0	0	0	0	0	0	0	0
otu0273	21	2	0	0	0	0	0	0
otu0274	0	0	1	0	0	0	0	0
otu0275	0	0	1	0	0	0	0	0
otu0276	0	0	0	0	0	2	0	0
otu0277	0	0	0	0	0	0	0	0
otu0278	0	0	1	0	0	0	0	0
otu0279	0	0	0	0	0	0	0	0
otu0280	0	0	0	0	0	0	0	0
otu0281	0	0	0	0	0	0	0	0
otu0282	0	0	0	0	0	0	0	0
otu0283	0	0	0	0	0	0	0	0
otu0284	0	0	0	0	1	0	0	0
otu0285	0	0	0	0	0	0	0	0
otu0286	0	0	1	0	0	0	0	0
otu0287	0	1	0	0	0	0	0	0
otu0288	0	0	0	0	0	0	0	0
otu0289	0	0	0	0	0	0	0	0
otu0290	0	0	0	1	1	0	0	0
otu0291	0	0	0	0	0	0	0	0
otu0292	0	0	0	0	0	0	0	0
otu0293	0	0	0	3	0	1	0	0
otu0294	0	0	0	0	0	0	0	0
otu0295	3	0	0	0	0	0	0	0
otu0296	0	0	0	1	0	0	0	0
otu0297	0	0	0	0	0	0	0	0
otu0298	67	202	45	16	2	133	233	19
otu0299	0	1	0	0	0	0	0	0
otu0300	0	0	0	0	0	0	0	0
otu0301	0	0	0	0	0	0	0	0
otu0302	0	0	0	0	0	0	0	0
otu0303	0	0	0	0	0	0	0	0
otu0304	0	0	0	0	0	0	0	0
otu0305	0	0	0	0	0	0	0	0
otu0306	0	0	0	0	0	0	0	1
otu0307	0	0	0	0	0	0	0	0
otu0308	0	0	0	0	0	0	0	0
otu0309	0	0	0	0	0	0	0	1
otu0310	0	0	0	0	0	0	0	0
otu0311	0	0	0	0	0	0	0	0
otu0312	0	0	0	0	0	0	0	0
otu0313	0	0	0	0	0	0	0	0
otu0314	0	2	0	0	1	0	0	0
otu0315	2	0	0	0	0	0	0	0
otu0316	0	0	0	0	0	0	0	0
otu0317	0	0	0	0	0	0	0	0
otu0318	0	0	0	0	0	0	0	0
otu0319	0	0	0	0	0	0	0	0
otu0320	0	0	0	0	0	0	0	0
otu0321	0	0	0	0	0	0	0	0
otu0322	0	0	0	0	0	0	0	0
otu0323	0	0	0	0	0	0	0	0
otu0324	0	0	0	0	0	0	0	0
otu0325	0	0	0	0	0	0	0	0
otu0326	0	0	0	0	0	0	0	0
otu0327	0	0	0	0	0	0	0	0
otu0328	3	0	0	0	0	0	0	0
otu0329	0	1	0	0	0	0	0	0
otu0330	0	0	0	0	0	0	0	0
otu0331	0	0	0	0	0	0	0	0
otu0332	0	0	0	0	0	0	0	0
otu0333	0	0	0	0	0	0	1	0
otu0334	0	0	0	0	0	0	0	0
otu0335	0	0	0	0	0	0	0	0
otu0336	0	0	0	0	0	0	0	0
otu0337	0	0	0	0	1	0	0	0
otu0338	0	0	0	0	0	0	0	0
otu0339	0	0	0	0	0	0	0	0
otu0340	0	0	0	0	0	0	0	0
otu0341	0	0	0	1	0	0	0	0
otu0342	0	0	0	0	0	0	1	0
otu0343	0	0	0	0	0	0	0	0
otu0344	0	0	0	0	0	0	0	0
otu0345	0	0	0	1	0	0	0	0
otu0346	0	0	0	0	0	0	0	0
otu0347	0	0	0	0	0	0	0	0
otu0348	0	0	0	0	0	0	0	0
otu0349	0	0	0	0	0	0	0	0
otu0350	0	0	0	0	0	0	0	0
otu0351	0	0	0	0	0	0	0	0
otu0352	0	0	0	1	0	0	0	0
otu0353	0	0	0	0	0	0	0	0
otu0354	0	0	0	0	0	0	0	0
otu0355	0	0	0	0	0	0	0	0
otu0356	0	0	0	0	0	0	0	1
otu0357	0	0	0	0	0	0	0	0
otu0358	0	0	0	0	0	0	0	0
otu0359	0	0	0	0	2	0	0	0
otu0360	0	0	0	0	0	0	0	0
otu0361	0	0	0	0	0	0	0	0
otu0362	0	0	0	0	0	0	0	0
otu0363	0	0	0	0	0	0	0	0
otu0364	0	0	0	0	1	0	0	0
otu0365	0	0	0	0	0	0	0	0
otu0366	0	0	0	0	0	0	0	0
otu0367	0	0	0	0	0	0	0	0
otu0368	0	0	0	0	0	0	0	0
otu0369	0	0	0	0	0	0	0	0
otu0370	0	0	0	0	0	0	0	0
otu0371	0	0	0	0	0	0	0	0
otu0372	0	0	0	0	0	0	0	0
otu0373	0	0	0	0	0	0	0	0
otu0374	0	0	0	0	0	0	0	0
otu0375	0	0	0	0	0	0	0	0
otu0376	0	0	0	0	0	0	0	0
otu0377	0	0	0	0	0	0	0	0
otu0378	0	0	0	0	0	0	0	0
otu0379	0	0	0	0	0	0	0	0
otu0380	0	0	0	0	0	0	0	0
otu0381	0	0	0	0	0	0	0	0
otu0382	0	0	0	0	0	0	0	0
otu0383	0	0	0	0	0	0	0	0
otu0384	1	2	0	0	0	0	0	0
otu0385	0	0	0	0	0	0	0	0
otu0386	0	0	0	0	0	0	0	0
otu0387	0	0	0	0	0	0	0	0
otu0388	0	0	0	0	0	0	0	0
otu0389	0	0	1	0	0	0	1	0
otu0390	0	0	0	0	0	0	0	0
otu0391	0	0	0	0	0	0	0	0
otu0392	0	0	0	0	0	0	0	0
otu0393	0	0	0	0	0	0	0	0
otu0394	0	0	0	0	0	0	0	0
otu0395	0	0	0	0	0	0	0	0
otu0396	0	0	0	0	0	0	0	0
otu0397	0	0	0	0	0	0	0	0
otu0398	0	1	0	0	0	0	0	0
otu0399	0	0	0	0	0	0	0	0
otu0400	0	1	0	0	0	0	0	0
otu0401	0	0	0	0	0	0	0	0
otu0402	0	0	0	0	0	0	0	0
otu0403	1	0	0	0	4	0	0	0
otu0404	0	0	0	0	3	0	2	0
otu0405	14	6	1	2	0	0	0	0
otu0406	0	1	0	0	0	0	0	0
otu0407	0	0	0	0	0	0	0	0
otu0408	0	0	0	0	0	0	0	0
otu0409	0	0	0	0	0	0	0	0
otu0410	0	0	0	0	0	0	0	0
otu0411	0	0	0	0	0	0	0	0
otu0412	0	2	0	0	0	0	0	0
otu0413	1	0	0	0	0	0	0	0
otu0414	1	0	0	0	0	0	0	0
otu0415	0	0	0	0	0	0	0	0
otu0416	0	0	0	0	0	0	0	0
otu0417	0	0	0	0	4	3	0	0
otu0418	0	0	0	0	0	0	0	0
otu0419	2	0	0	0	0	0	0	0
otu0420	0	0	0	0	0	0	0	0
otu0421	0	0	0	0	0	0	0	0
otu0422	0	0	0	0	0	0	0	0
otu0423	0	0	0	0	0	0	0	0
otu0424	0	0	1	0	0	0	0	0
otu0425	0	0	0	0	0	0	0	0
otu0426	0	0	0	0	0	0	0	0
otu0427	0	0	0	0	1	0	0	0
otu0428	0	0	0	0	0	0	0	0
otu0429	0	0	0	0	0	0	0	0
otu0430	0	1	0	0	0	0	0	0
otu0431	0	0	0	0	0	0	0	0
otu0432	0	0	0	0	0	0	0	0
otu0433	0	0	0	0	0	0	0	0
otu0434	0	0	0	0	0	0	0	0
otu0435	0	0	0	0	0	0	0	0
otu0436	0	0	3	0	0	0	0	0
otu0437	0	0	0	0	0	1	0	0
otu0438	0	0	0	0	0	0	0	0
otu0439	0	0	0	0	0	0	0	0
otu0440	0	0	0	0	0	0	0	1
otu0441	0	0	0	0	0	0	0	0
otu0442	0	0	0	0	0	0	0	0
otu0443	0	0	0	0	0	0	0	0
otu0444	0	0	0	0	0	0	0	0
otu0445	0	0	0	0	0	0	0	0
otu0446	2	0	22	6	1	9	5	25
otu0447	0	0	0	0	0	0	0	0
otu0448	0	0	0	0	0	0	0	0
otu0449	0	0	0	0	0	0	0	0
otu0450	0	0	0	0	0	0	0	0
otu0451	0	1	0	1	0	0	0	0
otu0452	0	0	0	0	0	0	0	0
otu0453	0	0	0	0	0	0	0	0
otu0454	0	0	0	0	0	0	0	0
otu0455	0	0	0	0	0	1	0	0
otu0456	0	0	0	0	0	0	0	0
otu0457	1	0	1	0	0	0	0	0
otu0458	0	0	0	0	0	0	0	0
otu0459	0	0	0	0	0	0	0	0
otu0460	0	0	0	0	0	0	0	0
otu0461	0	0	0	0	0	0	0	0
otu0462	0	1	0	0	0	0	0	0
otu0463	0	0	0	0	0	0	0	0
otu0464	0	0	0	0	0	0	0	0
otu0465	0	0	0	0	0	0	0	0
otu0466	0	0	0	0	0	0	0	0
otu0467	0	0	0	0	0	0	0	0
otu0468	0	0	0	0	0	0	0	0
otu0469	0	0	0	1	0	0	0	0
otu0470	0	0	0	0	0	0	0	0
otu0471	0	0	0	0	0	0	0	0
otu0472	0	0	0	0	0	0	0	0
otu0473	1	1	1	0	0	0	1	0
otu0474	0	0	0	0	0	0	0	0
otu0475	0	0	0	0	0	0	0	0
otu0476	0	0	0	0	0	0	0	0
otu0477	0	0	0	0	0	0	0	0
otu0478	0	0	0	0	0	0	0	0
otu0479	1	0	0	0	0	1	0	0
otu0480	0	0	0	0	0	0	0	0
otu0481	0	0	0	0	0	0	0	0
otu0482	0	0	0	0	0	0	0	0
otu0483	0	0	0	0	0	0	0	0
otu0484	0	0	0	0	0	0	0	0
otu0485	0	0	0	0	0	0	0	0
otu0486	0	0	0	0	1	0	0	0
otu0487	0	0	0	0	1	0	0	0
otu0488	0	1	0	0	0	0	0	0
otu0489	0	0	0	0	0	0	0	0
otu0490	0	0	1	0	0	0	0	0
otu0491	0	0	0	0	0	0	0	0
otu0492	0	0	0	0	0	0	2	0
otu0493	0	0	0	0	0	0	0	0
otu0494	0	0	0	0	0	0	0	0
otu0495	0	0	0	0	0	0	0	0
otu0496	0	0	0	0	0	0	0	0
otu0497	0	0	0	0	0	0	0	0
otu0498	0	0	0	0	0	0	0	0
otu0499	1	0	0	0	0	0	0	0
otu0500	0	0	0	0	0	0	0	0
otu0501	0	0	1	0	0	0	0	0
otu0502	0	0	0	0	0	0	1	0
otu0503	0	0	0	0	0	0	0	0
otu0504	0	0	0	0	0	0	0	0
otu0505	0	0	0	0	0	0	0	0
otu0506	0	0	0	0	0	0	0	0
otu0507	0	0	0	0	0	0	0	0
otu0508	0	0	0	0	0	0	0	0
otu0509	0	0	0	0	0	0	0	0
otu0510	0	0	0	1	0	0	0	0
otu0511	0	0	0	0	0	0	0	2
otu0512	0	0	0	0	0	0	0	0
otu0513	0	0	0	0	0	0	0	0
otu0514	4	0	0	0	0	0	0	0
otu0515	0	0	0	0	0	0	0	0
otu0516	0	0	0	0	0	0	0	0
otu0517	0	0	0	0	0	0	0	0
otu0518	0	0	0	1	0	0	0	0
otu0519	0	0	0	0	0	0	0	0
otu0520	0	0	0	0	0	0	0	0
otu0521	0	0	0	0	0	0	4	0
otu0522	0	0	0	0	0	0	0	0
otu0523	0	0	0	0	0	0	0	0
otu0524	4	1	0	0	0	0	0	0
otu0525	0	0	0	0	0	0	0	0
otu0526	1	0	0	0	0	0	0	0
otu0527	0	0	0	0	0	0	0	0
otu0528	0	0	0	0	0	0	0	0
otu0529	0	0	0	0	0	0	0	0
otu0530	0	0	0	0	0	0	0	0
otu0531	0	0	0	0	0	0	0	0
otu0532	0	0	0	0	0	0	0	0
otu0533	0	0	0	0	0	0	0	0
otu0534	0	0	0	0	0	0	0	0
otu0535	0	0	0	0	0	0	0	0
otu0536	1	0	2	0	0	0	0	0
otu0537	0	0	0	0	0	0	0	0
otu0538	0	0	0	0	0	0	0	0
otu0539	0	0	2	0	0	0	0	0
otu0540	0	0	0	0	0	0	0	0
otu0541	0	0	0	0	0	0	0	0
otu0542	0	0	0	0	0	0	0	0
otu0543	0	0	0	0	0	0	0	0
otu0544	0	0	0	0	0	0	0	0
otu0545	0	0	0	0	0	0	0	0
otu0546	0	0	0	0	0	0	0	0
otu0547	0	0	0	0	0	0	0	0
otu0548	0	0	0	0	0	0	0	0
otu0549	0	1	0	0	0	0	0	0
otu0550	0	0	0	0	0	0	0	0
otu0551	0	0	0	0	0	0	0	0
otu0552	0	0	0	0	0	0	0	0
otu0553	0	0	0	2	0	0	0	0
otu0554	0	0	0	0	0	0	0	0
otu0555	0	1	0	0	0	0	0	0
otu0556	0	0	1	1	2	0	1	0
otu0557	0	0	0	0	0	0	0	0
otu0558	0	0	0	0	0	0	0	0
otu0559	0	0	0	0	0	0	0	0
otu0560	0	0	0	0	0	0	0	0
otu0561	0	0	0	0	0	0	0	0
otu0562	0	0	0	0	0	0	0	0
otu0563	0	0	0	0	0	0	0	0
otu0564	0	0	0	0	0	0	0	0
otu0565	0	0	0	0	0	0	0	0
otu0566	0	0	0	0	0	0	0	0
otu0567	0	0	0	0	0	0	0	0
otu0568	0	0	0	0	0	0	0	0
otu0569	0	0	0	0	0	0	0	0
otu0570	0	0	0	0	0	0	0	0
otu0571	0	0	0	0	0	0	0	0
otu0572	4	1	0	0	2	0	1	0
otu0573	0	0	0	0	0	0	3	0
otu0574	0	0	0	0	0	0	0	0
otu0575	0	0	0	0	0	0	0	0
otu0576	0	0	0	0	0	1	0	0
otu0577	0	0	0	1	0	0	0	0
otu0578	0	0	0	0	0	0	0	0
otu0579	0	2	0	0	0	0	0	0
otu0580	0	0	0	0	0	0	0	0
otu0581	0	0	0	0	0	0	0	0
otu0582	0	0	0	0	0	0	0	0
otu0583	0	0	0	0	0	0	0	0
otu0584	0	0	0	0	0	0	0	0
otu0585	0	0	0	0	3	0	0	0
otu0586	0	0	0	0	0	0	0	0
otu0587	0	0	0	0	0	0	0	0
otu0588	0	0	0	0	0	0	0	0
otu0589	0	0	0	0	0	0	0	0
otu0590	0	0	0	0	0	0	0	0
otu0591	0	0	0	0	0	0	0	0
otu0592	0	0	0	0	0	0	0	0
otu0593	0	0	0	0	0	0	0	0
otu0594	0	0	0	0	0	0	0	0
otu0595	0	0	0	0	0	0	0	0
otu0596	0	0	0	0	0	0	0	0
otu0597	0	0	0	0	0	0	0	0
otu0598	0	0	0	0	0	0	0	0
otu0599	0	0	0	0	0	0	0	0
otu0600	0	0	0	0	0	0	0	0
otu0601	3	2	2	1	0	0	0	0
otu0602	0	0	0	0	0	0	0	0
otu0603	51	174	0	0	39	19	0	0
otu0604	0	0	0	0	0	0	0	0
otu0605	0	0	0	0	0	1	0	0
otu0606	0	0	0	0	0	0	0	0
otu0607	0	0	0	0	0	0	0	0
otu0608	0	0	0	0	0	0	0	0
otu0609	0	0	0	0	0	0	0	0
otu0610	0	0	0	0	0	0	0	0
otu0611	0	0	0	0	0	0	0	0
otu0612	0	0	0	0	0	0	0	0
otu0613	0	0	0	0	0	0	0	0
otu0614	0	0	1	0	0	0	0	0
otu0615	0	0	0	0	0	0	0	0
otu0616	0	0	0	1	0	0	0	0
otu0617	0	0	0	0	0	0	0	0
otu0618	0	0	0	0	0	0	0	0
otu0619	0	0	0	0	0	0	0	0
otu0620	0	0	0	0	0	0	0	0
otu0621	0	0	0	0	0	0	0	0
otu0622	0	0	0	0	0	0	0	0
otu0623	0	0	0	0	0	0	0	0
otu0624	0	0	0	0	0	0	0	0
otu0625	0	0	0	0	0	0	0	0
otu0626	0	0	0	0	0	0	0	0
otu0627	0	0	0	0	0	0	0	0
otu0628	0	2	0	2	0	0	0	0
otu0629	0	0	0	0	6	1	0	2
otu0630	0	0	0	0	0	0	0	0
otu0631	0	0	0	0	0	0	0	0
otu0632	0	0	0	0	0	0	0	0
otu0633	0	0	0	0	0	0	0	0
otu0634	0	0	0	0	0	1	0	0
otu0635	0	0	0	0	0	0	0	0
otu0636	0	0	0	0	1	0	0	0
otu0637	0	0	0	0	0	0	0	0
otu0638	0	0	0	0	0	1	0	0
otu0639	0	0	0	0	0	0	0	0
otu0640	0	0	0	0	1	0	0	0
otu0641	0	0	0	0	0	0	0	0
otu0642	0	0	0	0	0	0	0	0
otu0643	0	0	0	0	0	0	0	0
otu0644	0	0	0	0	0	0	0	0
otu0645	35	13	8	26	3	31	0	8
otu0646	0	0	0	0	0	0	0	0
otu0647	0	0	0	0	0	0	0	0
otu0648	0	0	0	0	0	0	0	0
otu0649	0	0	0	0	0	0	0	1
otu0650	0	0	0	0	0	0	0	0
otu0651	0	0	0	0	0	0	0	0
otu0652	0	0	0	0	0	0	0	0
otu0653	0	0	0	0	0	0	0	0
otu0654	0	0	0	0	0	0	0	0
otu0655	0	0	0	0	0	0	0	0
otu0656	0	0	0	0	0	0	0	0
otu0657	0	0	0	0	0	0	0	0
otu0658	0	0	0	0	0	0	0	0
otu0659	0	0	0	0	0	0	0	4
otu0660	0	0	0	0	0	0	0	0
otu0661	0	0	0	0	0	0	0	0
otu0662	0	0	0	0	0	0	0	0
otu0663	614	644	846	1423	259	95	86	187
otu0664	0	0	0	0	0	0	0	0
otu0665	0	0	0	0	0	0	0	0
otu0666	0	0	0	0	0	0	0	0
otu0667	0	0	0	0	0	0	0	0
otu0668	0	0	0	0	0	0	0	0
otu0669	0	0	0	0	0	0	0	0
otu0670	0	0	0	0	0	0	0	0
otu0671	0	0	0	0	0	0	0	0
otu0672	0	0	0	0	0	0	0	0
otu0673	0	0	0	0	0	0	0	0
otu0674	0	0	0	0	0	0	0	0
otu0675	0	0	0	0	0	0	0	0
otu0676	0	0	0	0	0	0	0	0
otu0677	0	0	0	0	0	0	0	0
otu0678	0	0	0	0	0	0	0	0
otu0679	0	0	0	0	0	0	0	0
otu0680	0	0	0	0	0	0	0	0
otu0681	0	1	2	0	0	0	1	0
otu0682	0	0	0	0	0	0	0	0
otu0683	0	0	0	0	0	0	0	0
otu0684	0	0	1	0	0	0	3	1
otu0685	1	0	0	0	0	0	0	2
otu0686	0	2	0	0	10	4	0	0
otu0687	20	0	12	16	6	4	135	314
otu0688	0	0	0	0	0	0	0	0
otu0689	0	0	0	0	0	0	0	0
otu0690	0	0	0	0	0	0	0	0
otu0691	0	0	0	0	0	0	0	0
otu0692	0	0	0	0	0	0	0	0
otu0693	0	0	0	0	0	0	0	0
otu0694	0	0	0	0	0	0	0	0
otu0695	0	0	0	0	0	0	0	0
otu0696	0	0	0	0	0	0	0	0
otu0697	0	0	0	0	0	0	0	0
otu0698	0	0	0	0	0	0	0	0
otu0699	0	0	0	0	0	0	0	0
otu0700	0	0	0	0	0	0	0	1
otu0701	0	0	0	0	0	0	0	0
otu0702	0	0	0	0	0	0	0	0
otu0703	0	0	0	0	0	0	0	0
otu0704	0	0	0	0	0	0	0	0
otu0705	2	0	0	0	0	0	0	0
otu0706	0	0	0	0	0	0	0	0
otu0707	0	0	0	0	0	0	0	0
otu0708	1	0	0	1	0	0	0	0
otu0709	0	0	0	0	0	0	1	0
otu0710	0	0	0	0	0	0	0	0
otu0711	0	0	0	0	0	0	0	0
otu0712	0	0	0	0	0	0	0	0
otu0713	0	0	0	0	0	0	0	0
otu0714	0	0	0	0	0	0	0	0
otu0715	0	0	0	0	0	0	0	0
otu0716	0	0	0	0	0	0	1	0
otu0717	0	0	0	0	0	0	0	0
otu0718	0	0	0	0	0	0	0	0
otu0719	0	0	0	0	1	0	0	0
otu0720	0	0	0	0	0	0	0	0
otu0721	0	0	0	0	0	0	0	0
otu0722	0	0	0	0	0	0	0	0
otu0723	0	0	0	0	0	0	0	0
otu0724	0	0	0	0	0	0	0	0
otu0725	0	0	0	0	0	0	0	0
otu0726	0	2	0	0	0	0	0	0
otu0727	0	0	0	0	0	0	0	0
otu0728	0	0	0	0	0	0	0	0
otu0729	0	0	0	0	0	0	0	0
otu0730	0	0	0	0	0	0	0	0
otu0731	0	0	0	0	0	0	0	0
otu0732	0	0	0	0	0	0	0	0
otu0733	0	1	0	0	0	0	0	0
otu0734	0	0	0	0	0	0	0	0
otu0735	0	0	0	0	0	0	0	0
otu0736	0	0	0	0	0	0	0	0
otu0737	0	0	0	0	0	0	0	0
otu0738	0	0	0	0	2	0	0	0
otu0739	0	0	0	0	0	0	0	0
otu0740	0	0	0	0	0	0	0	0
otu0741	0	0	0	0	0	0	0	0
otu0742	0	0	0	0	0	0	0	0
otu0743	0	0	0	0	0	0	0	0
otu0744	0	0	0	0	0	0	0	0
otu0745	0	0	0	0	0	0	0	0
otu0746	0	0	0	0	0	0	0	0
otu0747	0	0	0	0	0	0	0	0
otu0748	0	0	0	0	0	0	0	0
otu0749	0	0	0	0	0	0	0	0
otu0750	0	0	0	0	0	0	0	0
otu0751	0	0	0	0	0	0	0	0
otu0752	0	0	0	0	0	0	0	0
otu0753	0	0	0	0	0	0	0	0
otu0754	0	0	0	0	0	0	0	0
otu0755	0	0	0	0	0	0	0	0
otu0756	0	0	0	0	0	0	0	0
otu0757	0	0	0	0	0	0	0	0
otu0758	0	0	0	0	0	0	0	0
otu0759	0	0	0	0	0	1	0	1
otu0760	0	0	0	0	0	0	0	0
otu0761	0	0	0	0	0	0	0	0
otu0762	0	0	0	0	0	0	0	0
otu0763	5	1	0	0	0	0	0	0
otu0764	0	0	0	0	0	0	0	0
otu0765	0	0	0	0	0	1	0	0
otu0766	0	0	0	0	0	0	0	0
otu0767	0	0	0	0	0	0	0	0
otu0768	0	0	0	0	0	0	0	0
otu0769	0	0	0	0	0	0	0	0
otu0770	0	0	0	0	0	0	0	0
otu0771	0	0	0	0	0	0	0	0
otu0772	0	0	0	0	0	0	1	0
otu0773	0	0	0	0	0	0	0	0
otu0774	0	0	0	0	0	0	0	0
otu0775	0	0	0	0	0	0	0	0
otu0776	0	0	0	0	0	0	0	0
otu0777	0	0	0	0	0	0	0	0
otu0778	0	0	0	0	0	0	0	0
otu0779	0	2	0	0	0	0	0	0
otu0780	0	0	0	0	0	0	0	0
otu0781	0	0	0	0	0	0	0	0
otu0782	0	0	0	0	0	0	0	0
otu0783	0	0	0	0	0	0	0	0
otu0784	0	0	0	0	0	0	0	0
otu0785	0	0	0	0	0	0	0	0
otu0786	0	0	0	0	0	0	0	0
otu0787	0	0	0	0	0	0	0	0
otu0788	0	0	0	0	0	0	0	0
otu0789	0	0	0	0	0	0	0	0
otu0790	0	0	0	0	0	0	0	0
otu0791	0	0	0	0	0	0	0	0
otu0792	0	0	1	0	0	0	0	0
otu0793	0	0	0	0	0	0	0	0
otu0794	0	0	0	0	0	0	0	0
otu0795	0	0	0	0	0	0	0	0
otu0796	0	0	0	0	0	0	0	0
otu0797	0	0	0	0	0	0	0	0
otu0798	0	0	0	0	0	2	0	0
otu0799	0	0	0	0	0	0	0	0
otu0800	0	0	0	0	0	0	2	3
otu0801	0	0	0	0	0	0	0	0
otu0802	1	0	0	0	0	1	0	0
otu0803	0	0	0	0	0	0	0	0
otu0804	0	0	0	0	0	0	0	0
otu0805	0	1	0	0	0	0	0	0
otu0806	0	0	0	0	0	0	0	0
otu0807	0	0	0	0	0	0	0	0
otu0808	0	0	0	0	0	0	0	0
otu0809	0	0	0	0	0	0	0	0
otu0810	0	0	0	0	0	0	0	0
otu0811	0	2	0	0	0	0	0	0
otu0812	0	0	0	0	0	0	0	0
otu0813	0	0	0	1	0	0	0	0
otu0814	0	0	0	0	0	1	0	0
otu0815	0	0	0	0	0	0	0	0
otu0816	0	0	0	0	0	0	0	0
otu0817	0	1	0	0	0	0	0	0
otu0818	0	0	0	0	0	0	0	0
otu0819	0	0	0	0	0	0	0	0
otu0820	2	0	0	1	0	0	3	2
otu0821	0	0	0	0	0	0	0	0
otu0822	0	0	0	0	0	0	0	0
otu0823	0	0	0	0	0	0	0	0
otu0824	0	0	0	0	0	0	0	0
otu0825	0	0	0	0	0	0	0	0
otu0826	0	0	0	0	0	0	0	0
otu0827	0	0	0	0	0	0	0	0
otu0828	0	0	0	0	0	0	0	0
otu0829	0	0	0	0	0	0	0	0
otu0830	0	5	5	18	0	0	0	0
otu0831	0	0	0	0	0	0	0	0
otu0832	0	0	0	0	0	0	0	0
otu0833	0	0	0	0	0	0	0	0
otu0834	0	0	0	0	0	0	0	0
otu0835	0	0	0	0	1	0	0	0
otu0836	0	0	0	0	0	0	0	0
otu0837	0	0	1	0	0	0	0	0
otu0838	0	0	0	0	0	0	0	0
otu0839	0	0	0	0	0	0	0	0
otu0840	0	0	0	0	0	0	0	0
otu0841	0	0	0	0	0	0	0	1
otu0842	0	0	0	0	0	0	0	0
otu0843	0	0	0	0	0	0	0	1
otu0844	0	0	0	0	0	0	0	0
otu0845	1	0	0	0	0	0	0	0
otu0846	0	0	0	0	0	0	0	0
otu0847	0	0	0	0	0	0	0	1
otu0848	0	0	0	0	0	0	0	0
otu0849	0	1	0	0	0	0	0	0
otu0850	11	23	0	4	20	12	13	8
otu0851	0	0	0	0	0	0	0	0
otu0852	1	3	0	1	2	0	1	0
otu0853	0	0	0	0	0	0	0	0
otu0854	0	0	0	0	0	0	0	0
otu0855	0	0	0	0	0	0	0	2
otu0856	0	0	0	0	0	0	0	0
otu0857	0	0	0	0	0	0	0	0
otu0858	0	0	0	0	0	0	1	0
otu0859	0	0	0	0	0	0	0	0
otu0860	0	0	0	0	0	0	0	0
otu0861	0	0	0	0	0	0	0	0
otu0862	0	0	0	0	0	0	0	0
otu0863	7	7	0	1	0	0	2	1
otu0864	0	0	0	0	0	0	0	0
otu0865	0	0	0	0	0	0	0	0
otu0866	0	0	0	0	0	0	0	0
otu0867	0	0	0	0	0	0	0	0
otu0868	0	0	0	0	0	0	0	0
otu0869	0	1	0	0	0	0	0	0
otu0870	0	0	0	0	1	0	0	0
otu0871	0	0	0	0	0	0	0	0
otu0872	0	0	0	0	0	0	0	0
otu0873	0	1	0	0	0	0	0	0
otu0874	6	0	0	0	1	36	2	36
otu0875	0	0	0	0	0	0	0	0
otu0876	0	0	0	0	0	0	0	0
otu0877	0	0	0	0	0	0	0	1
otu0878	0	0	0	0	0	0	0	0
otu0879	0	0	0	0	0	0	0	0
otu0880	0	0	0	0	0	0	0	0
otu0881	0	0	0	0	0	0	0	0
otu0882	0	1	0	0	0	0	0	0
otu0883	0	0	0	0	0	0	0	0
otu0884	0	2	0	0	0	0	0	0
otu0885	0	0	0	0	0	0	0	0
otu0886	0	0	0	0	0	0	0	0
otu0887	0	0	0	0	0	0	0	0
otu0888	0	0	0	0	0	0	0	0
otu0889	0	0	0	0	0	0	0	0
otu0890	0	0	0	0	0	0	0	0
otu0891	0	2	0	0	0	0	0	0
otu0892	0	0	0	0	0	0	0	0
otu0893	0	0	0	0	0	0	0	0
otu0894	0	0	0	0	0	0	0	0
otu0895	0	0	0	0	0	0	0	0
otu0896	0	0	0	0	0	0	1	1
otu0897	0	0	0	0	0	0	0	0
otu0898	0	0	0	0	0	0	0	0
otu0899	0	0	0	0	0	0	0	0
otu0900	0	0	0	0	0	0	0	0
otu0901	0	0	0	0	0	0	0	0
otu0902	1	1	0	0	0	0	0	0
otu0903	0	0	0	0	0	0	0	0
otu0904	0	0	0	0	0	0	0	0
otu0905	0	0	0	0	0	0	0	0
otu0906	0	0	0	0	1	0	0	0
otu0907	3	2	0	0	1	0	0	0
otu0908	0	0	0	0	0	0	0	0
otu0909	0	0	0	0	0	0	0	0
otu0910	0	0	0	0	0	0	0	0
otu0911	0	0	0	0	0	0	0	0
otu0912	0	0	0	0	0	0	0	0
otu0913	0	0	0	0	0	0	0	0
otu0914	0	0	0	0	0	0	0	0
otu0915	0	4	0	0	0	0	0	0
otu0916	0	0	0	0	0	0	0	0
otu0917	0	0	0	0	0	0	0	0
otu0918	0	0	0	0	0	0	0	0
otu0919	0	0	0	0	0	0	0	0
otu0920	0	0	0	0	0	0	0	0
otu0921	0	0	0	0	0	0	0	0
otu0922	0	0	0	0	0	0	0	0
otu0923	0	0	0	0	0	0	0	0
otu0924	0	0	0	0	0	0	0	0
otu0925	0	0	0	0	0	0	0	0
otu0926	0	0	0	0	0	1	0	0
otu0927	0	0	0	0	0	0	0	0
otu0928	0	0	0	0	0	0	0	0
otu0929	0	0	0	0	0	0	0	0
otu0930	0	0	0	0	0	0	1	0
otu0931	0	0	0	0	0	0	0	0
otu0932	0	0	0	0	0	0	0	0
otu0933	0	0	0	0	0	0	0	0
otu0934	0	0	0	0	0	0	0	0
otu0935	0	0	0	0	0	0	0	0
otu0936	0	0	0	0	0	0	0	0
otu0937	0	0	0	0	0	0	0	0
otu0938	0	0	0	0	0	0	0	0
otu0939	0	0	0	0	0	0	0	0
otu0940	0	0	0	0	0	0	0	0
otu0941	0	0	0	0	0	0	0	0
otu0942	0	0	0	0	0	0	0	0
otu0943	0	0	1	0	0	0	0	0
otu0944	0	0	0	0	0	0	0	0
otu0945	0	1	0	0	0	0	0	0
otu0946	1	0	0	0	0	0	0	0
otu0947	0	0	0	0	0	0	0	0
otu0948	0	0	0	0	0	0	1	0
otu0949	0	0	0	0	0	0	0	0
otu0950	0	0	0	0	0	0	0	0
otu0951	0	0	0	0	0	1	0	0
otu0952	0	0	0	0	0	0	0	0
otu0953	0	0	0	0	0	0	0	0
otu0954	0	0	0	0	0	0	0	0
otu0955	0	0	0	0	0	0	0	0
otu0956	0	0	0	0	0	0	0	0
otu0957	0	0	0	0	0	0	0	0
otu0958	0	0	0	0	0	0	0	0
otu0959	0	0	0	0	0	0	0	0
otu0960	0	0	0	0	0	0	0	0
otu0961	0	0	0	0	0	0	0	0
otu0962	0	0	0	0	0	0	0	0
otu0963	0	0	0	0	0	0	0	0
otu0964	0	0	0	0	0	0	0	0
otu0965	0	0	0	0	0	0	0	0
otu0966	0	0	0	0	0	0	0	0
otu0967	3	0	0	1	46	12	0	10
otu0968	0	0	0	0	0	0	0	0
otu0969	1	0	0	0	0	0	0	0
otu0970	0	0	0	0	2	0	0	0
otu0971	0	0	0	0	2	0	0	0
otu0972	0	0	0	0	0	0	0	0
otu0973	0	0	0	0	0	0	0	0
otu0974	0	0	0	0	0	0	0	0
otu0975	0	0	0	0	0	0	0	0
otu0976	0	0	0	0	0	0	0	0
otu0977	0	0	0	0	0	0	0	0
otu0978	0	0	0	0	0	0	0	0
otu0979	0	0	0	0	0	0	0	0
otu0980	0	0	0	0	0	0	0	0
otu0981	0	0	0	0	0	0	0	0
otu0982	0	0	0	0	0	0	0	0
otu0983	0	0	0	0	0	0	0	0
otu0984	0	0	0	0	0	0	0	0
otu0985	0	0	0	0	0	0	0	0
otu0986	0	0	0	0	0	0	0	0
otu0987	0	0	0	0	0	0	0	0
otu0988	0	3	0	0	1	0	2	0
otu0989	0	0	0	0	0	0	0	0
otu0990	0	0	0	0	0	0	0	0
otu0991	1	0	0	0	0	0	0	0
otu0992	0	0	0	0	0	0	0	0
otu0993	0	0	0	0	0	0	0	0
otu0994	0	0	0	0	0	0	0	0
otu0995	0	0	0	0	0	0	1	0
otu0996	0	0	0	0	0	0	0	0
otu0997	0	0	0	0	0	1	0	0
otu0998	0	0	0	0	0	0	0	0
otu0999	0	0	0	0	0	0	0	0
otu1000	0	0	0	0	0	0	0	0
otu1001	0	0	0	0	0	0	0	0
otu1002	0	0	0	0	0	0	0	0
otu1003	0	0	0	0	0	0	0	0
otu1004	0	0	0	0	0	1	0	0
otu1005	0	0	0	0	0	0	0	0
otu1006	0	0	0	0	0	0	0	0
otu1007	0	0	0	0	0	0	0	0
otu1008	0	0	0	0	0	0	0	0
otu1009	0	0	0	0	0	0	0	0
otu1010	0	0	0	0	0	0	0	0
otu1011	0	0	0	0	0	0	0	0
otu1012	0	0	0	0	0	0	0	0
otu1013	4	0	0	0	0	0	0	0
otu1014	0	0	0	0	0	0	0	0
otu1015	0	0	0	0	0	0	0	0
otu1016	0	0	0	0	0	0	0	0
otu1017	0	0	0	0	0	0	0	0
otu1018	0	0	0	0	0	0	0	0
otu1019	0	0	0	0	0	0	0	0
otu1020	0	0	1	0	0	0	0	0
otu1021	0	0	0	0	0	0	1	0
otu1022	0	0	0	0	0	0	0	0
otu1023	0	0	0	0	0	0	0	0
otu1024	0	0	0	0	0	0	0	0
otu1025	0	0	0	0	0	0	0	0
otu1026	0	0	0	0	0	0	0	0
otu1027	0	0	0	0	0	0	0	0
otu1028	0	0	0	0	0	0	0	0
otu1029	0	0	0	0	0	0	0	0
otu1030	0	0	0	0	0	0	0	1
otu1031	0	0	0	0	0	0	0	0
otu1032	0	0	0	0	0	0	0	0
otu1033	0	1	0	0	0	0	0	0
otu1034	0	0	0	0	0	0	0	0
otu1035	0	0	0	0	0	0	0	0
otu1036	0	0	0	0	0	0	0	0
otu1037	0	0	0	0	0	0	0	0
otu1038	0	0	0	0	0	0	0	0
otu1039	0	0	0	0	0	0	0	0
otu1040	1	0	0	0	0	0	0	0
otu1041	0	0	0	0	0	0	0	0
otu1042	0	0	0	0	14	0	0	2
otu1043	0	0	0	0	0	0	0	0
otu1044	1	0	0	0	0	0	0	0
otu1045	0	0	0	1	0	0	0	0
otu1046	0	0	0	0	0	0	0	0
otu1047	0	0	0	0	0	0	0	0
otu1048	0	1	0	0	0	1	0	0
otu1049	0	0	0	1	0	0	0	0
otu1050	0	0	0	0	0	0	0	0
otu1051	4	5	1	0	1	0	0	0
otu1052	0	0	0	0	0	0	0	0
otu1053	0	0	0	0	0	0	0	0
otu1054	0	0	0	0	2	0	0	0
otu1055	0	0	0	0	0	0	0	0
otu1056	0	0	1	0	0	0	0	0
otu1057	0	0	0	0	0	0	0	0
otu1058	0	0	0	0	0	0	0	0
otu1059	1	0	0	0	0	0	0	0
otu1060	0	0	0	0	0	0	0	0
otu1061	0	0	0	0	0	0	0	0
otu1062	0	0	0	0	0	0	0	0
otu1063	0	0	0	0	1	0	0	0
otu1064	0	0	0	0	0	0	0	0
otu1065	0	0	0	0	0	0	0	0
otu1066	0	0	0	0	0	0	0	0
otu1067	0	0	0	0	0	0	0	0
otu1068	0	1	0	0	0	0	0	0
otu1069	0	0	0	0	0	0	0	0
otu1070	0	0	0	0	0	0	0	0
otu1071	0	0	0	0	0	0	0	0
otu1072	0	0	0	0	0	0	0	0
otu1073	0	0	0	0	0	0	0	0
otu1074	0	0	0	0	1	0	0	0
otu1075	0	0	0	0	0	0	0	0
otu1076	2	0	0	0	0	0	0	0
otu1077	0	0	0	0	0	0	0	0
otu1078	0	0	0	0	0	0	0	1
otu1079	0	0	0	0	0	0	0	0
otu1080	0	0	0	0	0	0	0	0
otu1081	0	0	0	0	1	0	0	0
otu1082	0	0	0	0	0	0	0	0
otu1083	0	0	0	0	0	0	0	0
otu1084	0	0	0	0	1	0	0	0
otu1085	0	0	0	0	0	0	0	0
otu1086	0	0	0	0	0	0	0	0
otu1087	0	0	0	0	0	0	0	0
otu1088	0	0	0	0	0	0	0	0
otu1089	0	0	0	0	0	0	0	0
otu1090	0	0	0	0	0	0	0	0
otu1091	0	0	0	0	0	0	0	0
otu1092	0	0	0	0	0	0	0	0
otu1093	0	0	0	0	0	0	0	0
otu1094	0	0	0	0	0	0	0	0
otu1095	0	0	0	0	0	0	0	0
otu1096	0	0	0	0	0	0	0	0
otu1097	0	0	0	0	0	0	0	0
otu1098	0	0	0	0	0	0	0	0
otu1099	0	0	0	0	0	0	0	0
otu1100	0	0	0	2	0	0	0	0
otu1101	0	0	0	0	0	0	0	0
otu1102	0	0	0	0	1	0	0	0
otu1103	0	0	0	0	0	0	0	0
otu1104	0	0	0	0	0	0	0	0
otu1105	0	0	0	0	0	0	0	0
otu1106	0	0	0	0	0	0	0	0
otu1107	0	0	0	0	0	0	0	0
otu1108	0	0	0	0	0	0	1	2
otu1109	0	0	0	0	0	0	0	2
otu1110	105	34	77	1	124	605	622	0
otu1111	395	106	247	48	34	56	4	76
otu1112	0	0	0	0	0	0	0	0
otu1113	0	0	0	0	0	0	0	0
otu1114	0	0	0	0	0	0	0	0
otu1115	0	0	0	0	0	0	0	0
otu1116	0	0	0	0	0	0	0	0
otu1117	0	0	0	0	0	0	0	0
otu1118	0	0	0	0	0	0	0	0
otu1119	0	0	0	0	0	0	0	0
otu1120	0	0	0	0	0	0	0	0
otu1121	0	0	0	0	0	0	0	0
otu1122	0	0	0	0	0	0	0	0
otu1123	0	0	0	0	0	0	0	0
otu1124	0	0	0	0	0	0	0	0
otu1125	0	0	0	0	0	0	0	0
otu1126	0	0	0	1	0	0	0	0
otu1127	0	0	0	0	0	0	0	0
otu1128	0	0	0	0	0	0	0	0
otu1129	0	0	0	0	0	0	0	0
otu1130	0	0	0	0	0	0	0	0
otu1131	0	2	0	0	0	0	0	0
otu1132	0	0	0	0	0	0	0	0
otu1133	0	8	0	0	0	168	0	0
otu1134	0	0	0	0	0	0	0	0
otu1135	0	0	0	0	0	0	1	0
otu1136	0	0	0	0	0	0	0	0
otu1137	2	1	5	0	0	0	0	0
otu1138	0	1	0	0	0	0	0	0
otu1139	0	0	1	0	0	0	0	0
otu1140	0	0	0	0	0	0	0	0
otu1141	0	0	0	0	0	0	0	0
otu1142	0	0	0	0	0	0	0	0
otu1143	0	0	0	0	1	0	0	0
otu1144	0	0	0	0	0	0	0	0
otu1145	0	0	0	0	0	0	0	0
otu1146	1	0	0	0	0	0	1	0
otu1147	0	0	0	0	0	0	0	0
otu1148	0	0	0	0	0	0	0	0
otu1149	0	0	0	0	0	0	0	0
otu1150	1	0	0	0	0	0	0	0
otu1151	0	0	0	0	0	0	0	0
otu1152	9	0	0	0	30	0	0	0
otu1153	0	1	0	0	0	0	0	0
otu1154	0	0	0	0	0	0	0	0
otu1155	0	0	0	1	0	0	0	0
otu1156	0	0	0	0	0	0	0	0
otu1157	0	0	0	0	0	0	0	0
otu1158	0	0	0	0	0	0	0	0
otu1159	0	0	0	0	0	0	0	0
otu1160	0	0	0	0	0	0	0	0
otu1161	0	0	0	0	0	0	0	0
otu1162	0	0	0	0	0	0	0	0
otu1163	0	0	0	0	1	0	0	0
otu1164	0	0	0	0	0	0	0	0
otu1165	1	0	0	0	0	0	0	0
otu1166	0	1	0	0	0	0	0	0
otu1167	0	0	0	0	1	0	0	0
otu1168	0	0	0	0	0	0	0	0
otu1169	0	0	0	0	0	0	0	0
otu1170	0	0	0	0	0	0	0	0
otu1171	0	0	0	0	0	0	0	0
otu1172	0	0	0	0	0	0	0	0
otu1173	0	0	0	0	0	0	0	0
otu1174	0	0	0	0	0	0	0	0
otu1175	0	2	0	0	0	0	0	0
otu1176	0	0	0	0	0	0	0	0
otu1177	2	0	0	2	2	1	2	0
otu1178	0	1	0	0	0	0	0	0
otu1179	0	0	0	0	0	0	0	0
otu1180	0	0	0	0	0	0	0	0
otu1181	0	0	0	0	0	0	0	0
otu1182	0	0	0	0	0	0	0	0
otu1183	0	0	0	0	0	0	0	1
otu1184	0	0	0	0	0	0	0	0
otu1185	2	0	1	0	0	0	0	0
otu1186	0	0	0	1	0	0	0	0
otu1187	0	0	0	0	0	0	0	0
otu1188	0	0	0	0	0	0	0	0
otu1189	0	0	0	0	0	0	0	0
otu1190	0	0	0	0	0	0	0	1
otu1191	0	0	0	0	0	0	0	0
otu1192	0	0	0	0	0	0	0	0
otu1193	0	0	0	1	0	0	0	0
otu1194	0	0	0	0	0	0	0	0
otu1195	0	0	0	0	0	0	0	0
otu1196	0	0	0	0	0	0	0	0
otu1197	0	0	0	0	0	0	0	0
otu1198	0	0	0	0	0	0	0	0
otu1199	0	0	0	0	0	0	0	0
otu1200	0	0	0	0	0	0	0	0
otu1201	0	0	0	0	0	0	1	3
otu1202	0	0	0	0	0	0	0	0
otu1203	0	0	0	0	0	0	0	0
otu1204	0	378	36	45	0	34	0	1
otu1205	0	3	0	0	1	1	0	0
otu1206	0	0	0	0	0	0	0	0
otu1207	0	0	0	0	0	0	0	0
otu1208	0	0	0	0	0	0	0	0
otu1209	0	0	0	0	0	0	0	0
otu1210	0	0	0	0	0	1	0	0
otu1211	0	0	0	0	0	0	0	0
otu1212	0	0	0	0	2	0	0	0
otu1213	0	0	0	0	0	0	0	0
otu1214	0	0	0	0	0	0	0	0
otu1215	0	0	0	0	0	0	0	0
otu1216	0	0	0	0	0	0	0	0
otu1217	0	0	1	0	0	0	0	0
otu1218	0	0	0	0	0	0	0	0
otu1219	0	0	0	0	0	0	0	0
otu1220	0	0	0	0	0	0	0	0
otu1221	0	0	0	0	0	0	0	0
otu1222	0	0	0	0	0	0	0	0
otu1223	0	0	1	0	0	0	0	0
otu1224	0	0	0	0	0	0	0	0
otu1225	0	0	0	0	0	0	1	0
otu1226	0	0	0	0	0	0	0	0
otu1227	0	0	0	0	0	0	0	0
otu1228	0	0	0	0	0	0	0	0
otu1229	0	0	0	0	0	0	0	0
otu1230	0	0	0	0	0	0	0	0
otu1231	0	0	0	0	0	0	0	0
otu1232	0	0	0	0	0	0	0	0
otu1233	0	0	0	0	0	0	1	0
otu1234	3	0	2	0	3	0	0	0
otu1235	0	0	0	0	0	0	0	0
otu1236	0	0	0	0	0	0	0	0
otu1237	0	0	0	0	0	0	0	0
otu1238	0	0	0	0	0	0	0	0
otu1239	0	0	0	0	0	0	0	0
otu1240	0	0	0	0	0	0	4	5
otu1241	0	0	0	0	0	0	0	0
otu1242	0	0	0	0	0	0	0	0
otu1243	0	0	0	0	0	0	0	0
otu1244	0	0	0	0	0	1	0	0
otu1245	0	0	0	0	0	0	0	0
otu1246	0	0	0	0	0	0	0	0
otu1247	0	0	1	0	0	0	0	0
otu1248	0	0	0	0	0	0	0	0
otu1249	0	0	0	0	0	0	0	0
otu1250	0	0	0	0	0	0	0	0
otu1251	3	0	4	0	1	0	0	0
otu1252	0	0	0	0	0	0	0	0
otu1253	0	0	0	0	0	0	0	0
otu1254	0	0	0	0	0	0	0	0
otu1255	0	0	0	0	0	0	0	0
otu1256	0	0	0	0	0	0	0	0
otu1257	0	0	0	0	0	0	0	0
otu1258	0	0	0	0	0	0	0	0
otu1259	0	0	0	0	0	0	0	0
otu1260	0	0	0	0	0	0	0	0
otu1261	0	0	0	0	0	0	0	0
otu1262	0	0	0	0	0	0	0	0
otu1263	0	0	0	0	0	0	0	0
otu1264	0	0	0	0	0	0	0	0
otu1265	23	2	67	0	23	38	8	1
otu1266	0	0	0	0	0	0	0	0
otu1267	0	0	0	0	0	0	0	0
otu1268	0	0	0	0	0	0	0	0
otu1269	0	0	0	0	0	0	0	0
otu1270	0	0	0	0	0	0	0	0
otu1271	0	0	0	0	0	0	0	0
otu1272	0	0	0	0	0	0	0	0
otu1273	0	0	0	0	0	0	0	0
otu1274	1	0	0	0	0	0	0	0
otu1275	0	0	0	0	0	0	0	0
otu1276	0	0	0	0	0	0	0	0
otu1277	0	0	0	0	0	0	0	0
otu1278	0	0	0	0	0	0	0	0
otu1279	0	0	0	0	0	0	0	0
otu1280	0	0	0	0	0	0	0	0
otu1281	0	1	0	0	0	0	0	0
otu1282	0	0	0	0	0	0	0	0
otu1283	0	0	0	0	0	0	0	0
otu1284	0	0	0	0	0	0	0	0
otu1285	1	0	0	0	0	0	0	0
otu1286	0	0	0	0	1	0	0	0
otu1287	0	0	0	0	0	0	0	0
otu1288	0	0	0	0	0	0	0	0
otu1289	0	0	0	0	0	0	0	0
otu1290	0	0	0	0	0	0	0	0
otu1291	0	0	0	0	0	0	0	0
otu1292	0	0	0	0	0	0	0	0
otu1293	0	0	0	0	0	0	0	0
otu1294	0	0	0	0	0	0	0	0
otu1295	0	0	0	0	0	0	0	0
otu1296	0	0	1	0	0	0	0	0
otu1297	0	0	0	0	0	0	0	0
otu1298	0	0	0	0	0	0	0	0
otu1299	0	0	0	0	0	0	0	0
otu1300	0	0	0	0	0	0	0	0
otu1301	1	1	0	0	0	5	0	0
otu1302	0	0	0	0	0	0	0	0
otu1303	0	0	0	0	0	0	0	0
otu1304	0	0	0	0	0	0	0	0
otu1305	0	0	0	0	0	0	0	0
otu1306	0	1	0	0	0	0	0	0
otu1307	0	0	0	0	0	0	0	0
otu1308	0	0	0	0	0	0	0	0
otu1309	0	0	0	0	0	0	0	0
otu1310	0	0	0	0	0	1	0	0
otu1311	3	0	0	0	0	0	0	0
otu1312	0	0	0	0	0	0	0	0
otu1313	0	0	0	0	0	0	0	0
otu1314	0	0	0	0	0	0	0	0
otu1315	0	0	0	0	0	0	0	0
otu1316	0	0	0	0	0	0	0	0
otu1317	0	0	0	0	0	0	0	0
otu1318	0	0	0	0	0	0	1	0
otu1319	0	0	0	0	0	0	0	0
otu1320	0	0	0	0	0	0	0	0
otu1321	0	0	0	0	0	0	0	1
otu1322	0	0	0	0	0	0	0	0
otu1323	0	0	0	0	0	0	0	0
otu1324	0	0	0	0	0	0	0	0
otu1325	0	0	0	0	0	0	0	0
otu1326	0	0	0	0	0	0	0	0
otu1327	0	0	0	0	0	0	0	0
otu1328	0	0	0	0	0	0	0	0
otu1329	0	0	0	0	0	0	0	0
otu1330	0	0	0	0	0	0	0	0
otu1331	0	0	0	0	0	0	0	0
otu1332	0	0	0	0	0	0	0	0
otu1333	0	0	0	0	0	0	0	0
otu1334	0	0	0	0	0	0	0	0
otu1335	0	0	0	0	0	0	0	0
otu1336	0	0	0	0	0	0	0	0
otu1337	68	0	22	8	67	0	0	1
otu1338	0	0	0	0	0	0	0	0
otu1339	0	0	0	0	0	0	0	0
otu1340	0	0	0	0	0	0	0	0
otu1341	0	0	0	0	3	2	0	0
otu1342	0	0	0	0	0	0	0	0
otu1343	0	1	0	0	0	0	0	0
otu1344	173	72	73	125	92	249	313	268
otu1345	0	0	1	0	0	0	0	0
otu1346	0	1	3	0	2	0	4	0
otu1347	0	0	0	0	0	0	0	0
otu1348	0	0	0	0	0	0	8	13
otu1349	0	0	0	0	0	0	0	0
otu1350	0	0	0	0	0	0	0	0
otu1351	0	0	0	0	0	0	0	0
otu1352	0	0	0	0	3	0	0	1
otu1353	0	0	0	0	0	0	0	0
otu1354	0	0	0	0	0	0	0	0
otu1355	0	0	0	0	0	1	0	0
otu1356	1	0	0	0	0	0	0	0
otu1357	0	0	0	0	0	0	0	0
otu1358	0	0	0	0	0	0	0	0
otu1359	0	0	0	0	0	0	0	0
otu1360	0	0	0	0	0	0	0	0
otu1361	0	0	0	0	0	0	0	0
otu1362	0	0	0	0	0	0	0	0
otu1363	0	0	0	0	0	0	0	0
otu1364	0	0	0	1	0	0	0	0
otu1365	0	0	0	0	0	0	0	0
otu1366	0	0	0	0	0	0	0	0
otu1367	0	0	0	0	0	0	0	0
otu1368	0	1	0	0	0	0	0	0
otu1369	0	0	0	0	0	0	0	0
otu1370	0	0	0	0	0	0	0	0
otu1371	0	0	0	0	0	0	0	0
otu1372	0	0	0	0	0	0	0	0
otu1373	1	0	0	0	0	0	0	0
otu1374	0	0	0	0	0	0	0	0
otu1375	0	0	0	0	0	0	0	0
otu1376	0	0	0	0	0	0	0	0
otu1377	0	0	0	0	0	0	0	0
otu1378	0	0	0	0	0	0	0	0
otu1379	0	0	0	0	0	0	0	0
otu1380	0	0	0	0	0	0	0	0
otu1381	0	0	1	0	0	0	0	0
otu1382	1	0	0	0	0	0	0	0
otu1383	0	0	0	0	0	1	0	0
otu1384	0	0	0	0	0	0	0	0
otu1385	0	0	0	0	0	0	0	1
otu1386	0	0	0	0	0	0	0	0
otu1387	0	0	0	0	0	0	0	0
otu1388	0	0	0	0	0	0	0	0
otu1389	0	0	0	0	0	0	0	0
otu1390	0	0	0	0	0	0	0	0
otu1391	0	0	0	0	0	0	0	0
otu1392	0	0	1	0	0	0	0	0
otu1393	0	0	0	0	0	0	0	0
otu1394	0	0	0	0	0	0	0	0
otu1395	1	0	0	0	0	0	0	0
otu1396	0	0	0	0	0	0	0	0
otu1397	0	0	0	0	0	0	0	0
otu1398	0	0	0	0	0	0	0	0
otu1399	1	0	0	0	0	0	0	0
otu1400	0	0	0	0	0	0	0	0
otu1401	1	0	0	0	0	0	0	0
otu1402	0	0	0	0	0	0	0	0
otu1403	0	0	0	0	0	0	0	0
otu1404	0	0	0	0	0	0	0	0
otu1405	0	0	0	0	0	0	0	0
otu1406	0	0	0	0	0	0	0	0
otu1407	0	0	0	0	0	0	0	0
otu1408	0	1	0	0	0	0	0	0
otu1409	0	0	0	0	0	0	0	0
otu1410	0	0	0	0	0	0	0	0
otu1411	0	0	0	0	0	0	0	0
otu1412	0	0	0	0	0	0	0	0
otu1413	0	0	0	0	0	0	1	0
otu1414	0	0	0	0	0	0	0	0
otu1415	1	0	0	0	0	0	0	0
otu1416	0	0	0	0	0	0	1	0
otu1417	0	0	0	0	0	0	0	0
otu1418	2	0	0	0	0	0	0	0
otu1419	0	0	0	0	1	0	3	0
otu1420	2	0	0	0	0	0	0	0
otu1421	0	0	0	0	0	0	0	0
otu1422	0	0	0	0	0	1	0	0
otu1423	0	0	0	0	0	0	0	0
otu1424	0	0	0	0	0	0	0	0
otu1425	0	0	0	0	2	0	0	0
otu1426	0	0	1	0	0	0	0	0
otu1427	0	0	0	0	0	0	0	0
otu1428	0	0	0	0	0	1	0	0
otu1429	1	0	0	0	0	0	0	0
otu1430	0	0	0	0	0	0	0	0
otu1431	0	0	0	0	0	0	0	0
otu1432	0	0	0	0	0	0	0	0
otu1433	0	0	0	0	0	0	0	0
otu1434	0	0	0	0	0	0	0	0
otu1435	0	0	0	0	0	0	0	0
otu1436	0	0	0	0	0	0	0	0
otu1437	0	1	0	9	0	0	0	77
otu1438	0	0	0	0	0	0	0	1
otu1439	0	0	0	0	0	0	0	0
otu1440	0	0	0	0	0	1	0	0
otu1441	0	0	0	0	0	0	0	0
otu1442	0	0	0	0	0	0	0	0
otu1443	0	0	0	0	0	0	0	0
otu1444	1	0	0	0	0	0	0	0
otu1445	0	0	0	0	0	0	0	0
otu1446	0	0	0	0	0	0	0	0
otu1447	0	0	0	0	0	0	0	0
otu1448	0	0	0	0	0	0	0	0
otu1449	1	0	0	0	0	0	0	0
otu1450	0	1	0	0	0	0	0	0
otu1451	0	0	0	0	0	0	0	0
otu1452	0	0	0	0	0	0	0	0
otu1453	0	0	0	0	0	0	0	0
otu1454	0	1	0	0	0	0	0	0
otu1455	0	0	0	0	0	0	0	0
otu1456	0	0	0	0	0	0	0	0
otu1457	0	0	0	0	2	0	0	0
otu1458	0	0	0	0	0	0	0	0
otu1459	0	0	0	0	0	0	1	1
otu1460	0	0	0	0	0	0	0	0
otu1461	0	0	0	0	0	0	0	0
otu1462	0	0	0	0	0	0	0	0
otu1463	0	0	0	0	0	0	0	0
otu1464	5	7	1	1	2	1	0	0
otu1465	0	0	0	0	0	0	0	0
otu1466	0	0	0	0	0	0	0	0
otu1467	0	0	0	0	0	0	0	0
otu1468	0	0	0	0	0	0	0	0
otu1469	0	0	0	0	0	0	0	0
otu1470	0	0	0	0	0	0	0	0
otu1471	3	0	0	3	0	12	1	0
otu1472	1	0	0	2	3	1	3	1
otu1473	0	0	0	0	0	0	1	0
otu1474	0	0	0	0	0	0	0	0
otu1475	0	0	0	0	0	0	0	0
otu1476	0	0	0	0	0	0	0	0
otu1477	0	0	0	0	0	0	0	0
otu1478	0	0	0	0	0	0	0	0
otu1479	0	0	0	0	0	0	0	0
otu1480	0	0	0	0	0	0	0	0
otu1481	0	0	0	0	0	0	0	0
otu1482	0	0	2	0	0	0	0	0
otu1483	0	0	0	0	0	0	0	0
otu1484	0	0	0	0	0	0	0	0
otu1485	0	0	0	0	0	0	0	0
otu1486	0	0	0	0	0	0	0	0
otu1487	0	0	0	0	0	0	0	0
otu1488	0	0	0	0	0	0	0	0
otu1489	0	0	0	0	0	0	0	0
otu1490	0	0	0	0	0	0	0	0
otu1491	0	0	0	0	0	0	0	0
otu1492	0	0	0	0	0	0	0	0
otu1493	0	0	0	0	0	0	0	0
otu1494	1	0	0	0	0	0	0	0
otu1495	0	0	0	0	0	0	0	0
otu1496	0	0	0	0	0	0	0	0
otu1497	0	0	0	0	0	0	0	0
otu1498	0	0	0	0	0	0	0	0
otu1499	0	0	0	0	0	0	0	0
otu1500	0	0	0	0	0	0	0	0
otu1501	0	0	0	0	0	0	0	0
otu1502	0	0	0	0	0	0	0	0
otu1503	0	0	0	0	0	0	0	0
otu1504	0	2	0	0	0	0	0	0
otu1505	0	0	0	0	0	0	0	0
otu1506	0	0	0	0	0	0	0	0
otu1507	0	0	0	0	0	0	0	0
otu1508	0	0	0	0	0	0	0	0
otu1509	0	0	0	0	0	0	1	0
otu1510	0	0	0	0	0	0	0	0
otu1511	0	0	0	0	0	0	0	0
otu1512	1	0	0	0	2	0	0	0
otu1513	0	0	0	0	0	0	0	0
otu1514	0	0	0	0	0	0	0	0
otu1515	0	0	0	0	0	0	0	0
otu1516	1	0	0	0	0	0	0	0
otu1517	0	0	0	0	0	0	0	0
otu1518	0	0	2	0	0	0	0	0
otu1519	0	0	0	0	0	0	0	0
otu1520	0	0	0	0	0	0	0	0
otu1521	0	0	0	0	0	0	0	0
otu1522	0	0	0	0	0	0	0	0
otu1523	1	0	0	0	0	0	0	0
otu1524	0	0	0	0	0	0	0	0
otu1525	0	0	0	0	0	0	0	0
otu1526	0	0	0	0	0	0	1	0
otu1527	0	0	0	0	0	0	0	0
otu1528	0	0	0	0	0	1	0	0
otu1529	0	0	0	0	0	3	0	0
otu1530	0	0	0	0	22	0	1	0
otu1531	8	0	306	43	0	5	124	143
otu1532	0	0	0	0	0	0	0	0
otu1533	0	0	0	2	0	0	2	1
otu1534	0	0	0	0	0	0	0	0
otu1535	0	0	0	0	0	0	0	0
otu1536	0	0	0	0	0	0	0	0
otu1537	0	0	0	0	0	0	0	0
otu1538	0	0	0	0	0	0	0	0
otu1539	0	0	0	0	0	0	0	0
otu1540	0	0	0	0	0	0	0	0
otu1541	0	0	0	0	0	0	3	2
otu1542	0	0	0	0	0	0	0	0
otu1543	0	0	0	0	0	0	0	0
otu1544	0	0	0	0	0	0	0	0
otu1545	0	0	0	0	0	0	0	0
otu1546	0	0	0	0	0	0	0	0
otu1547	0	1	0	0	0	0	0	0
otu1548	0	0	0	0	0	0	1	0
otu1549	0	0	0	0	0	0	0	0
otu1550	0	0	0	0	0	0	0	0
otu1551	0	0	0	0	0	0	0	0
otu1552	0	1	0	0	0	0	0	0
otu1553	0	0	0	0	0	0	0	0
otu1554	0	0	2	0	0	0	0	0

## Sheet: hydra_05
otu_id	4weeksA1	4weeksA2	4weeksA4	4weeksA6	6weeksA1	6weeksA2	6weeksA4	6weeksA6
otu0001	0	0	0	0	0	0	0	0
otu0002	0	0	0	0	0	0	0	0
otu0003	0	1	0	0	0	0	1	0
otu0004	0	2	1	2	1	1	4	1
otu0005	0	0	0	0	0	0	0	0
otu0006	0	0	0	0	0	0	0	0
otu0007	0	0	0	0	0	0	0	0
otu0008	0	0	0	0	0	0	0	1
otu0009	12	27	29	71	7	150	13	7
otu0010	0	0	0	0	0	0	0	0
otu0011	0	0	0	1	0	0	1	0
otu0012	0	0	0	0	0	0	0	0
otu0013	0	0	0	0	0	0	0	0
otu0014	0	0	0	0	0	0	0	0
otu0015	2	0	0	0	0	1	0	1
otu0016	0	0	0	0	0	0	0	0
otu0017	1	6	1	1	0	0	1	2
otu0018	0	0	0	0	0	0	8	0
otu0019	0	0	0	0	0	0	0	0
otu0020	0	1	3	1	1	2	2	2
otu0021	0	0	0	0	0	0	0	0
otu0022	0	0	1	0	0	0	0	0
otu0023	0	0	0	0	0	0	0	0
otu0024	0	2	0	0	0	1	0	0
otu0025	0	0	0	0	0	0	0	0
otu0026	31	14	23	0	1	10	10	0
otu0027	0	0	0	0	0	0	0	0
otu0028	0	0	0	0	0	0	0	0
otu0029	0	0	0	0	0	0	0	0
otu0030	0	0	0	1	0	0	0	0
otu0031	0	0	0	0	0	0	0	0
otu0032	0	0	0	0	1	0	0	0
otu0033	0	0	0	0	0	0	0	0
otu0034	0	0	0	0	0	0	0	0
otu0035	0	0	0	0	1	0	0	0
otu0036	8	16	9	6	2	2	0	2
otu0037	0	0	0	0	0	0	0	0
otu0038	0	0	0	0	0	0	0	0
otu0039	0	0	0	0	0	0	0	0
otu0040	0	0	0	1	0	0	0	0
otu0041	0	0	0	0	0	0	2	0
otu0042	0	0	0	0	0	0	0	0
otu0043	0	0	0	0	0	0	0	0
otu0044	0	0	0	0	0	0	0	0
otu0045	0	0	1	0	0	0	0	0
otu0046	0	0	0	1	0	0	0	0
otu0047	0	0	0	0	0	0	0	0
otu0048	0	0	0	0	0	0	0	0
otu0049	0	2	0	0	0	0	0	0
otu0050	3	0	2	0	0	1	0	0
otu0051	1	3	1	1	0	2	0	0
otu0052	0	0	0	0	0	0	0	0
otu0053	0	0	0	0	0	0	0	0
otu0054	0	0	0	0	0	4	2	0
otu0055	0	0	0	0	0	0	0	0
otu0056	0	0	0	0	0	0	0	0
otu0057	0	0	0	0	0	0	0	0
otu0058	0	0	0	0	0	0	0	0
otu0059	0	0	1	0	0	0	0	0
otu0060	0	0	0	0	0	0	0	0
otu0061	0	0	0	0	0	1	0	0
otu0062	0	0	0	0	0	0	0	0
otu0063	0	1	0	0	0	0	0	0
otu0064	0	0	0	0	0	0	0	0
otu0065	0	0	0	0	0	0	0	0
otu0066	0	0	0	0	0	0	0	0
otu0067	0	0	0	0	0	0	0	0
otu0068	0	0	0	0	0	0	0	0
otu0069	0	0	0	0	0	0	0	0
otu0070	1	0	0	0	0	0	0	1
otu0071	0	0	0	0	0	0	0	0
otu0072	0	0	0	0	0	0	0	0
otu0073	0	0	0	0	0	0	0	0
otu0074	71	43	10	11	10	3	1	9
otu0075	0	0	0	0	0	0	0	0
otu0076	0	0	0	0	0	0	0	0
otu0077	0	0	0	0	0	0	0	0
otu0078	0	1	0	0	1	2	3	0
otu0079	0	0	0	0	0	0	1	0
otu0080	0	0	0	0	0	0	0	0
otu0081	0	0	0	0	0	0	0	0
otu0082	0	0	0	0	0	0	0	0
otu0083	0	0	0	0	0	1	0	0
otu0084	0	0	0	0	0	0	0	0
otu0085	0	0	0	0	0	2	0	0
otu0086	1	1	0	0	0	0	0	0
otu0087	0	0	0	0	0	0	0	0
otu0088	0	0	0	0	0	0	0	0
otu0089	0	0	0	0	0	0	0	0
otu0090	0	0	0	0	0	0	0	0
otu0091	0	0	0	0	0	0	0	0
otu0092	0	0	0	0	0	0	0	0
otu0093	0	0	0	0	0	0	0	0
otu0094	0	0	0	0	0	0	0	0
otu0095	0	0	0	0	0	0	0	0
otu0096	0	0	0	0	0	0	0	0
otu0097	0	0	0	0	0	0	0	0
otu0098	0	0	0	0	0	0	0	0
otu0099	0	0	0	0	0	0	0	0
otu0100	0	0	0	0	0	0	0	0
otu0101	0	0	0	0	0	0	0	0
otu0102	0	0	0	0	0	0	0	0
otu0103	0	0	0	0	0	0	0	0
otu0104	0	1	0	0	0	0	0	0
otu0105	0	0	0	0	0	0	0	0
otu0106	0	0	0	1	0	0	0	0
otu0107	1	0	0	0	0	0	0	0
otu0108	0	0	0	0	0	0	0	0
otu0109	0	0	0	0	0	0	0	0
otu0110	0	0	0	0	0	0	0	0
otu0111	0	0	0	0	0	0	0	0
otu0112	0	0	0	0	0	2	0	0
otu0113	0	0	3	1	0	0	0	0
otu0114	0	0	2	0	0	1	0	0
otu0115	0	0	0	0	0	0	0	0
otu0116	4	8	6	6	1	9	7	7
otu0117	0	0	0	0	0	0	0	0
otu0118	0	0	0	0	0	0	0	0
otu0119	0	0	0	0	0	0	0	0
otu0120	0	0	0	0	0	0	0	0
otu0121	0	0	0	0	0	0	0	0
otu0122	0	0	0	0	0	0	0	0
otu0123	0	0	0	0	0	0	0	0
otu0124	0	0	0	0	0	0	0	0
otu0125	0	0	0	0	0	0	0	0
otu0126	0	0	0	1	0	0	0	0
otu0127	4	2	17	5	0	1	1	0
otu0128	0	0	0	0	0	0	0	0
otu0129	0	0	1	0	0	0	0	0
otu0130	0	0	0	0	0	0	0	0
otu0131	0	0	0	0	0	0	0	0
otu0132	0	0	0	0	0	0	0	0
otu0133	0	0	0	0	0	0	0	0
otu0134	0	0	0	0	0	0	0	0
otu0135	0	0	0	0	0	0	0	0
otu0136	0	1	0	0	0	0	1	0
otu0137	0	0	0	0	0	0	0	0
otu0138	0	0	0	0	0	0	0	0
otu0139	0	0	0	0	0	0	0	0
otu0140	0	0	0	0	0	0	0	0
otu0141	0	0	0	0	0	0	0	0
otu0142	0	0	1	0	0	0	0	0
otu0143	1	0	0	0	0	0	0	0
otu0144	0	0	0	0	0	0	0	0
otu0145	0	0	0	0	0	0	0	0
otu0146	0	0	0	0	0	0	0	0
otu0147	0	0	0	0	0	0	0	0
otu0148	1	0	0	0	0	0	0	0
otu0149	0	0	0	0	0	0	0	0
otu0150	1	1	0	0	0	0	0	2
otu0151	0	0	0	0	0	0	0	0
otu0152	0	0	0	0	0	0	0	0
otu0153	0	0	0	0	0	0	0	0
otu0154	0	1	0	0	0	0	0	0
otu0155	0	1	1	0	0	0	0	0
otu0156	0	0	0	1	0	0	0	2
otu0157	0	0	0	0	0	0	0	0
otu0158	0	0	0	0	0	0	0	0
otu0159	0	0	0	0	0	0	0	0
otu0160	0	0	0	0	0	0	0	0
otu0161	0	1	0	0	0	0	0	0
otu0162	0	0	0	0	1	0	0	0
otu0163	0	0	0	0	0	0	0	0
otu0164	0	0	0	0	0	0	0	0
otu0165	0	0	0	0	0	0	0	0
otu0166	0	2	15	3	2	0	0	0
otu0167	0	0	0	0	0	0	0	0
otu0168	0	0	0	0	0	0	0	0
otu0169	0	0	0	0	0	0	0	0
otu0170	0	0	0	0	0	0	0	0
otu0171	0	0	1	0	0	0	0	0
otu0172	0	0	0	0	0	0	0	0
otu0173	0	3	2	0	0	1	1	0
otu0174	0	0	0	0	0	0	0	0
otu0175	0	0	0	0	0	0	0	0
otu0176	0	0	0	0	0	1	0	0
otu0177	0	1	0	1	2	1	2	0
otu0178	0	0	0	0	0	0	0	0
otu0179	0	0	0	1	0	0	0	0
otu0180	0	1	0	0	0	0	0	0
otu0181	0	1	0	0	0	0	0	0
otu0182	0	0	0	0	0	0	1	0
otu0183	0	0	0	0	0	0	0	0
otu0184	0	1	0	0	0	0	0	0
otu0185	0	0	1	0	0	0	0	0
otu0186	0	0	0	0	0	0	0	0
otu0187	0	0	0	0	0	0	0	0
otu0188	0	0	0	0	0	0	0	0
otu0189	2	2	60	9	1	0	8	1
otu0190	2	0	0	1	0	0	0	0
otu0191	0	0	0	0	0	0	0	0
otu0192	0	0	0	0	0	0	0	0
otu0193	0	0	0	0	0	0	0	0
otu0194	0	0	0	0	0	0	0	0
otu0195	0	0	0	0	0	0	0	0
otu0196	0	0	0	0	0	1	0	0
otu0197	0	0	0	0	0	0	0	0
otu0198	0	0	0	0	0	0	0	0
otu0199	0	0	0	0	0	0	0	0
otu0200	0	0	0	0	0	0	0	0
otu0201	0	0	0	0	0	0	0	0
otu0202	0	0	0	0	0	0	0	0
otu0203	0	0	0	0	0	0	0	0
otu0204	0	0	0	0	0	1	0	0
otu0205	0	0	0	0	0	0	0	0
otu0206	0	0	0	0	0	0	0	0
otu0207	0	1	0	0	0	0	0	0
otu0208	0	0	0	0	0	0	0	0
otu0209	0	0	0	0	0	0	0	0
otu0210	0	0	0	0	0	0	0	0
otu0211	0	0	0	0	0	0	0	0
otu0212	0	1	0	1	0	0	1	0
otu0213	0	0	0	0	0	0	0	0
otu0214	0	0	0	0	0	0	0	0
otu0215	0	0	0	0	0	0	0	0
otu0216	0	0	1	0	0	0	0	0
otu0217	0	0	0	0	0	0	0	0
otu0218	0	0	0	0	0	0	1	0
otu0219	0	0	0	0	0	0	1	0
otu0220	0	0	0	0	0	0	0	0
otu0221	0	1	1	0	0	0	0	1
otu0222	0	0	0	0	0	0	0	0
otu0223	0	0	0	0	0	0	0	0
otu0224	0	0	0	0	0	0	0	0
otu0225	0	0	0	0	0	0	0	0
otu0226	0	0	0	0	0	0	0	0
otu0227	0	0	0	0	0	0	0	0
otu0228	0	0	0	0	0	0	0	0
otu0229	0	0	0	0	0	0	0	0
otu0230	0	0	0	0	0	0	0	0
otu0231	0	0	0	0	0	0	0	0
otu0232	0	0	0	0	0	0	0	0
otu0233	0	0	0	0	0	0	0	0
otu0234	0	0	0	0	0	0	0	0
otu0235	0	0	0	0	0	2	0	0
otu0236	0	0	0	0	1	0	0	0
otu0237	0	0	0	0	0	0	0	0
otu0238	0	0	0	0	0	0	0	0
otu0239	0	0	0	0	0	0	0	0
otu0240	0	0	0	0	0	0	0	0
otu0241	0	0	0	0	0	0	0	0
otu0242	0	0	0	0	0	0	0	0
otu0243	0	0	0	0	0	0	0	0
otu0244	0	0	0	0	0	0	0	0
otu0245	0	0	0	0	0	0	0	0
otu0246	0	0	0	0	0	0	0	3
otu0247	1	0	0	0	0	0	0	0
otu0248	0	0	0	0	0	0	0	0
otu0249	0	0	0	0	0	0	2	0
otu0250	0	0	0	0	0	0	1	0
otu0251	0	0	2	0	0	0	0	0
otu0252	0	0	0	0	0	0	0	0
otu0253	0	0	0	0	1	0	0	0
otu0254	0	0	0	0	0	0	0	0
otu0255	0	0	0	0	1	0	0	0
otu0256	1	1	0	0	0	0	0	0
otu0257	4	0	0	51	0	0	0	2
otu0258	0	0	0	0	0	0	0	0
otu0259	0	0	0	0	0	0	0	0
otu0260	0	0	0	0	0	0	0	0
otu0261	0	1	3	0	1	0	2	0
otu0262	0	0	1	2	0	0	1	0
otu0263	0	0	0	0	0	0	0	0
otu0264	0	0	0	0	0	0	0	0
otu0265	0	0	0	0	0	0	0	0
otu0266	1	2	0	0	0	6	3	1
otu0267	0	2	0	0	0	0	0	0
otu0268	0	0	0	0	0	0	0	0
otu0269	0	0	0	0	0	0	0	0
otu0270	0	0	0	0	0	0	0	0
otu0271	0	0	0	0	0	0	0	0
otu0272	0	0	0	0	0	1	0	0
otu0273	33	0	0	0	74	0	0	0
otu0274	0	3	0	5	0	1	2	3
otu0275	0	0	0	0	0	0	0	0
otu0276	0	0	0	0	0	0	0	0
otu0277	0	0	0	0	0	0	0	3
otu0278	0	0	0	0	0	0	0	0
otu0279	0	0	0	1	0	1	0	0
otu0280	0	0	0	0	0	0	1	0
otu0281	0	0	0	0	0	0	0	0
otu0282	0	0	0	0	0	0	0	0
otu0283	0	0	0	0	0	0	0	0
otu0284	0	0	0	0	0	0	0	0
otu0285	0	0	0	0	0	0	0	1
otu0286	0	0	0	0	0	0	0	0
otu0287	0	0	0	0	0	0	0	0
otu0288	0	0	0	0	0	0	0	0
otu0289	0	0	0	0	0	0	0	0
otu0290	0	0	0	0	0	0	0	0
otu0291	0	0	0	0	0	0	0	0
otu0292	0	0	0	0	0	0	0	0
otu0293	0	0	0	0	0	0	0	0
otu0294	0	0	0	0	0	0	0	0
otu0295	2	3	2	0	0	1	1	0
otu0296	0	1	0	0	0	0	0	0
otu0297	0	0	0	0	0	0	0	0
otu0298	1	50	14	2	0	54	22	0
otu0299	0	0	0	0	0	0	0	0
otu0300	0	0	0	0	0	0	0	0
otu0301	0	0	0	0	0	0	0	0
otu0302	0	0	0	0	0	0	0	1
otu0303	0	0	0	0	0	0	0	0
otu0304	1	0	6	4	1	2	3	1
otu0305	0	0	0	0	0	0	0	0
otu0306	0	0	0	0	0	0	0	0
otu0307	0	0	0	0	0	0	0	0
otu0308	0	0	0	0	0	0	0	0
otu0309	0	0	0	0	0	0	0	0
otu0310	0	0	0	0	0	0	0	0
otu0311	0	0	0	0	0	0	0	0
otu0312	0	0	0	0	0	0	0	0
otu0313	0	0	0	0	0	1	0	0
otu0314	0	0	0	0	0	0	0	0
otu0315	0	0	0	0	0	0	0	0
otu0316	0	0	0	0	0	0	0	0
otu0317	1	0	0	0	0	0	0	0
otu0318	0	0	0	0	0	0	1	0
otu0319	0	0	0	0	0	0	0	0
otu0320	0	0	0	0	0	0	0	0
otu0321	0	0	0	0	0	0	0	0
otu0322	0	2	0	0	0	0	0	0
otu0323	0	0	0	0	0	0	0	0
otu0324	0	0	0	0	0	0	0	0
otu0325	0	0	1	0	0	0	0	0
otu0326	0	0	0	0	0	0	0	0
otu0327	0	0	0	0	0	0	0	0
otu0328	0	0	0	0	0	1	0	0
otu0329	1	0	0	0	0	0	3	0
otu0330	0	0	0	0	0	0	0	0
otu0331	0	0	1	0	0	0	0	0
otu0332	0	0	0	0	0	0	0	0
otu0333	0	0	0	0	0	0	0	0
otu0334	0	0	0	0	0	0	0	0
otu0335	0	0	0	0	0	0	0	0
otu0336	0	0	0	0	0	0	0	0
otu0337	0	0	0	0	0	0	0	0
otu0338	0	0	0	0	0	0	0	0
otu0339	0	0	0	0	0	0	0	0
otu0340	0	0	0	0	0	0	0	0
otu0341	0	0	0	0	0	0	0	0
otu0342	0	1	0	0	0	0	0	0
otu0343	0	0	0	0	0	0	0	0
otu0344	0	0	0	0	0	0	0	0
otu0345	1	3	0	0	0	0	0	1
otu0346	0	3	0	0	0	0	0	0
otu0347	0	0	0	0	0	0	1	0
otu0348	0	0	0	0	0	0	0	0
otu0349	0	0	0	0	0	0	0	0
otu0350	0	0	0	0	0	0	0	0
otu0351	0	0	0	0	0	0	0	0
otu0352	0	0	0	0	0	0	0	0
otu0353	0	0	0	0	0	0	0	0
otu0354	0	0	0	0	0	0	0	0
otu0355	0	0	0	0	0	0	0	0
otu0356	0	0	1	0	0	0	0	0
otu0357	0	0	0	0	0	0	0	0
otu0358	0	0	0	0	0	0	0	0
otu0359	0	0	0	0	0	0	0	0
otu0360	0	0	0	1	0	0	0	0
otu0361	0	0	0	0	0	0	0	1
otu0362	0	0	0	0	0	0	0	0
otu0363	0	0	0	0	0	0	3	0
otu0364	0	0	0	0	0	0	0	0
otu0365	0	0	0	0	0	0	0	0
otu0366	0	0	0	0	0	0	0	0
otu0367	0	0	0	0	0	0	0	0
otu0368	0	0	0	0	0	0	0	0
otu0369	0	2	0	0	0	0	0	0
otu0370	0	0	0	0	0	0	0	0
otu0371	0	0	0	0	0	0	0	0
otu0372	0	0	0	0	0	0	0	0
otu0373	0	0	0	0	0	0	0	0
otu0374	0	0	0	0	0	0	0	0
otu0375	0	0	0	0	0	0	0	0
otu0376	0	0	0	0	0	0	0	0
otu0377	0	0	0	1	0	0	0	0
otu0378	0	0	0	0	0	0	0	0
otu0379	0	0	0	0	0	0	0	0
otu0380	0	0	2	0	0	0	0	0
otu0381	0	0	1	0	0	0	1	0
otu0382	0	0	0	0	0	0	0	0
otu0383	0	0	2	0	0	0	0	0
otu0384	0	1	0	0	0	0	1	1
otu0385	0	0	0	0	0	0	0	0
otu0386	0	0	0	0	0	0	0	0
otu0387	0	0	0	0	0	0	0	0
otu0388	0	0	0	0	0	0	0	0
otu0389	0	0	0	0	0	0	0	0
otu0390	0	0	0	0	0	0	0	0
otu0391	0	0	0	0	0	0	0	0
otu0392	0	0	0	1	0	0	0	0
otu0393	0	0	0	3	0	0	0	0
otu0394	0	0	0	0	0	0	0	0
otu0395	0	0	0	0	0	0	0	0
otu0396	0	0	2	0	0	0	0	0
otu0397	0	0	0	1	0	0	0	0
otu0398	0	3	2	0	0	0	0	0
otu0399	0	0	0	0	0	0	0	0
otu0400	0	0	0	0	0	0	0	0
otu0401	0	0	0	0	0	0	0	0
otu0402	0	0	0	0	0	0	0	0
otu0403	0	0	0	0	0	0	0	0
otu0404	0	0	0	0	0	0	0	0
otu0405	0	1	0	0	0	0	0	0
otu0406	0	0	0	0	0	0	0	0
otu0407	0	0	0	0	0	0	0	0
otu0408	0	0	0	0	0	0	0	0
otu0409	0	0	0	0	0	0	0	0
otu0410	0	0	0	0	0	0	0	0
otu0411	0	1	0	0	0	0	0	0
otu0412	0	0	0	0	0	0	0	0
otu0413	0	0	0	0	0	0	0	0
otu0414	0	0	0	0	0	0	0	0
otu0415	0	0	0	0	0	0	0	0
otu0416	0	0	0	0	0	1	0	0
otu0417	0	0	1	0	0	0	1	0
otu0418	0	0	1	0	0	0	0	0
otu0419	0	0	0	0	0	0	0	0
otu0420	0	0	0	0	0	0	0	0
otu0421	0	0	0	0	0	0	0	0
otu0422	0	0	0	0	0	0	0	0
otu0423	0	0	0	0	0	0	0	0
otu0424	0	0	0	0	0	0	0	0
otu0425	0	0	0	0	0	0	0	0
otu0426	0	0	0	0	0	0	0	0
otu0427	0	0	8	2	0	0	1	2
otu0428	0	0	0	0	0	0	0	0
otu0429	0	0	0	0	3	2	0	0
otu0430	0	0	0	0	0	0	0	0
otu0431	0	0	0	0	0	0	0	0
otu0432	0	0	0	1	0	0	0	0
otu0433	0	0	0	0	0	0	0	0
otu0434	0	0	0	0	0	0	0	0
otu0435	0	0	0	0	0	0	1	0
otu0436	0	0	0	0	0	0	0	0
otu0437	0	0	0	0	0	0	0	0
otu0438	0	0	0	0	0	0	0	0
otu0439	0	0	1	1	0	0	0	0
otu0440	0	0	0	0	0	0	0	0
otu0441	1	0	0	0	0	0	0	0
otu0442	0	0	0	0	0	0	0	0
otu0443	0	0	0	0	0	0	0	0
otu0444	0	0	0	0	0	0	0	0
otu0445	0	0	0	0	0	0	0	0
otu0446	0	3	0	19	0	2	7	2
otu0447	0	0	0	0	0	0	0	0
otu0448	0	0	0	0	0	0	0	0
otu0449	0	0	0	0	0	0	0	0
otu0450	0	0	0	0	0	0	0	0
otu0451	0	0	0	0	0	0	0	0
otu0452	0	0	0	0	0	0	0	0
otu0453	0	0	0	0	0	0	0	0
otu0454	0	0	0	0	0	0	0	0
otu0455	0	0	0	0	0	0	31	0
otu0456	0	0	0	0	0	0	0	0
otu0457	0	0	0	0	0	0	0	0
otu0458	0	0	0	0	0	0	0	0
otu0459	0	0	0	0	0	0	0	0
otu0460	0	0	0	0	0	0	0	0
otu0461	0	0	0	0	0	0	0	0
otu0462	0	0	0	0	0	0	0	0
otu0463	0	0	0	0	0	0	0	1
otu0464	0	0	0	0	0	0	0	0
otu0465	0	0	0	0	0	0	0	0
otu0466	0	0	0	0	0	0	0	0
otu0467	0	0	0	0	0	0	0	0
otu0468	0	0	0	0	0	0	0	0
otu0469	0	0	2	0	0	0	0	0
otu0470	0	0	1	0	0	0	0	0
otu0471	0	0	0	1	0	0	0	0
otu0472	0	1	0	0	0	0	0	0
otu0473	0	0	0	0	0	0	0	0
otu0474	0	1	0	0	0	0	0	1
otu0475	0	0	0	0	0	0	0	0
otu0476	0	0	1	0	0	1	0	0
otu0477	0	0	0	1	0	0	0	0
otu0478	0	0	2	0	0	0	0	0
otu0479	0	0	0	0	1	0	0	0
otu0480	0	0	0	1	0	0	0	0
otu0481	0	0	0	1	0	0	0	0
otu0482	0	0	0	0	0	0	0	0
otu0483	0	0	0	0	0	1	0	0
otu0484	0	0	0	0	0	0	0	0
otu0485	0	0	0	0	0	0	0	0
otu0486	0	0	0	0	0	0	0	0
otu0487	0	0	0	0	0	0	0	0
otu0488	0	0	0	0	0	0	0	0
otu0489	0	0	0	0	0	0	0	0
otu0490	0	0	0	0	0	0	0	0
otu0491	0	0	0	0	0	0	0	0
otu0492	0	0	0	0	0	0	0	0
otu0493	0	0	0	0	0	0	0	0
otu0494	0	0	0	0	0	0	0	0
otu0495	0	0	0	0	0	0	0	0
otu0496	0	0	0	0	0	0	0	0
otu0497	0	0	0	0	0	1	0	0
otu0498	0	0	0	0	0	0	0	0
otu0499	0	0	0	0	0	0	0	0
otu0500	0	0	0	0	0	0	0	0
otu0501	0	0	0	0	0	0	0	0
otu0502	0	0	1	0	0	0	2	0
otu0503	0	0	0	0	0	0	0	0
otu0504	0	0	0	0	0	0	0	0
otu0505	0	0	0	0	0	0	0	1
otu0506	0	0	1	0	0	0	0	0
otu0507	0	0	0	0	0	0	0	0
otu0508	0	0	0	0	0	0	0	0
otu0509	0	0	0	0	0	0	0	0
otu0510	1	0	0	0	0	0	0	0
otu0511	0	0	0	0	0	0	0	0
otu0512	1	0	0	0	0	0	0	0
otu0513	0	0	0	0	0	0	0	0
otu0514	0	0	0	0	0	0	1	0
otu0515	0	0	0	0	0	0	0	0
otu0516	0	0	0	0	0	0	0	0
otu0517	0	0	0	0	0	0	0	0
otu0518	0	0	0	0	0	0	0	0
otu0519	6	7	10	6	2	9	7	6
otu0520	0	0	0	0	0	0	0	0
otu0521	0	0	0	0	0	0	0	0
otu0522	0	0	0	0	0	0	0	0
otu0523	0	0	0	0	0	0	0	0
otu0524	0	0	1	0	1	0	0	0
otu0525	0	0	1	0	0	1	0	0
otu0526	0	0	0	0	0	0	0	0
otu0527	0	0	0	0	0	0	0	0
otu0528	0	0	0	0	0	4	0	0
otu0529	0	0	0	0	0	0	0	0
otu0530	0	0	0	0	0	0	0	0
otu0531	0	1	0	0	0	0	0	0
otu0532	0	0	0	0	0	1	0	0
otu0533	0	0	0	0	0	0	0	0
otu0534	0	0	0	0	0	0	0	0
otu0535	0	0	0	0	0	0	2	0
otu0536	1	1	1	3	0	0	2	0
otu0537	0	0	0	0	0	0	0	0
otu0538	0	0	0	0	0	0	0	0
otu0539	0	0	0	0	0	0	0	0
otu0540	0	0	0	0	0	0	0	0
otu0541	0	0	0	0	0	0	0	0
otu0542	0	0	0	0	0	0	0	0
otu0543	0	0	0	0	0	0	0	0
otu0544	0	0	0	0	0	0	0	0
otu0545	0	0	0	0	0	0	0	0
otu0546	0	0	0	0	0	0	0	0
otu0547	0	0	0	0	0	0	0	0
otu0548	0	0	0	0	0	0	0	0
otu0549	0	0	0	0	0	0	0	0
otu0550	0	0	0	0	0	0	0	0
otu0551	0	0	0	0	0	0	0	0
otu0552	0	0	0	0	0	0	0	0
otu0553	0	0	0	0	0	0	0	0
otu0554	0	0	0	0	0	0	0	0
otu0555	3	1	5	4	3	5	4	4
otu0556	0	0	0	0	0	0	0	0
otu0557	0	0	0	0	0	0	0	0
otu0558	0	0	0	0	0	0	0	0
otu0559	0	0	0	0	0	0	0	0
otu0560	0	0	2	0	0	0	0	0
otu0561	1	0	0	0	0	0	0	0
otu0562	0	0	0	0	0	0	0	0
otu0563	0	0	0	0	0	0	0	0
otu0564	0	0	0	0	0	0	0	0
otu0565	0	1	0	0	0	0	0	0
otu0566	1	0	0	1	0	0	0	0
otu0567	0	1	0	0	0	0	0	0
otu0568	0	0	0	0	0	0	0	0
otu0569	0	0	0	0	0	0	0	0
otu0570	0	0	0	0	0	0	0	0
otu0571	1	0	4	1	1	4	0	1
otu0572	0	0	0	1	0	1	0	0
otu0573	0	0	0	0	0	0	0	1
otu0574	0	0	2	0	0	0	5	0
otu0575	1	0	0	0	0	0	0	0
otu0576	0	0	0	0	0	0	0	0
otu0577	0	0	0	0	0	0	0	0
otu0578	0	0	0	0	0	0	0	0
otu0579	0	0	0	0	0	0	0	0
otu0580	0	0	0	0	0	0	0	0
otu0581	0	0	0	0	0	0	0	0
otu0582	0	0	0	0	0	0	0	0
otu0583	0	0	0	0	0	0	0	0
otu0584	0	0	0	0	0	0	0	0
otu0585	0	0	0	0	0	2	0	0
otu0586	0	0	0	0	0	0	0	0
otu0587	0	0	0	0	0	0	0	0
otu0588	0	0	0	0	0	0	0	0
otu0589	0	0	0	0	1	0	0	0
otu0590	0	0	0	0	0	0	0	0
otu0591	0	0	0	0	0	0	0	0
otu0592	0	0	0	0	0	0	0	0
otu0593	0	0	0	0	0	0	0	0
otu0594	0	0	0	1	0	0	0	0
otu0595	0	0	0	0	0	0	0	0
otu0596	0	0	0	0	1	0	0	0
otu0597	0	0	0	0	0	0	0	1
otu0598	0	0	0	0	0	0	0	0
otu0599	0	0	0	0	0	0	0	0
otu0600	0	0	0	0	0	0	0	0
otu0601	0	0	0	0	0	0	0	1
otu0602	0	0	0	0	0	0	0	0
otu0603	9	4	1	0	0	0	0	0
otu0604	0	0	0	0	0	0	0	0
otu0605	0	0	0	0	0	0	0	0
otu0606	0	0	0	0	0	0	0	0
otu0607	0	0	1	0	0	0	0	0
otu0608	0	0	1	0	0	0	0	0
otu0609	0	0	0	0	0	0	0	0
otu0610	0	0	0	0	0	0	0	0
otu0611	0	1	0	0	0	0	0	0
otu0612	0	0	0	0	0	0	0	0
otu0613	0	0	0	0	0	0	0	0
otu0614	0	0	0	1	0	0	0	0
otu0615	0	0	0	0	0	0	0	0
otu0616	0	1	0	0	0	0	0	1
otu0617	0	0	0	0	0	0	0	0
otu0618	0	0	0	0	0	0	0	0
otu0619	0	0	0	0	0	0	0	0
otu0620	0	0	0	0	0	0	0	2
otu0621	0	0	0	0	0	1	0	0
otu0622	0	0	0	0	0	0	0	1
otu0623	0	0	0	2	0	0	0	0
otu0624	0	0	0	0	0	0	0	0
otu0625	0	0	1	0	0	0	0	0
otu0626	0	0	0	0	0	0	2	0
otu0627	0	0	1	0	0	0	0	0
otu0628	0	1	0	2	0	0	0	0
otu0629	0	0	0	0	0	1	0	0
otu0630	0	2	0	0	0	0	0	0
otu0631	0	0	0	0	0	0	0	4
otu0632	0	0	0	0	0	0	0	0
otu0633	0	0	0	0	0	0	0	0
otu0634	0	0	0	0	0	0	0	0
otu0635	0	0	0	0	0	0	0	0
otu0636	0	0	0	0	0	0	0	0
otu0637	0	0	0	0	0	0	0	0
otu0638	0	0	0	0	0	0	0	0
otu0639	0	0	0	0	0	0	0	0
otu0640	0	0	0	0	0	0	0	0
otu0641	0	0	0	0	0	0	0	0
otu0642	0	0	0	0	0	0	0	0
otu0643	0	0	0	0	0	0	0	0
otu0644	0	0	0	0	0	0	0	0
otu0645	2	2	0	41	0	142	5	36
otu0646	0	0	0	0	0	0	0	0
otu0647	0	0	0	0	1	0	0	0
otu0648	0	0	0	0	0	0	0	0
otu0649	0	0	0	0	0	0	0	0
otu0650	0	0	0	0	0	0	1	0
otu0651	0	0	0	0	0	0	0	0
otu0652	0	1	0	0	0	0	0	0
otu0653	0	0	0	0	0	0	0	0
otu0654	0	1	0	0	0	0	0	0
otu0655	0	0	0	0	0	0	0	0
otu0656	0	0	1	0	0	0	0	0
otu0657	0	0	0	0	0	0	0	0
otu0658	0	0	0	0	0	0	0	0
otu0659	0	0	0	0	0	0	0	0
otu0660	0	0	1	0	0	0	0	0
otu0661	0	0	0	0	0	0	0	0
otu0662	1	0	3	0	0	0	1	0
otu0663	1292	477	1008	712	1171	870	1123	1421
otu0664	0	0	0	0	0	0	0	0
otu0665	0	0	0	0	0	0	0	0
otu0666	0	0	0	0	0	0	0	0
otu0667	0	0	0	0	0	0	0	0
otu0668	0	0	0	0	0	0	0	1
otu0669	0	0	0	0	0	0	0	0
otu0670	0	0	0	0	0	0	0	0
otu0671	0	0	0	0	0	0	1	0
otu0672	0	2	0	0	0	0	0	0
otu0673	0	0	0	0	0	0	0	0
otu0674	0	0	0	0	0	0	0	0
otu0675	0	0	0	0	0	0	0	0
otu0676	0	0	0	0	0	0	0	0
otu0677	0	0	0	0	0	0	0	0
otu0678	0	0	0	0	0	0	0	0
otu0679	1	0	0	0	0	0	0	0
otu0680	0	0	0	0	0	0	0	0
otu0681	0	0	0	0	0	0	0	0
otu0682	0	0	0	0	0	0	0	0
otu0683	0	0	1	0	0	0	0	0
otu0684	0	0	0	0	0	0	0	0
otu0685	0	0	0	0	0	0	0	0
otu0686	4	0	0	0	2	1	0	0
otu0687	1	26	18	41	3	11	11	11
otu0688	0	0	0	0	0	0	0	0
otu0689	0	0	0	0	0	0	0	0
otu0690	0	0	0	0	0	0	0	0
otu0691	0	0	0	0	0	0	0	0
otu0692	0	0	0	0	0	0	0	1
otu0693	0	0	0	0	0	0	0	0
otu0694	0	0	0	0	0	0	0	0
otu0695	0	0	0	0	0	0	0	0
otu0696	0	0	0	0	0	0	0	1
otu0697	0	0	0	0	0	0	0	0
otu0698	0	1	0	0	0	0	0	0
otu0699	0	0	0	0	0	0	0	0
otu0700	0	0	0	0	0	0	0	0
otu0701	0	0	0	0	0	1	0	0
otu0702	0	0	0	0	0	1	0	0
otu0703	0	0	0	0	0	1	0	0
otu0704	0	0	0	0	0	0	0	1
otu0705	0	0	0	0	0	0	0	0
otu0706	0	0	0	1	0	0	0	0
otu0707	0	0	0	0	0	0	0	0
otu0708	0	0	0	2	0	0	0	0
otu0709	0	0	0	0	0	0	0	0
otu0710	0	0	1	0	0	0	0	0
otu0711	0	0	1	0	0	1	0	0
otu0712	0	0	0	0	0	0	0	0
otu0713	0	0	0	0	0	0	0	0
otu0714	0	0	0	0	0	0	0	0
otu0715	0	0	0	0	0	0	0	0
otu0716	0	0	0	0	0	0	0	0
otu0717	0	0	0	0	0	0	0	0
otu0718	0	1	0	0	0	0	0	0
otu0719	0	3	0	1	0	1	0	0
otu0720	0	0	0	0	0	5	1	0
otu0721	0	0	0	0	0	0	0	0
otu0722	0	0	0	0	0	0	0	0
otu0723	0	0	0	0	0	0	0	0
otu0724	0	3	0	0	0	0	0	0
otu0725	0	0	0	0	0	0	0	0
otu0726	0	0	0	0	0	0	0	0
otu0727	0	0	0	0	0	0	0	0
otu0728	0	0	0	0	0	0	0	0
otu0729	0	0	0	1	0	0	0	0
otu0730	0	0	0	0	0	2	0	0
otu0731	0	0	0	0	0	0	0	0
otu0732	0	0	0	0	0	0	0	0
otu0733	0	0	0	0	0	0	0	0
otu0734	0	0	0	0	0	0	0	0
otu0735	0	0	0	0	0	0	0	0
otu0736	1	0	0	0	0	0	0	0
otu0737	0	0	0	0	0	0	0	0
otu0738	0	1	0	0	0	0	0	0
otu0739	0	0	0	0	0	0	0	0
otu0740	3	3	3	0	0	0	0	1
otu0741	0	1	0	1	0	0	0	0
otu0742	0	0	0	0	0	0	0	0
otu0743	0	0	0	0	0	0	0	0
otu0744	0	0	0	0	0	0	0	0
otu0745	0	0	0	0	0	0	0	0
otu0746	0	0	0	0	0	0	0	0
otu0747	0	0	0	0	1	0	0	0
otu0748	0	0	0	0	0	0	1	0
otu0749	0	0	0	0	0	0	1	0
otu0750	0	0	0	0	0	0	0	0
otu0751	0	1	0	0	0	0	0	0
otu0752	0	0	0	0	0	0	3	0
otu0753	0	0	0	0	0	0	0	0
otu0754	0	0	0	0	0	0	0	0
otu0755	0	0	0	0	0	0	0	0
otu0756	1	0	0	0	0	0	0	0
otu0757	0	0	0	0	0	1	0	0
otu0758	0	0	0	1	0	0	0	0
otu0759	1	0	1	0	1	0	0	0
otu0760	0	0	0	0	0	0	0	0
otu0761	0	0	0	0	0	0	0	0
otu0762	0	0	0	0	0	0	0	0
otu0763	0	0	2	1	0	0	3	6
otu0764	0	0	1	0	0	0	0	0
otu0765	0	0	0	0	0	0	0	0
otu0766	0	0	0	0	0	0	0	0
otu0767	0	0	0	0	2	0	0	0
otu0768	0	0	0	0	0	0	0	0
otu0769	0	0	0	0	0	0	0	0
otu0770	0	0	0	0	0	0	0	0
otu0771	0	1	0	0	0	0	0	0
otu0772	0	0	0	1	0	0	2	0
otu0773	0	0	0	0	0	0	0	0
otu0774	0	0	0	0	0	0	0	0
otu0775	0	0	0	0	0	0	0	0
otu0776	0	0	0	0	0	0	0	0
otu0777	0	0	0	0	0	0	0	0
otu0778	2	0	0	0	0	0	0	0
otu0779	0	0	0	0	0	0	0	0
otu0780	0	0	0	0	0	0	0	0
otu0781	0	0	0	0	0	0	0	0
otu0782	0	0	0	0	0	0	0	0
otu0783	0	0	0	0	0	0	0	0
otu0784	0	1	0	0	0	0	0	0
otu0785	0	0	0	0	0	0	0	0
otu0786	0	0	0	0	0	0	0	0
otu0787	0	0	0	0	0	0	0	0
otu0788	0	0	0	0	0	0	0	0
otu0789	0	0	0	0	0	0	0	0
otu0790	0	0	0	0	0	0	1	0
otu0791	0	0	0	0	0	0	1	0
otu0792	0	0	0	0	0	0	0	0
otu0793	0	0	0	0	0	0	0	0
otu0794	0	1	0	0	1	0	1	0
otu0795	1	0	0	0	0	0	0	0
otu0796	0	0	0	0	0	0	0	0
otu0797	0	5	6	0	0	0	3	2
otu0798	0	2	0	0	0	0	0	1
otu0799	0	0	0	0	0	0	0	0
otu0800	1	0	0	0	1	0	1	3
otu0801	0	0	0	0	0	0	0	0
otu0802	0	1	0	0	0	1	0	0
otu0803	0	0	1	1	0	0	1	3
otu0804	0	0	0	0	0	0	0	0
otu0805	3	3	2	0	0	0	0	0
otu0806	0	0	0	0	0	0	0	0
otu0807	0	0	0	0	0	0	0	0
otu0808	0	0	0	0	0	0	0	0
otu0809	0	0	0	0	0	0	0	0
otu0810	0	0	0	0	0	0	0	0
otu0811	0	0	0	0	0	0	0	0
otu0812	1	1	0	0	0	0	0	0
otu0813	0	0	0	0	0	0	0	0
otu0814	0	0	0	0	0	0	0	0
otu0815	0	0	0	1	0	0	0	0
otu0816	0	0	0	0	0	0	0	0
otu0817	0	0	0	0	0	0	0	0
otu0818	0	0	0	0	0	0	0	0
otu0819	0	0	0	0	0	0	0	0
otu0820	0	0	1	0	0	0	0	0
otu0821	0	0	0	0	0	0	0	0
otu0822	0	0	0	0	0	0	0	0
otu0823	0	0	0	0	0	0	0	1
otu0824	0	0	0	0	0	0	0	0
otu0825	0	0	0	0	0	0	0	0
otu0826	0	0	0	0	0	0	0	0
otu0827	0	0	1	0	0	0	0	0
otu0828	0	1	0	0	0	0	1	1
otu0829	0	0	0	0	0	0	0	0
otu0830	0	0	0	0	0	0	0	1
otu0831	0	0	0	0	1	0	0	0
otu0832	0	0	0	0	0	0	0	1
otu0833	0	0	0	0	0	0	0	0
otu0834	0	0	1	0	0	0	0	0
otu0835	0	1	0	3	0	3	2	1
otu0836	0	0	0	0	0	0	0	0
otu0837	0	0	0	0	0	0	0	0
otu0838	0	0	0	0	0	0	0	0
otu0839	0	0	0	1	0	0	2	1
otu0840	0	0	0	0	0	0	0	0
otu0841	0	0	0	0	0	0	0	0
otu0842	0	0	0	0	0	0	0	0
otu0843	0	0	0	0	0	0	0	0
otu0844	0	0	0	0	0	0	0	0
otu0845	0	0	0	0	0	0	0	0
otu0846	0	0	0	1	0	0	0	0
otu0847	0	0	0	0	0	0	0	0
otu0848	0	0	0	0	0	0	0	0
otu0849	0	1	2	0	0	0	1	1
otu0850	1	11	52	29	6	14	14	6
otu0851	0	0	0	0	0	0	0	0
otu0852	93	176	223	155	66	154	173	118
otu0853	0	0	0	0	0	0	0	0
otu0854	0	0	0	0	0	0	0	0
otu0855	0	0	0	0	0	0	0	0
otu0856	0	0	0	0	0	0	0	0
otu0857	0	0	0	0	0	0	0	0
otu0858	0	0	0	0	0	0	0	0
otu0859	0	0	0	0	0	0	0	0
otu0860	0	0	1	0	0	0	0	0
otu0861	0	0	0	0	0	0	0	0
otu0862	0	0	1	0	0	0	0	0
otu0863	0	3	4	6	0	0	2	3
otu0864	0	0	0	0	1	0	0	0
otu0865	0	0	0	0	0	0	0	0
otu0866	6	7	15	4	5	5	5	7
otu0867	0	0	0	0	0	0	0	0
otu0868	0	0	0	0	0	0	0	1
otu0869	0	0	0	0	0	0	0	0
otu0870	0	0	0	0	0	0	0	0
otu0871	0	0	0	0	0	0	0	0
otu0872	0	0	0	0	0	0	0	0
otu0873	0	0	3	0	0	0	0	2
otu0874	0	6	3	31	53	10	11	30
otu0875	0	0	0	1	0	0	0	0
otu0876	0	0	0	0	0	0	0	0
otu0877	0	0	0	0	0	0	0	0
otu0878	0	0	0	0	0	0	0	0
otu0879	0	0	0	0	0	0	0	0
otu0880	0	0	0	0	0	0	0	0
otu0881	0	0	0	0	0	0	0	0
otu0882	0	0	0	0	0	0	0	0
otu0883	0	0	0	0	0	0	0	1
otu0884	0	0	0	0	0	0	0	0
otu0885	0	0	0	0	0	0	0	0
otu0886	1	0	0	0	0	0	0	0
otu0887	0	0	0	0	0	0	0	0
otu0888	0	0	0	0	0	0	0	0
otu0889	0	0	0	0	0	0	0	0
otu0890	0	1	0	0	0	0	0	1
otu0891	0	0	0	0	0	0	0	0
otu0892	0	0	0	0	0	0	0	0
otu0893	0	0	0	0	0	0	1	0
otu0894	0	0	0	2	0	0	0	0
otu0895	0	0	0	0	0	0	2	0
otu0896	0	0	0	0	0	0	0	0
otu0897	0	0	0	0	0	0	0	0
otu0898	0	0	1	0	0	0	0	0
otu0899	0	1	0	0	0	0	0	0
otu0900	0	1	0	0	1	1	1	0
otu0901	0	0	0	0	0	0	0	0
otu0902	0	0	0	0	0	0	0	0
otu0903	0	0	0	0	0	0	0	0
otu0904	0	0	0	0	0	0	0	0
otu0905	0	0	0	1	0	0	0	0
otu0906	0	0	0	0	0	0	0	0
otu0907	1	3	0	0	1	7	7	0
otu0908	0	1	0	0	0	0	0	0
otu0909	0	0	1	0	0	0	0	0
otu0910	0	0	0	0	1	0	0	0
otu0911	0	0	0	0	0	0	0	0
otu0912	0	0	0	0	0	0	0	0
otu0913	0	0	1	0	0	0	0	0
otu0914	0	1	1	1	1	0	1	1
otu0915	0	0	0	0	0	0	0	0
otu0916	0	0	0	0	0	0	0	0
otu0917	0	0	0	0	0	0	0	0
otu0918	0	0	0	0	0	0	0	0
otu0919	0	0	0	0	0	0	0	0
otu0920	0	0	0	0	0	0	1	0
otu0921	0	0	0	0	0	0	0	0
otu0922	0	0	0	0	0	0	0	0
otu0923	0	0	0	0	0	0	0	0
otu0924	0	0	0	0	0	0	0	0
otu0925	0	0	0	0	0	0	0	0
otu0926	0	0	0	0	0	0	0	0
otu0927	0	1	0	0	0	0	0	0
otu0928	0	0	0	0	0	0	0	0
otu0929	0	0	0	0	0	0	0	0
otu0930	0	0	0	0	0	0	0	0
otu0931	0	0	0	0	0	0	0	1
otu0932	0	0	0	0	0	0	0	0
otu0933	0	0	0	0	0	0	0	0
otu0934	0	0	1	0	0	0	0	0
otu0935	0	0	0	0	0	0	0	0
otu0936	2	7	0	5	2	4	4	0
otu0937	0	0	0	0	0	1	0	0
otu0938	0	0	0	0	0	0	0	0
otu0939	0	0	0	0	0	0	0	0
otu0940	0	1	0	0	0	0	0	0
otu0941	0	1	0	1	0	0	1	1
otu0942	0	0	0	0	0	1	0	0
otu0943	0	0	0	0	0	0	0	0
otu0944	1	0	0	0	0	0	0	0
otu0945	0	0	0	0	0	0	0	0
otu0946	0	0	0	2	0	0	0	0
otu0947	0	0	0	0	0	0	0	0
otu0948	0	0	0	0	0	0	0	0
otu0949	0	0	0	0	0	0	1	0
otu0950	0	0	0	0	0	0	0	0
otu0951	0	0	0	0	0	0	0	0
otu0952	0	0	0	0	0	0	0	0
otu0953	0	0	0	0	0	0	0	0
otu0954	0	0	0	0	0	0	0	0
otu0955	0	0	0	0	0	0	0	0
otu0956	0	0	0	0	0	1	0	0
otu0957	0	0	0	0	0	0	0	0
otu0958	1	0	4	0	0	1	0	0
otu0959	0	0	1	0	0	0	0	0
otu0960	0	0	0	0	0	0	0	0
otu0961	0	0	0	0	0	0	0	1
otu0962	0	1	0	0	0	0	0	0
otu0963	0	0	0	0	0	0	0	0
otu0964	0	0	0	0	0	0	0	0
otu0965	0	0	0	0	1	0	0	0
otu0966	2	0	1	0	0	0	0	0
otu0967	25	26	1	1	0	0	0	0
otu0968	0	0	0	0	0	0	0	0
otu0969	0	0	0	0	0	0	0	0
otu0970	0	1	0	0	0	0	0	0
otu0971	0	0	0	0	0	0	0	0
otu0972	0	0	0	2	1	0	0	1
otu0973	0	0	0	0	0	0	0	0
otu0974	0	0	0	0	0	0	0	0
otu0975	0	0	0	0	0	0	0	0
otu0976	0	0	1	0	0	0	0	0
otu0977	0	0	0	0	0	0	0	0
otu0978	0	0	0	0	0	0	0	0
otu0979	0	0	0	0	0	0	0	0
otu0980	0	0	0	0	0	0	0	1
otu0981	0	0	0	0	0	0	0	0
otu0982	0	0	0	0	0	0	0	0
otu0983	0	0	0	0	0	0	0	0
otu0984	0	0	0	0	0	0	0	0
otu0985	0	0	0	0	0	0	0	0
otu0986	0	0	0	0	0	0	0	0
otu0987	0	0	0	0	0	0	0	0
otu0988	3	2	19	2	0	0	1	1
otu0989	0	0	0	0	0	0	0	0
otu0990	0	0	0	0	0	0	0	0
otu0991	0	0	0	0	0	0	0	0
otu0992	0	0	0	0	0	0	0	1
otu0993	0	0	0	0	0	0	0	0
otu0994	0	0	0	0	0	0	0	0
otu0995	0	0	0	0	0	0	0	2
otu0996	0	0	0	0	0	0	0	0
otu0997	6	7	2	5	3	11	1	2
otu0998	1	0	1	0	0	0	0	0
otu0999	0	1	0	0	0	0	0	0
otu1000	0	0	0	0	0	0	0	0
otu1001	0	1	0	1	0	0	0	0
otu1002	0	0	0	0	2	0	0	0
otu1003	0	0	0	0	0	0	0	0
otu1004	0	0	0	0	0	0	0	0
otu1005	0	0	0	1	0	0	0	0
otu1006	0	0	0	0	0	0	0	0
otu1007	0	1	1	0	0	0	0	0
otu1008	0	0	0	0	1	0	0	0
otu1009	0	0	0	0	0	0	0	0
otu1010	0	0	0	0	0	0	0	0
otu1011	0	0	0	0	0	0	0	0
otu1012	0	0	0	0	0	0	0	0
otu1013	0	0	0	0	0	0	0	0
otu1014	0	0	0	0	0	0	0	0
otu1015	0	0	0	0	0	0	0	0
otu1016	0	0	0	0	0	0	0	0
otu1017	0	0	0	0	0	0	0	0
otu1018	0	0	0	0	0	0	0	0
otu1019	0	0	0	0	0	0	0	0
otu1020	0	0	0	0	0	0	0	0
otu1021	0	0	0	0	0	0	0	0
otu1022	0	0	0	0	0	0	0	0
otu1023	0	0	0	0	0	0	0	0
otu1024	0	0	1	0	0	0	0	0
otu1025	0	1	0	0	0	0	1	0
otu1026	0	0	0	0	0	0	0	0
otu1027	0	0	0	0	0	0	0	0
otu1028	0	0	0	0	0	0	0	0
otu1029	0	0	0	0	0	0	0	0
otu1030	0	0	0	0	0	0	0	0
otu1031	0	0	0	0	0	0	0	0
otu1032	0	0	0	0	0	0	0	0
otu1033	0	0	0	0	0	0	0	0
otu1034	0	0	0	0	0	0	0	0
otu1035	0	0	0	0	0	0	0	0
otu1036	0	0	0	0	0	1	0	0
otu1037	0	0	0	0	0	0	0	0
otu1038	0	2	0	0	0	0	0	0
otu1039	0	0	0	0	0	0	0	0
otu1040	0	0	0	0	0	0	0	0
otu1041	0	0	0	0	0	0	0	0
otu1042	1	0	0	1	0	0	0	0
otu1043	0	0	0	0	0	0	0	0
otu1044	0	0	0	0	0	0	0	0
otu1045	0	2	0	1	0	0	0	0
otu1046	0	0	0	0	0	0	0	0
otu1047	0	0	1	0	0	0	0	0
otu1048	0	0	0	0	0	0	0	0
otu1049	0	0	0	0	0	0	0	0
otu1050	0	0	0	0	0	0	0	0
otu1051	2	8	2	1	0	2	0	0
otu1052	0	0	0	0	0	0	0	0
otu1053	0	1	0	0	0	0	0	0
otu1054	0	0	0	0	0	0	0	0
otu1055	0	0	1	0	0	0	0	0
otu1056	0	0	0	0	0	1	0	0
otu1057	0	0	0	0	0	0	0	0
otu1058	3	6	2	4	0	2	3	1
otu1059	0	0	0	0	0	0	0	0
otu1060	0	0	0	0	0	0	0	0
otu1061	0	0	0	0	0	0	0	0
otu1062	0	0	0	0	0	0	0	2
otu1063	1	1	0	0	0	0	1	0
otu1064	0	0	0	0	0	0	0	0
otu1065	0	1	0	0	0	0	0	0
otu1066	0	0	0	1	1	0	0	0
otu1067	0	0	0	0	0	0	0	0
otu1068	0	0	0	0	0	0	0	0
otu1069	0	0	0	0	0	0	0	0
otu1070	0	0	1	0	0	0	1	0
otu1071	0	0	0	0	0	0	0	0
otu1072	0	0	0	0	0	0	0	0
otu1073	0	0	0	0	0	0	0	0
otu1074	0	0	0	0	0	0	0	0
otu1075	0	0	2	0	0	0	0	0
otu1076	0	0	0	0	0	0	0	0
otu1077	0	2	3	0	0	0	0	0
otu1078	0	0	0	0	0	0	0	0
otu1079	0	0	0	0	0	0	0	0
otu1080	0	0	0	0	0	0	0	0
otu1081	0	0	0	1	0	0	0	0
otu1082	0	0	0	0	0	0	0	0
otu1083	0	0	0	0	0	0	0	0
otu1084	0	0	0	0	0	0	0	0
otu1085	0	0	1	0	0	0	0	0
otu1086	0	0	0	0	0	0	0	0
otu1087	2	0	0	0	0	0	1	0
otu1088	0	0	0	0	0	0	0	0
otu1089	0	0	0	0	0	0	0	0
otu1090	0	0	0	0	0	0	0	0
otu1091	0	0	0	0	0	0	0	0
otu1092	0	0	0	0	0	0	1	0
otu1093	0	0	0	0	0	0	0	0
otu1094	0	0	0	0	2	0	0	0
otu1095	0	0	0	0	0	0	0	0
otu1096	0	0	0	0	0	0	0	0
otu1097	0	0	1	0	0	0	0	0
otu1098	0	0	0	0	0	0	0	0
otu1099	0	0	0	0	0	0	1	0
otu1100	0	0	0	0	0	0	0	0
otu1101	0	0	0	0	0	0	1	0
otu1102	0	0	0	0	0	0	0	0
otu1103	0	0	0	0	0	0	0	0
otu1104	0	0	0	0	0	0	0	0
otu1105	0	0	0	0	0	0	0	0
otu1106	0	0	0	0	0	0	0	0
otu1107	0	0	0	0	0	0	0	0
otu1108	0	0	0	0	0	0	0	0
otu1109	0	0	1	0	0	0	2	1
otu1110	24	406	78	45	31	75	32	5
otu1111	24	237	12	260	25	186	99	106
otu1112	0	0	0	0	0	0	0	0
otu1113	0	0	0	0	0	0	0	0
otu1114	0	0	0	0	0	0	1	0
otu1115	0	0	0	0	0	0	0	0
otu1116	0	0	0	0	0	0	0	0
otu1117	0	0	0	0	0	0	0	1
otu1118	0	0	0	0	0	0	0	0
otu1119	0	0	0	0	0	0	0	0
otu1120	0	0	0	0	0	0	0	0
otu1121	0	0	0	0	0	0	0	0
otu1122	0	0	0	0	0	0	0	0
otu1123	0	0	0	0	0	0	0	0
otu1124	0	0	0	0	0	0	0	0
otu1125	0	0	0	0	0	0	0	0
otu1126	0	0	0	0	0	0	0	0
otu1127	0	0	3	0	0	0	0	0
otu1128	0	1	0	0	0	0	0	0
otu1129	0	0	0	0	0	0	0	0
otu1130	0	0	0	0	1	0	0	0
otu1131	0	0	0	0	0	0	0	0
otu1132	0	0	0	0	0	0	0	0
otu1133	0	36	0	0	0	24	0	0
otu1134	0	0	0	0	0	0	0	0
otu1135	0	0	0	0	0	0	1	0
otu1136	0	0	0	0	0	0	0	0
otu1137	0	0	0	0	0	1	0	0
otu1138	0	0	0	0	0	0	0	0
otu1139	0	0	0	0	0	0	0	0
otu1140	0	0	0	0	0	0	0	0
otu1141	0	0	0	0	0	0	0	0
otu1142	0	0	0	0	0	0	0	0
otu1143	0	0	0	0	0	0	0	0
otu1144	0	0	0	0	0	0	0	0
otu1145	0	0	0	0	0	0	0	0
otu1146	0	0	0	0	0	0	0	0
otu1147	0	0	1	1	0	0	0	0
otu1148	0	0	0	0	0	0	0	0
otu1149	0	0	0	0	0	0	0	0
otu1150	0	0	0	0	0	0	0	0
otu1151	0	2	0	0	0	0	0	0
otu1152	131	0	0	0	390	0	1	0
otu1153	0	0	0	0	0	0	0	0
otu1154	0	0	0	0	0	0	0	0
otu1155	0	0	0	0	0	0	0	0
otu1156	0	0	0	0	0	0	0	1
otu1157	0	0	0	0	0	0	0	0
otu1158	1	0	0	0	0	0	0	0
otu1159	0	0	0	0	0	0	0	0
otu1160	0	0	0	0	0	0	0	0
otu1161	0	0	0	0	0	0	0	0
otu1162	0	0	0	0	0	0	0	0
otu1163	0	0	0	0	0	0	0	0
otu1164	0	0	0	0	0	0	0	0
otu1165	0	0	0	0	0	0	0	0
otu1166	0	0	0	0	0	0	0	0
otu1167	0	0	0	0	0	0	0	0
otu1168	1	1	0	0	0	1	0	1
otu1169	0	0	0	0	0	0	0	0
otu1170	0	0	0	0	0	0	0	0
otu1171	0	1	1	0	0	0	1	0
otu1172	0	2	0	0	0	0	0	0
otu1173	0	2	0	0	0	0	2	0
otu1174	0	0	0	0	0	0	0	0
otu1175	0	0	0	0	0	0	0	0
otu1176	0	0	0	0	0	0	0	0
otu1177	0	3	23	2	0	2	5	2
otu1178	0	1	0	0	0	0	0	0
otu1179	0	0	0	0	0	0	0	0
otu1180	0	0	0	0	0	1	0	0
otu1181	0	0	0	0	0	0	0	0
otu1182	0	0	0	0	0	0	0	0
otu1183	0	0	0	0	0	0	0	0
otu1184	0	0	0	0	0	0	0	0
otu1185	0	1	0	1	1	0	2	3
otu1186	0	0	0	0	0	0	0	0
otu1187	0	0	0	0	0	0	0	0
otu1188	0	0	0	0	0	0	0	0
otu1189	0	0	0	0	0	0	0	2
otu1190	0	0	0	0	0	0	0	0
otu1191	0	0	0	0	0	0	0	0
otu1192	0	1	2	0	1	0	0	0
otu1193	0	0	0	0	0	1	0	0
otu1194	0	0	1	0	0	0	0	0
otu1195	0	0	0	0	0	0	0	0
otu1196	0	1	3	2	0	1	0	0
otu1197	0	1	1	0	0	0	0	0
otu1198	0	0	0	0	0	0	0	0
otu1199	1	1	2	0	0	1	0	0
otu1200	0	0	0	0	0	0	0	0
otu1201	0	0	0	0	0	0	0	0
otu1202	0	0	0	0	0	0	0	0
otu1203	0	0	0	0	0	0	1	0
otu1204	0	24	0	7	50	50	29	2
otu1205	0	0	2	0	0	0	1	0
otu1206	1	0	0	0	0	0	0	0
otu1207	0	0	0	1	0	0	1	0
otu1208	0	0	0	0	0	0	0	0
otu1209	0	0	0	0	0	0	0	0
otu1210	0	0	0	0	0	0	0	0
otu1211	0	0	0	0	1	0	0	0
otu1212	0	0	0	0	0	0	0	0
otu1213	0	0	0	0	0	0	0	0
otu1214	0	1	0	0	0	0	0	0
otu1215	0	0	0	0	0	1	0	0
otu1216	0	3	0	0	0	3	0	0
otu1217	0	0	0	0	0	0	0	0
otu1218	0	0	1	0	0	0	0	1
otu1219	0	0	0	0	0	0	0	0
otu1220	0	0	1	0	0	0	0	0
otu1221	0	0	0	0	0	0	0	0
otu1222	0	0	0	0	0	0	0	0
otu1223	0	0	0	0	0	0	0	0
otu1224	0	0	0	0	0	0	0	0
otu1225	0	1	0	0	0	0	0	0
otu1226	0	0	0	0	0	0	0	0
otu1227	0	0	0	0	0	0	0	0
otu1228	0	0	0	0	0	0	0	0
otu1229	0	0	0	0	0	0	0	0
otu1230	0	0	0	0	0	0	0	0
otu1231	0	0	0	0	0	0	0	0
otu1232	0	0	0	0	0	0	0	0
otu1233	0	0	0	0	0	0	0	0
otu1234	0	0	0	0	0	1	0	0
otu1235	0	0	0	0	0	0	0	0
otu1236	0	4	0	0	0	0	0	0
otu1237	0	0	0	0	0	0	0	0
otu1238	0	0	0	0	0	0	0	0
otu1239	0	0	0	0	0	0	0	0
otu1240	0	0	0	0	0	0	0	0
otu1241	0	0	0	0	0	0	0	0
otu1242	0	0	0	0	0	0	1	0
otu1243	0	0	0	0	0	0	0	0
otu1244	0	0	0	0	0	0	0	0
otu1245	0	0	0	0	0	0	0	1
otu1246	0	0	0	0	0	0	0	0
otu1247	0	0	0	0	0	0	0	0
otu1248	0	0	0	0	0	0	0	0
otu1249	0	0	0	0	0	0	0	0
otu1250	0	0	0	0	0	0	0	0
otu1251	0	3	3	1	0	1	0	0
otu1252	0	0	0	0	0	0	0	0
otu1253	0	0	0	0	0	0	0	0
otu1254	0	0	0	0	0	0	0	0
otu1255	3	0	2	0	1	0	0	3
otu1256	0	0	0	0	0	1	0	0
otu1257	1	0	0	0	0	0	0	0
otu1258	0	0	1	0	0	0	0	0
otu1259	0	0	0	0	0	0	0	0
otu1260	0	0	2	0	0	2	0	0
otu1261	0	0	0	0	0	0	0	0
otu1262	0	0	0	0	0	1	0	0
otu1263	0	0	0	1	0	0	0	0
otu1264	0	0	0	0	0	0	0	0
otu1265	38	21	19	8	8	10	19	7
otu1266	0	0	0	0	0	0	0	0
otu1267	0	0	1	0	0	0	0	0
otu1268	0	1	0	0	0	0	0	0
otu1269	0	0	0	0	0	0	0	0
otu1270	0	0	0	0	0	0	0	0
otu1271	0	0	0	0	0	0	0	0
otu1272	0	0	0	0	0	0	0	0
otu1273	0	0	0	0	0	0	0	0
otu1274	0	0	0	0	0	0	0	0
otu1275	0	0	1	0	0	0	0	0
otu1276	0	0	0	0	0	0	0	0
otu1277	0	1	0	0	0	0	0	0
otu1278	0	0	0	0	0	0	0	0
otu1279	0	0	0	0	0	1	0	0
otu1280	0	0	0	0	0	0	0	0
otu1281	0	0	0	0	0	0	0	0
otu1282	0	0	0	0	0	0	1	0
otu1283	0	0	0	0	0	0	0	0
otu1284	0	0	0	0	0	0	0	0
otu1285	0	0	0	0	0	0	0	0
otu1286	0	1	2	1	0	1	0	0
otu1287	0	0	0	0	0	0	0	0
otu1288	0	0	0	0	0	0	0	0
otu1289	0	0	0	0	0	0	0	0
otu1290	0	0	0	0	0	0	0	0
otu1291	0	0	0	1	0	0	0	0
otu1292	0	0	0	0	0	0	0	0
otu1293	0	0	0	0	0	0	0	0
otu1294	0	0	0	0	0	0	0	0
otu1295	0	0	0	0	0	0	0	0
otu1296	0	0	0	0	0	0	0	0
otu1297	0	0	0	0	0	0	0	0
otu1298	0	0	0	0	0	0	0	0
otu1299	0	1	0	0	0	0	0	0
otu1300	0	0	0	0	0	0	0	0
otu1301	0	7	0	0	0	0	0	0
otu1302	0	0	0	0	0	0	0	0
otu1303	0	0	0	0	0	0	0	0
otu1304	0	0	0	0	0	0	0	0
otu1305	0	0	0	0	0	0	0	0
otu1306	0	0	0	0	0	0	0	0
otu1307	0	0	0	0	0	0	0	0
otu1308	1	3	0	0	0	0	0	0
otu1309	0	0	0	0	0	0	0	0
otu1310	0	0	0	0	0	0	0	0
otu1311	0	0	0	0	0	0	0	0
otu1312	0	0	0	0	0	0	0	0
otu1313	0	0	0	0	0	0	0	0
otu1314	0	1	0	1	0	0	0	0
otu1315	0	0	0	0	0	0	0	0
otu1316	0	0	0	0	0	0	0	0
otu1317	0	0	0	1	0	0	0	0
otu1318	0	0	0	0	0	0	0	0
otu1319	0	0	0	0	0	0	0	0
otu1320	0	0	0	0	0	0	0	0
otu1321	0	0	0	0	0	0	0	0
otu1322	0	0	0	0	0	0	0	0
otu1323	0	0	0	0	0	0	0	0
otu1324	0	0	0	0	1	1	2	0
otu1325	0	0	0	0	0	0	0	0
otu1326	0	0	1	0	0	0	0	0
otu1327	0	0	0	0	0	0	0	0
otu1328	0	0	0	0	0	0	0	0
otu1329	0	0	0	0	0	0	1	0
otu1330	0	0	2	0	0	0	0	0
otu1331	0	0	0	0	0	0	0	0
otu1332	2	1	2	1	0	0	0	1
otu1333	0	1	0	0	0	0	0	0
otu1334	0	0	0	0	0	0	0	0
otu1335	0	1	0	0	0	0	0	0
otu1336	0	0	0	0	0	0	0	0
otu1337	14	0	0	23	1	9	33	7
otu1338	0	0	0	0	0	0	0	0
otu1339	0	0	0	1	0	0	0	0
otu1340	0	0	0	0	0	0	0	0
otu1341	0	0	0	0	0	0	0	0
otu1342	0	0	0	0	0	0	0	0
otu1343	0	0	0	0	0	0	0	0
otu1344	0	36	10	111	0	0	104	2
otu1345	0	0	0	0	0	0	0	0
otu1346	0	0	0	0	0	0	2	0
otu1347	0	1	2	0	0	0	0	0
otu1348	0	0	0	0	0	0	0	0
otu1349	0	0	0	0	0	0	0	0
otu1350	0	1	0	1	0	0	0	0
otu1351	0	1	0	0	0	0	0	0
otu1352	0	0	0	0	0	0	0	0
otu1353	0	0	0	0	0	0	1	0
otu1354	0	0	2	0	0	0	0	0
otu1355	0	0	0	0	0	0	0	0
otu1356	0	0	0	0	0	0	0	0
otu1357	0	0	0	0	0	0	0	0
otu1358	0	0	0	0	0	0	0	0
otu1359	0	0	0	0	0	0	0	0
otu1360	0	0	0	0	0	1	0	0
otu1361	0	0	0	0	0	0	0	1
otu1362	0	0	0	0	0	0	0	0
otu1363	0	1	0	0	0	0	0	0
otu1364	0	0	0	0	0	0	0	0
otu1365	0	0	0	0	0	0	1	0
otu1366	0	0	0	0	0	1	0	1
otu1367	0	0	0	0	0	0	0	0
otu1368	0	0	0	0	0	0	0	0
otu1369	0	0	0	0	0	0	0	0
otu1370	1	0	0	0	0	0	0	0
otu1371	0	0	0	0	0	0	0	0
otu1372	0	0	0	0	0	0	0	0
otu1373	0	0	0	0	0	0	0	0
otu1374	0	0	0	0	0	0	0	0
otu1375	0	0	0	0	0	0	0	0
otu1376	1	0	0	0	0	1	0	0
otu1377	0	0	0	0	0	0	0	0
otu1378	0	1	0	0	0	0	0	0
otu1379	0	0	0	0	0	0	0	0
otu1380	0	0	0	0	0	0	0	0
otu1381	0	0	0	0	0	0	0	0
otu1382	0	2	0	0	0	0	0	0
otu1383	0	0	0	0	0	0	0	0
otu1384	0	0	0	0	0	0	0	0
otu1385	0	0	0	0	0	0	0	0
otu1386	0	0	0	0	0	0	0	0
otu1387	0	0	1	0	0	0	0	0
otu1388	0	0	0	0	0	0	0	0
otu1389	0	0	0	0	0	0	0	0
otu1390	0	0	0	0	0	0	0	0
otu1391	0	0	0	1	0	0	0	0
otu1392	0	0	3	1	0	0	0	0
otu1393	0	0	0	0	0	0	0	0
otu1394	0	0	0	0	0	1	0	0
otu1395	0	1	0	0	0	0	0	0
otu1396	0	0	0	0	0	0	0	0
otu1397	0	1	0	0	0	0	0	0
otu1398	0	0	0	0	0	0	0	0
otu1399	0	0	0	0	0	0	0	0
otu1400	0	0	0	0	0	0	0	0
otu1401	0	0	0	0	0	0	0	0
otu1402	0	0	0	0	0	0	0	0
otu1403	0	0	0	0	0	0	0	0
otu1404	0	0	0	0	0	0	0	0
otu1405	0	0	0	0	0	0	0	0
otu1406	0	0	0	0	0	0	0	0
otu1407	0	0	0	0	0	2	0	0
otu1408	0	0	0	0	0	0	0	0
otu1409	0	2	0	0	0	0	0	0
otu1410	0	0	0	0	0	0	0	0
otu1411	0	1	0	0	0	0	0	1
otu1412	0	0	0	0	0	0	0	0
otu1413	0	0	0	0	0	0	0	0
otu1414	0	0	0	0	0	0	0	0
otu1415	0	0	0	0	0	0	0	0
otu1416	0	1	0	0	0	0	0	0
otu1417	0	0	0	0	0	0	0	0
otu1418	0	0	0	0	0	0	0	0
otu1419	0	0	0	0	0	0	0	0
otu1420	0	0	0	0	0	0	0	0
otu1421	0	0	0	0	0	0	0	0
otu1422	0	0	0	0	0	0	0	0
otu1423	0	0	0	0	0	0	0	0
otu1424	0	0	0	0	0	0	0	0
otu1425	0	0	0	0	0	0	0	0
otu1426	0	0	0	0	0	0	0	0
otu1427	0	0	0	0	0	0	0	0
otu1428	0	0	4	0	0	0	1	2
otu1429	0	0	0	0	0	0	0	0
otu1430	0	0	0	0	0	0	0	0
otu1431	0	0	0	0	0	0	0	0
otu1432	0	0	0	0	0	0	0	0
otu1433	0	0	0	0	0	0	0	0
otu1434	0	0	0	0	0	0	0	0
otu1435	0	0	0	0	0	0	0	0
otu1436	0	0	1	0	0	0	3	0
otu1437	0	0	0	70	0	0	0	1
otu1438	0	0	0	0	0	0	0	0
otu1439	0	0	0	0	0	0	0	0
otu1440	0	0	0	0	0	0	0	0
otu1441	0	0	0	0	0	0	0	0
otu1442	0	0	0	0	0	0	0	0
otu1443	0	0	0	0	0	0	0	0
otu1444	0	0	0	0	0	0	0	0
otu1445	0	0	0	0	0	0	0	0
otu1446	0	0	1	0	0	0	0	0
otu1447	0	0	0	0	0	0	0	0
otu1448	0	0	0	0	0	0	0	0
otu1449	0	0	0	0	0	1	0	0
otu1450	0	0	0	0	0	0	0	0
otu1451	0	0	0	0	0	0	0	0
otu1452	0	0	0	0	0	0	0	0
otu1453	0	0	0	0	0	0	0	0
otu1454	0	0	0	0	0	0	0	0
otu1455	0	0	0	0	0	0	0	0
otu1456	0	0	0	0	1	0	0	0
otu1457	0	0	0	0	0	0	0	0
otu1458	1	0	0	0	0	0	0	0
otu1459	0	0	0	0	0	0	0	0
otu1460	0	0	0	0	0	0	0	0
otu1461	0	0	0	0	0	0	0	0
otu1462	0	0	0	0	0	0	0	0
otu1463	0	0	0	0	0	0	0	0
otu1464	0	2	0	0	11	24	2	0
otu1465	0	0	0	0	0	0	0	0
otu1466	0	0	0	0	0	0	0	0
otu1467	0	0	1	0	0	0	0	0
otu1468	0	0	0	0	0	0	0	0
otu1469	0	1	2	0	1	2	1	0
otu1470	0	0	0	0	0	0	0	0
otu1471	0	29	0	31	0	5	4	14
otu1472	1	3	3	2	0	1	2	0
otu1473	0	0	0	0	0	0	0	0
otu1474	0	2	1	2	0	0	0	0
otu1475	0	0	0	0	0	0	0	0
otu1476	0	0	0	0	0	0	0	0
otu1477	0	0	0	0	0	0	0	0
otu1478	0	0	0	0	0	0	0	0
otu1479	0	0	0	1	0	0	0	0
otu1480	0	0	0	0	0	0	0	0
otu1481	0	0	0	0	0	0	0	1
otu1482	0	0	0	0	0	0	0	0
otu1483	0	0	0	1	0	0	0	0
otu1484	1	0	0	0	0	0	0	0
otu1485	0	0	0	0	0	0	0	0
otu1486	0	0	0	0	0	0	0	0
otu1487	0	0	0	0	0	0	0	0
otu1488	0	0	0	0	0	0	0	0
otu1489	0	0	0	0	0	0	0	0
otu1490	0	0	0	0	0	0	0	0
otu1491	0	0	0	0	0	0	0	0
otu1492	0	0	0	0	0	1	0	0
otu1493	0	0	0	0	0	0	0	0
otu1494	0	1	0	0	0	0	0	0
otu1495	0	0	0	0	0	0	0	0
otu1496	0	0	0	0	0	0	0	0
otu1497	0	0	0	0	0	0	0	0
otu1498	0	1	1	0	1	0	0	0
otu1499	0	1	0	0	0	0	0	0
otu1500	0	0	0	0	0	0	0	0
otu1501	0	1	0	0	0	0	0	0
otu1502	0	0	0	0	1	0	1	0
otu1503	0	0	0	0	0	0	0	0
otu1504	1	0	0	0	0	0	0	0
otu1505	0	0	0	0	0	0	0	1
otu1506	0	0	0	0	0	0	0	0
otu1507	0	0	0	0	0	0	0	0
otu1508	0	0	0	0	0	0	0	0
otu1509	0	0	0	0	0	0	0	0
otu1510	0	0	0	0	0	0	0	0
otu1511	0	0	1	0	0	0	0	0
otu1512	0	1	0	0	0	0	0	0
otu1513	0	0	0	0	0	0	0	0
otu1514	0	0	0	0	0	0	0	0
otu1515	0	0	0	0	0	0	0	0
otu1516	1	3	1	0	1	0	0	0
otu1517	0	0	0	0	1	3	5	0
otu1518	0	1	0	0	0	0	0	0
otu1519	0	0	0	0	1	0	0	0
otu1520	0	0	0	0	0	0	0	0
otu1521	0	0	0	1	0	0	0	0
otu1522	0	0	0	0	0	0	0	0
otu1523	0	0	0	0	0	0	0	0
otu1524	0	0	0	0	0	0	0	0
otu1525	0	0	0	0	0	0	0	0
otu1526	0	0	0	0	0	0	0	0
otu1527	1	0	0	0	0	0	0	0
otu1528	0	0	0	0	0	0	0	0
otu1529	0	0	0	0	0	0	0	0
otu1530	59	0	4	7	14	1	15	53
otu1531	0	42	79	82	0	1	19	9
otu1532	1	2	1	2	0	0	1	0
otu1533	0	0	9	0	0	1	2	0
otu1534	0	0	0	0	0	0	0	0
otu1535	0	0	0	0	0	0	0	0
otu1536	0	0	0	0	0	0	5	0
otu1537	0	0	0	0	0	0	0	0
otu1538	0	0	0	0	0	0	0	0
otu1539	0	0	0	0	0	0	0	0
otu1540	0	0	0	0	0	0	0	0
otu1541	0	0	0	0	0	0	0	0
otu1542	0	0	0	0	0	0	0	0
otu1543	1	0	0	0	0	6	0	0
otu1544	0	0	0	0	0	0	0	0
otu1545	0	0	1	0	0	0	0	0
otu1546	0	0	0	0	0	0	0	0
otu1547	0	0	0	0	0	0	0	0
otu1548	0	0	0	0	0	0	0	0
otu1549	0	0	0	0	0	1	0	0
otu1550	2	7	10	10	1	7	4	5
otu1551	0	0	0	1	0	0	2	0
otu1552	0	0	0	0	0	0	0	0
otu1553	0	0	0	0	0	0	0	0
otu1554	0	0	2	0	0	0	0	0

## Sheet: hydra_09
otu_id	8weeksA1	8weeksA2	8weeksA4	8weeksA6	10weeksA1	10weeksA2	10weeksA4	10weeksA6
otu0001	0	0	0	0	0	1	0	0
otu0002	0	0	1	0	0	0	0	0
otu0003	0	0	0	1	0	0	0	0
otu0004	0	2	1	2	0	0	0	1
otu0005	0	0	0	0	0	0	0	0
otu0006	0	0	0	0	0	0	0	0
otu0007	0	0	0	0	0	0	0	0
otu0008	0	0	0	0	0	0	0	0
otu0009	1	72	480	0	8	9	3	56
otu0010	0	0	1	0	0	0	0	0
otu0011	0	0	0	0	0	0	0	0
otu0012	0	1	0	0	0	0	0	0
otu0013	0	0	0	0	0	0	0	0
otu0014	0	0	0	0	0	0	0	0
otu0015	0	0	0	0	0	0	0	0
otu0016	0	0	0	0	0	0	0	0
otu0017	0	0	0	0	0	0	0	0
otu0018	0	0	0	0	0	0	0	0
otu0019	0	0	0	0	0	0	0	0
otu0020	0	3	2	0	1	0	0	0
otu0021	0	0	0	0	0	0	0	0
otu0022	0	0	0	0	0	0	0	0
otu0023	0	0	0	0	0	0	0	0
otu0024	0	0	0	0	0	0	0	0
otu0025	2	0	0	0	0	0	0	0
otu0026	3	35	0	1	3	0	1	0
otu0027	0	0	0	0	0	0	0	0
otu0028	0	0	0	0	0	0	0	0
otu0029	0	0	1	0	0	0	0	0
otu0030	0	0	0	0	0	0	0	0
otu0031	0	0	0	0	0	0	0	0
otu0032	0	0	0	0	0	0	0	0
otu0033	0	0	0	0	0	1	0	0
otu0034	0	0	0	0	0	0	0	0
otu0035	0	0	0	0	0	0	0	0
otu0036	3	3	85	1	0	1	0	31
otu0037	0	0	0	0	0	0	0	0
otu0038	0	0	0	0	0	0	0	0
otu0039	0	0	0	0	0	0	0	0
otu0040	0	0	0	0	0	0	0	0
otu0041	0	0	0	0	0	0	0	0
otu0042	0	0	0	0	0	0	0	0
otu0043	0	0	0	0	0	0	0	0
otu0044	0	0	0	0	0	0	0	0
otu0045	0	0	0	0	0	0	0	0
otu0046	0	0	0	0	0	0	0	0
otu0047	0	0	0	0	0	0	0	0
otu0048	0	0	0	0	0	0	0	0
otu0049	0	0	0	0	0	0	0	0
otu0050	0	0	1	0	0	1	0	1
otu0051	0	0	0	1	0	3	0	0
otu0052	0	0	0	0	0	0	0	0
otu0053	0	0	0	0	0	0	0	0
otu0054	0	0	0	0	0	0	0	0
otu0055	0	0	0	0	0	0	0	0
otu0056	0	0	0	0	0	0	0	0
otu0057	0	0	0	0	0	0	0	0
otu0058	0	0	0	0	0	0	0	0
otu0059	0	0	0	0	0	0	0	0
otu0060	0	0	0	0	0	0	0	0
otu0061	0	0	0	0	0	0	0	0
otu0062	0	0	0	0	0	0	0	0
otu0063	0	0	0	0	0	0	0	0
otu0064	0	0	0	0	0	0	0	0
otu0065	0	0	0	0	0	0	0	0
otu0066	0	0	0	0	0	0	0	0
otu0067	0	1	0	0	0	0	0	0
otu0068	0	0	0	0	0	0	0	0
otu0069	0	1	0	0	0	0	0	0
otu0070	0	0	0	0	0	0	0	0
otu0071	0	0	0	0	0	0	0	0
otu0072	0	0	0	0	0	0	0	0
otu0073	0	0	0	0	0	0	0	0
otu0074	0	6	0	6	10	4	0	3
otu0075	0	0	0	0	0	0	0	0
otu0076	0	0	0	0	0	0	0	0
otu0077	0	0	0	0	0	0	0	0
otu0078	2	2	0	1	0	1	1	0
otu0079	0	0	0	0	0	0	0	0
otu0080	0	0	0	0	0	0	0	0
otu0081	0	0	0	0	0	0	0	0
otu0082	0	0	0	0	0	0	0	0
otu0083	0	1	0	0	0	0	0	0
otu0084	0	0	0	0	0	0	0	0
otu0085	0	0	0	0	0	0	0	0
otu0086	0	0	0	0	0	0	0	0
otu0087	0	0	0	0	0	0	0	0
otu0088	0	0	0	2	0	0	0	0
otu0089	0	0	0	0	0	0	0	0
otu0090	0	0	0	0	0	0	0	0
otu0091	0	0	0	0	0	0	0	0
otu0092	0	0	0	0	0	0	0	0
otu0093	0	0	0	0	0	0	0	0
otu0094	0	0	0	0	0	0	0	0
otu0095	0	0	0	0	0	0	0	0
otu0096	0	0	0	0	0	2	0	0
otu0097	0	0	0	0	0	0	0	0
otu0098	0	0	0	0	0	0	0	0
otu0099	0	0	0	0	0	0	0	0
otu0100	0	0	0	0	0	0	0	0
otu0101	0	1	0	0	0	0	0	0
otu0102	0	2	0	0	0	0	0	0
otu0103	0	0	0	0	0	0	0	0
otu0104	0	4	0	0	0	0	0	0
otu0105	0	0	0	0	0	0	0	0
otu0106	0	1	1	1	0	2	0	0
otu0107	0	0	0	1	0	0	0	0
otu0108	0	0	0	0	0	0	0	0
otu0109	0	0	0	0	0	0	0	0
otu0110	0	0	0	0	0	0	0	0
otu0111	0	0	1	0	0	0	0	0
otu0112	0	4	2	0	0	0	0	0
otu0113	0	0	0	0	0	0	0	0
otu0114	0	0	0	0	0	0	0	0
otu0115	0	0	0	0	0	0	0	0
otu0116	2	12	3	9	1	5	2	1
otu0117	0	0	0	0	0	0	0	0
otu0118	0	0	0	0	0	0	0	0
otu0119	0	0	0	0	0	0	0	0
otu0120	0	0	0	0	0	0	0	0
otu0121	0	0	0	0	0	0	0	0
otu0122	0	0	0	0	0	0	0	0
otu0123	0	0	0	0	0	0	0	0
otu0124	0	0	0	0	0	0	0	0
otu0125	0	0	0	0	0	0	0	0
otu0126	0	0	0	0	0	0	0	0
otu0127	0	0	1	0	0	3	0	0
otu0128	0	0	0	1	0	0	0	0
otu0129	0	0	0	2	0	0	0	0
otu0130	0	0	0	0	0	0	0	0
otu0131	0	0	0	1	0	0	0	0
otu0132	0	0	0	0	0	0	0	0
otu0133	0	0	0	0	0	0	0	0
otu0134	0	0	0	0	0	0	0	0
otu0135	0	0	0	0	0	1	0	0
otu0136	0	0	0	2	0	0	0	0
otu0137	0	0	0	0	0	0	0	0
otu0138	0	0	0	0	0	0	0	0
otu0139	0	0	0	0	0	0	0	0
otu0140	0	0	0	0	0	0	0	0
otu0141	0	0	0	0	0	0	0	0
otu0142	0	0	0	0	0	0	0	0
otu0143	0	0	0	0	0	0	0	0
otu0144	0	0	0	0	0	0	0	0
otu0145	0	0	0	0	0	0	0	0
otu0146	0	0	0	1	0	2	0	0
otu0147	0	0	0	0	0	0	0	0
otu0148	0	0	0	0	0	0	0	0
otu0149	0	0	0	0	0	0	0	0
otu0150	1	0	0	1	0	2	2	1
otu0151	0	0	0	0	0	0	0	0
otu0152	0	0	0	0	0	1	0	0
otu0153	0	0	0	0	0	0	0	0
otu0154	0	0	0	0	0	0	0	0
otu0155	0	0	0	0	0	1	0	0
otu0156	0	1	0	0	0	0	0	0
otu0157	0	0	0	0	0	0	0	0
otu0158	0	0	1	0	0	0	0	0
otu0159	0	0	0	0	0	0	0	0
otu0160	0	0	0	0	0	0	0	0
otu0161	0	0	0	0	0	0	0	0
otu0162	0	0	0	2	0	0	0	0
otu0163	0	0	0	0	0	0	0	0
otu0164	0	0	0	0	0	0	0	0
otu0165	0	0	0	0	0	0	0	0
otu0166	0	0	0	6	1	0	0	0
otu0167	0	0	0	0	0	2	0	0
otu0168	0	0	0	0	0	0	0	0
otu0169	0	0	0	0	0	0	0	0
otu0170	0	0	0	0	0	0	0	0
otu0171	0	0	0	0	0	0	0	0
otu0172	0	0	0	0	0	0	0	0
otu0173	0	6	2	1	3	0	0	0
otu0174	0	0	0	0	0	0	0	0
otu0175	0	0	0	0	0	0	0	0
otu0176	0	1	0	0	0	0	0	0
otu0177	0	0	4	0	0	1	0	0
otu0178	0	0	0	0	0	0	0	0
otu0179	0	0	0	0	0	0	0	0
otu0180	0	0	0	0	0	0	0	0
otu0181	0	0	0	0	0	0	0	0
otu0182	0	0	0	1	0	0	0	0
otu0183	0	0	0	0	0	0	0	0
otu0184	0	0	0	0	0	0	0	0
otu0185	0	0	0	0	0	0	0	0
otu0186	0	0	0	0	0	0	0	0
otu0187	0	0	0	0	0	0	0	0
otu0188	0	0	0	0	0	0	0	0
otu0189	0	0	13	0	0	1	0	0
otu0190	0	0	0	0	0	0	0	0
otu0191	0	0	0	0	0	0	0	0
otu0192	0	0	0	0	0	0	0	0
otu0193	0	0	0	0	0	0	0	0
otu0194	0	0	0	0	0	0	0	0
otu0195	0	0	0	0	0	0	0	0
otu0196	0	0	0	0	0	0	0	0
otu0197	0	0	0	0	0	0	0	0
otu0198	0	0	0	0	0	0	0	0
otu0199	0	0	0	1	0	0	0	0
otu0200	0	0	0	0	0	1	0	0
otu0201	0	0	0	0	0	0	0	0
otu0202	0	0	0	0	0	0	0	0
otu0203	0	0	0	1	0	0	0	0
otu0204	0	0	0	0	0	0	0	0
otu0205	0	0	0	0	0	0	0	0
otu0206	0	0	1	0	0	0	0	0
otu0207	0	0	0	0	0	0	0	0
otu0208	0	0	0	0	0	0	0	0
otu0209	1	0	0	0	0	0	0	0
otu0210	0	0	0	0	0	0	0	0
otu0211	0	84	25	0	0	0	0	11
otu0212	0	1	0	0	1	0	0	0
otu0213	0	0	0	0	0	0	0	0
otu0214	0	0	0	0	0	0	0	0
otu0215	0	0	0	0	0	0	0	0
otu0216	0	0	0	0	0	0	0	0
otu0217	0	0	0	0	0	0	0	0
otu0218	0	0	0	0	0	0	0	0
otu0219	0	0	0	0	0	1	0	0
otu0220	0	0	0	0	0	0	0	0
otu0221	0	0	0	0	0	1	0	0
otu0222	0	0	0	0	0	0	0	0
otu0223	0	0	0	0	0	0	0	0
otu0224	0	0	0	0	0	0	0	0
otu0225	0	0	0	1	0	0	0	0
otu0226	0	0	0	0	0	0	0	0
otu0227	0	0	0	0	0	0	0	0
otu0228	0	0	0	0	0	1	0	0
otu0229	0	0	0	0	0	0	0	0
otu0230	0	0	0	0	0	0	0	0
otu0231	0	0	0	0	0	0	0	0
otu0232	0	0	0	0	0	0	0	0
otu0233	0	0	0	1	0	0	0	0
otu0234	0	0	0	0	0	0	0	0
otu0235	0	1	0	0	0	1	0	0
otu0236	0	0	0	0	0	0	0	0
otu0237	0	0	0	0	0	0	0	0
otu0238	0	0	0	0	0	0	0	0
otu0239	0	0	0	0	0	0	0	0
otu0240	0	0	0	0	0	0	0	0
otu0241	0	0	0	1	0	0	0	0
otu0242	0	0	0	0	0	0	0	0
otu0243	0	0	0	0	0	0	0	0
otu0244	0	2	0	0	0	0	0	0
otu0245	0	0	0	0	0	0	0	0
otu0246	0	0	0	0	0	0	0	0
otu0247	0	0	0	0	0	0	0	0
otu0248	0	0	0	0	0	0	0	0
otu0249	0	0	0	0	0	1	0	0
otu0250	0	0	0	0	0	0	0	0
otu0251	0	0	0	0	0	1	0	0
otu0252	0	0	0	1	0	0	0	0
otu0253	0	0	0	0	0	0	0	0
otu0254	0	0	0	0	0	0	0	0
otu0255	0	0	0	0	0	0	0	0
otu0256	0	2	0	0	0	0	0	1
otu0257	0	0	0	0	0	0	0	30
otu0258	0	0	0	0	0	0	0	0
otu0259	0	0	0	0	0	0	0	0
otu0260	0	0	0	0	0	0	0	0
otu0261	0	0	0	1	0	0	0	0
otu0262	0	0	0	0	0	0	0	0
otu0263	0	0	0	0	0	0	0	0
otu0264	0	0	0	0	0	0	0	1
otu0265	0	0	0	0	1	0	0	0
otu0266	1	3	1	1	3	1	0	0
otu0267	0	1	0	0	0	0	0	0
otu0268	0	0	0	0	0	0	0	0
otu0269	0	0	0	0	0	0	0	0
otu0270	0	0	0	0	0	0	0	0
otu0271	0	0	0	0	0	0	0	0
otu0272	0	0	0	0	0	1	0	0
otu0273	0	0	0	0	0	0	0	0
otu0274	0	2	2	3	1	1	0	1
otu0275	0	0	0	0	0	0	0	0
otu0276	0	0	0	0	0	0	0	0
otu0277	0	0	0	0	0	2	0	0
otu0278	0	0	0	0	0	0	0	0
otu0279	0	1	0	0	0	1	0	0
otu0280	0	0	0	0	0	0	0	0
otu0281	0	0	0	0	0	0	0	0
otu0282	0	0	0	0	0	0	0	0
otu0283	0	0	1	0	0	0	0	0
otu0284	0	0	0	0	0	0	0	0
otu0285	0	0	0	0	0	0	0	0
otu0286	0	0	0	0	0	0	0	0
otu0287	0	0	0	0	0	0	0	0
otu0288	0	0	0	0	0	0	0	0
otu0289	0	0	0	0	0	0	0	0
otu0290	0	1	0	0	0	0	0	0
otu0291	0	0	0	0	0	0	0	0
otu0292	0	0	0	0	0	1	0	0
otu0293	0	0	0	0	0	0	0	0
otu0294	0	0	0	0	0	0	0	0
otu0295	0	1	0	1	0	1	0	0
otu0296	0	0	0	0	0	0	0	0
otu0297	0	1	0	0	0	0	0	0
otu0298	0	0	0	0	0	9	17	1
otu0299	0	0	0	0	0	0	0	0
otu0300	0	0	0	0	0	0	0	0
otu0301	0	0	0	0	0	0	0	0
otu0302	0	0	0	0	0	0	0	0
otu0303	0	0	0	0	0	0	0	2
otu0304	0	4	0	3	2	1	0	0
otu0305	0	0	0	0	0	2	0	0
otu0306	0	0	0	0	0	0	0	0
otu0307	0	0	0	0	0	0	0	0
otu0308	0	0	0	0	0	0	0	0
otu0309	0	1	0	0	0	0	0	0
otu0310	0	0	0	0	0	0	0	0
otu0311	0	0	0	0	0	0	0	0
otu0312	0	0	0	0	0	0	0	0
otu0313	0	0	0	0	0	0	0	0
otu0314	0	0	0	0	0	0	0	0
otu0315	0	0	0	0	0	0	0	0
otu0316	0	0	0	0	0	0	0	0
otu0317	0	0	0	0	0	0	0	0
otu0318	0	0	0	0	0	0	0	0
otu0319	0	0	0	0	0	0	0	0
otu0320	0	0	0	0	0	0	0	0
otu0321	0	0	0	0	0	0	0	0
otu0322	0	0	0	0	0	0	0	0
otu0323	0	0	0	0	0	0	0	0
otu0324	0	0	0	0	0	0	0	0
otu0325	0	0	0	0	0	0	0	0
otu0326	0	2	0	0	0	0	0	0
otu0327	1	0	0	0	0	0	0	0
otu0328	0	0	0	0	0	0	0	0
otu0329	0	0	0	0	0	0	0	0
otu0330	0	0	0	0	0	0	0	0
otu0331	0	0	0	0	0	0	0	0
otu0332	0	0	0	0	0	0	0	0
otu0333	0	0	0	0	0	0	0	0
otu0334	0	0	0	0	0	0	0	0
otu0335	0	1	0	0	0	0	0	0
otu0336	0	0	0	0	0	2	0	0
otu0337	0	0	0	0	0	2	0	0
otu0338	0	0	0	0	0	0	0	0
otu0339	0	0	0	0	4	0	0	0
otu0340	0	0	0	0	0	2	0	0
otu0341	0	0	0	0	0	0	0	0
otu0342	0	0	0	0	0	0	0	0
otu0343	0	0	0	0	0	0	0	0
otu0344	0	0	0	0	0	0	0	0
otu0345	0	0	0	0	0	0	0	0
otu0346	0	0	0	0	0	0	0	0
otu0347	0	0	0	0	0	0	0	0
otu0348	0	0	0	0	0	0	0	0
otu0349	0	0	0	0	0	0	0	0
otu0350	0	0	0	0	0	0	1	0
otu0351	0	0	0	0	0	0	0	0
otu0352	0	0	0	0	0	1	0	0
otu0353	0	0	0	0	0	0	0	0
otu0354	0	0	0	0	0	0	1	0
otu0355	0	0	0	0	0	0	0	0
otu0356	0	0	0	0	0	0	0	0
otu0357	0	0	0	0	0	0	0	0
otu0358	0	0	0	0	1	0	0	0
otu0359	0	0	0	0	0	0	0	0
otu0360	0	0	0	0	0	0	0	0
otu0361	0	0	0	0	0	0	0	0
otu0362	0	0	0	0	0	0	0	0
otu0363	0	0	0	0	0	0	0	0
otu0364	0	0	0	0	0	0	0	0
otu0365	0	0	0	0	0	0	0	0
otu0366	0	0	0	0	0	0	0	0
otu0367	0	0	0	0	0	0	0	0
otu0368	0	0	0	0	1	0	0	0
otu0369	0	0	0	0	0	0	0	0
otu0370	0	0	0	0	0	0	0	0
otu0371	0	0	0	0	0	0	0	0
otu0372	0	0	0	0	0	0	0	0
otu0373	0	0	0	0	0	0	0	0
otu0374	0	0	0	0	0	0	0	0
otu0375	0	0	0	0	0	0	0	0
otu0376	0	0	0	0	0	0	0	0
otu0377	0	0	0	0	0	0	0	0
otu0378	0	0	0	0	0	0	0	0
otu0379	0	0	0	0	0	0	0	0
otu0380	0	0	0	0	0	0	0	0
otu0381	0	0	0	0	0	0	0	0
otu0382	0	0	0	0	0	0	0	0
otu0383	0	0	0	0	0	0	0	0
otu0384	0	0	0	3	0	1	0	0
otu0385	0	0	0	0	0	0	0	0
otu0386	0	0	0	0	0	0	0	0
otu0387	0	0	1	0	0	0	0	0
otu0388	0	0	0	0	0	0	0	0
otu0389	0	0	0	0	0	0	0	0
otu0390	0	0	0	0	0	0	0	0
otu0391	0	0	0	0	0	0	0	0
otu0392	0	0	0	0	0	0	0	0
otu0393	0	0	0	0	0	0	0	0
otu0394	0	1	0	0	0	0	0	0
otu0395	0	0	0	0	0	0	0	1
otu0396	0	0	0	0	0	0	0	0
otu0397	0	0	0	0	0	0	0	0
otu0398	0	0	0	0	0	0	0	0
otu0399	0	0	0	0	0	0	0	0
otu0400	0	0	0	0	0	0	0	0
otu0401	0	0	0	0	0	0	0	0
otu0402	0	0	0	0	0	0	0	0
otu0403	0	0	0	0	0	0	0	0
otu0404	0	0	0	0	0	0	0	1
otu0405	0	0	0	0	0	0	0	0
otu0406	0	0	0	0	0	0	0	0
otu0407	0	0	0	0	0	0	0	0
otu0408	0	0	0	0	0	0	0	0
otu0409	0	0	0	0	0	0	0	0
otu0410	0	0	0	0	0	0	0	0
otu0411	0	0	0	0	0	0	0	0
otu0412	0	0	0	0	0	0	0	0
otu0413	0	0	0	0	0	0	0	0
otu0414	0	0	0	0	0	0	0	0
otu0415	0	0	0	0	0	0	0	0
otu0416	0	0	0	1	0	0	0	0
otu0417	4	0	0	0	0	0	0	0
otu0418	0	0	0	0	0	0	0	0
otu0419	0	0	0	0	0	0	0	0
otu0420	0	0	0	0	0	0	0	0
otu0421	0	0	0	0	0	0	0	0
otu0422	0	0	0	0	0	0	0	0
otu0423	0	0	0	0	0	0	0	0
otu0424	0	0	0	0	0	0	0	0
otu0425	0	0	0	0	0	0	0	0
otu0426	0	0	0	0	0	0	0	0
otu0427	1	1	1	6	0	1	1	0
otu0428	0	0	0	0	0	0	0	0
otu0429	0	0	0	0	0	0	0	0
otu0430	0	0	0	0	0	0	0	0
otu0431	0	0	0	0	0	0	0	0
otu0432	0	0	0	0	0	0	0	0
otu0433	0	0	0	0	1	0	0	0
otu0434	0	0	0	0	0	0	0	0
otu0435	0	0	1	0	0	0	0	0
otu0436	0	0	0	0	0	0	0	0
otu0437	0	0	0	0	0	0	0	0
otu0438	0	0	0	0	0	0	0	0
otu0439	0	0	0	0	0	0	0	0
otu0440	0	0	0	0	0	0	0	0
otu0441	0	0	0	0	0	0	0	0
otu0442	0	0	0	0	0	0	0	0
otu0443	0	0	0	0	0	0	0	0
otu0444	0	0	0	0	0	0	0	0
otu0445	0	0	0	0	0	0	0	0
otu0446	0	0	0	1	0	0	0	3
otu0447	0	0	0	0	0	0	0	0
otu0448	0	0	0	0	0	0	0	0
otu0449	0	0	0	0	0	0	0	0
otu0450	0	0	0	0	0	0	0	0
otu0451	0	0	0	0	0	0	0	0
otu0452	0	0	0	0	0	0	0	0
otu0453	0	0	0	0	0	0	0	0
otu0454	0	0	0	0	0	0	0	0
otu0455	0	0	0	0	0	0	0	0
otu0456	0	0	0	0	0	0	0	0
otu0457	0	0	0	0	0	0	0	0
otu0458	0	0	0	0	0	0	0	0
otu0459	0	0	0	0	0	0	0	0
otu0460	0	0	0	0	0	0	0	0
otu0461	0	0	0	0	0	1	0	0
otu0462	0	0	0	0	0	0	0	0
otu0463	0	0	0	0	0	0	0	0
otu0464	0	2	0	0	0	0	0	0
otu0465	0	0	0	0	0	0	0	0
otu0466	0	0	0	0	0	0	0	0
otu0467	0	0	0	0	0	0	0	0
otu0468	0	0	0	0	0	1	0	0
otu0469	0	0	2	0	0	0	0	0
otu0470	0	0	0	0	0	0	0	0
otu0471	0	0	0	0	0	0	0	0
otu0472	0	0	0	0	0	0	0	0
otu0473	0	3	1	1	1	0	0	0
otu0474	0	1	0	1	0	0	0	0
otu0475	0	0	0	0	0	0	0	0
otu0476	0	0	0	0	0	0	0	0
otu0477	0	0	0	0	0	0	0	0
otu0478	0	0	0	0	0	0	0	0
otu0479	0	0	0	0	1	0	0	0
otu0480	0	0	0	0	0	0	0	0
otu0481	0	0	0	0	0	0	0	0
otu0482	0	0	0	0	1	0	0	0
otu0483	0	0	0	0	0	0	0	0
otu0484	0	0	0	0	0	0	0	0
otu0485	0	1	0	0	0	0	0	0
otu0486	0	0	0	0	0	0	0	0
otu0487	0	0	0	0	0	0	0	0
otu0488	0	0	0	0	0	0	0	0
otu0489	0	0	0	0	1	0	0	0
otu0490	0	0	0	0	0	0	0	0
otu0491	0	0	0	0	0	0	0	0
otu0492	0	0	0	0	0	0	0	1
otu0493	0	4	0	0	0	0	0	0
otu0494	0	0	0	0	0	0	0	0
otu0495	0	0	0	0	0	0	0	0
otu0496	0	0	0	0	0	0	0	0
otu0497	0	0	0	0	0	0	0	0
otu0498	0	0	0	0	0	0	0	0
otu0499	0	0	0	0	0	0	0	0
otu0500	0	0	0	0	0	0	0	0
otu0501	0	0	0	0	0	0	0	0
otu0502	0	0	0	0	1	0	0	0
otu0503	0	0	1	0	0	0	0	0
otu0504	0	0	0	0	0	0	0	0
otu0505	0	0	0	0	0	0	0	0
otu0506	0	0	0	0	0	0	0	0
otu0507	0	0	0	0	0	0	0	0
otu0508	0	2	0	0	0	0	0	0
otu0509	0	0	0	0	0	0	0	0
otu0510	0	0	0	0	0	0	0	0
otu0511	0	0	0	0	0	0	0	0
otu0512	0	0	0	0	0	0	0	0
otu0513	0	0	0	0	0	0	0	0
otu0514	0	0	0	0	0	0	0	0
otu0515	0	0	0	0	0	0	0	0
otu0516	0	0	0	0	0	0	0	0
otu0517	0	0	0	0	0	0	0	0
otu0518	0	0	0	0	0	0	0	0
otu0519	2	17	6	5	3	4	0	1
otu0520	0	0	0	0	0	0	0	0
otu0521	0	0	0	0	0	0	0	0
otu0522	0	0	0	0	0	0	0	0
otu0523	0	0	0	0	0	0	0	0
otu0524	0	0	1	0	0	0	0	0
otu0525	0	0	0	0	0	0	0	0
otu0526	0	0	0	0	0	0	0	0
otu0527	0	0	0	0	0	0	0	0
otu0528	0	0	0	0	0	0	0	0
otu0529	0	0	0	0	0	0	0	0
otu0530	0	0	0	0	0	0	0	0
otu0531	0	0	0	0	0	0	0	0
otu0532	0	0	0	0	0	0	0	0
otu0533	0	0	0	0	0	0	0	0
otu0534	0	0	0	0	0	0	0	0
otu0535	0	0	0	0	0	0	0	0
otu0536	0	1	0	0	0	0	0	0
otu0537	0	0	0	0	0	0	0	0
otu0538	0	0	0	0	0	0	0	0
otu0539	0	0	0	0	0	0	0	0
otu0540	0	0	0	0	0	0	0	0
otu0541	0	0	0	0	0	0	0	1
otu0542	0	0	0	0	0	0	0	0
otu0543	0	0	0	0	0	0	0	0
otu0544	0	0	0	0	0	0	0	0
otu0545	0	0	0	1	0	0	0	0
otu0546	0	0	0	0	0	0	0	0
otu0547	0	0	0	0	0	0	0	0
otu0548	0	0	0	0	0	0	0	0
otu0549	0	0	0	0	0	0	0	0
otu0550	0	0	0	0	0	0	0	0
otu0551	0	0	0	0	0	0	0	0
otu0552	0	0	0	0	0	0	0	0
otu0553	0	0	0	0	0	0	0	0
otu0554	0	0	0	0	0	0	0	0
otu0555	0	1	3	4	0	2	0	1
otu0556	0	0	0	0	0	0	0	0
otu0557	0	1	0	0	0	0	0	0
otu0558	0	0	1	0	0	0	0	0
otu0559	0	0	0	0	0	0	0	0
otu0560	0	0	0	0	0	0	0	0
otu0561	0	0	0	1	0	0	0	0
otu0562	0	0	1	0	0	0	0	0
otu0563	0	0	0	0	0	0	0	0
otu0564	0	0	0	0	0	0	0	0
otu0565	0	0	1	3	0	0	1	0
otu0566	0	0	0	0	0	0	0	0
otu0567	0	2	0	0	0	0	0	0
otu0568	0	0	0	0	0	0	0	0
otu0569	0	0	0	0	0	0	0	0
otu0570	0	0	0	0	0	0	0	0
otu0571	0	0	0	0	1	1	0	0
otu0572	0	1	0	2	0	0	0	0
otu0573	0	0	1	0	0	0	1	0
otu0574	0	0	0	0	0	0	0	0
otu0575	0	0	0	0	0	0	0	0
otu0576	0	0	0	0	0	0	0	0
otu0577	0	0	0	0	0	0	0	0
otu0578	0	0	0	0	0	0	0	0
otu0579	0	0	0	0	0	0	0	0
otu0580	0	0	0	0	0	0	0	0
otu0581	0	0	0	0	2	0	0	0
otu0582	0	0	0	0	0	0	0	0
otu0583	0	0	0	0	0	0	0	0
otu0584	0	0	0	0	0	0	0	0
otu0585	0	0	0	0	0	0	0	0
otu0586	0	0	0	0	1	0	0	0
otu0587	0	0	0	1	0	0	0	0
otu0588	0	0	0	0	0	0	0	0
otu0589	0	0	0	0	0	0	0	0
otu0590	0	0	0	0	0	0	0	0
otu0591	0	0	0	0	0	0	0	0
otu0592	0	0	0	0	0	0	0	0
otu0593	0	0	0	0	0	0	0	0
otu0594	0	0	0	0	0	0	0	0
otu0595	0	0	0	0	0	0	0	0
otu0596	0	0	0	0	0	0	0	0
otu0597	0	0	0	0	0	0	0	0
otu0598	1	0	0	0	0	0	0	0
otu0599	0	0	0	0	0	0	0	1
otu0600	0	0	0	0	0	0	0	0
otu0601	0	0	0	1	0	1	0	0
otu0602	0	0	0	1	0	0	0	0
otu0603	0	13	0	0	0	0	1	0
otu0604	0	0	0	0	0	0	0	0
otu0605	0	0	0	0	0	0	0	0
otu0606	0	0	0	0	0	0	0	0
otu0607	0	0	0	0	0	0	0	0
otu0608	0	0	0	0	0	0	0	0
otu0609	0	0	0	0	0	0	0	0
otu0610	0	0	0	0	0	0	0	0
otu0611	0	0	0	0	0	0	0	0
otu0612	0	0	0	0	0	0	0	0
otu0613	0	0	0	0	0	0	0	0
otu0614	0	0	0	0	0	0	0	0
otu0615	0	0	0	0	0	0	0	0
otu0616	0	0	2	0	0	0	0	0
otu0617	0	0	0	1	0	0	0	0
otu0618	0	0	0	0	0	0	0	0
otu0619	0	0	0	0	0	0	0	0
otu0620	0	0	0	0	0	0	0	0
otu0621	0	0	0	0	0	0	0	0
otu0622	0	0	0	0	0	0	0	0
otu0623	0	0	0	0	0	0	0	0
otu0624	0	0	0	0	0	0	0	0
otu0625	0	0	0	0	0	0	0	0
otu0626	0	1	0	0	0	0	0	0
otu0627	0	0	0	0	0	1	0	0
otu0628	0	1	0	0	1	0	0	0
otu0629	0	0	0	0	0	0	0	5
otu0630	0	0	0	0	0	0	0	0
otu0631	0	0	0	0	0	0	0	0
otu0632	0	0	0	0	0	0	0	0
otu0633	0	2	0	0	0	0	0	0
otu0634	0	0	0	0	0	0	0	0
otu0635	0	0	0	3	0	0	0	0
otu0636	0	0	0	0	0	0	0	0
otu0637	0	0	0	0	0	0	0	0
otu0638	0	0	0	0	0	0	0	0
otu0639	0	0	0	0	0	0	0	0
otu0640	0	0	0	0	0	0	0	0
otu0641	0	0	0	0	0	0	0	1
otu0642	1	0	0	0	0	0	0	0
otu0643	0	0	0	0	2	0	0	0
otu0644	0	1	0	0	0	0	0	0
otu0645	0	0	36	5	1	11	1	16
otu0646	0	0	0	0	0	0	0	0
otu0647	0	0	0	0	0	0	0	0
otu0648	0	0	0	0	0	0	0	0
otu0649	0	0	0	0	0	0	0	0
otu0650	0	0	0	0	0	0	0	0
otu0651	0	0	0	0	0	0	0	0
otu0652	0	0	0	0	0	0	0	0
otu0653	0	0	1	0	0	0	0	0
otu0654	0	1	0	0	0	0	0	0
otu0655	0	0	0	1	0	0	0	0
otu0656	0	0	0	0	0	0	0	0
otu0657	0	0	0	0	0	0	0	0
otu0658	0	0	0	0	0	0	0	0
otu0659	0	0	0	0	0	0	0	0
otu0660	0	0	0	0	0	0	0	0
otu0661	0	0	0	0	0	0	0	0
otu0662	0	0	1	0	1	0	0	0
otu0663	1650	585	566	973	1116	1629	1857	1565
otu0664	0	1	0	0	0	1	0	0
otu0665	0	0	0	0	0	1	0	0
otu0666	0	0	0	0	0	0	0	0
otu0667	0	0	1	0	0	0	0	0
otu0668	0	0	0	0	0	0	0	1
otu0669	0	0	0	0	1	0	0	0
otu0670	0	1	0	0	0	0	0	0
otu0671	0	0	0	0	0	0	0	0
otu0672	0	0	0	0	0	0	0	0
otu0673	0	0	0	0	0	0	0	0
otu0674	0	0	0	0	0	0	0	0
otu0675	0	0	0	0	0	0	0	0
otu0676	0	0	1	0	0	0	0	0
otu0677	0	0	0	0	0	0	0	0
otu0678	0	0	0	0	0	0	0	0
otu0679	0	0	0	0	0	0	0	0
otu0680	0	0	0	0	0	0	0	0
otu0681	0	0	0	0	0	0	0	0
otu0682	0	0	0	0	0	0	0	0
otu0683	0	0	0	0	0	0	0	0
otu0684	0	0	0	0	0	0	0	1
otu0685	0	0	0	0	0	0	0	0
otu0686	0	22	0	0	3	13	7	13
otu0687	0	20	10	4	1	16	4	11
otu0688	0	0	0	0	0	0	0	0
otu0689	0	0	0	0	0	0	0	0
otu0690	0	0	0	0	0	0	0	0
otu0691	0	0	0	0	0	0	0	0
otu0692	0	0	0	0	0	0	0	0
otu0693	0	0	0	0	0	0	0	0
otu0694	0	0	0	0	0	0	0	0
otu0695	0	0	0	0	0	0	0	0
otu0696	0	0	0	0	0	0	0	0
otu0697	0	0	0	0	0	0	0	0
otu0698	0	0	0	0	0	0	0	0
otu0699	0	0	0	0	0	0	0	0
otu0700	0	0	0	0	0	0	0	0
otu0701	0	1	1	0	0	0	0	0
otu0702	0	0	0	0	0	0	0	0
otu0703	0	0	0	0	0	0	0	0
otu0704	0	0	0	0	0	0	0	0
otu0705	0	0	0	0	0	0	0	0
otu0706	0	0	0	0	0	0	0	0
otu0707	0	0	0	0	0	0	0	0
otu0708	0	0	1	0	0	0	0	0
otu0709	0	0	0	0	0	0	0	0
otu0710	0	0	0	0	0	0	0	0
otu0711	0	0	0	0	0	0	0	0
otu0712	0	0	0	0	0	0	0	1
otu0713	0	0	0	0	0	0	0	0
otu0714	0	0	0	0	0	0	0	0
otu0715	0	1	0	0	0	0	0	0
otu0716	0	0	0	0	0	0	0	0
otu0717	0	0	0	0	0	0	0	0
otu0718	0	0	0	0	0	0	0	0
otu0719	0	0	0	1	0	0	0	0
otu0720	0	0	0	2	0	0	0	2
otu0721	0	0	1	0	0	0	0	0
otu0722	0	0	0	0	0	0	0	0
otu0723	0	0	0	0	0	0	1	0
otu0724	0	0	0	0	0	0	0	0
otu0725	0	0	0	0	0	0	0	0
otu0726	0	0	0	0	0	0	0	0
otu0727	0	0	0	0	0	0	0	0
otu0728	0	0	0	0	0	0	0	0
otu0729	0	0	0	0	0	0	0	0
otu0730	0	0	0	0	0	0	0	0
otu0731	0	0	0	0	0	0	0	0
otu0732	0	0	0	0	0	0	0	0
otu0733	0	0	0	0	0	0	0	0
otu0734	0	0	0	0	0	1	0	0
otu0735	0	0	0	0	0	0	0	0
otu0736	0	0	0	0	0	0	0	0
otu0737	0	0	0	0	0	0	0	0
otu0738	0	0	3	0	0	0	0	0
otu0739	0	0	0	0	0	0	0	0
otu0740	0	1	2	0	0	0	0	0
otu0741	0	0	0	0	0	0	0	0
otu0742	0	0	0	0	0	0	0	0
otu0743	0	1	0	0	0	0	0	0
otu0744	0	0	0	0	0	0	0	0
otu0745	0	0	0	0	0	0	0	0
otu0746	0	0	0	0	0	0	0	0
otu0747	0	0	0	0	0	0	0	0
otu0748	0	0	0	0	0	0	0	0
otu0749	0	0	0	0	0	0	0	0
otu0750	0	0	0	0	0	0	0	0
otu0751	0	0	0	0	0	0	0	0
otu0752	0	1	1	1	0	1	0	0
otu0753	0	0	0	0	0	0	0	0
otu0754	0	0	0	0	0	0	0	0
otu0755	0	0	0	0	0	0	0	0
otu0756	0	0	0	0	0	0	0	0
otu0757	0	0	0	0	0	0	0	0
otu0758	0	0	0	0	0	0	0	0
otu0759	0	0	0	0	0	0	0	0
otu0760	0	0	0	0	0	0	0	0
otu0761	0	0	0	0	0	0	0	0
otu0762	0	0	0	0	0	0	0	0
otu0763	0	0	0	1	2	1	0	0
otu0764	0	0	0	0	0	0	0	0
otu0765	0	0	0	0	0	0	0	0
otu0766	0	0	0	0	0	0	0	0
otu0767	0	0	0	0	0	0	0	0
otu0768	0	0	0	0	0	0	0	0
otu0769	0	0	0	0	0	0	0	0
otu0770	0	0	0	0	3	0	0	0
otu0771	0	0	0	0	0	0	0	0
otu0772	0	0	0	0	1	0	0	0
otu0773	0	0	0	0	0	0	0	0
otu0774	0	0	1	0	0	0	0	0
otu0775	0	0	0	0	0	0	0	0
otu0776	0	0	0	0	0	0	0	0
otu0777	0	0	0	0	0	0	0	0
otu0778	0	0	0	0	0	0	0	0
otu0779	0	0	0	0	0	0	0	0
otu0780	0	0	0	0	0	0	0	1
otu0781	0	0	0	0	0	0	0	0
otu0782	0	0	0	0	0	0	0	0
otu0783	0	0	0	0	0	0	0	0
otu0784	0	0	0	0	0	0	0	0
otu0785	0	0	0	0	0	0	0	0
otu0786	0	0	0	0	0	0	0	0
otu0787	0	0	0	0	0	0	0	0
otu0788	0	0	0	0	0	0	0	0
otu0789	0	0	0	0	0	0	0	0
otu0790	0	0	0	0	0	0	0	0
otu0791	0	0	0	0	0	0	0	0
otu0792	0	0	0	0	0	0	0	0
otu0793	0	0	0	0	0	0	0	0
otu0794	0	0	1	0	0	0	0	0
otu0795	0	0	0	0	0	0	0	0
otu0796	0	0	0	0	0	0	0	0
otu0797	0	0	0	1	0	0	0	0
otu0798	0	1	0	0	0	0	0	0
otu0799	0	0	0	0	0	0	0	0
otu0800	0	2	0	0	0	0	1	0
otu0801	0	0	0	0	0	0	0	0
otu0802	0	0	2	1	0	0	0	0
otu0803	0	0	0	1	1	0	0	0
otu0804	0	0	0	0	0	0	0	0
otu0805	0	0	0	0	0	0	0	0
otu0806	0	0	0	0	0	0	0	0
otu0807	0	0	0	0	0	0	0	0
otu0808	0	0	0	0	0	0	0	0
otu0809	0	0	0	0	0	0	0	0
otu0810	0	0	0	0	0	0	0	0
otu0811	0	0	0	0	0	0	0	0
otu0812	0	2	0	0	0	0	0	0
otu0813	0	0	0	0	0	0	0	0
otu0814	0	0	0	0	0	0	0	0
otu0815	0	0	0	0	0	0	0	0
otu0816	0	0	0	0	0	0	0	0
otu0817	0	0	0	0	0	0	0	0
otu0818	0	0	0	0	0	0	0	0
otu0819	0	0	0	0	0	0	0	0
otu0820	0	0	0	0	0	0	0	0
otu0821	0	0	0	0	0	0	0	0
otu0822	0	0	0	0	0	0	0	0
otu0823	0	0	0	0	0	0	0	0
otu0824	0	0	0	0	0	0	0	0
otu0825	0	0	0	0	0	0	0	0
otu0826	0	0	0	0	0	0	0	0
otu0827	0	0	0	0	0	0	0	0
otu0828	0	1	0	0	0	0	0	0
otu0829	0	0	0	0	0	0	0	0
otu0830	0	0	1	0	0	0	0	0
otu0831	0	0	0	0	0	0	0	0
otu0832	0	0	0	0	0	0	0	0
otu0833	0	0	0	0	0	0	0	0
otu0834	0	0	0	0	0	0	0	0
otu0835	0	4	10	0	0	0	0	3
otu0836	0	0	0	0	0	0	0	0
otu0837	0	0	0	0	0	0	0	0
otu0838	0	0	0	0	0	0	0	0
otu0839	0	0	0	0	0	0	0	0
otu0840	0	0	0	0	0	0	0	0
otu0841	0	0	0	0	0	0	0	0
otu0842	0	0	0	0	0	0	0	0
otu0843	0	0	0	0	0	0	0	0
otu0844	0	0	0	0	0	0	0	0
otu0845	0	0	0	0	0	0	0	0
otu0846	0	0	0	0	0	0	0	0
otu0847	0	0	0	0	0	0	0	0
otu0848	0	0	0	0	0	0	0	0
otu0849	0	0	0	0	0	1	0	0
otu0850	4	4	31	7	18	8	4	3
otu0851	0	0	0	0	0	1	0	0
otu0852	27	248	102	137	55	114	50	31
otu0853	0	0	0	0	0	0	0	0
otu0854	0	0	0	0	0	0	0	0
otu0855	0	0	0	0	0	0	0	0
otu0856	0	0	0	0	0	0	0	0
otu0857	0	0	0	0	0	0	0	0
otu0858	0	1	0	0	0	0	0	0
otu0859	0	0	0	0	0	0	0	0
otu0860	0	0	0	0	0	0	0	0
otu0861	0	0	0	0	0	0	0	0
otu0862	0	0	0	0	0	0	0	0
otu0863	0	0	0	0	2	4	0	1
otu0864	0	0	0	0	0	0	0	0
otu0865	0	0	0	0	0	0	0	0
otu0866	3	6	3	7	2	4	5	2
otu0867	0	0	0	1	0	0	0	1
otu0868	0	0	0	0	0	0	0	0
otu0869	0	0	0	0	0	0	0	0
otu0870	0	0	0	0	0	0	0	0
otu0871	0	0	0	0	0	0	0	0
otu0872	0	0	0	0	0	0	0	0
otu0873	0	0	0	0	0	0	0	0
otu0874	0	5	1	3	0	0	0	0
otu0875	0	0	0	0	0	0	0	0
otu0876	0	0	0	0	0	0	0	0
otu0877	0	0	0	0	1	0	0	0
otu0878	0	0	0	0	0	0	0	0
otu0879	0	0	0	0	0	0	0	0
otu0880	0	0	1	0	0	0	0	0
otu0881	0	0	0	0	0	0	0	0
otu0882	0	0	0	0	0	0	0	0
otu0883	0	0	0	0	0	0	0	0
otu0884	0	0	0	0	0	0	0	0
otu0885	0	0	0	0	0	0	0	0
otu0886	0	1	0	0	0	0	0	0
otu0887	0	1	0	0	0	0	0	0
otu0888	0	0	0	0	1	0	0	0
otu0889	0	0	0	0	0	0	0	0
otu0890	0	0	0	1	0	0	0	0
otu0891	0	0	0	0	0	0	0	0
otu0892	0	0	0	0	0	0	0	0
otu0893	0	0	0	0	0	0	0	0
otu0894	0	1	0	0	0	0	0	0
otu0895	0	0	0	0	0	0	0	0
otu0896	0	0	1	0	0	0	0	2
otu0897	0	0	0	0	0	0	0	0
otu0898	0	0	0	0	0	0	0	0
otu0899	0	0	0	0	0	0	0	0
otu0900	0	0	0	0	0	0	0	0
otu0901	0	0	0	0	0	0	0	1
otu0902	0	0	0	0	0	0	0	0
otu0903	0	0	0	0	0	0	0	0
otu0904	0	0	0	0	0	0	0	0
otu0905	0	0	0	0	0	1	0	0
otu0906	0	0	0	0	0	0	0	0
otu0907	0	8	3	3	0	3	0	3
otu0908	0	0	0	0	0	0	1	0
otu0909	0	0	0	0	0	1	0	0
otu0910	0	0	0	0	0	0	0	0
otu0911	0	0	0	0	0	0	0	0
otu0912	0	0	0	0	0	0	0	0
otu0913	0	0	0	0	0	0	0	0
otu0914	0	0	0	0	0	1	0	0
otu0915	0	0	0	0	0	0	0	0
otu0916	0	0	0	0	0	0	0	0
otu0917	0	0	0	0	0	0	0	0
otu0918	0	0	0	0	0	0	0	0
otu0919	0	0	0	0	0	0	0	0
otu0920	0	0	0	0	0	0	0	0
otu0921	0	0	0	0	0	1	0	0
otu0922	0	0	0	0	0	0	0	0
otu0923	0	0	0	0	0	0	0	0
otu0924	0	0	0	0	0	0	0	0
otu0925	0	0	0	0	0	0	0	0
otu0926	0	0	0	0	0	0	0	0
otu0927	0	0	0	0	0	0	0	0
otu0928	0	0	0	0	0	0	0	1
otu0929	0	0	0	0	0	0	0	0
otu0930	0	0	0	0	0	0	0	0
otu0931	0	0	0	0	0	0	0	0
otu0932	0	0	0	0	0	0	0	0
otu0933	0	0	0	0	0	0	0	0
otu0934	0	0	0	0	0	0	0	0
otu0935	1	0	0	0	0	0	0	0
otu0936	0	3	1	4	0	3	0	0
otu0937	0	0	0	0	0	0	0	0
otu0938	0	0	0	0	0	0	0	0
otu0939	0	0	0	0	0	0	0	0
otu0940	0	0	0	0	0	0	0	0
otu0941	0	1	0	0	2	1	0	1
otu0942	0	0	0	0	0	0	0	0
otu0943	0	0	0	0	0	0	0	0
otu0944	0	0	0	0	0	0	0	0
otu0945	0	0	0	0	0	0	0	0
otu0946	0	0	1	0	0	1	1	0
otu0947	0	0	0	0	0	0	0	0
otu0948	0	0	0	0	0	0	0	0
otu0949	0	0	0	0	0	0	0	0
otu0950	0	0	0	1	1	0	0	0
otu0951	0	0	0	0	0	0	0	0
otu0952	0	0	0	0	0	0	0	0
otu0953	0	0	0	0	0	0	0	0
otu0954	0	0	0	0	0	0	0	0
otu0955	0	0	0	0	0	0	0	0
otu0956	0	0	0	0	0	0	0	0
otu0957	0	0	0	0	0	0	0	0
otu0958	0	0	0	1	1	1	0	0
otu0959	0	0	0	0	0	0	0	0
otu0960	0	0	0	0	0	0	0	0
otu0961	0	0	0	0	0	0	0	0
otu0962	0	0	0	0	0	0	0	0
otu0963	0	0	0	0	0	0	0	0
otu0964	0	0	0	1	0	0	0	0
otu0965	0	0	0	0	0	0	0	0
otu0966	0	0	0	0	0	0	0	0
otu0967	0	0	0	0	0	0	0	0
otu0968	0	0	0	0	0	0	0	0
otu0969	0	0	0	0	0	0	0	0
otu0970	0	0	0	0	0	0	0	0
otu0971	0	0	0	0	0	0	0	0
otu0972	0	0	0	0	0	0	0	1
otu0973	0	0	0	0	0	0	0	0
otu0974	0	0	0	1	0	0	0	0
otu0975	0	1	0	0	0	0	0	0
otu0976	0	0	0	0	0	0	0	0
otu0977	0	0	0	0	0	0	0	0
otu0978	0	0	0	0	0	0	0	0
otu0979	0	0	0	0	0	0	0	0
otu0980	0	0	0	0	0	0	0	0
otu0981	0	0	0	0	0	0	0	0
otu0982	0	0	0	0	0	0	0	0
otu0983	0	0	0	0	0	1	0	0
otu0984	0	0	0	0	0	0	0	0
otu0985	0	0	0	0	0	0	0	0
otu0986	0	0	0	1	0	0	0	0
otu0987	0	0	0	0	0	0	0	0
otu0988	0	1	2	0	0	1	0	0
otu0989	0	0	0	0	0	0	0	0
otu0990	0	0	0	0	0	0	0	0
otu0991	0	0	0	0	0	0	0	0
otu0992	0	0	0	0	0	0	0	0
otu0993	0	0	0	0	0	0	0	0
otu0994	0	0	0	0	0	0	0	0
otu0995	0	0	0	0	0	0	0	0
otu0996	0	0	0	0	1	0	0	0
otu0997	0	8	0	1	2	8	0	2
otu0998	0	0	0	1	0	0	0	0
otu0999	0	0	0	0	0	0	0	0
otu1000	0	0	0	0	0	0	0	0
otu1001	0	0	0	0	0	0	0	0
otu1002	0	0	0	0	0	0	0	0
otu1003	0	0	0	0	0	0	0	0
otu1004	0	0	0	0	0	0	0	0
otu1005	0	0	0	0	0	0	0	0
otu1006	0	0	0	0	0	0	0	0
otu1007	0	0	0	1	0	0	0	0
otu1008	0	0	0	0	0	0	0	0
otu1009	0	0	0	0	0	0	0	0
otu1010	0	0	0	0	0	0	0	0
otu1011	0	0	1	0	0	0	0	0
otu1012	0	0	1	0	0	0	0	0
otu1013	0	0	0	0	0	0	0	0
otu1014	0	0	0	0	0	0	0	0
otu1015	0	0	0	0	0	0	0	0
otu1016	0	0	0	0	0	0	0	0
otu1017	0	0	0	0	0	0	0	0
otu1018	0	0	0	0	0	0	0	0
otu1019	0	0	0	0	0	0	0	0
otu1020	0	0	0	0	0	0	0	0
otu1021	0	0	0	0	0	0	0	0
otu1022	0	0	0	0	0	0	0	0
otu1023	0	0	0	0	0	0	0	0
otu1024	0	0	0	0	0	0	0	0
otu1025	0	0	0	0	0	0	0	0
otu1026	0	0	0	0	0	0	0	0
otu1027	0	0	0	0	0	0	0	0
otu1028	0	0	0	0	0	0	0	0
otu1029	0	0	0	0	0	0	0	0
otu1030	0	0	0	0	0	0	0	0
otu1031	0	0	0	0	0	0	0	0
otu1032	0	0	0	0	0	0	0	0
otu1033	0	0	0	0	0	0	0	0
otu1034	0	0	0	0	0	0	0	0
otu1035	1	0	0	0	0	0	0	0
otu1036	0	0	0	0	0	0	0	0
otu1037	0	0	0	0	0	0	0	0
otu1038	0	0	0	0	1	0	0	0
otu1039	0	0	0	0	0	0	0	0
otu1040	0	0	0	0	0	0	0	0
otu1041	0	0	0	0	0	0	0	0
otu1042	0	0	0	0	0	2	0	0
otu1043	0	0	1	0	0	0	0	0
otu1044	0	0	0	0	0	0	0	0
otu1045	0	0	0	0	0	0	0	0
otu1046	0	0	0	0	0	0	0	0
otu1047	0	4	0	0	0	0	0	0
otu1048	0	0	0	0	0	0	0	0
otu1049	0	0	0	0	0	0	0	0
otu1050	0	1	0	0	0	0	0	0
otu1051	0	2	1	0	4	1	0	0
otu1052	0	0	0	0	0	0	0	0
otu1053	0	0	0	0	0	0	0	0
otu1054	0	0	0	0	0	0	0	0
otu1055	0	0	0	0	0	0	0	0
otu1056	0	0	0	0	1	0	0	3
otu1057	0	0	0	0	0	0	0	0
otu1058	0	6	1	2	0	3	0	0
otu1059	0	0	0	0	0	0	0	0
otu1060	0	0	0	0	0	0	0	0
otu1061	0	0	0	0	0	0	0	0
otu1062	0	0	0	0	0	0	0	0
otu1063	0	0	0	0	0	0	0	0
otu1064	0	0	0	0	0	0	0	0
otu1065	0	0	0	0	0	0	0	0
otu1066	0	0	0	2	0	1	0	0
otu1067	0	0	0	0	0	0	0	0
otu1068	0	0	0	0	0	0	0	0
otu1069	0	0	0	0	0	0	0	0
otu1070	0	0	0	0	0	0	0	0
otu1071	0	0	0	0	0	0	0	0
otu1072	0	0	0	0	0	0	0	0
otu1073	0	0	0	0	0	0	0	0
otu1074	0	0	0	0	0	0	0	0
otu1075	0	0	0	0	0	0	0	0
otu1076	0	0	0	0	0	0	0	0
otu1077	0	0	0	0	0	0	0	0
otu1078	0	0	0	0	0	0	0	0
otu1079	0	0	0	0	0	0	0	0
otu1080	0	0	0	0	0	0	0	0
otu1081	0	0	0	0	0	0	0	0
otu1082	0	0	0	0	0	0	0	0
otu1083	0	0	0	0	0	0	0	0
otu1084	0	0	0	0	0	0	0	0
otu1085	0	0	0	0	0	0	0	0
otu1086	0	0	0	0	0	0	0	0
otu1087	0	2	0	0	0	0	0	0
otu1088	0	1	0	0	0	0	0	0
otu1089	0	0	0	0	0	0	0	0
otu1090	0	0	0	0	0	0	0	0
otu1091	0	0	0	0	0	0	0	0
otu1092	0	1	0	0	0	1	0	0
otu1093	0	0	0	0	0	0	0	0
otu1094	0	0	0	0	0	0	0	0
otu1095	0	0	0	0	0	0	0	0
otu1096	0	2	0	0	0	0	0	0
otu1097	0	0	0	0	0	0	0	0
otu1098	0	0	0	0	0	0	0	0
otu1099	0	0	0	0	0	0	0	0
otu1100	0	0	0	0	0	0	0	0
otu1101	0	0	0	0	0	0	0	0
otu1102	0	0	0	0	0	0	0	0
otu1103	0	0	0	0	0	0	0	0
otu1104	0	0	0	0	0	0	0	0
otu1105	0	0	0	0	0	0	0	0
otu1106	0	0	0	0	0	0	0	0
otu1107	0	0	0	0	0	0	0	0
otu1108	0	0	0	0	0	0	0	0
otu1109	0	0	1	1	0	0	0	0
otu1110	5	71	195	20	2	5	0	83
otu1111	2	513	47	235	4	10	4	38
otu1112	0	0	0	0	0	0	0	0
otu1113	0	0	1	0	0	3	0	0
otu1114	0	0	0	0	0	0	0	0
otu1115	0	0	0	0	0	0	0	0
otu1116	0	0	0	0	0	0	0	0
otu1117	0	0	0	0	0	0	0	0
otu1118	0	0	0	0	0	0	0	1
otu1119	0	0	0	0	0	1	0	0
otu1120	0	0	0	0	0	0	0	0
otu1121	0	0	0	0	0	0	0	0
otu1122	0	0	0	0	0	0	0	0
otu1123	0	0	0	0	0	0	0	0
otu1124	0	0	0	0	0	0	0	0
otu1125	0	0	0	0	0	0	0	0
otu1126	0	0	0	0	0	0	0	0
otu1127	0	1	0	0	0	1	0	0
otu1128	0	0	0	0	0	0	0	0
otu1129	0	0	0	0	0	0	0	0
otu1130	0	0	0	0	0	0	0	0
otu1131	0	0	0	0	0	0	0	0
otu1132	0	0	0	0	0	0	0	0
otu1133	0	7	0	0	0	0	0	0
otu1134	0	0	0	0	0	2	4	0
otu1135	0	0	0	0	0	0	0	0
otu1136	0	0	0	0	0	0	0	0
otu1137	0	1	1	0	0	0	0	0
otu1138	0	0	0	0	0	0	0	0
otu1139	0	0	0	0	0	0	0	0
otu1140	1	0	0	0	0	0	1	0
otu1141	0	0	0	0	0	0	0	0
otu1142	0	1	0	0	0	0	0	0
otu1143	0	0	0	0	0	0	0	0
otu1144	0	0	1	0	0	0	0	0
otu1145	0	0	0	0	0	0	0	0
otu1146	0	0	0	0	0	0	0	0
otu1147	0	0	1	0	0	0	0	0
otu1148	0	0	1	0	0	0	0	0
otu1149	0	0	0	0	0	0	0	0
otu1150	0	0	0	0	0	0	0	0
otu1151	0	0	0	0	0	0	0	0
otu1152	254	0	0	0	654	2	0	0
otu1153	0	0	0	0	0	0	0	0
otu1154	0	0	0	1	0	0	0	0
otu1155	0	0	0	0	0	0	0	0
otu1156	0	0	0	0	0	0	0	0
otu1157	0	0	0	1	0	0	0	0
otu1158	0	0	1	0	0	0	0	1
otu1159	0	0	0	0	0	0	0	0
otu1160	0	0	0	0	0	0	0	0
otu1161	0	0	0	0	0	0	0	0
otu1162	0	0	0	0	0	0	0	0
otu1163	0	0	0	0	0	0	0	0
otu1164	0	0	0	0	0	0	0	0
otu1165	0	0	0	0	0	0	0	0
otu1166	0	0	0	0	0	0	0	0
otu1167	0	0	0	0	0	0	0	0
otu1168	0	0	0	1	0	0	0	0
otu1169	0	0	0	0	0	0	0	0
otu1170	0	0	0	0	0	0	0	0
otu1171	0	0	0	0	0	0	1	0
otu1172	0	0	0	0	0	0	0	0
otu1173	0	0	0	0	0	0	0	0
otu1174	0	0	0	0	0	0	0	0
otu1175	0	0	0	0	0	0	0	0
otu1176	0	0	0	0	0	0	0	0
otu1177	0	0	4	2	3	0	0	0
otu1178	0	1	0	0	0	1	0	0
otu1179	0	0	0	1	0	0	0	0
otu1180	0	0	0	0	0	0	0	0
otu1181	0	0	0	0	0	0	0	0
otu1182	0	0	0	0	0	0	0	0
otu1183	0	0	0	0	0	0	0	0
otu1184	0	0	0	0	0	0	0	0
otu1185	0	0	1	0	0	1	2	1
otu1186	0	0	0	0	0	0	0	0
otu1187	0	0	0	0	0	0	0	0
otu1188	0	0	0	0	0	0	0	0
otu1189	0	0	0	0	0	0	0	0
otu1190	0	0	0	0	0	0	0	0
otu1191	0	0	0	1	0	0	0	0
otu1192	0	0	0	1	0	0	0	0
otu1193	0	0	0	0	0	0	0	0
otu1194	0	0	0	0	0	0	0	0
otu1195	0	0	0	0	0	0	0	0
otu1196	0	0	1	2	0	1	0	0
otu1197	0	0	0	0	0	0	0	0
otu1198	0	0	0	0	0	0	0	0
otu1199	0	3	1	0	0	0	2	0
otu1200	0	0	0	0	0	0	0	0
otu1201	0	0	0	0	0	0	0	0
otu1202	0	0	0	0	0	0	0	0
otu1203	0	0	0	0	0	0	0	0
otu1204	16	11	32	3	20	8	8	0
otu1205	0	1	0	0	3	1	0	0
otu1206	0	1	0	0	0	0	0	0
otu1207	0	0	1	0	0	0	0	0
otu1208	0	0	1	0	0	0	0	0
otu1209	0	0	0	1	0	0	0	0
otu1210	0	2	0	0	0	0	0	0
otu1211	0	0	0	0	0	0	0	0
otu1212	0	0	0	0	0	0	0	0
otu1213	0	0	0	0	0	0	0	0
otu1214	0	0	0	0	0	0	0	0
otu1215	0	0	0	0	0	0	0	0
otu1216	0	0	0	0	0	0	0	1
otu1217	0	0	0	0	0	0	0	1
otu1218	0	0	0	0	0	0	0	0
otu1219	0	0	0	0	0	0	0	0
otu1220	0	0	0	0	0	0	0	0
otu1221	0	0	0	0	1	0	0	0
otu1222	0	0	0	0	0	0	0	0
otu1223	0	0	0	0	0	0	0	0
otu1224	0	0	0	0	0	0	0	0
otu1225	0	0	0	0	0	0	0	0
otu1226	0	0	0	0	0	0	0	0
otu1227	0	0	0	0	0	0	0	0
otu1228	0	0	0	0	0	0	0	0
otu1229	0	0	0	0	0	0	0	0
otu1230	0	0	0	0	0	0	0	0
otu1231	0	0	0	0	0	0	0	0
otu1232	0	0	0	0	0	0	0	0
otu1233	0	0	0	0	0	0	0	0
otu1234	0	0	0	0	0	0	0	0
otu1235	0	0	0	0	0	0	0	0
otu1236	0	0	0	0	0	0	0	0
otu1237	0	0	0	0	0	0	0	0
otu1238	0	1	0	0	0	0	1	0
otu1239	0	0	0	1	0	0	0	0
otu1240	0	0	0	0	0	0	0	0
otu1241	0	0	0	0	0	0	0	0
otu1242	0	1	0	0	0	0	0	0
otu1243	0	0	6	0	0	0	0	0
otu1244	0	0	0	0	0	0	0	0
otu1245	0	0	0	0	0	0	0	0
otu1246	0	1	0	0	0	0	0	0
otu1247	0	0	0	0	1	0	0	0
otu1248	0	0	0	0	0	0	0	0
otu1249	0	0	0	1	0	0	0	0
otu1250	0	0	0	0	0	0	0	0
otu1251	0	0	0	0	0	2	0	0
otu1252	0	0	0	0	0	0	0	0
otu1253	0	0	0	0	0	0	0	0
otu1254	0	0	0	0	0	0	0	0
otu1255	0	0	0	1	0	2	0	0
otu1256	0	0	0	0	0	0	0	0
otu1257	0	0	0	0	0	0	0	0
otu1258	0	0	0	0	0	0	0	0
otu1259	0	0	0	0	0	0	0	0
otu1260	0	1	0	1	1	0	0	0
otu1261	0	0	0	0	0	0	0	0
otu1262	0	0	0	0	0	0	0	0
otu1263	0	0	0	0	0	0	0	0
otu1264	0	0	0	0	0	0	0	0
otu1265	1	11	8	13	4	2	0	0
otu1266	0	0	0	0	0	0	0	0
otu1267	0	0	0	0	0	0	0	0
otu1268	0	0	0	0	0	0	0	0
otu1269	0	0	0	0	0	0	0	0
otu1270	0	0	0	0	0	0	0	0
otu1271	0	0	0	0	0	0	0	0
otu1272	0	0	0	0	0	0	0	0
otu1273	0	0	0	0	0	0	0	0
otu1274	0	0	0	0	0	0	0	0
otu1275	0	0	0	0	0	0	0	0
otu1276	0	0	0	0	0	0	0	0
otu1277	0	0	0	0	0	0	0	0
otu1278	0	0	0	0	0	0	0	0
otu1279	0	0	0	0	0	0	0	0
otu1280	0	0	0	0	0	0	0	0
otu1281	0	0	0	0	0	0	0	0
otu1282	0	0	0	0	0	0	0	0
otu1283	0	0	0	0	0	0	0	0
otu1284	0	0	0	0	0	0	0	0
otu1285	0	0	0	0	0	0	0	0
otu1286	0	0	0	0	0	0	0	0
otu1287	0	0	0	0	0	0	0	0
otu1288	0	0	0	0	0	0	0	0
otu1289	0	0	0	0	0	1	0	0
otu1290	0	0	1	0	0	0	0	0
otu1291	0	0	0	0	0	0	0	0
otu1292	0	0	0	0	0	0	0	0
otu1293	0	0	0	0	0	0	0	0
otu1294	0	0	0	0	0	0	0	0
otu1295	0	0	0	0	0	0	0	0
otu1296	0	0	0	0	0	0	0	0
otu1297	0	0	0	0	0	0	0	0
otu1298	0	0	0	0	0	0	0	0
otu1299	0	0	0	0	0	0	0	0
otu1300	0	0	0	0	0	0	0	0
otu1301	0	0	0	0	0	0	0	0
otu1302	0	0	0	0	0	0	0	0
otu1303	0	0	0	0	0	0	0	0
otu1304	0	0	0	0	0	0	0	0
otu1305	0	0	0	0	0	0	0	0
otu1306	0	0	0	0	0	0	0	0
otu1307	0	0	0	0	0	0	0	0
otu1308	0	0	0	0	0	0	0	0
otu1309	0	0	0	0	0	0	0	0
otu1310	0	0	0	0	0	0	0	0
otu1311	0	0	0	0	0	0	0	0
otu1312	0	0	0	0	0	0	0	0
otu1313	0	0	0	0	0	0	0	0
otu1314	0	0	0	0	0	0	0	0
otu1315	0	0	1	0	0	0	0	0
otu1316	0	0	0	0	0	0	0	0
otu1317	0	0	0	0	0	1	0	0
otu1318	0	0	0	0	0	0	0	0
otu1319	0	0	0	0	0	0	0	0
otu1320	0	0	0	0	0	0	0	0
otu1321	0	0	0	0	0	0	0	0
otu1322	0	1	0	0	0	0	0	0
otu1323	0	0	0	0	0	0	0	0
otu1324	0	1	0	0	0	0	0	0
otu1325	0	0	0	0	0	0	0	0
otu1326	0	0	0	1	0	0	0	0
otu1327	0	0	0	0	0	0	0	0
otu1328	0	0	0	0	0	0	0	0
otu1329	0	0	0	0	0	0	0	0
otu1330	0	0	0	0	0	0	0	0
otu1331	0	0	0	0	0	0	0	0
otu1332	0	2	0	0	0	0	0	0
otu1333	0	0	0	0	0	0	0	0
otu1334	0	0	0	0	0	0	0	0
otu1335	0	0	0	0	0	0	0	0
otu1336	0	1	0	0	0	0	0	0
otu1337	0	23	52	73	1	5	0	3
otu1338	0	0	0	0	0	0	0	0
otu1339	0	0	0	0	0	0	0	0
otu1340	0	0	0	0	0	0	0	0
otu1341	0	0	0	0	0	0	0	0
otu1342	0	0	0	0	0	0	0	0
otu1343	0	0	0	0	0	0	0	0
otu1344	3	0	137	1	1	9	0	35
otu1345	0	0	0	0	0	0	0	0
otu1346	1	0	0	0	1	0	0	0
otu1347	0	0	0	0	0	0	0	0
otu1348	0	0	0	0	0	0	2	0
otu1349	0	0	0	0	0	0	1	0
otu1350	0	0	0	0	0	1	0	0
otu1351	0	0	0	0	0	0	0	0
otu1352	0	0	0	0	0	0	0	0
otu1353	0	0	0	0	0	0	0	0
otu1354	0	0	0	0	0	0	0	0
otu1355	0	0	0	0	0	0	0	0
otu1356	0	0	0	0	0	0	0	0
otu1357	0	0	0	0	0	0	0	0
otu1358	0	0	0	0	0	0	0	0
otu1359	0	0	0	0	0	0	0	0
otu1360	0	0	0	0	0	0	0	0
otu1361	0	0	0	0	0	0	0	0
otu1362	0	0	0	0	0	0	0	0
otu1363	0	0	0	0	0	0	0	0
otu1364	0	0	0	0	0	0	0	0
otu1365	0	2	0	0	0	0	0	0
otu1366	0	0	0	0	0	0	0	0
otu1367	0	0	0	0	0	0	0	0
otu1368	0	0	0	0	0	0	0	0
otu1369	0	0	0	0	0	0	0	0
otu1370	0	0	0	0	0	0	0	0
otu1371	0	0	0	0	0	0	0	0
otu1372	0	0	0	0	0	0	0	0
otu1373	0	0	0	0	0	0	0	0
otu1374	0	0	0	0	0	0	0	0
otu1375	0	0	0	1	0	0	0	0
otu1376	0	0	0	0	0	0	0	0
otu1377	0	0	0	0	0	0	0	0
otu1378	0	0	0	0	0	0	0	0
otu1379	0	0	0	0	0	0	0	0
otu1380	0	0	0	0	0	0	0	0
otu1381	0	0	0	0	0	0	0	0
otu1382	0	0	0	0	0	0	0	0
otu1383	0	0	0	0	0	0	0	0
otu1384	0	0	0	0	0	0	0	0
otu1385	0	0	0	1	0	0	0	0
otu1386	0	1	0	0	0	0	0	0
otu1387	0	0	0	0	0	0	0	0
otu1388	0	1	0	0	0	0	0	0
otu1389	0	0	0	0	0	0	0	0
otu1390	0	0	0	0	0	0	0	0
otu1391	0	1	0	0	0	0	0	0
otu1392	0	0	0	0	0	0	0	0
otu1393	0	0	0	0	0	0	0	0
otu1394	0	0	0	0	0	0	0	0
otu1395	0	0	0	0	0	0	0	0
otu1396	0	0	0	0	0	0	1	0
otu1397	0	0	0	0	0	0	0	0
otu1398	0	0	0	0	0	0	0	0
otu1399	0	0	0	0	0	0	0	0
otu1400	0	0	0	0	0	0	0	0
otu1401	0	0	0	0	0	0	0	0
otu1402	0	0	0	0	0	0	0	0
otu1403	0	0	0	0	0	0	0	0
otu1404	0	0	0	0	0	0	0	0
otu1405	0	0	0	0	0	0	0	0
otu1406	0	1	0	0	0	0	0	0
otu1407	0	0	0	0	0	0	0	0
otu1408	0	0	0	0	0	0	0	0
otu1409	0	0	0	0	0	0	0	0
otu1410	0	0	0	0	0	0	0	0
otu1411	0	3	2	6	0	0	0	0
otu1412	0	0	0	0	0	0	0	0
otu1413	0	0	0	0	0	0	0	0
otu1414	0	0	0	0	0	0	0	0
otu1415	0	0	1	0	0	0	0	0
otu1416	0	0	0	0	0	0	0	0
otu1417	0	1	0	0	0	0	0	0
otu1418	0	0	0	0	0	0	0	0
otu1419	0	0	0	0	0	0	0	0
otu1420	0	0	0	0	0	0	0	0
otu1421	0	0	0	0	0	0	0	0
otu1422	0	0	0	0	0	0	0	0
otu1423	0	0	0	0	0	0	0	0
otu1424	0	1	0	0	0	0	0	0
otu1425	0	0	0	0	0	0	0	0
otu1426	0	0	0	0	0	0	0	0
otu1427	0	0	0	0	0	0	0	0
otu1428	0	1	0	3	0	1	0	0
otu1429	0	0	0	0	0	0	0	0
otu1430	0	0	0	0	0	0	0	0
otu1431	0	0	0	0	0	0	0	0
otu1432	0	0	0	0	0	0	0	0
otu1433	0	1	0	0	0	0	0	0
otu1434	0	0	0	0	0	0	0	0
otu1435	0	0	0	0	0	0	0	0
otu1436	0	0	1	0	0	0	0	0
otu1437	0	0	0	0	0	0	0	0
otu1438	0	0	0	0	0	0	0	0
otu1439	0	0	0	0	0	0	0	0
otu1440	0	0	0	0	0	0	0	0
otu1441	0	0	0	0	0	0	0	0
otu1442	0	1	0	0	0	0	0	0
otu1443	0	0	0	0	0	0	0	0
otu1444	0	0	0	0	0	0	0	0
otu1445	0	0	0	0	0	0	0	0
otu1446	0	0	0	0	0	0	0	0
otu1447	0	0	0	0	0	0	0	0
otu1448	0	0	0	0	0	0	0	0
otu1449	0	0	0	0	0	0	0	0
otu1450	0	0	0	0	0	0	0	0
otu1451	0	0	0	0	0	0	0	0
otu1452	0	0	0	0	0	0	0	0
otu1453	0	0	0	0	0	0	1	0
otu1454	0	0	0	0	0	0	0	0
otu1455	0	0	0	0	0	0	0	0
otu1456	0	0	0	0	0	0	0	0
otu1457	0	0	0	0	0	0	0	0
otu1458	0	0	0	0	0	0	0	0
otu1459	0	0	0	0	0	0	0	0
otu1460	0	0	0	0	0	0	0	0
otu1461	0	0	0	0	0	0	0	0
otu1462	0	0	0	0	0	0	0	0
otu1463	0	0	0	0	0	0	0	0
otu1464	2	9	41	5	4	0	0	0
otu1465	0	0	0	0	0	0	0	0
otu1466	0	0	0	0	0	0	0	0
otu1467	0	0	0	0	0	0	0	0
otu1468	0	0	0	0	0	0	0	0
otu1469	0	2	0	1	0	0	0	0
otu1470	0	0	0	0	0	0	0	0
otu1471	0	0	0	0	0	2	2	3
otu1472	0	1	2	1	1	0	0	0
otu1473	0	0	0	0	0	0	0	0
otu1474	0	0	0	0	0	0	1	0
otu1475	1	0	0	0	0	0	0	1
otu1476	0	0	0	0	0	0	0	0
otu1477	0	0	0	0	0	0	0	0
otu1478	0	0	0	0	0	0	0	0
otu1479	0	0	0	0	0	0	0	0
otu1480	0	0	0	0	0	0	0	0
otu1481	0	1	0	0	0	0	0	0
otu1482	0	0	0	0	0	0	0	0
otu1483	0	0	0	0	0	0	0	0
otu1484	0	0	0	0	0	0	0	0
otu1485	0	0	0	0	0	0	0	0
otu1486	0	0	0	2	0	0	0	0
otu1487	0	0	0	0	0	0	0	0
otu1488	0	0	0	0	0	0	0	0
otu1489	0	0	0	0	0	0	0	0
otu1490	0	0	0	0	0	1	0	0
otu1491	0	1	0	0	0	0	0	0
otu1492	0	0	0	0	0	0	0	0
otu1493	0	0	0	0	0	0	0	0
otu1494	0	0	0	0	0	0	0	1
otu1495	0	0	0	0	0	0	0	0
otu1496	0	0	0	0	0	0	0	0
otu1497	0	0	0	0	0	1	0	0
otu1498	0	0	0	0	0	0	0	0
otu1499	0	0	0	0	0	0	0	0
otu1500	0	0	0	0	0	0	0	0
otu1501	0	0	0	0	0	0	0	0
otu1502	0	0	0	0	0	0	0	0
otu1503	0	0	0	0	0	1	0	0
otu1504	0	0	0	0	0	0	0	0
otu1505	0	0	0	0	0	0	0	0
otu1506	0	0	0	0	0	0	0	0
otu1507	0	0	0	0	0	0	0	0
otu1508	0	0	0	0	0	0	0	0
otu1509	0	0	0	0	0	0	0	0
otu1510	0	0	0	0	0	0	0	0
otu1511	0	1	0	0	1	0	0	0
otu1512	0	2	1	0	0	1	0	0
otu1513	0	0	0	0	0	0	0	0
otu1514	0	0	0	0	0	0	0	0
otu1515	0	0	0	2	0	0	0	0
otu1516	0	0	0	0	0	0	1	0
otu1517	0	0	0	0	0	0	0	0
otu1518	0	0	0	0	0	0	0	0
otu1519	0	0	0	0	0	0	0	0
otu1520	0	0	0	0	0	0	0	0
otu1521	0	0	0	0	0	0	0	0
otu1522	0	0	0	0	0	0	0	0
otu1523	0	0	0	0	0	0	0	0
otu1524	0	0	0	0	0	0	0	0
otu1525	0	0	0	0	0	0	0	0
otu1526	0	0	0	0	0	0	0	0
otu1527	0	0	0	0	0	0	0	0
otu1528	0	0	0	0	0	0	0	0
otu1529	0	0	0	0	0	0	0	0
otu1530	2	25	5	336	14	0	2	1
otu1531	0	2	0	7	0	0	0	4
otu1532	0	1	0	1	0	0	0	0
otu1533	0	0	0	1	1	1	1	0
otu1534	0	0	0	0	0	0	0	0
otu1535	0	0	0	0	0	0	0	0
otu1536	0	0	0	0	0	0	0	0
otu1537	0	0	0	0	0	0	0	0
otu1538	0	0	0	0	0	0	0	0
otu1539	0	0	0	0	0	0	0	0
otu1540	0	0	0	0	0	0	0	0
otu1541	0	0	0	0	0	0	0	0
otu1542	0	0	0	0	0	0	0	0
otu1543	0	0	0	0	0	0	0	0
otu1544	0	0	0	0	0	0	0	0
otu1545	0	0	0	0	0	0	0	0
otu1546	0	0	0	0	0	0	0	0
otu1547	0	0	0	0	0	0	0	0
otu1548	0	0	0	0	0	0	0	0
otu1549	0	0	0	0	0	0	0	0
otu1550	0	9	8	8	4	5	0	1
otu1551	0	0	0	2	0	0	0	2
otu1552	0	0	0	0	0	0	0	0
otu1553	0	0	0	0	0	0	0	0
otu1554	0	0	0	0	0	0	1	0

## Sheet: hydra_15
otu_id	15weeksA1	15weeksA2	15weeksA4	15weeksA6	adult1	adult2	adult3	adult4
otu0001	1	0	1	0	0	0	0	0
otu0002	0	0	0	0	0	0	0	0
otu0003	0	0	0	0	0	0	0	0
otu0004	1	0	0	0	0	0	0	0
otu0005	0	0	0	0	0	0	0	0
otu0006	0	0	0	0	0	0	0	0
otu0007	0	0	0	0	0	0	0	0
otu0008	0	0	0	0	0	0	0	0
otu0009	25	6	2	42	40	3	20	26
otu0010	0	0	0	0	0	0	0	0
otu0011	0	0	0	0	0	0	1	0
otu0012	0	0	0	0	0	0	0	0
otu0013	0	0	0	0	0	0	0	0
otu0014	0	0	0	0	0	0	0	0
otu0015	0	0	0	0	0	0	0	0
otu0016	0	0	0	0	0	0	0	0
otu0017	0	0	0	0	0	0	0	0
otu0018	0	0	0	0	0	0	0	0
otu0019	0	0	0	0	0	0	0	0
otu0020	0	0	0	0	0	0	0	0
otu0021	0	0	0	0	0	0	0	0
otu0022	0	0	0	0	0	0	0	0
otu0023	0	0	0	0	0	0	0	0
otu0024	0	0	0	0	0	0	0	0
otu0025	0	0	0	0	0	0	0	0
otu0026	0	0	0	0	0	0	0	0
otu0027	0	0	0	0	0	0	0	0
otu0028	0	0	0	0	0	0	0	0
otu0029	0	0	0	0	1	0	0	0
otu0030	0	0	0	0	0	0	0	0
otu0031	0	0	0	0	0	0	0	0
otu0032	0	0	0	0	0	0	0	0
otu0033	0	0	0	0	0	0	0	0
otu0034	0	0	0	0	0	0	0	0
otu0035	0	0	0	0	0	0	0	0
otu0036	235	0	0	84	113	18	7	97
otu0037	0	0	0	0	0	0	0	0
otu0038	0	0	0	1	0	0	0	0
otu0039	0	0	0	0	0	0	0	0
otu0040	0	0	0	0	0	0	0	0
otu0041	0	0	0	0	0	0	0	0
otu0042	0	0	0	0	0	0	1	0
otu0043	0	0	2	0	0	0	0	0
otu0044	0	0	0	0	0	0	0	0
otu0045	0	0	0	0	0	0	0	0
otu0046	0	0	0	0	0	0	0	0
otu0047	0	0	0	0	0	0	0	0
otu0048	0	0	0	1	0	0	0	0
otu0049	0	0	0	0	0	0	0	0
otu0050	0	0	0	0	0	0	0	0
otu0051	0	0	0	0	0	0	0	0
otu0052	0	0	0	0	0	0	0	0
otu0053	0	0	0	0	0	0	0	0
otu0054	0	0	0	0	0	0	0	0
otu0055	0	0	0	0	0	0	0	0
otu0056	0	0	0	0	0	0	0	0
otu0057	0	0	0	0	2	1	4	1
otu0058	0	0	0	0	0	0	0	0
otu0059	0	0	0	0	0	0	0	0
otu0060	0	0	0	0	0	0	0	0
otu0061	0	0	0	0	0	0	0	0
otu0062	0	0	0	0	0	0	0	0
otu0063	0	0	0	0	0	0	0	0
otu0064	0	0	0	0	0	0	0	0
otu0065	0	0	0	0	0	0	0	0
otu0066	0	0	0	0	0	0	0	0
otu0067	0	0	0	0	0	0	0	0
otu0068	0	0	0	0	0	0	0	0
otu0069	0	0	0	0	0	0	0	0
otu0070	0	0	0	0	0	0	0	0
otu0071	0	0	0	0	0	0	0	0
otu0072	0	0	0	0	0	0	0	0
otu0073	0	0	0	0	0	0	0	0
otu0074	24	2	2	8	7	9	6	4
otu0075	0	0	0	0	0	0	0	0
otu0076	0	0	0	0	0	0	0	0
otu0077	0	0	0	0	0	0	0	0
otu0078	0	0	0	0	0	0	0	0
otu0079	0	0	0	0	0	0	0	0
otu0080	0	0	0	0	0	0	0	0
otu0081	0	0	0	0	0	0	0	0
otu0082	0	0	0	0	0	0	0	0
otu0083	0	0	0	0	0	0	0	0
otu0084	0	0	0	0	0	0	0	0
otu0085	0	0	0	0	0	0	0	0
otu0086	0	0	0	0	0	0	0	0
otu0087	0	0	0	0	0	0	0	0
otu0088	0	0	0	0	0	0	0	0
otu0089	0	0	0	0	0	0	0	0
otu0090	0	0	0	0	0	0	0	0
otu0091	0	0	0	0	0	1	0	0
otu0092	0	0	0	0	0	0	1	0
otu0093	0	0	0	0	0	0	0	0
otu0094	0	0	0	0	0	0	0	0
otu0095	0	0	0	0	0	0	0	0
otu0096	0	0	0	0	0	0	0	0
otu0097	0	0	0	0	0	0	0	0
otu0098	0	0	0	0	0	0	0	0
otu0099	0	0	0	0	0	0	0	0
otu0100	0	0	0	0	0	0	0	0
otu0101	0	0	0	0	0	0	0	0
otu0102	0	0	0	0	0	0	0	0
otu0103	0	0	0	0	0	0	0	0
otu0104	0	0	0	0	0	0	0	0
otu0105	0	0	0	0	0	0	0	0
otu0106	0	0	0	0	0	0	0	0
otu0107	0	0	0	0	0	0	0	0
otu0108	0	0	0	0	0	0	0	0
otu0109	0	0	0	0	0	0	0	0
otu0110	0	0	0	0	0	0	0	0
otu0111	0	0	0	0	0	0	0	0
otu0112	0	0	0	0	0	0	0	0
otu0113	0	0	0	0	0	0	0	0
otu0114	0	0	0	0	0	0	0	0
otu0115	0	0	0	0	0	0	0	0
otu0116	0	0	0	2	0	0	0	0
otu0117	0	0	0	0	0	0	0	0
otu0118	0	0	0	0	0	0	0	0
otu0119	0	0	0	0	0	0	0	0
otu0120	0	0	0	0	0	0	0	0
otu0121	0	0	0	0	0	0	0	0
otu0122	0	0	0	0	0	0	0	0
otu0123	0	0	0	0	0	0	0	0
otu0124	0	0	0	0	0	0	0	0
otu0125	0	0	0	0	0	0	0	0
otu0126	0	0	0	0	0	0	0	0
otu0127	0	0	0	4	0	0	0	0
otu0128	0	0	0	0	0	0	1	0
otu0129	0	0	0	0	0	0	0	0
otu0130	0	0	0	0	0	0	0	0
otu0131	0	0	0	0	0	0	0	0
otu0132	0	0	0	0	0	0	0	0
otu0133	0	0	0	0	0	0	0	0
otu0134	0	0	0	0	0	0	0	0
otu0135	0	0	0	0	0	0	0	0
otu0136	0	0	0	0	0	0	0	0
otu0137	0	0	0	0	0	0	0	0
otu0138	0	0	0	0	0	0	0	0
otu0139	0	0	0	0	0	0	0	0
otu0140	0	0	0	1	0	0	0	0
otu0141	0	0	0	0	0	0	0	0
otu0142	0	0	0	0	0	0	0	0
otu0143	0	0	0	0	0	0	0	0
otu0144	0	0	0	0	0	0	0	0
otu0145	0	0	0	0	0	0	0	0
otu0146	0	0	0	0	0	0	0	0
otu0147	0	0	0	0	0	0	0	0
otu0148	0	0	0	0	0	0	0	0
otu0149	0	0	0	0	0	0	0	0
otu0150	0	1	1	1	2	2	3	0
otu0151	0	0	0	0	0	0	0	0
otu0152	0	0	0	0	0	0	0	0
otu0153	0	0	0	0	0	0	0	0
otu0154	0	0	0	0	0	0	0	0
otu0155	0	0	0	0	0	0	0	0
otu0156	0	0	0	0	0	0	0	0
otu0157	0	0	0	0	0	0	0	0
otu0158	0	0	0	0	0	0	0	0
otu0159	0	0	0	0	0	0	0	0
otu0160	0	0	0	0	0	0	0	0
otu0161	0	0	0	0	0	0	0	0
otu0162	1	1	0	0	0	0	0	0
otu0163	0	0	0	1	0	0	0	0
otu0164	0	0	0	0	0	0	0	0
otu0165	0	0	0	0	0	0	0	0
otu0166	0	0	0	10	0	0	1	0
otu0167	0	0	0	0	0	0	0	0
otu0168	0	0	0	0	0	0	0	0
otu0169	0	0	0	0	0	0	0	0
otu0170	0	0	0	0	0	0	0	0
otu0171	0	0	0	0	0	0	0	0
otu0172	0	0	0	0	0	0	0	0
otu0173	0	0	0	0	0	0	0	0
otu0174	0	0	0	0	0	0	0	0
otu0175	0	0	0	0	0	0	0	0
otu0176	0	0	0	0	0	0	0	0
otu0177	0	0	0	0	0	0	0	0
otu0178	0	0	0	0	9	3	8	2
otu0179	0	0	0	0	0	0	0	0
otu0180	0	0	0	0	0	0	0	0
otu0181	0	0	0	0	0	0	0	0
otu0182	0	0	0	0	0	0	0	0
otu0183	0	0	0	0	0	0	0	0
otu0184	0	0	0	0	0	0	0	0
otu0185	0	0	0	0	0	0	0	0
otu0186	0	0	0	0	0	0	0	0
otu0187	0	0	0	0	1	1	1	3
otu0188	1	0	0	0	0	0	0	0
otu0189	0	0	0	1	4	1	1	0
otu0190	0	0	0	0	0	0	0	0
otu0191	0	0	0	0	0	0	0	0
otu0192	0	0	0	0	0	0	0	0
otu0193	1	0	0	0	3	1	1	5
otu0194	0	0	0	0	0	0	0	0
otu0195	0	0	0	0	0	0	0	0
otu0196	0	0	0	0	0	0	0	0
otu0197	0	0	1	2	2	0	2	2
otu0198	0	0	0	0	0	0	0	0
otu0199	0	0	0	0	0	0	0	0
otu0200	0	0	0	0	0	0	0	0
otu0201	0	0	0	0	0	0	0	0
otu0202	0	0	0	0	0	0	0	0
otu0203	0	0	0	0	0	0	0	0
otu0204	0	0	0	0	0	0	0	0
otu0205	0	0	0	0	0	0	1	0
otu0206	0	0	0	0	0	0	0	0
otu0207	0	0	0	0	0	0	0	0
otu0208	0	0	0	0	0	0	0	1
otu0209	0	0	0	0	0	0	1	0
otu0210	0	0	0	0	0	0	1	0
otu0211	0	0	0	0	3	0	0	1
otu0212	0	0	0	1	0	0	0	0
otu0213	0	0	0	0	0	0	0	0
otu0214	0	0	0	0	0	0	0	0
otu0215	0	0	0	0	0	0	0	0
otu0216	0	0	0	0	0	0	0	0
otu0217	0	0	0	0	0	0	0	0
otu0218	0	0	0	0	0	0	0	0
otu0219	0	0	0	0	0	0	0	0
otu0220	0	0	0	0	0	0	0	0
otu0221	0	0	0	0	0	0	0	0
otu0222	0	0	0	0	0	0	0	0
otu0223	0	0	0	0	0	0	0	0
otu0224	0	0	0	0	0	0	0	0
otu0225	0	0	2	0	7	13	7	14
otu0226	0	0	0	0	0	0	0	0
otu0227	0	0	0	0	0	0	0	0
otu0228	0	0	0	0	0	0	1	0
otu0229	0	0	0	0	0	0	0	0
otu0230	0	0	1	0	0	0	0	0
otu0231	0	0	0	0	0	0	0	0
otu0232	0	0	0	0	0	0	0	0
otu0233	0	0	0	0	0	0	0	0
otu0234	0	0	0	0	0	0	0	0
otu0235	0	0	0	0	0	0	0	0
otu0236	0	0	0	0	0	0	0	0
otu0237	0	0	0	0	0	0	0	0
otu0238	0	0	0	0	0	0	0	0
otu0239	0	0	0	0	0	0	0	0
otu0240	0	0	0	0	0	0	0	0
otu0241	0	0	0	0	0	0	0	0
otu0242	0	0	0	0	0	0	0	0
otu0243	1	0	0	0	0	0	0	0
otu0244	0	0	0	0	0	0	0	0
otu0245	0	0	0	0	0	0	0	0
otu0246	0	0	0	0	0	0	0	0
otu0247	0	0	0	0	0	0	0	0
otu0248	0	0	0	0	0	0	0	0
otu0249	0	0	0	0	0	0	0	0
otu0250	0	0	0	0	0	0	0	0
otu0251	0	0	0	0	0	0	0	0
otu0252	0	0	0	0	0	0	0	0
otu0253	0	0	0	0	0	0	0	0
otu0254	0	0	0	0	0	0	0	0
otu0255	0	0	0	0	0	0	0	0
otu0256	0	0	0	0	0	0	0	0
otu0257	0	0	0	0	0	0	0	0
otu0258	0	0	0	0	0	0	0	0
otu0259	0	0	0	0	0	0	0	0
otu0260	0	0	0	0	0	0	0	0
otu0261	0	0	0	0	0	0	0	0
otu0262	0	0	0	0	0	1	1	0
otu0263	0	0	0	0	0	0	0	0
otu0264	0	0	0	0	0	0	0	0
otu0265	0	0	0	0	0	0	0	0
otu0266	1	3	0	0	2	0	0	0
otu0267	0	0	0	0	0	0	0	0
otu0268	0	0	0	0	0	0	0	0
otu0269	0	0	0	0	0	0	0	0
otu0270	0	0	0	0	0	0	0	0
otu0271	0	0	0	0	0	0	0	0
otu0272	0	0	0	0	0	0	0	0
otu0273	0	0	0	0	15	0	0	22
otu0274	0	0	0	2	0	0	0	0
otu0275	0	0	0	0	0	0	0	0
otu0276	0	0	0	0	0	0	0	0
otu0277	0	0	0	0	0	0	0	0
otu0278	0	0	0	0	2	0	0	0
otu0279	0	2	0	0	0	0	0	0
otu0280	0	0	0	0	0	0	0	0
otu0281	0	0	0	0	0	0	0	0
otu0282	0	0	0	0	0	1	0	0
otu0283	0	0	0	0	0	0	0	0
otu0284	0	0	0	0	0	0	0	0
otu0285	0	0	0	0	0	0	0	0
otu0286	0	0	0	0	0	0	0	0
otu0287	0	0	0	0	0	0	0	0
otu0288	0	0	0	0	1	0	0	0
otu0289	0	0	0	0	0	0	0	0
otu0290	0	0	0	0	0	0	0	0
otu0291	0	0	0	0	0	0	0	0
otu0292	0	0	0	0	0	0	0	0
otu0293	0	0	0	0	0	0	0	0
otu0294	0	0	0	0	0	0	0	0
otu0295	0	0	0	1	0	0	0	0
otu0296	0	0	0	0	0	0	1	0
otu0297	0	0	0	0	0	0	0	0
otu0298	14	28	12	17	2	3	4	10
otu0299	0	0	0	0	0	0	0	0
otu0300	0	0	0	2	0	0	0	0
otu0301	0	0	0	0	5	3	0	0
otu0302	0	0	0	0	0	0	0	0
otu0303	0	0	0	0	0	0	0	0
otu0304	0	0	0	0	0	0	0	0
otu0305	0	0	0	0	0	0	0	0
otu0306	0	0	0	0	0	0	0	0
otu0307	0	0	0	0	0	0	0	0
otu0308	0	0	0	0	0	0	1	0
otu0309	0	0	0	0	0	0	0	0
otu0310	0	0	0	0	0	0	0	0
otu0311	0	0	0	1	0	0	0	0
otu0312	0	0	1	4	1	3	9	4
otu0313	0	0	0	0	0	0	0	0
otu0314	0	0	0	0	0	0	0	0
otu0315	0	0	0	0	0	0	0	0
otu0316	0	0	0	0	0	0	0	0
otu0317	0	0	0	0	0	0	0	0
otu0318	0	0	0	0	0	0	0	0
otu0319	0	0	0	0	0	0	0	0
otu0320	0	0	0	0	0	0	1	0
otu0321	0	0	0	0	1	0	1	2
otu0322	0	0	1	0	0	0	0	0
otu0323	0	0	0	0	0	0	0	0
otu0324	0	0	0	0	0	0	0	0
otu0325	0	0	0	0	0	0	0	0
otu0326	0	0	0	0	0	0	0	0
otu0327	0	0	0	0	0	0	0	0
otu0328	0	0	0	0	0	0	0	0
otu0329	0	0	0	0	0	0	0	0
otu0330	0	0	0	0	0	0	0	0
otu0331	0	0	0	0	0	0	0	0
otu0332	0	0	0	0	0	0	0	0
otu0333	0	0	0	0	0	0	0	0
otu0334	0	0	0	0	0	0	0	0
otu0335	0	0	0	0	0	0	0	0
otu0336	0	0	0	0	0	0	0	0
otu0337	0	0	0	0	0	0	0	0
otu0338	0	0	0	0	1	0	0	0
otu0339	3	9	0	7	0	0	0	0
otu0340	0	0	0	0	0	0	0	0
otu0341	0	0	0	0	0	0	0	0
otu0342	0	0	0	0	0	0	0	0
otu0343	0	0	0	0	0	1	0	0
otu0344	0	0	0	0	0	0	0	0
otu0345	0	0	0	0	0	0	0	0
otu0346	0	0	0	0	0	0	0	0
otu0347	0	0	0	0	0	0	0	0
otu0348	0	0	0	0	0	0	0	0
otu0349	0	0	0	0	0	0	0	0
otu0350	0	0	4	0	0	0	0	0
otu0351	0	0	0	0	0	0	0	0
otu0352	0	0	0	0	0	0	0	0
otu0353	0	0	0	0	0	0	0	0
otu0354	0	0	0	1	0	0	0	0
otu0355	0	0	0	0	0	0	0	0
otu0356	0	0	0	0	0	0	0	0
otu0357	0	0	0	0	0	0	0	0
otu0358	0	0	0	0	0	0	0	0
otu0359	0	0	0	0	0	0	0	0
otu0360	0	0	0	0	0	0	0	0
otu0361	0	0	0	0	0	0	0	0
otu0362	0	0	0	0	0	1	0	0
otu0363	0	0	0	0	0	0	0	0
otu0364	0	0	0	0	0	0	0	0
otu0365	0	0	0	1	0	0	0	0
otu0366	0	0	0	0	0	0	0	0
otu0367	0	0	1	0	1	0	0	1
otu0368	0	0	0	0	0	0	0	0
otu0369	0	0	0	0	0	0	0	0
otu0370	0	0	0	0	0	0	0	0
otu0371	0	0	0	0	0	0	0	0
otu0372	0	0	0	0	0	0	0	0
otu0373	0	0	0	0	0	0	0	0
otu0374	0	0	0	0	0	0	0	0
otu0375	0	0	0	0	0	0	0	0
otu0376	0	0	0	0	0	0	0	0
otu0377	0	0	0	0	0	0	0	0
otu0378	0	0	0	0	0	0	0	0
otu0379	0	0	0	0	0	0	0	0
otu0380	0	0	0	0	0	0	0	0
otu0381	0	0	0	0	0	0	0	0
otu0382	0	0	0	0	0	0	0	0
otu0383	0	0	0	0	0	0	0	0
otu0384	0	0	0	0	0	0	0	0
otu0385	0	0	0	0	0	0	0	0
otu0386	0	0	0	0	0	0	0	0
otu0387	0	0	0	0	0	0	0	0
otu0388	0	0	0	0	0	0	0	0
otu0389	0	0	0	0	0	0	0	0
otu0390	0	0	0	0	0	0	0	0
otu0391	0	0	0	0	0	0	0	0
otu0392	0	0	0	0	0	0	0	0
otu0393	0	0	0	0	0	0	0	0
otu0394	0	0	0	0	0	0	0	0
otu0395	0	0	0	0	0	0	0	0
otu0396	0	0	0	0	6	0	0	0
otu0397	0	0	0	0	0	0	0	0
otu0398	0	0	1	0	0	0	0	0
otu0399	0	0	0	0	0	0	0	0
otu0400	0	0	0	0	0	0	0	0
otu0401	0	0	0	0	0	0	0	0
otu0402	0	0	0	0	0	0	0	0
otu0403	0	0	0	0	0	0	0	0
otu0404	0	0	0	0	0	0	0	0
otu0405	1	0	0	0	0	0	0	0
otu0406	0	0	0	0	0	0	0	0
otu0407	0	0	0	0	0	0	0	0
otu0408	0	0	0	0	0	0	0	0
otu0409	0	0	0	0	0	0	0	0
otu0410	0	0	0	0	0	0	0	0
otu0411	0	0	0	0	0	0	0	0
otu0412	0	0	0	0	0	0	0	0
otu0413	0	0	0	0	0	0	0	0
otu0414	0	0	0	0	0	0	0	0
otu0415	0	0	0	0	0	0	0	0
otu0416	0	0	0	0	0	0	0	0
otu0417	0	0	0	0	0	0	0	0
otu0418	0	0	0	0	0	0	0	0
otu0419	0	0	0	1	0	0	0	0
otu0420	0	0	0	0	0	0	1	0
otu0421	0	0	0	0	0	0	0	0
otu0422	0	0	0	0	0	0	0	0
otu0423	0	0	0	0	0	0	0	0
otu0424	0	0	0	0	0	0	0	0
otu0425	0	0	0	0	0	0	0	0
otu0426	0	0	0	0	0	0	0	0
otu0427	0	0	0	0	0	0	0	0
otu0428	0	0	0	0	0	0	0	0
otu0429	0	0	0	0	0	0	0	0
otu0430	0	0	0	0	0	0	0	0
otu0431	0	0	0	0	0	0	0	0
otu0432	0	0	0	0	0	0	0	0
otu0433	0	0	0	0	0	0	0	0
otu0434	0	0	0	0	0	0	0	0
otu0435	0	0	0	0	0	0	0	0
otu0436	0	0	0	0	0	0	0	0
otu0437	0	0	0	0	0	0	0	0
otu0438	0	0	0	0	0	0	0	0
otu0439	0	0	0	0	0	0	0	0
otu0440	0	0	0	0	0	0	0	0
otu0441	0	0	0	0	0	0	0	0
otu0442	0	0	0	0	0	0	0	0
otu0443	0	0	0	0	0	0	0	0
otu0444	0	0	0	0	0	0	0	0
otu0445	0	0	0	0	0	0	0	0
otu0446	0	0	0	1	1	0	0	0
otu0447	0	0	0	0	0	0	0	0
otu0448	0	0	0	0	0	0	0	0
otu0449	0	0	0	0	0	0	0	0
otu0450	0	0	0	0	0	0	0	0
otu0451	0	0	0	0	0	0	0	0
otu0452	0	0	0	0	0	0	0	0
otu0453	0	0	0	0	0	0	0	0
otu0454	0	0	0	0	1	0	0	0
otu0455	0	0	0	0	0	0	0	0
otu0456	0	0	0	0	0	0	0	0
otu0457	0	0	0	0	0	0	0	0
otu0458	0	0	0	0	0	0	0	0
otu0459	0	0	0	0	0	0	0	0
otu0460	0	0	0	0	0	0	0	0
otu0461	0	0	0	0	0	0	0	0
otu0462	0	0	0	0	0	0	0	0
otu0463	0	0	0	0	0	0	0	0
otu0464	0	0	0	0	0	0	0	0
otu0465	0	0	0	0	0	0	0	0
otu0466	0	0	0	0	0	0	0	0
otu0467	0	0	0	0	0	0	0	0
otu0468	0	0	0	0	0	0	0	0
otu0469	0	0	0	0	0	0	0	0
otu0470	0	0	0	0	0	0	0	0
otu0471	0	0	0	0	0	0	0	0
otu0472	0	0	0	0	0	0	0	0
otu0473	0	0	0	0	0	0	0	0
otu0474	0	0	0	0	0	0	0	0
otu0475	0	0	0	0	0	0	0	0
otu0476	0	0	0	0	0	0	0	0
otu0477	0	0	0	0	0	0	0	0
otu0478	0	0	0	0	0	0	0	0
otu0479	0	0	0	0	0	0	0	0
otu0480	0	0	0	0	0	0	0	0
otu0481	0	0	0	0	0	0	0	0
otu0482	0	0	0	0	0	0	0	0
otu0483	0	0	0	0	0	0	0	0
otu0484	0	0	0	0	0	0	0	0
otu0485	0	0	0	0	0	0	0	0
otu0486	0	0	0	0	0	0	0	0
otu0487	0	0	0	0	0	0	0	0
otu0488	0	0	0	0	0	0	0	0
otu0489	0	0	0	0	0	0	0	0
otu0490	0	0	0	0	0	0	0	0
otu0491	0	0	0	0	0	0	0	0
otu0492	0	0	0	0	0	0	1	0
otu0493	0	0	0	0	0	0	0	0
otu0494	0	0	0	0	0	0	0	0
otu0495	0	0	0	0	0	0	0	0
otu0496	0	0	0	0	0	0	0	0
otu0497	0	0	0	0	0	0	0	0
otu0498	0	0	0	0	0	0	0	0
otu0499	0	0	0	0	0	0	0	0
otu0500	0	0	0	0	0	0	0	0
otu0501	0	0	0	0	0	0	0	0
otu0502	0	0	0	0	0	0	0	0
otu0503	0	0	0	0	0	0	0	0
otu0504	0	0	0	0	1	0	0	0
otu0505	0	0	1	0	0	0	0	0
otu0506	0	0	0	0	0	0	0	0
otu0507	0	0	0	2	0	0	0	0
otu0508	0	0	0	0	0	0	0	0
otu0509	0	0	0	0	0	0	0	0
otu0510	0	0	0	0	0	0	0	0
otu0511	0	0	0	0	0	0	0	0
otu0512	0	0	0	0	0	0	0	0
otu0513	0	0	0	0	0	0	0	0
otu0514	0	0	0	0	0	0	0	0
otu0515	0	0	0	0	0	0	0	0
otu0516	0	0	0	0	0	0	1	0
otu0517	0	0	0	0	0	0	0	0
otu0518	0	0	0	0	0	0	0	0
otu0519	0	0	0	0	0	0	0	0
otu0520	0	0	0	0	0	0	0	0
otu0521	0	0	0	0	0	0	0	0
otu0522	0	0	0	0	0	0	0	0
otu0523	0	0	0	0	0	0	0	0
otu0524	0	0	0	0	0	0	0	0
otu0525	0	0	0	0	0	0	0	0
otu0526	0	0	0	0	0	0	0	0
otu0527	0	0	0	0	0	0	0	0
otu0528	0	0	0	0	0	0	0	0
otu0529	0	0	0	0	0	0	0	0
otu0530	0	0	0	0	0	0	0	0
otu0531	0	0	0	0	0	0	0	0
otu0532	0	0	0	0	0	0	0	0
otu0533	0	0	0	0	0	0	0	0
otu0534	0	0	0	0	0	0	0	0
otu0535	0	0	0	0	0	0	0	0
otu0536	0	0	0	2	0	0	0	0
otu0537	0	0	0	0	0	0	0	0
otu0538	0	0	0	0	0	0	0	0
otu0539	0	0	0	0	0	0	0	0
otu0540	0	0	0	0	0	0	0	0
otu0541	0	0	0	0	0	0	0	0
otu0542	0	0	0	0	0	0	0	0
otu0543	0	0	0	0	0	0	0	0
otu0544	0	0	0	0	0	0	0	0
otu0545	0	0	0	0	0	0	0	0
otu0546	0	0	0	0	0	0	0	0
otu0547	0	0	0	0	0	0	0	0
otu0548	0	0	0	0	0	0	0	0
otu0549	0	0	0	0	0	0	0	0
otu0550	0	0	0	0	0	0	0	0
otu0551	0	0	0	0	0	0	0	0
otu0552	0	0	0	0	0	0	0	0
otu0553	0	0	0	0	0	0	0	0
otu0554	0	0	0	0	0	0	0	0
otu0555	0	0	0	0	0	0	0	0
otu0556	0	0	0	0	0	0	0	0
otu0557	0	0	0	0	0	0	0	0
otu0558	0	0	0	0	0	0	0	0
otu0559	0	0	0	0	0	0	0	1
otu0560	0	0	0	0	0	0	0	0
otu0561	0	0	0	0	3	4	1	0
otu0562	0	0	0	0	0	0	0	0
otu0563	0	0	0	2	0	0	1	1
otu0564	0	0	0	0	0	0	0	0
otu0565	0	0	0	0	0	0	0	0
otu0566	0	0	0	0	0	0	0	0
otu0567	0	0	0	0	0	0	0	0
otu0568	0	0	0	0	0	0	0	0
otu0569	0	0	0	0	0	0	0	0
otu0570	0	0	0	0	0	1	0	0
otu0571	0	0	0	0	0	0	0	0
otu0572	0	0	0	0	0	0	0	0
otu0573	3	2	2	1	2	0	0	1
otu0574	0	0	0	0	0	0	0	0
otu0575	0	0	0	0	0	0	0	0
otu0576	0	0	0	0	0	0	0	0
otu0577	0	0	0	0	0	0	0	0
otu0578	0	0	0	0	0	0	0	0
otu0579	0	0	0	0	0	0	0	0
otu0580	0	0	0	0	0	0	0	0
otu0581	0	0	0	0	0	0	0	0
otu0582	0	0	0	0	0	0	0	0
otu0583	0	0	0	0	0	0	0	0
otu0584	0	0	0	0	0	0	0	0
otu0585	0	0	0	0	0	0	0	0
otu0586	0	0	0	0	0	0	0	0
otu0587	0	0	0	0	0	0	0	0
otu0588	0	0	0	0	0	0	0	0
otu0589	0	0	0	0	0	0	0	0
otu0590	0	0	0	0	0	0	0	0
otu0591	0	0	0	0	0	0	0	0
otu0592	0	0	0	0	0	0	0	0
otu0593	0	0	0	0	0	0	0	0
otu0594	0	0	0	0	0	0	0	0
otu0595	0	0	0	0	0	0	0	0
otu0596	0	0	0	0	0	0	0	0
otu0597	0	0	0	0	0	0	0	0
otu0598	0	0	0	0	0	0	0	0
otu0599	0	0	0	0	0	0	0	0
otu0600	0	0	0	1	0	0	0	0
otu0601	0	0	0	0	0	0	0	0
otu0602	0	0	0	1	0	0	0	0
otu0603	0	0	0	0	0	0	0	0
otu0604	0	0	0	0	0	0	0	0
otu0605	0	0	0	0	0	0	0	0
otu0606	0	0	0	0	0	0	0	0
otu0607	0	0	0	0	0	0	0	0
otu0608	0	0	0	0	0	0	0	0
otu0609	0	0	0	0	0	0	0	0
otu0610	0	0	0	0	0	0	0	0
otu0611	0	0	0	0	0	0	0	0
otu0612	0	0	0	0	0	0	0	0
otu0613	0	0	0	0	0	0	0	0
otu0614	0	0	0	0	1	0	0	0
otu0615	0	0	0	0	0	0	0	0
otu0616	0	0	0	0	0	0	0	0
otu0617	0	0	0	0	0	0	0	0
otu0618	0	0	0	0	0	0	0	0
otu0619	0	0	0	0	0	0	0	0
otu0620	0	0	0	0	0	0	0	0
otu0621	0	0	0	0	0	0	0	0
otu0622	0	0	0	0	0	0	0	0
otu0623	0	0	0	0	0	0	0	0
otu0624	0	0	0	0	0	0	0	0
otu0625	0	0	0	0	0	0	0	0
otu0626	0	0	0	0	0	0	0	0
otu0627	0	0	0	0	0	0	0	0
otu0628	0	0	0	0	0	0	0	0
otu0629	0	0	0	0	0	0	0	0
otu0630	0	0	0	0	0	0	0	0
otu0631	0	0	0	0	0	0	0	0
otu0632	0	0	0	0	0	0	0	0
otu0633	0	0	0	0	0	0	0	0
otu0634	0	0	0	0	0	0	0	0
otu0635	0	0	0	0	0	0	0	0
otu0636	0	0	0	0	0	0	0	0
otu0637	0	0	0	0	0	0	0	0
otu0638	0	0	0	0	0	0	0	0
otu0639	0	0	0	0	0	0	0	0
otu0640	0	0	0	0	0	0	0	0
otu0641	0	0	0	0	0	0	0	0
otu0642	0	0	0	0	0	0	0	0
otu0643	0	0	0	0	0	0	0	0
otu0644	0	0	0	0	0	0	0	0
otu0645	0	0	0	40	0	0	0	0
otu0646	0	0	0	0	0	0	0	0
otu0647	0	0	0	0	0	0	0	0
otu0648	0	0	0	0	0	0	0	0
otu0649	0	0	0	0	0	0	0	0
otu0650	0	0	0	0	0	0	0	0
otu0651	0	0	0	0	0	0	0	0
otu0652	0	0	0	0	0	0	0	0
otu0653	0	0	0	0	0	0	0	0
otu0654	0	0	0	0	0	0	0	0
otu0655	0	0	0	0	0	0	0	0
otu0656	0	1	0	0	0	0	0	0
otu0657	0	0	0	0	0	0	0	0
otu0658	0	0	1	0	0	0	0	0
otu0659	0	0	0	0	0	0	0	0
otu0660	0	0	0	0	0	0	0	0
otu0661	0	0	0	0	0	0	0	0
otu0662	0	0	0	0	0	0	0	0
otu0663	1438	1695	1762	812	1280	1349	1524	1257
otu0664	0	0	0	2	0	0	0	0
otu0665	0	0	0	0	0	0	0	0
otu0666	0	0	0	1	0	0	0	0
otu0667	0	0	0	0	0	0	0	0
otu0668	0	0	0	0	0	0	0	0
otu0669	0	0	0	0	0	0	0	0
otu0670	0	0	0	0	0	0	0	0
otu0671	0	0	0	0	0	0	0	0
otu0672	0	0	0	0	0	0	0	0
otu0673	0	0	0	0	0	0	0	0
otu0674	0	0	0	0	0	0	0	0
otu0675	0	0	0	0	2	0	3	3
otu0676	0	0	0	0	0	0	0	0
otu0677	0	0	0	0	0	0	0	0
otu0678	0	0	0	0	0	0	0	0
otu0679	0	0	0	0	0	0	0	0
otu0680	0	0	0	0	0	0	0	0
otu0681	0	0	0	0	0	0	0	0
otu0682	0	0	0	0	0	0	0	0
otu0683	0	0	0	0	0	0	0	0
otu0684	0	0	0	0	0	0	0	0
otu0685	0	0	0	0	0	0	0	0
otu0686	2	2	6	17	2	2	0	2
otu0687	2	3	7	51	4	2	4	12
otu0688	0	0	0	0	0	0	0	0
otu0689	0	0	0	0	0	0	0	0
otu0690	0	0	0	0	0	0	0	0
otu0691	1	0	0	0	0	0	0	0
otu0692	0	0	0	0	0	0	0	0
otu0693	0	0	0	0	0	0	0	0
otu0694	0	0	0	0	0	0	0	0
otu0695	0	0	0	0	0	0	0	0
otu0696	0	0	0	0	0	0	0	0
otu0697	1	0	0	0	0	0	0	0
otu0698	0	0	0	0	0	0	0	0
otu0699	0	0	0	0	0	0	0	0
otu0700	0	0	0	0	0	0	0	0
otu0701	0	0	0	0	0	0	0	0
otu0702	0	0	0	0	0	0	0	0
otu0703	0	0	0	0	0	0	0	0
otu0704	0	0	0	0	0	0	0	0
otu0705	0	0	0	0	0	0	0	0
otu0706	0	0	0	0	0	0	0	0
otu0707	0	0	0	0	0	0	0	0
otu0708	0	0	0	0	0	0	0	0
otu0709	0	0	0	0	0	0	0	0
otu0710	0	0	0	0	0	0	0	0
otu0711	0	0	0	0	0	0	0	0
otu0712	0	0	0	0	0	0	0	0
otu0713	0	0	0	0	0	0	0	0
otu0714	0	0	0	0	0	0	0	0
otu0715	0	0	0	0	0	0	0	0
otu0716	0	0	0	0	0	0	0	0
otu0717	0	0	0	0	0	0	0	0
otu0718	0	0	0	0	0	0	0	0
otu0719	0	0	0	0	1	0	0	0
otu0720	6	1	18	190	23	20	96	55
otu0721	0	0	0	0	0	0	0	0
otu0722	0	0	0	0	0	0	0	0
otu0723	0	0	0	0	0	0	0	0
otu0724	0	0	0	0	0	0	0	0
otu0725	0	0	0	0	0	0	0	0
otu0726	0	0	0	0	0	0	0	0
otu0727	0	0	0	0	0	0	0	0
otu0728	0	0	0	0	0	0	0	0
otu0729	0	0	0	0	0	0	0	0
otu0730	0	0	0	0	3	0	0	0
otu0731	0	0	0	0	6	2	1	2
otu0732	0	0	0	0	1	0	0	0
otu0733	0	0	0	0	0	0	0	0
otu0734	0	0	0	0	0	0	0	0
otu0735	0	0	0	0	0	0	0	0
otu0736	0	0	0	0	0	0	0	0
otu0737	0	0	0	0	0	0	0	0
otu0738	0	0	0	0	0	0	0	0
otu0739	0	0	0	0	1	0	0	0
otu0740	0	0	1	0	0	0	0	0
otu0741	0	0	0	0	0	0	0	0
otu0742	0	0	0	0	0	0	0	0
otu0743	0	0	0	0	0	0	0	0
otu0744	0	0	0	0	0	0	0	0
otu0745	0	0	0	0	0	0	0	0
otu0746	0	0	0	0	0	0	0	0
otu0747	0	0	0	1	0	0	0	0
otu0748	0	0	0	0	0	0	0	0
otu0749	0	0	0	0	0	0	0	0
otu0750	0	0	0	0	0	1	0	0
otu0751	0	0	0	0	0	0	0	0
otu0752	0	0	0	1	0	0	0	0
otu0753	0	0	0	0	0	0	0	0
otu0754	0	0	0	0	0	0	0	0
otu0755	0	0	0	0	0	0	0	0
otu0756	0	0	0	0	0	0	0	0
otu0757	0	0	0	0	0	0	0	0
otu0758	0	0	0	0	0	0	0	0
otu0759	0	0	0	0	0	0	0	0
otu0760	0	0	0	0	0	0	0	0
otu0761	0	0	0	0	0	0	0	0
otu0762	0	0	0	0	0	0	0	0
otu0763	0	0	0	1	0	0	0	0
otu0764	0	0	0	0	0	0	0	0
otu0765	0	0	0	0	0	0	0	0
otu0766	0	0	0	0	0	0	0	0
otu0767	0	0	0	0	0	0	0	0
otu0768	0	0	0	0	0	0	0	0
otu0769	0	0	0	0	0	0	0	0
otu0770	0	0	0	0	0	0	0	0
otu0771	0	0	0	0	0	0	0	0
otu0772	0	0	0	0	0	0	0	0
otu0773	0	0	0	0	0	0	1	0
otu0774	0	0	0	0	0	0	0	0
otu0775	0	0	0	0	0	0	0	0
otu0776	0	0	0	0	0	0	0	0
otu0777	0	0	0	0	0	0	0	0
otu0778	0	0	0	0	0	0	0	0
otu0779	0	0	0	0	0	0	0	0
otu0780	0	0	0	0	0	0	0	0
otu0781	0	0	0	0	0	0	0	0
otu0782	0	0	0	0	0	0	0	0
otu0783	0	0	0	0	0	0	0	0
otu0784	0	0	0	0	0	0	0	0
otu0785	0	0	0	0	1	0	0	0
otu0786	0	0	0	0	0	0	0	0
otu0787	0	0	0	0	0	0	0	0
otu0788	0	0	0	0	0	0	0	1
otu0789	0	0	0	0	0	0	0	0
otu0790	0	0	0	0	0	0	0	0
otu0791	0	0	0	0	0	0	0	0
otu0792	0	0	0	0	0	0	0	0
otu0793	0	0	0	0	0	1	0	0
otu0794	0	0	0	0	0	0	0	0
otu0795	0	0	0	0	0	0	0	0
otu0796	0	0	0	0	0	0	0	0
otu0797	0	0	0	0	0	0	0	0
otu0798	0	0	0	0	0	0	0	0
otu0799	0	0	0	0	0	0	0	0
otu0800	0	0	0	0	2	2	1	3
otu0801	0	0	0	0	0	0	0	0
otu0802	0	0	0	0	0	0	0	0
otu0803	0	0	0	0	0	0	0	0
otu0804	1	0	0	0	0	0	0	0
otu0805	0	0	0	0	0	0	0	0
otu0806	0	0	0	0	0	0	0	0
otu0807	0	0	0	0	0	0	0	0
otu0808	0	0	0	0	0	0	0	0
otu0809	0	0	0	0	0	0	0	0
otu0810	0	0	0	0	0	0	0	0
otu0811	0	0	0	0	0	0	0	0
otu0812	0	0	0	0	1	0	0	0
otu0813	0	0	0	0	0	0	0	0
otu0814	0	0	0	0	0	0	0	0
otu0815	0	0	0	0	0	0	0	0
otu0816	0	0	0	0	1	0	0	0
otu0817	0	0	0	0	0	0	0	0
otu0818	0	0	0	0	0	0	0	0
otu0819	0	0	0	0	0	0	0	0
otu0820	0	0	0	0	0	0	0	0
otu0821	0	0	0	0	0	0	0	0
otu0822	0	0	0	0	0	0	0	1
otu0823	0	0	0	0	0	0	0	0
otu0824	0	0	0	0	0	0	0	0
otu0825	0	0	0	0	0	0	0	0
otu0826	0	0	0	0	0	0	0	0
otu0827	0	0	0	0	0	0	0	0
otu0828	0	0	0	0	0	0	0	0
otu0829	0	0	0	0	0	0	0	0
otu0830	0	0	0	0	0	0	0	0
otu0831	0	0	0	0	0	0	0	0
otu0832	0	0	0	0	0	0	0	0
otu0833	0	0	0	0	0	0	0	1
otu0834	0	0	0	0	0	0	0	0
otu0835	0	0	0	0	0	0	0	1
otu0836	0	0	0	0	0	0	0	0
otu0837	0	0	0	0	0	0	0	0
otu0838	0	0	0	0	0	0	0	0
otu0839	0	0	0	0	0	0	0	0
otu0840	0	0	0	0	0	0	0	0
otu0841	0	0	0	0	0	0	0	0
otu0842	0	0	0	0	0	0	0	0
otu0843	0	0	0	0	0	0	0	0
otu0844	0	0	0	0	3	0	0	0
otu0845	0	0	0	0	0	0	0	0
otu0846	0	0	0	0	0	0	0	0
otu0847	0	0	0	0	0	0	0	0
otu0848	0	0	0	0	0	0	0	0
otu0849	0	0	0	0	0	0	0	0
otu0850	3	1	0	5	1	0	0	0
otu0851	0	0	0	0	0	0	0	0
otu0852	12	7	6	47	0	0	0	0
otu0853	0	0	0	0	0	0	0	0
otu0854	0	0	0	0	0	0	0	0
otu0855	0	0	0	0	0	0	0	0
otu0856	0	0	0	0	0	0	0	0
otu0857	0	0	0	0	0	0	0	0
otu0858	0	0	0	0	0	0	0	0
otu0859	0	0	0	0	0	0	0	0
otu0860	0	0	0	0	0	0	0	0
otu0861	0	0	0	1	0	0	0	0
otu0862	0	0	0	0	0	0	0	0
otu0863	0	0	0	1	0	0	0	0
otu0864	2	1	0	0	0	0	1	0
otu0865	0	0	0	0	0	0	0	0
otu0866	0	1	2	5	0	0	0	0
otu0867	1	2	2	2	10	4	10	20
otu0868	0	0	0	0	0	0	0	0
otu0869	0	0	0	0	0	0	0	0
otu0870	0	0	0	0	0	0	0	0
otu0871	0	0	0	0	0	0	0	0
otu0872	0	0	0	0	0	0	0	0
otu0873	0	0	0	0	0	0	0	0
otu0874	0	0	0	0	0	0	0	0
otu0875	0	0	0	0	0	0	0	0
otu0876	0	0	0	0	0	0	0	0
otu0877	0	0	0	0	0	0	0	0
otu0878	0	0	0	0	0	0	0	0
otu0879	0	0	0	0	0	0	0	0
otu0880	0	0	0	0	0	0	0	0
otu0881	0	0	0	0	0	0	0	0
otu0882	0	0	0	0	0	0	0	0
otu0883	0	0	0	0	0	0	0	0
otu0884	0	0	0	0	0	0	0	0
otu0885	0	0	0	0	0	0	0	0
otu0886	0	0	0	0	0	0	0	0
otu0887	0	0	0	0	0	0	0	0
otu0888	0	0	0	0	0	0	0	0
otu0889	0	0	0	0	0	0	0	0
otu0890	0	0	1	0	0	0	0	0
otu0891	0	0	0	0	0	0	0	0
otu0892	0	0	0	0	0	0	0	0
otu0893	0	0	0	0	0	0	0	0
otu0894	0	0	0	0	0	0	0	0
otu0895	0	0	0	0	0	0	0	0
otu0896	2	0	0	1	0	0	0	2
otu0897	0	0	0	1	0	0	0	0
otu0898	0	0	0	0	0	0	0	0
otu0899	0	0	0	0	0	0	0	0
otu0900	0	0	0	0	0	0	0	0
otu0901	0	0	0	0	0	0	0	0
otu0902	0	0	0	0	0	0	0	0
otu0903	0	0	0	0	0	0	0	0
otu0904	0	0	0	0	0	0	0	0
otu0905	0	0	0	0	0	0	0	0
otu0906	0	0	0	0	0	0	0	0
otu0907	1	1	0	2	0	0	0	0
otu0908	0	0	0	0	0	0	0	0
otu0909	0	0	0	0	0	0	0	0
otu0910	0	0	0	0	0	0	0	0
otu0911	0	0	0	0	0	0	0	0
otu0912	0	0	0	0	0	0	0	0
otu0913	0	0	0	0	0	0	0	0
otu0914	0	0	0	0	0	0	0	0
otu0915	0	0	0	0	0	0	0	0
otu0916	0	0	0	0	1	0	0	0
otu0917	0	0	0	0	1	0	0	0
otu0918	0	0	0	0	0	0	0	0
otu0919	0	0	0	0	4	2	2	7
otu0920	0	0	0	0	0	0	0	0
otu0921	0	0	0	0	0	0	0	0
otu0922	0	0	0	0	0	0	0	0
otu0923	0	0	1	0	0	0	0	0
otu0924	0	0	0	0	0	0	0	0
otu0925	0	0	0	0	0	0	0	0
otu0926	0	0	0	0	0	0	0	0
otu0927	0	0	0	0	0	0	0	0
otu0928	0	0	0	0	0	0	0	0
otu0929	0	0	0	0	0	0	0	0
otu0930	0	0	0	0	0	0	0	0
otu0931	0	0	0	0	0	0	0	0
otu0932	0	0	0	0	0	0	0	0
otu0933	0	0	0	0	0	0	0	0
otu0934	0	0	0	0	0	0	0	0
otu0935	0	2	2	0	0	0	1	3
otu0936	0	0	0	0	0	0	0	0
otu0937	0	0	0	0	0	0	0	0
otu0938	0	0	0	0	0	0	0	0
otu0939	0	0	0	0	0	0	0	0
otu0940	0	0	0	0	0	0	0	0
otu0941	0	0	0	1	0	0	0	0
otu0942	0	0	0	0	0	0	0	0
otu0943	0	0	0	0	0	0	0	0
otu0944	0	0	0	0	0	0	0	0
otu0945	0	0	0	0	0	0	0	0
otu0946	0	0	0	0	0	0	0	0
otu0947	0	0	1	0	0	0	0	0
otu0948	0	0	0	0	0	0	0	0
otu0949	0	0	0	0	0	0	0	0
otu0950	0	0	0	0	0	0	0	0
otu0951	0	0	0	0	0	0	0	0
otu0952	0	0	0	0	0	0	0	0
otu0953	0	0	0	0	0	0	0	0
otu0954	0	0	0	0	0	0	0	0
otu0955	0	0	0	0	0	0	0	0
otu0956	0	0	0	0	0	0	0	0
otu0957	0	0	0	0	0	0	0	0
otu0958	0	0	0	0	0	0	0	0
otu0959	0	0	0	0	0	0	0	0
otu0960	0	0	0	0	0	0	0	0
otu0961	0	0	0	0	0	0	0	0
otu0962	0	0	0	0	0	0	0	0
otu0963	0	0	0	0	0	0	0	0
otu0964	0	0	0	0	0	0	0	0
otu0965	0	0	0	0	0	0	0	0
otu0966	0	0	0	0	0	0	0	0
otu0967	0	0	0	0	0	0	0	0
otu0968	0	0	0	0	0	0	0	0
otu0969	0	0	0	0	0	0	0	0
otu0970	0	0	0	0	0	0	0	0
otu0971	0	0	0	0	0	0	0	0
otu0972	0	0	0	0	0	0	0	0
otu0973	0	0	0	1	0	0	0	0
otu0974	0	0	1	0	0	0	0	0
otu0975	0	0	0	0	0	0	0	0
otu0976	0	0	0	0	0	0	0	0
otu0977	0	0	0	0	0	0	0	0
otu0978	0	0	0	0	0	0	0	0
otu0979	0	0	0	0	0	0	0	0
otu0980	0	0	0	0	0	0	0	0
otu0981	0	0	0	0	0	0	0	0
otu0982	0	0	0	0	0	0	0	0
otu0983	0	0	0	0	0	0	0	0
otu0984	0	0	0	0	0	0	0	0
otu0985	0	0	0	0	0	0	0	0
otu0986	0	0	0	0	0	0	0	0
otu0987	0	0	0	0	0	0	1	0
otu0988	0	0	0	1	0	0	0	0
otu0989	0	0	0	0	0	0	0	0
otu0990	0	0	0	0	0	0	0	0
otu0991	0	0	0	0	0	0	0	0
otu0992	0	0	0	0	0	0	0	0
otu0993	0	0	0	0	0	0	0	0
otu0994	0	0	0	0	0	0	0	0
otu0995	0	0	0	0	0	0	0	0
otu0996	0	0	0	0	0	0	0	0
otu0997	1	0	0	1	0	0	0	0
otu0998	0	0	0	0	0	0	0	0
otu0999	0	0	0	0	0	0	0	0
otu1000	0	0	0	1	0	0	0	0
otu1001	0	0	0	0	0	0	0	0
otu1002	0	0	0	0	0	0	0	0
otu1003	0	0	0	0	0	0	0	0
otu1004	0	0	0	0	0	0	0	0
otu1005	0	0	0	0	0	0	0	0
otu1006	0	0	0	0	0	0	0	0
otu1007	0	0	0	0	0	0	0	0
otu1008	0	0	0	0	0	0	0	0
otu1009	0	0	0	0	0	0	0	0
otu1010	0	0	0	0	0	0	0	0
otu1011	0	0	0	0	0	0	0	0
otu1012	0	0	0	0	0	0	0	0
otu1013	0	0	0	0	0	0	0	0
otu1014	0	0	0	0	0	0	0	0
otu1015	0	0	0	0	0	0	0	0
otu1016	0	0	0	0	0	0	0	0
otu1017	0	0	0	0	0	0	0	0
otu1018	0	0	0	0	0	0	0	0
otu1019	0	0	0	0	0	0	0	0
otu1020	0	0	0	0	0	0	0	0
otu1021	0	0	0	0	0	0	0	0
otu1022	0	0	0	0	0	0	0	0
otu1023	0	0	0	0	0	0	0	0
otu1024	0	0	0	0	0	0	0	0
otu1025	0	0	0	0	0	0	0	0
otu1026	0	0	0	0	0	0	0	0
otu1027	0	0	0	0	0	0	0	0
otu1028	0	0	0	0	0	0	0	0
otu1029	0	0	0	0	0	0	0	0
otu1030	0	0	0	0	0	0	0	0
otu1031	0	0	0	0	0	0	0	0
otu1032	0	0	0	0	0	0	0	0
otu1033	0	0	0	0	0	0	0	0
otu1034	0	0	0	0	0	0	0	0
otu1035	0	0	0	0	0	0	0	0
otu1036	0	0	0	0	0	0	0	0
otu1037	0	0	0	0	0	0	0	0
otu1038	0	0	0	0	0	0	0	0
otu1039	0	0	0	0	0	0	0	0
otu1040	0	0	0	0	0	0	0	0
otu1041	0	0	0	0	0	0	0	0
otu1042	0	0	0	0	0	0	0	0
otu1043	0	0	0	0	0	0	0	0
otu1044	0	0	0	0	0	0	0	0
otu1045	0	0	0	0	0	0	0	0
otu1046	0	0	0	0	0	0	0	0
otu1047	0	0	0	0	0	0	0	0
otu1048	0	0	0	0	0	0	0	0
otu1049	0	0	0	0	0	0	0	0
otu1050	0	0	0	0	0	0	0	0
otu1051	1	1	1	5	0	0	0	0
otu1052	0	0	0	0	0	0	0	0
otu1053	0	0	0	0	0	0	0	0
otu1054	0	0	0	0	0	0	0	0
otu1055	0	0	0	0	0	0	0	0
otu1056	0	0	0	0	3	0	0	0
otu1057	0	0	0	0	0	0	0	0
otu1058	0	0	0	0	0	0	0	0
otu1059	0	0	0	0	0	0	0	0
otu1060	0	0	0	0	0	0	0	0
otu1061	0	0	0	0	0	0	0	0
otu1062	0	0	0	0	0	0	0	0
otu1063	0	0	0	0	0	0	0	0
otu1064	0	0	0	0	0	0	0	0
otu1065	0	0	0	0	0	0	0	0
otu1066	0	0	0	0	0	0	0	0
otu1067	0	0	0	0	0	0	0	1
otu1068	0	0	0	0	0	0	0	0
otu1069	0	0	0	1	0	0	0	0
otu1070	0	0	0	0	0	0	0	0
otu1071	0	0	0	0	6	0	2	9
otu1072	0	0	0	0	0	0	0	0
otu1073	0	0	0	0	0	0	0	0
otu1074	0	0	0	0	0	0	0	0
otu1075	0	0	0	0	0	0	0	0
otu1076	0	0	0	0	0	0	0	0
otu1077	0	0	0	0	0	0	0	0
otu1078	0	0	0	0	0	0	0	0
otu1079	0	0	0	0	0	0	0	0
otu1080	0	0	0	0	0	0	0	0
otu1081	0	0	0	0	0	0	0	0
otu1082	0	0	0	0	0	0	0	0
otu1083	0	0	0	0	0	0	0	0
otu1084	0	0	0	0	0	0	0	0
otu1085	0	0	0	0	0	0	0	0
otu1086	0	0	0	0	0	0	0	0
otu1087	0	0	0	0	0	0	0	0
otu1088	0	0	0	0	0	0	0	0
otu1089	1	0	0	0	0	0	0	0
otu1090	0	0	0	0	0	0	0	0
otu1091	0	0	0	0	0	0	0	0
otu1092	0	0	0	0	0	0	0	0
otu1093	0	0	0	0	0	0	0	0
otu1094	0	0	0	0	0	0	0	0
otu1095	0	0	0	0	0	0	0	0
otu1096	0	0	0	0	0	0	0	0
otu1097	0	0	0	0	0	0	0	0
otu1098	0	0	0	0	0	0	0	0
otu1099	0	0	0	0	0	0	0	0
otu1100	0	0	0	0	0	0	0	0
otu1101	0	1	0	0	0	0	0	0
otu1102	0	0	0	0	0	0	0	0
otu1103	0	0	0	0	0	0	0	0
otu1104	0	0	0	0	0	0	0	0
otu1105	0	0	0	0	0	0	0	0
otu1106	0	0	0	0	0	0	0	0
otu1107	0	0	0	0	0	0	0	0
otu1108	0	0	0	0	0	0	1	0
otu1109	0	0	0	0	0	0	0	0
otu1110	1	1	6	132	3	3	0	5
otu1111	3	0	2	55	35	13	14	23
otu1112	0	0	0	0	0	0	0	0
otu1113	0	0	0	0	0	0	0	0
otu1114	0	0	0	0	0	0	0	0
otu1115	0	0	0	0	0	0	0	0
otu1116	0	0	0	0	0	0	0	0
otu1117	0	0	0	0	0	0	0	0
otu1118	0	0	0	0	0	0	0	0
otu1119	0	0	0	0	0	0	0	0
otu1120	0	0	0	0	0	0	0	0
otu1121	0	0	0	0	0	0	0	0
otu1122	0	0	0	0	0	1	0	0
otu1123	0	0	0	0	0	0	0	0
otu1124	0	0	0	0	0	0	0	0
otu1125	0	0	0	0	0	0	0	0
otu1126	0	0	0	0	0	0	0	0
otu1127	0	0	0	0	0	0	0	0
otu1128	0	0	0	0	0	0	0	0
otu1129	0	0	0	0	0	0	0	0
otu1130	1	0	0	0	0	1	0	0
otu1131	0	0	0	0	0	0	0	0
otu1132	0	0	0	0	0	0	1	1
otu1133	0	0	0	6	1	0	1	1
otu1134	0	0	0	0	0	0	0	0
otu1135	0	0	0	0	0	0	0	0
otu1136	0	0	0	0	0	0	0	0
otu1137	0	0	0	0	0	0	0	0
otu1138	0	0	0	0	0	0	0	0
otu1139	0	0	0	0	0	0	0	0
otu1140	0	0	1	0	0	0	0	0
otu1141	0	0	0	0	0	0	0	0
otu1142	0	0	0	0	0	0	0	0
otu1143	0	0	0	0	0	0	0	0
otu1144	0	0	0	0	0	0	0	0
otu1145	0	0	0	0	0	2	1	1
otu1146	0	0	0	0	0	0	0	0
otu1147	0	0	0	0	0	0	0	0
otu1148	0	0	0	0	0	0	0	0
otu1149	0	0	0	0	0	0	0	0
otu1150	0	0	0	0	0	0	0	0
otu1151	0	0	0	0	0	0	0	0
otu1152	140	165	2	0	18	34	20	20
otu1153	0	0	0	0	0	0	0	0
otu1154	0	0	0	0	0	0	0	0
otu1155	0	0	0	0	0	0	0	0
otu1156	0	0	0	0	0	0	0	0
otu1157	0	0	0	0	0	0	0	0
otu1158	0	0	0	0	0	0	0	0
otu1159	0	0	0	1	0	0	0	0
otu1160	0	0	0	0	0	0	0	0
otu1161	0	0	0	0	0	0	0	0
otu1162	0	0	0	0	0	0	0	0
otu1163	0	0	0	0	0	0	0	0
otu1164	0	0	0	0	0	0	0	0
otu1165	0	0	0	0	0	0	0	0
otu1166	0	0	0	0	0	0	0	0
otu1167	0	0	0	0	0	0	0	0
otu1168	0	0	0	0	0	0	0	0
otu1169	0	0	0	0	0	0	0	0
otu1170	0	0	0	0	0	0	0	0
otu1171	0	0	0	0	0	0	0	0
otu1172	0	0	0	0	0	0	0	0
otu1173	0	0	0	0	0	0	0	0
otu1174	0	0	0	0	0	0	0	0
otu1175	0	0	0	0	0	0	0	0
otu1176	0	0	1	0	0	0	0	0
otu1177	1	0	0	1	0	0	0	2
otu1178	0	0	0	0	0	0	0	0
otu1179	0	0	0	0	0	0	0	0
otu1180	0	0	0	0	0	0	0	0
otu1181	0	0	0	0	0	0	0	0
otu1182	0	0	0	0	0	0	0	0
otu1183	0	0	0	0	0	0	0	0
otu1184	0	0	0	0	0	0	0	0
otu1185	1	0	1	0	6	5	5	4
otu1186	0	0	0	0	0	0	0	0
otu1187	0	0	0	0	1	0	0	0
otu1188	0	0	0	0	0	0	0	0
otu1189	0	0	0	0	0	0	0	0
otu1190	0	0	0	0	0	0	0	0
otu1191	0	0	0	0	0	0	0	0
otu1192	0	0	0	0	0	0	0	0
otu1193	0	0	0	0	0	0	0	0
otu1194	0	0	0	0	0	0	0	0
otu1195	0	0	0	0	0	0	0	0
otu1196	0	0	1	0	0	0	0	0
otu1197	1	0	0	0	0	0	0	0
otu1198	0	0	0	0	0	1	0	0
otu1199	0	0	0	0	0	0	0	0
otu1200	0	0	0	0	0	0	0	0
otu1201	0	0	0	0	0	0	0	0
otu1202	0	0	0	0	0	0	0	0
otu1203	0	0	0	0	0	0	0	0
otu1204	28	35	16	66	6	13	8	9
otu1205	0	0	0	0	0	0	0	0
otu1206	0	0	0	0	0	0	0	0
otu1207	0	0	0	0	0	0	0	0
otu1208	0	0	0	0	0	0	0	0
otu1209	0	0	0	0	0	0	0	0
otu1210	0	0	0	0	0	0	0	0
otu1211	0	0	0	0	0	0	0	0
otu1212	0	0	0	0	0	0	0	0
otu1213	0	0	0	0	0	0	1	0
otu1214	0	0	0	0	0	0	0	0
otu1215	0	0	0	0	0	0	0	0
otu1216	0	0	0	0	0	0	0	0
otu1217	0	0	0	0	0	0	0	0
otu1218	0	0	0	0	0	0	0	0
otu1219	0	0	0	0	0	0	0	0
otu1220	0	0	0	0	0	0	0	0
otu1221	0	0	0	0	0	0	0	0
otu1222	0	1	0	0	0	0	0	0
otu1223	0	0	0	0	0	0	0	0
otu1224	0	0	0	0	0	0	0	0
otu1225	0	0	0	0	0	0	0	0
otu1226	0	0	0	0	0	0	0	0
otu1227	0	0	0	0	0	0	0	0
otu1228	0	0	0	0	0	0	0	0
otu1229	0	0	0	1	0	0	0	0
otu1230	0	0	0	0	0	0	0	0
otu1231	0	0	0	0	0	0	0	0
otu1232	0	0	0	0	0	0	0	0
otu1233	0	0	0	0	0	0	0	0
otu1234	0	0	0	0	0	0	0	0
otu1235	0	0	0	0	0	0	0	0
otu1236	0	0	0	0	0	0	0	0
otu1237	0	0	0	0	0	0	0	0
otu1238	0	0	0	0	0	0	0	0
otu1239	0	0	0	0	0	0	0	0
otu1240	0	0	0	0	0	0	0	0
otu1241	0	0	0	0	0	0	0	0
otu1242	0	0	0	0	0	0	0	0
otu1243	0	0	0	0	0	0	0	0
otu1244	0	0	0	0	0	0	0	0
otu1245	0	0	0	0	0	0	0	0
otu1246	0	0	0	0	0	0	0	0
otu1247	0	0	0	0	0	0	0	0
otu1248	0	0	0	0	0	0	0	0
otu1249	0	0	0	0	0	0	0	0
otu1250	0	0	0	0	0	0	0	0
otu1251	0	0	0	1	0	0	0	0
otu1252	0	0	0	0	0	0	0	0
otu1253	0	0	0	0	0	0	0	0
otu1254	0	0	0	0	0	0	0	0
otu1255	0	0	0	0	0	0	0	0
otu1256	0	0	0	0	0	0	0	0
otu1257	0	0	0	0	0	0	0	0
otu1258	0	0	0	0	0	0	0	0
otu1259	0	0	0	0	0	0	0	0
otu1260	0	0	0	0	0	0	0	0
otu1261	0	0	0	0	0	0	0	0
otu1262	0	0	0	0	0	0	0	0
otu1263	0	0	0	0	0	0	0	0
otu1264	0	0	0	0	0	0	0	0
otu1265	9	4	3	9	15	16	8	6
otu1266	0	0	0	0	0	0	0	0
otu1267	0	0	0	0	0	0	0	0
otu1268	0	0	0	0	0	0	0	0
otu1269	0	0	0	0	0	0	0	0
otu1270	0	0	0	0	0	0	0	0
otu1271	0	0	0	0	0	0	0	0
otu1272	0	0	0	0	0	0	0	0
otu1273	0	0	0	0	0	2	0	0
otu1274	0	0	0	0	0	0	0	0
otu1275	0	0	0	0	0	0	0	0
otu1276	0	0	0	0	0	0	0	0
otu1277	0	0	0	0	0	0	0	0
otu1278	0	0	0	0	0	0	0	0
otu1279	0	0	0	0	0	0	0	0
otu1280	0	0	0	0	0	0	0	0
otu1281	0	0	0	0	0	0	0	0
otu1282	0	0	0	0	0	0	0	0
otu1283	0	0	0	0	0	0	0	0
otu1284	0	0	0	0	0	0	0	0
otu1285	0	0	0	0	0	0	0	0
otu1286	0	0	0	0	0	0	0	0
otu1287	0	0	0	0	0	0	0	0
otu1288	0	0	0	0	0	0	0	0
otu1289	0	0	0	0	0	0	0	0
otu1290	0	0	0	0	0	0	0	0
otu1291	0	0	0	0	0	0	0	0
otu1292	0	0	0	0	0	0	0	0
otu1293	0	0	0	0	0	0	0	0
otu1294	0	0	0	0	0	0	0	0
otu1295	0	0	0	0	0	0	0	0
otu1296	0	0	0	0	0	0	0	0
otu1297	0	0	0	0	0	0	0	0
otu1298	0	0	0	0	0	0	0	0
otu1299	0	0	0	0	0	0	0	0
otu1300	0	0	0	0	0	0	0	0
otu1301	0	0	0	0	0	0	0	0
otu1302	0	0	0	0	0	0	1	0
otu1303	0	0	0	0	0	0	0	0
otu1304	0	0	0	0	0	0	0	0
otu1305	0	0	0	0	0	0	0	0
otu1306	0	0	0	0	0	0	0	0
otu1307	0	0	0	1	0	0	0	0
otu1308	0	0	0	0	0	0	0	0
otu1309	0	0	0	0	0	0	0	0
otu1310	0	0	0	0	0	0	0	0
otu1311	0	0	0	0	0	0	0	0
otu1312	0	0	0	0	0	0	0	0
otu1313	0	0	0	0	0	0	0	0
otu1314	0	0	0	0	0	0	0	0
otu1315	0	0	0	0	0	0	0	0
otu1316	0	0	0	0	0	0	0	0
otu1317	0	0	0	0	0	0	0	0
otu1318	0	0	0	0	0	0	0	0
otu1319	0	0	0	0	0	0	0	0
otu1320	0	0	0	0	0	0	0	0
otu1321	0	0	0	0	0	0	0	0
otu1322	0	0	0	0	0	0	0	0
otu1323	0	0	0	0	0	0	0	0
otu1324	0	0	0	0	0	0	0	0
otu1325	0	0	0	0	1	0	0	0
otu1326	0	0	0	0	0	0	0	0
otu1327	0	0	0	0	0	0	0	0
otu1328	0	0	0	0	0	0	0	0
otu1329	0	0	0	0	0	0	0	0
otu1330	0	0	0	0	0	0	0	0
otu1331	0	0	0	0	0	0	0	0
otu1332	0	0	0	0	0	0	0	0
otu1333	0	0	0	0	0	0	0	0
otu1334	0	0	0	0	0	0	0	0
otu1335	0	0	0	0	0	0	0	0
otu1336	0	0	0	0	0	0	0	0
otu1337	21	2	5	123	1	9	4	7
otu1338	0	0	0	1	0	0	0	0
otu1339	0	0	1	0	0	0	0	0
otu1340	0	0	0	0	0	0	0	0
otu1341	0	0	0	0	0	0	0	0
otu1342	0	0	0	0	0	0	0	0
otu1343	0	0	0	0	0	0	0	0
otu1344	0	2	0	0	0	0	0	0
otu1345	0	0	0	0	0	0	0	0
otu1346	0	0	0	0	0	0	1	0
otu1347	0	0	0	0	0	0	0	0
otu1348	0	0	0	0	0	0	0	0
otu1349	0	0	0	0	0	0	0	0
otu1350	0	0	0	1	0	0	0	0
otu1351	0	0	0	0	0	0	0	0
otu1352	0	0	0	0	0	0	0	0
otu1353	0	0	0	0	0	0	0	0
otu1354	0	0	0	0	0	0	0	0
otu1355	0	0	0	0	0	0	0	0
otu1356	0	0	0	0	0	0	0	0
otu1357	0	0	0	0	0	0	0	0
otu1358	0	0	0	0	0	0	0	0
otu1359	0	0	0	0	0	0	0	0
otu1360	0	0	0	0	0	0	0	0
otu1361	0	0	0	0	0	0	0	0
otu1362	0	0	0	0	0	0	0	0
otu1363	0	0	0	0	0	0	0	0
otu1364	0	0	0	0	0	0	0	0
otu1365	0	0	0	0	0	0	0	0
otu1366	0	0	0	0	0	0	0	0
otu1367	0	0	1	0	0	0	0	0
otu1368	0	0	0	0	0	0	0	0
otu1369	0	0	0	0	0	0	0	1
otu1370	0	0	0	0	0	0	0	0
otu1371	0	8	0	0	0	0	0	0
otu1372	0	0	0	0	0	0	0	0
otu1373	0	0	0	0	0	0	0	0
otu1374	0	0	0	0	0	0	0	0
otu1375	0	0	0	0	0	0	0	0
otu1376	0	0	0	0	0	0	0	0
otu1377	0	0	0	0	0	0	0	0
otu1378	0	0	0	0	0	0	0	0
otu1379	0	0	0	0	0	0	0	0
otu1380	0	0	0	0	0	0	0	0
otu1381	0	0	0	0	0	0	0	0
otu1382	0	0	0	0	0	0	0	0
otu1383	0	0	0	0	0	0	0	0
otu1384	1	0	0	0	3	0	0	1
otu1385	0	0	0	0	1	0	1	0
otu1386	0	0	0	0	0	0	0	0
otu1387	0	0	0	0	0	0	0	0
otu1388	0	0	0	0	0	0	0	0
otu1389	0	0	0	0	0	0	0	0
otu1390	0	0	0	0	0	0	0	0
otu1391	0	0	0	0	0	0	1	0
otu1392	0	0	0	0	0	0	0	0
otu1393	0	0	0	0	0	0	0	0
otu1394	0	0	0	0	0	0	0	0
otu1395	0	0	0	0	0	0	0	0
otu1396	0	0	0	0	0	0	0	0
otu1397	0	0	0	0	0	0	0	0
otu1398	0	0	0	0	0	0	1	0
otu1399	0	0	0	0	0	0	0	0
otu1400	0	0	0	0	0	0	0	0
otu1401	0	0	0	0	0	0	0	0
otu1402	0	0	0	0	0	0	0	0
otu1403	0	0	0	0	0	0	0	0
otu1404	0	0	0	0	0	0	0	0
otu1405	0	0	0	0	0	0	0	0
otu1406	0	0	0	0	0	0	0	0
otu1407	0	0	0	0	0	0	0	0
otu1408	0	0	0	0	0	0	0	0
otu1409	0	0	0	0	0	0	0	0
otu1410	0	0	0	0	0	0	0	0
otu1411	0	0	0	0	0	0	0	0
otu1412	0	0	2	3	0	0	0	0
otu1413	0	0	0	0	0	0	0	0
otu1414	0	0	0	0	0	0	0	0
otu1415	0	0	0	0	0	0	0	0
otu1416	0	0	0	0	0	0	0	0
otu1417	0	0	0	0	0	0	0	0
otu1418	0	0	0	0	0	0	0	0
otu1419	0	0	0	1	0	0	0	0
otu1420	0	0	0	0	0	0	0	0
otu1421	0	0	0	0	0	0	0	1
otu1422	0	0	0	0	0	0	0	0
otu1423	0	0	0	0	0	0	0	0
otu1424	0	0	0	0	0	0	0	0
otu1425	0	0	0	0	0	0	0	0
otu1426	0	0	0	0	0	0	0	0
otu1427	0	0	0	0	0	0	0	0
otu1428	0	0	0	0	0	1	0	0
otu1429	0	0	0	0	0	0	0	0
otu1430	0	0	0	0	0	0	0	0
otu1431	0	0	0	0	0	0	0	0
otu1432	0	0	0	0	0	0	0	0
otu1433	0	0	0	0	0	0	0	0
otu1434	0	0	0	0	0	0	0	0
otu1435	0	0	0	0	0	0	0	0
otu1436	0	0	0	0	0	0	0	0
otu1437	0	0	0	0	0	0	0	0
otu1438	0	0	0	0	0	0	0	0
otu1439	0	0	0	0	0	0	0	0
otu1440	0	0	0	0	0	0	0	0
otu1441	0	0	0	0	1	0	0	0
otu1442	0	0	0	0	0	0	0	0
otu1443	0	0	0	0	0	0	0	0
otu1444	0	0	0	0	0	0	0	0
otu1445	0	0	0	0	51	94	53	73
otu1446	0	0	0	0	0	0	0	0
otu1447	0	0	0	0	0	0	0	0
otu1448	0	0	0	0	0	0	0	0
otu1449	0	0	0	0	0	0	0	0
otu1450	0	0	0	0	0	0	0	0
otu1451	0	0	0	0	0	0	0	0
otu1452	0	0	0	0	0	0	0	0
otu1453	0	0	0	0	0	0	0	0
otu1454	0	0	0	0	0	0	0	0
otu1455	0	0	0	0	0	0	0	0
otu1456	0	0	0	0	0	0	0	0
otu1457	0	0	0	0	0	0	0	0
otu1458	0	0	0	0	0	0	0	0
otu1459	0	0	0	0	0	0	0	0
otu1460	0	0	0	0	0	0	0	0
otu1461	0	0	0	0	0	0	0	0
otu1462	0	0	0	0	0	0	0	0
otu1463	0	0	0	0	0	0	0	0
otu1464	0	0	0	2	0	0	0	0
otu1465	0	0	0	0	0	0	0	0
otu1466	0	0	0	0	0	0	0	0
otu1467	0	0	0	0	0	0	0	0
otu1468	0	0	0	0	0	0	0	0
otu1469	0	0	0	0	0	0	0	0
otu1470	0	0	0	0	0	0	0	0
otu1471	0	0	96	143	0	0	0	0
otu1472	0	0	0	0	0	0	0	0
otu1473	0	0	0	0	0	0	0	0
otu1474	0	0	0	1	0	0	0	0
otu1475	1	0	0	2	0	0	0	0
otu1476	0	0	0	0	0	0	0	0
otu1477	0	0	0	0	0	0	0	0
otu1478	0	0	0	0	0	0	0	0
otu1479	0	0	0	0	0	0	0	0
otu1480	0	0	0	0	0	0	0	0
otu1481	0	0	0	0	0	0	0	0
otu1482	0	0	0	0	0	0	0	0
otu1483	0	0	0	0	0	0	0	0
otu1484	0	0	0	0	0	0	0	0
otu1485	0	0	0	0	0	0	0	0
otu1486	0	0	0	0	0	0	0	0
otu1487	0	0	0	0	0	1	0	0
otu1488	0	0	0	0	0	0	0	0
otu1489	0	0	0	0	0	0	0	0
otu1490	0	0	0	0	0	0	0	0
otu1491	0	0	0	0	0	0	0	0
otu1492	0	0	0	0	0	0	0	0
otu1493	0	0	0	0	0	0	0	0
otu1494	0	0	0	0	0	0	0	0
otu1495	0	0	0	0	0	0	0	0
otu1496	0	0	0	0	0	0	0	0
otu1497	0	0	0	0	0	0	0	0
otu1498	0	0	0	0	0	0	0	0
otu1499	0	0	0	0	0	0	0	0
otu1500	0	0	0	0	1	0	0	0
otu1501	0	0	0	0	0	0	0	0
otu1502	0	0	0	0	0	0	0	0
otu1503	0	0	0	0	0	0	0	0
otu1504	0	0	0	0	0	0	0	0
otu1505	0	0	0	0	0	0	0	0
otu1506	0	0	0	0	0	0	0	0
otu1507	0	0	0	0	0	0	0	0
otu1508	0	0	0	0	0	0	0	0
otu1509	0	0	0	0	0	0	0	0
otu1510	0	0	0	0	0	0	0	0
otu1511	0	0	0	0	0	0	0	0
otu1512	0	0	0	0	0	0	0	0
otu1513	0	0	0	0	0	0	0	0
otu1514	0	0	0	0	0	0	0	0
otu1515	0	0	0	0	0	0	0	0
otu1516	0	0	0	2	0	0	0	0
otu1517	0	0	0	0	0	0	0	0
otu1518	0	0	0	0	0	0	0	0
otu1519	0	0	0	0	0	0	0	0
otu1520	0	0	0	0	0	0	0	0
otu1521	0	0	0	0	0	0	0	0
otu1522	0	0	0	0	0	0	0	0
otu1523	0	0	0	0	0	0	0	0
otu1524	0	0	0	0	0	0	0	0
otu1525	0	0	0	0	0	0	0	0
otu1526	0	0	0	0	0	0	0	0
otu1527	0	0	0	0	0	0	0	0
otu1528	0	0	0	0	0	0	0	0
otu1529	0	0	0	0	0	0	0	0
otu1530	5	8	14	47	258	348	138	265
otu1531	0	0	0	1	0	0	0	0
otu1532	0	0	0	0	0	0	0	0
otu1533	0	0	0	0	0	0	0	0
otu1534	0	1	0	1	0	0	0	0
otu1535	0	0	0	0	1	0	1	0
otu1536	0	0	0	0	0	0	0	0
otu1537	0	0	0	0	0	0	0	0
otu1538	0	0	0	0	0	0	0	0
otu1539	0	0	0	0	0	0	0	0
otu1540	0	0	0	0	0	0	0	0
otu1541	0	0	1	0	0	0	0	2
otu1542	0	0	0	0	0	0	0	0
otu1543	0	0	0	0	0	0	0	0
otu1544	0	0	0	0	0	0	0	0
otu1545	0	0	0	0	0	0	0	0
otu1546	0	0	0	0	0	0	0	0
otu1547	0	0	0	0	0	0	0	0
otu1548	0	0	0	0	0	0	0	0
otu1549	0	0	0	0	0	0	0	0
otu1550	0	0	0	1	0	0	0	0
otu1551	0	0	0	0	0	0	0	0
otu1552	0	0	0	0	0	0	0	0
otu1553	0	0	0	0	0	0	0	0
otu1554	0	0	0	0	0	0	0	0

## Sheet: taxonomy
otu_id	domain	phylum	class	order	family	genus
otu0001	Bacteria	Proteobacteria	Betaproteobacteria	Burkholderiales	Comamonadaceae	Curvibacter
otu0002	Bacteria	Proteobacteria	Gammaproteobacteria	Pseudomonadales	Pseudomonadaceae	Pseudomonas
otu0003	Bacteria	unclassified	unclassified	unclassified	unclassified	unclassified
otu0004	Bacteria	Bacteroidetes	Bacteroidia	Bacteroidales	Porphyromonadaceae	Paludibacter
otu0005	Bacteria	Firmicutes	Clostridia	Clostridiales	Incertae Sedis XI	Anaerococcus
otu0006	Bacteria	Firmicutes	Clostridia	Thermoanaerobacterales	Thermoanaerobacteraceae	Mahella
otu0007	Bacteria	Proteobacteria	Gammaproteobacteria	Aeromonadales	Aeromonadaceae	Aeromonas
otu0008	Bacteria	Proteobacteria	unclassified	unclassified	unclassified	unclassified
otu0009	Bacteria	Proteobacteria	Betaproteobacteria	Methylophilales	Methylophilaceae	Methylophilus
otu0010	Bacteria	Actinobacteria	Actinobacteria	Actinomycetales	Brevibacteriaceae	Brevibacterium
otu0011	Bacteria	Proteobacteria	unclassified	unclassified	unclassified	unclassified
otu0012	Bacteria	Actinobacteria	Actinobacteria	Actinomycetales	Micrococcaceae	Rothia
otu0013	Bacteria	Actinobacteria	Actinobacteria	unclassified	unclassified	unclassified
otu0014	Bacteria	Firmicutes	Clostridia	Clostridiales	Lachnospiraceae	unclassified
otu0015	Bacteria	Proteobacteria	Alphaproteobacteria	Rhodobacterales	Rhodobacteraceae	Paracoccus
otu0016	Bacteria	Acidobacteria	Acidobacteria_Gp3	Gp3	unclassified	unclassified
otu0017	Bacteria	Proteobacteria	Betaproteobacteria	Burkholderiales	Burkholderiales_incertae_sedis	unclassified
otu0018	Bacteria	Proteobacteria	Deltaproteobacteria	Myxococcales	Polyangiaceae	unclassified
otu0019	Bacteria	Proteobacteria	Gammaproteobacteria	Oceanospirillales	Oceanospirillaceae	Marinomonas
otu0020	Bacteria	Proteobacteria	Betaproteobacteria	Burkholderiales	Comamonadaceae	Delftia
otu0021	Bacteria	Bacteroidetes	unclassified	unclassified	unclassified	unclassified
otu0022	Bacteria	Bacteroidetes	Sphingobacteria	Sphingobacteriales	unclassified	unclassified
otu0023	Bacteria	Proteobacteria	Alphaproteobacteria	unclassified	unclassified	unclassified
otu0024	Bacteria	Actinobacteria	Actinobacteria	Acidimicrobiales	Iamiaceae	Iamia
otu0025	Bacteria	unclassified	unclassified	unclassified	unclassified	unclassified
otu0026	Bacteria	Actinobacteria	Actinobacteria	Actinomycetales	Microbacteriaceae	Microbacterium
otu0027	Bacteria	Proteobacteria	Betaproteobacteria	Burkholderiales	Comamonadaceae	unclassified
otu0028	Bacteria	unclassified	unclassified	unclassified	unclassified	unclassified
otu0029	Bacteria	Proteobacteria	Betaproteobacteria	unclassified	unclassified	unclassified
otu0030	Bacteria	Bacteroidetes	Flavobacteria	Flavobacteriales	Flavobacteriaceae	Elizabethkingia
otu0031	Bacteria	Proteobacteria	unclassified	unclassified	unclassified	unclassified
otu0032	Bacteria	Bacteroidetes	Flavobacteria	Flavobacteriales	Flavobacteriaceae	unclassified
otu0033	Bacteria	TM7	TM7_genera_incertae_sedis	unclassified	unclassified	unclassified
otu0034	Bacteria	Proteobacteria	Betaproteobacteria	Burkholderiales	Comamonadaceae	unclassified
otu0035	Bacteria	OD1	OD1_genera_incertae_sedis	unclassified	unclassified	unclassified
otu0036	Bacteria	Proteobacteria	Gammaproteobacteria	Pseudomonadales	Pseudomonadaceae	Pseudomonas
otu0037	Bacteria	Proteobacteria	Betaproteobacteria	Burkholderiales	Comamonadaceae	Curvibacter
otu0038	Bacteria	Bacteroidetes	Flavobacteria	Flavobacteriales	unclassified	unclassified
otu0039	Bacteria	Firmicutes	unclassified	unclassified	unclassified	unclassified
otu0040	Bacteria	Proteobacteria	Betaproteobacteria	Burkholderiales	Comamonadaceae	unclassified
otu0041	Bacteria	unclassified	unclassified	unclassified	unclassified	unclassified
otu0042	Bacteria	Firmicutes	Clostridia	Clostridiales	unclassified	unclassified
otu0043	Bacteria	Proteobacteria	Betaproteobacteria	Neisseriales	Neisseriaceae	Vogesella
otu0044	Bacteria	unclassified	unclassified	unclassified	unclassified	unclassified
otu0045	Bacteria	Proteobacteria	Betaproteobacteria	Burkholderiales	Comamonadaceae	Acidovorax
otu0046	Bacteria	Proteobacteria	Alphaproteobacteria	Rhizobiales	unclassified	unclassified
otu0047	Bacteria	unclassified	unclassified	unclassified	unclassified	unclassified
otu0048	Bacteria	Bacteroidetes	Flavobacteria	Flavobacteriales	Flavobacteriaceae	unclassified
otu0049	Bacteria	Proteobacteria	unclassified	unclassified	unclassified	unclassified
otu0050	Bacteria	Bacteroidetes	Flavobacteria	Flavobacteriales	Flavobacteriaceae	Chryseobacterium
otu0051	Bacteria	Proteobacteria	Betaproteobacteria	Burkholderiales	Burkholderiaceae	Polynucleobacter
otu0052	Bacteria	unclassified	unclassified	unclassified	unclassified	unclassified
otu0053	Bacteria	Firmicutes	Clostridia	Clostridiales	Veillonellaceae	Sporotalea
otu0054	Bacteria	Firmicutes	Bacilli	Bacillales	Staphylococcaceae	Staphylococcus
otu0055	Bacteria	unclassified	unclassified	unclassified	unclassified	unclassified
otu0056	Bacteria	Bacteroidetes	unclassified	unclassified	unclassified	unclassified
otu0057	Bacteria	Proteobacteria	Betaproteobacteria	Burkholderiales	Comamonadaceae	Curvibacter
otu0058	Bacteria	Proteobacteria	Alphaproteobacteria	Rhodospirillales	Rhodospirillaceae	Thalassospira
otu0059	Bacteria	Proteobacteria	Betaproteobacteria	Burkholderiales	Oxalobacteraceae	unclassified
otu0060	Bacteria	Proteobacteria	unclassified	unclassified	unclassified	unclassified
otu0061	Bacteria	Bacteroidetes	Bacteroidia	Bacteroidales	Porphyromonadaceae	Paludibacter
otu0062	Bacteria	Proteobacteria	unclassified	unclassified	unclassified	unclassified
otu0063	Bacteria	Bacteroidetes	Sphingobacteria	Sphingobacteriales	Cytophagaceae	Hymenobacter
otu0064	Bacteria	unclassified	unclassified	unclassified	unclassified	unclassified
otu0065	Bacteria	Proteobacteria	Betaproteobacteria	Rhodocyclales	Rhodocyclaceae	unclassified
otu0066	Bacteria	OD1	OD1_genera_incertae_sedis	unclassified	unclassified	unclassified
otu0067	Bacteria	Bacteroidetes	Bacteroidia	Bacteroidales	Porphyromonadaceae	Porphyromonas
otu0068	Bacteria	unclassified	unclassified	unclassified	unclassified	unclassified
otu0069	Bacteria	Proteobacteria	Betaproteobacteria	Burkholderiales	Comamonadaceae	Polaromonas
otu0070	Bacteria	Proteobacteria	Alphaproteobacteria	Rhodobacterales	Rhodobacteraceae	unclassified
otu0071	Bacteria	Proteobacteria	Deltaproteobacteria	Bdellovibrionales	Bdellovibrionaceae	Bdellovibrio
otu0072	Bacteria	unclassified	unclassified	unclassified	unclassified	unclassified
otu0073	Bacteria	Bacteroidetes	Flavobacteria	Flavobacteriales	Flavobacteriaceae	Marixanthomonas
otu0074	Bacteria	Bacteroidetes	unclassified	unclassified	unclassified	unclassified
otu0075	Bacteria	Bacteroidetes	Sphingobacteria	Sphingobacteriales	Chitinophagaceae	Terrimonas
otu0076	Bacteria	Proteobacteria	Gammaproteobacteria	Legionellales	Legionellaceae	unclassified
otu0077	Bacteria	Firmicutes	Bacilli	Lactobacillales	Aerococcaceae	Facklamia
otu0078	Bacteria	Proteobacteria	unclassified	unclassified	unclassified	unclassified
otu0079	Bacteria	Firmicutes	Clostridia	Clostridiales	Veillonellaceae	Veillonella
otu0080	Bacteria	unclassified	unclassified	unclassified	unclassified	unclassified
otu0081	Bacteria	unclassified	unclassified	unclassified	unclassified	unclassified
otu0082	Bacteria	Bacteroidetes	unclassified	unclassified	unclassified	unclassified
otu0083	Bacteria	Proteobacteria	Deltaproteobacteria	Bdellovibrionales	Bdellovibrionaceae	Bdellovibrio
otu0084	Bacteria	Bacteroidetes	Flavobacteria	Flavobacteriales	Flavobacteriaceae	Salegentibacter
otu0085	Bacteria	OD1	OD1_genera_incertae_sedis	unclassified	unclassified	unclassified
otu0086	Bacteria	Firmicutes	Bacilli	Bacillales	Staphylococcaceae	Staphylococcus
otu0087	Bacteria	Proteobacteria	Gammaproteobacteria	unclassified	unclassified	unclassified
otu0088	Bacteria	Firmicutes	Clostridia	Clostridiales	Veillonellaceae	Sporotalea
otu0089	Bacteria	Firmicutes	Clostridia	Clostridiales	Incertae Sedis XI	Anaerococcus
otu0090	Bacteria	Acidobacteria	Holophagae	Holophagales	Holophagaceae	unclassified
otu0091	Bacteria	Firmicutes	Clostridia	Clostridiales	unclassified	unclassified
otu0092	Bacteria	Proteobacteria	Betaproteobacteria	Burkholderiales	unclassified	unclassified
otu0093	Bacteria	Cyanobacteria	Cyanobacteria	Chloroplast	Chlorophyta	unclassified
otu0094	Bacteria	Bacteroidetes	Sphingobacteria	Sphingobacteriales	unclassified	unclassified
otu0095	Bacteria	Proteobacteria	Alphaproteobacteria	Rhizobiales	Methylocystaceae	unclassified
otu0096	Bacteria	Bacteroidetes	Sphingobacteria	Sphingobacteriales	Cytophagaceae	Spirosoma
otu0097	Bacteria	Proteobacteria	Gammaproteobacteria	Xanthomonadales	Xanthomonadaceae	unclassified
otu0098	Bacteria	Proteobacteria	Gammaproteobacteria	unclassified	unclassified	unclassified
otu0099	Bacteria	Proteobacteria	Betaproteobacteria	Methylophilales	Methylophilaceae	unclassified
otu0100	Bacteria	Proteobacteria	Gammaproteobacteria	Alteromonadales	Shewanellaceae	Shewanella
otu0101	Bacteria	Actinobacteria	Actinobacteria	Actinomycetales	Actinomycetaceae	Actinomyces
otu0102	Bacteria	unclassified	unclassified	unclassified	unclassified	unclassified
otu0103	Bacteria	Actinobacteria	Actinobacteria	Actinomycetales	Micrococcaceae	Arthrobacter
otu0104	Bacteria	Actinobacteria	Actinobacteria	Actinomycetales	Microbacteriaceae	unclassified
otu0105	Bacteria	Proteobacteria	Betaproteobacteria	Burkholderiales	unclassified	unclassified
otu0106	Bacteria	Proteobacteria	Alphaproteobacteria	Rhizobiales	Bradyrhizobiaceae	Bradyrhizobium
otu0107	Bacteria	Bacteroidetes	Flavobacteria	Flavobacteriales	Flavobacteriaceae	unclassified
otu0108	Bacteria	Firmicutes	Bacilli	Bacillales	unclassified	unclassified
otu0109	Bacteria	unclassified	unclassified	unclassified	unclassified	unclassified
otu0110	Bacteria	Proteobacteria	Deltaproteobacteria	unclassified	unclassified	unclassified
otu0111	Bacteria	Proteobacteria	Alphaproteobacteria	Sphingomonadales	Sphingomonadaceae	unclassified
otu0112	Bacteria	Proteobacteria	unclassified	unclassified	unclassified	unclassified
otu0113	Bacteria	Firmicutes	Clostridia	Clostridiales	Ruminococcaceae	unclassified
otu0114	Bacteria	SR1	SR1_genera_incertae_sedis	unclassified	unclassified	unclassified
otu0115	Bacteria	Proteobacteria	Alphaproteobacteria	Rhizobiales	unclassified	unclassified
otu0116	Bacteria	Bacteroidetes	Flavobacteria	Flavobacteriales	Flavobacteriaceae	Flavobacterium
otu0117	Bacteria	unclassified	unclassified	unclassified	unclassified	unclassified
otu0118	Bacteria	Proteobacteria	unclassified	unclassified	unclassified	unclassified
otu0119	Bacteria	Bacteroidetes	Flavobacteria	Flavobacteriales	Flavobacteriaceae	Winogradskyella
otu0120	Bacteria	Bacteroidetes	Sphingobacteria	Sphingobacteriales	Chitinophagaceae	Sediminibacterium
otu0121	Bacteria	Proteobacteria	unclassified	unclassified	unclassified	unclassified
otu0122	Bacteria	TM7	TM7_genera_incertae_sedis	unclassified	unclassified	unclassified
otu0123	Bacteria	unclassified	unclassified	unclassified	unclassified	unclassified
otu0124	Bacteria	Proteobacteria	Betaproteobacteria	Burkholderiales	Comamonadaceae	unclassified
otu0125	Bacteria	Proteobacteria	Deltaproteobacteria	Bdellovibrionales	Bdellovibrionaceae	Bdellovibrio
otu0126	Bacteria	Fusobacteria	Fusobacteria	Fusobacteriales	Fusobacteriaceae	Fusobacterium
otu0127	Bacteria	Firmicutes	Clostridia	Clostridiales	unclassified	unclassified
otu0128	Bacteria	Proteobacteria	Betaproteobacteria	Burkholderiales	unclassified	unclassified
otu0129	Bacteria	unclassified	unclassified	unclassified	unclassified	unclassified
otu0130	Bacteria	Proteobacteria	Gammaproteobacteria	Enterobacteriales	Enterobacteriaceae	unclassified
otu0131	Bacteria	unclassified	unclassified	unclassified	unclassified	unclassified
otu0132	Bacteria	Proteobacteria	unclassified	unclassified	unclassified	unclassified
otu0133	Bacteria	Nitrospira	Nitrospira	Nitrospirales	Nitrospiraceae	Nitrospira
otu0134	Bacteria	unclassified	unclassified	unclassified	unclassified	unclassified
otu0135	Bacteria	unclassified	unclassified	unclassified	unclassified	unclassified
otu0136	Bacteria	Proteobacteria	Gammaproteobacteria	Xanthomonadales	Xanthomonadaceae	unclassified
otu0137	Bacteria	Firmicutes	Bacilli	Bacillales	Planococcaceae	Sporosarcina
otu0138	Bacteria	Cyanobacteria	Cyanobacteria	Chloroplast	unclassified	unclassified
otu0139	Bacteria	Proteobacteria	Betaproteobacteria	Burkholderiales	Burkholderiales_incertae_sedis	Methylibium
otu0140	Bacteria	unclassified	unclassified	unclassified	unclassified	unclassified
otu0141	Bacteria	Bacteroidetes	Flavobacteria	Flavobacteriales	Flavobacteriaceae	Flavobacterium
otu0142	Bacteria	Bacteroidetes	unclassified	unclassified	unclassified	unclassified
otu0143	Bacteria	Proteobacteria	Alphaproteobacteria	Rhizobiales	unclassified	unclassified
otu0144	Bacteria	Bacteroidetes	unclassified	unclassified	unclassified	unclassified
otu0145	Bacteria	Proteobacteria	Alphaproteobacteria	Rhodobacterales	Rhodobacteraceae	Donghicola
otu0146	Bacteria	Proteobacteria	Gammaproteobacteria	Pseudomonadales	Pseudomonadaceae	Pseudomonas
otu0147	Bacteria	Bacteroidetes	Flavobacteria	Flavobacteriales	Flavobacteriaceae	Flavobacterium
otu0148	Bacteria	unclassified	unclassified	unclassified	unclassified	unclassified
otu0149	Bacteria	Proteobacteria	Alphaproteobacteria	Rhizobiales	Methylocystaceae	Terasakiella
otu0150	Bacteria	Proteobacteria	Betaproteobacteria	Burkholderiales	Comamonadaceae	Curvibacter
otu0151	Bacteria	Firmicutes	Clostridia	Clostridiales	Lachnospiraceae	unclassified
otu0152	Bacteria	Bacteroidetes	unclassified	unclassified	unclassified	unclassified
otu0153	Bacteria	Bacteroidetes	Flavobacteria	Flavobacteriales	unclassified	unclassified
otu0154	Bacteria	unclassified	unclassified	unclassified	unclassified	unclassified
otu0155	Bacteria	Proteobacteria	Betaproteobacteria	unclassified	unclassified	unclassified
otu0156	Bacteria	unclassified	unclassified	unclassified	unclassified	unclassified
otu0157	Bacteria	Bacteroidetes	unclassified	unclassified	unclassified	unclassified
otu0158	Bacteria	Proteobacteria	Betaproteobacteria	Burkholderiales	Comamonadaceae	unclassified
otu0159	Bacteria	Proteobacteria	Alphaproteobacteria	Rhizobiales	unclassified	unclassified
otu0160	Bacteria	Proteobacteria	Betaproteobacteria	Burkholderiales	Comamonadaceae	unclassified
otu0161	Bacteria	Proteobacteria	Epsilonproteobacteria	Campylobacterales	Campylobacteraceae	Sulfurospirillum
otu0162	Bacteria	Proteobacteria	unclassified	unclassified	unclassified	unclassified
otu0163	Bacteria	Proteobacteria	Betaproteobacteria	Methylophilales	Methylophilaceae	Methylophilus
otu0164	Bacteria	Bacteroidetes	unclassified	unclassified	unclassified	unclassified
otu0165	Bacteria	Actinobacteria	Actinobacteria	Actinomycetales	Microbacteriaceae	unclassified
otu0166	Bacteria	Proteobacteria	Betaproteobacteria	Burkholderiales	Oxalobacteraceae	Herbaspirillum
otu0167	Bacteria	unclassified	unclassified	unclassified	unclassified	unclassified
otu0168	Bacteria	Proteobacteria	unclassified	unclassified	unclassified	unclassified
otu0169	Bacteria	unclassified	unclassified	unclassified	unclassified	unclassified
otu0170	Bacteria	Proteobacteria	unclassified	unclassified	unclassified	unclassified
otu0171	Bacteria	Proteobacteria	Deltaproteobacteria	unclassified	unclassified	unclassified
otu0172	Bacteria	Bacteroidetes	unclassified	unclassified	unclassified	unclassified
otu0173	Bacteria	Actinobacteria	Actinobacteria	Actinomycetales	unclassified	unclassified
otu0174	Bacteria	unclassified	unclassified	unclassified	unclassified	unclassified
otu0175	Bacteria	Bacteroidetes	unclassified	unclassified	unclassified	unclassified
otu0176	Bacteria	Bacteroidetes	Flavobacteria	Flavobacteriales	Flavobacteriaceae	Flavobacterium
otu0177	Bacteria	Firmicutes	Bacilli	Bacillales	Staphylococcaceae	Staphylococcus
otu0178	Bacteria	Firmicutes	Bacilli	Lactobacillales	Lactobacillaceae	Lactobacillus
otu0179	Bacteria	Proteobacteria	Alphaproteobacteria	Sphingomonadales	Erythrobacteraceae	Erythromicrobium
otu0180	Bacteria	Proteobacteria	Deltaproteobacteria	Desulfovibrionales	Desulfovibrionaceae	Desulfovibrio
otu0181	Bacteria	unclassified	unclassified	unclassified	unclassified	unclassified
otu0182	Bacteria	Proteobacteria	Gammaproteobacteria	unclassified	unclassified	unclassified
otu0183	Bacteria	Proteobacteria	Gammaproteobacteria	Xanthomonadales	Sinobacteraceae	Nevskia
otu0184	Bacteria	Bacteroidetes	unclassified	unclassified	unclassified	unclassified
otu0185	Bacteria	Proteobacteria	Alphaproteobacteria	Rhizobiales	Hyphomicrobiaceae	Hyphomicrobium
otu0186	Bacteria	Proteobacteria	unclassified	unclassified	unclassified	unclassified
otu0187	Bacteria	Proteobacteria	Betaproteobacteria	Burkholderiales	Comamonadaceae	Curvibacter
otu0188	Bacteria	Proteobacteria	Betaproteobacteria	Methylophilales	Methylophilaceae	unclassified
otu0189	Bacteria	Bacteroidetes	Bacteroidia	Bacteroidales	Prevotellaceae	Prevotella
otu0190	Bacteria	Bacteroidetes	unclassified	unclassified	unclassified	unclassified
otu0191	Bacteria	unclassified	unclassified	unclassified	unclassified	unclassified
otu0192	Bacteria	SR1	SR1_genera_incertae_sedis	unclassified	unclassified	unclassified
otu0193	Bacteria	Proteobacteria	Betaproteobacteria	Burkholderiales	unclassified	unclassified
otu0194	Bacteria	Proteobacteria	unclassified	unclassified	unclassified	unclassified
otu0195	Bacteria	Proteobacteria	unclassified	unclassified	unclassified	unclassified
otu0196	Bacteria	unclassified	unclassified	unclassified	unclassified	unclassified
otu0197	Bacteria	Proteobacteria	Betaproteobacteria	Burkholderiales	unclassified	unclassified
otu0198	Bacteria	Cyanobacteria	Cyanobacteria	unclassified	unclassified	unclassified
otu0199	Bacteria	Bacteroidetes	Flavobacteria	Flavobacteriales	Flavobacteriaceae	unclassified
otu0200	Bacteria	unclassified	unclassified	unclassified	unclassified	unclassified
otu0201	Bacteria	Proteobacteria	Betaproteobacteria	Burkholderiales	unclassified	unclassified
otu0202	Bacteria	Proteobacteria	Gammaproteobacteria	Alteromonadales	Alteromonadaceae	Alteromonas
otu0203	Bacteria	unclassified	unclassified	unclassified	unclassified	unclassified
otu0204	Bacteria	Actinobacteria	Actinobacteria	Acidimicrobiales	Iamiaceae	Iamia
otu0205	Bacteria	Bacteroidetes	Flavobacteria	Flavobacteriales	Flavobacteriaceae	Flavobacterium
otu0206	Bacteria	Proteobacteria	Betaproteobacteria	Methylophilales	Methylophilaceae	Methylotenera
otu0207	Bacteria	Bacteroidetes	Sphingobacteria	Sphingobacteriales	Saprospiraceae	unclassified
otu0208	Bacteria	Proteobacteria	Betaproteobacteria	Burkholderiales	Oxalobacteraceae	unclassified
otu0209	Bacteria	unclassified	unclassified	unclassified	unclassified	unclassified
otu0210	Bacteria	Proteobacteria	Deltaproteobacteria	unclassified	unclassified	unclassified
otu0211	Bacteria	Proteobacteria	Gammaproteobacteria	Xanthomonadales	Sinobacteraceae	Nevskia
otu0212	Bacteria	unclassified	unclassified	unclassified	unclassified	unclassified
otu0213	Bacteria	unclassified	unclassified	unclassified	unclassified	unclassified
otu0214	Bacteria	Proteobacteria	Alphaproteobacteria	Sphingomonadales	Sphingomonadaceae	unclassified
otu0215	Bacteria	Bacteroidetes	Flavobacteria	Flavobacteriales	Flavobacteriaceae	Muricauda
otu0216	Bacteria	Proteobacteria	Gammaproteobacteria	unclassified	unclassified	unclassified
otu0217	Bacteria	unclassified	unclassified	unclassified	unclassified	unclassified
otu0218	Bacteria	Bacteroidetes	Bacteroidia	Bacteroidales	Prevotellaceae	Prevotella
otu0219	Bacteria	Actinobacteria	Actinobacteria	Actinomycetales	Microbacteriaceae	Leifsonia
otu0220	Bacteria	Proteobacteria	Alphaproteobacteria	unclassified	unclassified	unclassified
otu0221	Bacteria	unclassified	unclassified	unclassified	unclassified	unclassified
otu0222	Bacteria	Proteobacteria	Gammaproteobacteria	Pseudomonadales	Pseudomonadaceae	Pseudomonas
otu0223	Bacteria	unclassified	unclassified	unclassified	unclassified	unclassified
otu0224	Bacteria	Proteobacteria	Alphaproteobacteria	unclassified	unclassified	unclassified
otu0225	Bacteria	Proteobacteria	Betaproteobacteria	Burkholderiales	unclassified	unclassified
otu0226	Bacteria	unclassified	unclassified	unclassified	unclassified	unclassified
otu0227	Bacteria	Chloroflexi	Anaerolineae	Anaerolineales	Anaerolineaceae	unclassified
otu0228	Bacteria	Proteobacteria	Gammaproteobacteria	Pseudomonadales	Moraxellaceae	Acinetobacter
otu0229	Bacteria	Proteobacteria	unclassified	unclassified	unclassified	unclassified
otu0230	Bacteria	TM7	TM7_genera_incertae_sedis	unclassified	unclassified	unclassified
otu0231	Bacteria	Proteobacteria	Betaproteobacteria	Methylophilales	Methylophilaceae	Methylotenera
otu0232	Bacteria	Proteobacteria	Alphaproteobacteria	unclassified	unclassified	unclassified
otu0233	Bacteria	Proteobacteria	Betaproteobacteria	Hydrogenophilales	Hydrogenophilaceae	Hydrogenophilus
otu0234	Bacteria	Bacteroidetes	unclassified	unclassified	unclassified	unclassified
otu0235	Bacteria	unclassified	unclassified	unclassified	unclassified	unclassified
otu0236	Bacteria	Bacteroidetes	unclassified	unclassified	unclassified	unclassified
otu0237	Bacteria	Proteobacteria	Alphaproteobacteria	Rhizobiales	Hyphomicrobiaceae	Pedomicrobium
otu0238	Bacteria	Proteobacteria	Epsilonproteobacteria	Campylobacterales	Campylobacteraceae	Arcobacter
otu0239	Bacteria	Bacteroidetes	Flavobacteria	Flavobacteriales	Flavobacteriaceae	Flavobacterium
otu0240	Bacteria	unclassified	unclassified	unclassified	unclassified	unclassified
otu0241	Bacteria	unclassified	unclassified	unclassified	unclassified	unclassified
otu0242	Bacteria	unclassified	unclassified	unclassified	unclassified	unclassified
otu0243	Bacteria	Bacteroidetes	unclassified	unclassified	unclassified	unclassified
otu0244	Bacteria	Bacteroidetes	Sphingobacteria	Sphingobacteriales	unclassified	unclassified
otu0245	Bacteria	Proteobacteria	Gammaproteobacteria	Salinisphaerales	Salinisphaeraceae	Salinisphaera
otu0246	Bacteria	Proteobacteria	Gammaproteobacteria	Vibrionales	Vibrionaceae	Vibrio
otu0247	Bacteria	Bacteroidetes	Sphingobacteria	Sphingobacteriales	unclassified	unclassified
otu0248	Bacteria	Proteobacteria	Gammaproteobacteria	Vibrionales	Vibrionaceae	Vibrio
otu0249	Bacteria	Firmicutes	Bacilli	Lactobacillales	Streptococcaceae	Streptococcus
otu0250	Bacteria	Proteobacteria	Gammaproteobacteria	unclassified	unclassified	unclassified
otu0251	Bacteria	unclassified	unclassified	unclassified	unclassified	unclassified
otu0252	Bacteria	Proteobacteria	Betaproteobacteria	unclassified	unclassified	unclassified
otu0253	Bacteria	unclassified	unclassified	unclassified	unclassified	unclassified
otu0254	Bacteria	unclassified	unclassified	unclassified	unclassified	unclassified
otu0255	Bacteria	unclassified	unclassified	unclassified	unclassified	unclassified
otu0256	Bacteria	Proteobacteria	Betaproteobacteria	Burkholderiales	Comamonadaceae	Hydrogenophaga
otu0257	Bacteria	Proteobacteria	Gammaproteobacteria	Chromatiales	Chromatiaceae	Rheinheimera
otu0258	Bacteria	Proteobacteria	Deltaproteobacteria	Bdellovibrionales	Bdellovibrionaceae	Bdellovibrio
otu0259	Bacteria	Firmicutes	Clostridia	Clostridiales	unclassified	unclassified
otu0260	Bacteria	Proteobacteria	Gammaproteobacteria	unclassified	unclassified	unclassified
otu0261	Bacteria	Acidobacteria	Acidobacteria_Gp4	Gp4	unclassified	unclassified
otu0262	Bacteria	Firmicutes	Clostridia	Clostridiales	Ruminococcaceae	unclassified
otu0263	Bacteria	Cyanobacteria	Cyanobacteria	Chloroplast	Chlorophyta	unclassified
otu0264	Bacteria	Bacteroidetes	unclassified	unclassified	unclassified	unclassified
otu0265	Bacteria	Actinobacteria	Actinobacteria	Actinomycetales	Corynebacteriaceae	Corynebacterium
otu0266	Bacteria	Proteobacteria	Betaproteobacteria	Burkholderiales	Comamonadaceae	Pelomonas
otu0267	Bacteria	Proteobacteria	Betaproteobacteria	unclassified	unclassified	unclassified
otu0268	Bacteria	unclassified	unclassified	unclassified	unclassified	unclassified
otu0269	Bacteria	Proteobacteria	unclassified	unclassified	unclassified	unclassified
otu0270	Bacteria	Proteobacteria	Alphaproteobacteria	unclassified	unclassified	unclassified
otu0271	Bacteria	Bacteroidetes	unclassified	unclassified	unclassified	unclassified
otu0272	Bacteria	Acidobacteria	Acidobacteria_Gp4	Gp4	unclassified	unclassified
otu0273	Bacteria	Proteobacteria	Gammaproteobacteria	Pseudomonadales	Moraxellaceae	Acinetobacter
otu0274	Bacteria	Proteobacteria	Betaproteobacteria	Burkholderiales	unclassified	unclassified
otu0275	Bacteria	Proteobacteria	Betaproteobacteria	Burkholderiales	Comamonadaceae	Curvibacter
otu0276	Bacteria	Proteobacteria	unclassified	unclassified	unclassified	unclassified
otu0277	Bacteria	Bacteroidetes	Flavobacteria	Flavobacteriales	unclassified	unclassified
otu0278	Bacteria	Firmicutes	Clostridia	Clostridiales	Incertae Sedis XIII	Anaerovorax
otu0279	Bacteria	unclassified	unclassified	unclassified	unclassified	unclassified
otu0280	Bacteria	Proteobacteria	Gammaproteobacteria	unclassified	unclassified	unclassified
otu0281	Bacteria	Acidobacteria	Acidobacteria_Gp4	Gp4	unclassified	unclassified
otu0282	Bacteria	Bacteroidetes	Sphingobacteria	Sphingobacteriales	Cytophagaceae	Flectobacillus
otu0283	Bacteria	Proteobacteria	unclassified	unclassified	unclassified	unclassified
otu0284	Bacteria	Cyanobacteria	Cyanobacteria	Chloroplast	Bacillariophyta	unclassified
otu0285	Bacteria	Proteobacteria	Betaproteobacteria	Neisseriales	Neisseriaceae	Aquitalea
otu0286	Bacteria	TM7	TM7_genera_incertae_sedis	unclassified	unclassified	unclassified
otu0287	Bacteria	Proteobacteria	unclassified	unclassified	unclassified	unclassified
otu0288	Bacteria	Proteobacteria	Deltaproteobacteria	Myxococcales	Polyangiaceae	unclassified
otu0289	Bacteria	unclassified	unclassified	unclassified	unclassified	unclassified
otu0290	Bacteria	Bacteroidetes	Flavobacteria	Flavobacteriales	Flavobacteriaceae	Chryseobacterium
otu0291	Bacteria	unclassified	unclassified	unclassified	unclassified	unclassified
otu0292	Bacteria	unclassified	unclassified	unclassified	unclassified	unclassified
otu0293	Bacteria	Firmicutes	Bacilli	Lactobacillales	Streptococcaceae	Lactococcus
otu0294	Bacteria	unclassified	unclassified	unclassified	unclassified	unclassified
otu0295	Bacteria	Bacteroidetes	Sphingobacteria	Sphingobacteriales	Cytophagaceae	unclassified
otu0296	Bacteria	Proteobacteria	Alphaproteobacteria	Rhodobacterales	Rhodobacteraceae	Paracoccus
otu0297	Bacteria	unclassified	unclassified	unclassified	unclassified	unclassified
otu0298	Bacteria	Proteobacteria	Betaproteobacteria	Burkholderiales	unclassified	unclassified
otu0299	Bacteria	Firmicutes	Bacilli	Bacillales	Alicyclobacillaceae	Alicyclobacillus
otu0300	Bacteria	Bacteroidetes	unclassified	unclassified	unclassified	unclassified
otu0301	Bacteria	unclassified	unclassified	unclassified	unclassified	unclassified
otu0302	Bacteria	TM7	TM7_genera_incertae_sedis	unclassified	unclassified	unclassified
otu0303	Bacteria	unclassified	unclassified	unclassified	unclassified	unclassified
otu0304	Bacteria	Proteobacteria	Betaproteobacteria	Burkholderiales	Oxalobacteraceae	unclassified
otu0305	Bacteria	Bacteroidetes	unclassified	unclassified	unclassified	unclassified
otu0306	Bacteria	Proteobacteria	Betaproteobacteria	Burkholderiales	unclassified	unclassified
otu0307	Bacteria	Actinobacteria	Actinobacteria	Actinomycetales	Micrococcaceae	Arthrobacter
otu0308	Bacteria	Proteobacteria	Betaproteobacteria	unclassified	unclassified	unclassified
otu0309	Bacteria	unclassified	unclassified	unclassified	unclassified	unclassified
otu0310	Bacteria	unclassified	unclassified	unclassified	unclassified	unclassified
otu0311	Bacteria	Bacteroidetes	Flavobacteria	Flavobacteriales	Flavobacteriaceae	Flavobacterium
otu0312	Bacteria	Proteobacteria	Betaproteobacteria	Burkholderiales	unclassified	unclassified
otu0313	Bacteria	Proteobacteria	Alphaproteobacteria	unclassified	unclassified	unclassified
otu0314	Bacteria	Proteobacteria	Gammaproteobacteria	Pseudomonadales	Moraxellaceae	Moraxella
otu0315	Bacteria	Firmicutes	Clostridia	Clostridiales	unclassified	unclassified
otu0316	Bacteria	Bacteroidetes	Bacteroidia	Bacteroidales	Bacteroidaceae	Bacteroides
otu0317	Bacteria	Bacteroidetes	unclassified	unclassified	unclassified	unclassified
otu0318	Bacteria	Proteobacteria	Deltaproteobacteria	Bdellovibrionales	Bdellovibrionaceae	Bdellovibrio
otu0319	Bacteria	Bacteroidetes	Sphingobacteria	Sphingobacteriales	Chitinophagaceae	unclassified
otu0320	Bacteria	Proteobacteria	Betaproteobacteria	unclassified	unclassified	unclassified
otu0321	Bacteria	Proteobacteria	Betaproteobacteria	unclassified	unclassified	unclassified
otu0322	Bacteria	Proteobacteria	Alphaproteobacteria	Sphingomonadales	Sphingomonadaceae	Sphingopyxis
otu0323	Bacteria	unclassified	unclassified	unclassified	unclassified	unclassified
otu0324	Bacteria	Bacteroidetes	unclassified	unclassified	unclassified	unclassified
otu0325	Bacteria	Firmicutes	Clostridia	Clostridiales	Lachnospiraceae	unclassified
otu0326	Bacteria	Bacteroidetes	unclassified	unclassified	unclassified	unclassified
otu0327	Bacteria	Proteobacteria	Betaproteobacteria	Burkholderiales	Comamonadaceae	unclassified
otu0328	Bacteria	unclassified	unclassified	unclassified	unclassified	unclassified
otu0329	Bacteria	Proteobacteria	Gammaproteobacteria	Pseudomonadales	Moraxellaceae	Acinetobacter
otu0330	Bacteria	Proteobacteria	unclassified	unclassified	unclassified	unclassified
otu0331	Bacteria	Proteobacteria	unclassified	unclassified	unclassified	unclassified
otu0332	Bacteria	TM7	TM7_genera_incertae_sedis	unclassified	unclassified	unclassified
otu0333	Bacteria	Proteobacteria	unclassified	unclassified	unclassified	unclassified
otu0334	Bacteria	Proteobacteria	Alphaproteobacteria	Caulobacterales	Caulobacteraceae	Phenylobacterium
otu0335	Bacteria	Proteobacteria	Betaproteobacteria	Rhodocyclales	Rhodocyclaceae	Zoogloea
otu0336	Bacteria	Bacteroidetes	unclassified	unclassified	unclassified	unclassified
otu0337	Bacteria	Firmicutes	Clostridia	Clostridiales	Incertae Sedis XI	Peptoniphilus
otu0338	Bacteria	Deferribacteres	Deferribacteres	Deferribacterales	Deferribacteraceae	Mucispirillum
otu0339	Bacteria	Proteobacteria	Alphaproteobacteria	Rhodobacterales	Rhodobacteraceae	unclassified
otu0340	Bacteria	unclassified	unclassified	unclassified	unclassified	unclassified
otu0341	Bacteria	unclassified	unclassified	unclassified	unclassified	unclassified
otu0342	Bacteria	Actinobacteria	Actinobacteria	Actinomycetales	Corynebacteriaceae	Corynebacterium
otu0343	Bacteria	Firmicutes	Bacilli	Lactobacillales	Leuconostocaceae	Leuconostoc
otu0344	Bacteria	unclassified	unclassified	unclassified	unclassified	unclassified
otu0345	Bacteria	Proteobacteria	Alphaproteobacteria	Sphingomonadales	Sphingomonadaceae	unclassified
otu0346	Bacteria	unclassified	unclassified	unclassified	unclassified	unclassified
otu0347	Bacteria	Firmicutes	Clostridia	Clostridiales	unclassified	unclassified
otu0348	Bacteria	Actinobacteria	Actinobacteria	unclassified	unclassified	unclassified
otu0349	Bacteria	Actinobacteria	Actinobacteria	Actinomycetales	Micrococcaceae	Rothia
otu0350	Bacteria	Proteobacteria	Betaproteobacteria	unclassified	unclassified	unclassified
otu0351	Bacteria	Proteobacteria	Gammaproteobacteria	Legionellales	Legionellaceae	unclassified
otu0352	Bacteria	Fusobacteria	Fusobacteria	Fusobacteriales	Leptotrichiaceae	Leptotrichia
otu0353	Bacteria	Bacteroidetes	unclassified	unclassified	unclassified	unclassified
otu0354	Bacteria	Firmicutes	Clostridia	Clostridiales	Veillonellaceae	unclassified
otu0355	Bacteria	Proteobacteria	Gammaproteobacteria	Legionellales	Legionellaceae	unclassified
otu0356	Bacteria	Proteobacteria	Alphaproteobacteria	Rhodobacterales	Rhodobacteraceae	Paracoccus
otu0357	Bacteria	Bacteroidetes	Flavobacteria	Flavobacteriales	Flavobacteriaceae	unclassified
otu0358	Bacteria	Bacteroidetes	Sphingobacteria	Sphingobacteriales	Cytophagaceae	Leadbetterella
otu0359	Bacteria	unclassified	unclassified	unclassified	unclassified	unclassified
otu0360	Bacteria	unclassified	unclassified	unclassified	unclassified	unclassified
otu0361	Bacteria	Bacteroidetes	unclassified	unclassified	unclassified	unclassified
otu0362	Bacteria	Deinococcus-Thermus	Deinococci	Deinococcales	Deinococcaceae	Deinococcus
otu0363	Bacteria	Proteobacteria	Betaproteobacteria	unclassified	unclassified	unclassified
otu0364	Bacteria	Firmicutes	Clostridia	Clostridiales	Incertae Sedis XI	Peptoniphilus
otu0365	Bacteria	Bacteroidetes	Flavobacteria	Flavobacteriales	Flavobacteriaceae	Flavobacterium
otu0366	Bacteria	Proteobacteria	Deltaproteobacteria	unclassified	unclassified	unclassified
otu0367	Bacteria	Proteobacteria	Betaproteobacteria	Burkholderiales	Comamonadaceae	Curvibacter
otu0368	Bacteria	Actinobacteria	Actinobacteria	Actinomycetales	unclassified	unclassified
otu0369	Bacteria	Proteobacteria	Alphaproteobacteria	Rhizobiales	unclassified	unclassified
otu0370	Bacteria	Proteobacteria	Alphaproteobacteria	Rhodobacterales	Rhodobacteraceae	unclassified
otu0371	Bacteria	Bacteroidetes	unclassified	unclassified	unclassified	unclassified
otu0372	Bacteria	Bacteroidetes	unclassified	unclassified	unclassified	unclassified
otu0373	Bacteria	Proteobacteria	Betaproteobacteria	Burkholderiales	Comamonadaceae	unclassified
otu0374	Bacteria	Proteobacteria	Gammaproteobacteria	Vibrionales	Vibrionaceae	Vibrio
otu0375	Bacteria	Proteobacteria	unclassified	unclassified	unclassified	unclassified
otu0376	Bacteria	Actinobacteria	Actinobacteria	Actinomycetales	unclassified	unclassified
otu0377	Bacteria	Bacteroidetes	unclassified	unclassified	unclassified	unclassified
otu0378	Bacteria	Proteobacteria	Alphaproteobacteria	unclassified	unclassified	unclassified
otu0379	Bacteria	Proteobacteria	Gammaproteobacteria	unclassified	unclassified	unclassified
otu0380	Bacteria	Firmicutes	Clostridia	Clostridiales	Ruminococcaceae	unclassified
otu0381	Bacteria	Proteobacteria	Gammaproteobacteria	Xanthomonadales	Xanthomonadaceae	unclassified
otu0382	Bacteria	Bacteroidetes	Bacteroidia	Bacteroidales	Porphyromonadaceae	Dysgonomonas
otu0383	Bacteria	Proteobacteria	Deltaproteobacteria	Myxococcales	Cystobacteraceae	unclassified
otu0384	Bacteria	Proteobacteria	Alphaproteobacteria	Caulobacterales	Caulobacteraceae	Brevundimonas
otu0385	Bacteria	Bacteroidetes	Sphingobacteria	Sphingobacteriales	Chitinophagaceae	unclassified
otu0386	Bacteria	Firmicutes	Bacilli	Lactobacillales	Aerococcaceae	Abiotrophia
otu0387	Bacteria	Bacteroidetes	unclassified	unclassified	unclassified	unclassified
otu0388	Bacteria	Bacteroidetes	Sphingobacteria	Sphingobacteriales	Chitinophagaceae	Sediminibacterium
otu0389	Bacteria	Firmicutes	Clostridia	Clostridiales	Veillonellaceae	Anaerosinus
otu0390	Bacteria	Firmicutes	Bacilli	Bacillales	unclassified	unclassified
otu0391	Bacteria	Acidobacteria	Acidobacteria_Gp6	Gp6	unclassified	unclassified
otu0392	Bacteria	Proteobacteria	Betaproteobacteria	Burkholderiales	Comamonadaceae	unclassified
otu0393	Bacteria	Proteobacteria	Alphaproteobacteria	Rhizobiales	Hyphomicrobiaceae	Zhangella
otu0394	Bacteria	unclassified	unclassified	unclassified	unclassified	unclassified
otu0395	Bacteria	Bacteroidetes	unclassified	unclassified	unclassified	unclassified
otu0396	Bacteria	Proteobacteria	Betaproteobacteria	Burkholderiales	Comamonadaceae	unclassified
otu0397	Bacteria	Bacteroidetes	unclassified	unclassified	unclassified	unclassified
otu0398	Bacteria	Firmicutes	Clostridia	Clostridiales	Incertae Sedis XIII	Anaerovorax
otu0399	Bacteria	Proteobacteria	Alphaproteobacteria	unclassified	unclassified	unclassified
otu0400	Bacteria	unclassified	unclassified	unclassified	unclassified	unclassified
otu0401	Bacteria	Proteobacteria	Alphaproteobacteria	Sphingomonadales	Sphingomonadaceae	unclassified
otu0402	Bacteria	unclassified	unclassified	unclassified	unclassified	unclassified
otu0403	Bacteria	Proteobacteria	Alphaproteobacteria	Rhizobiales	Hyphomicrobiaceae	Hyphomicrobium
otu0404	Bacteria	Proteobacteria	Gammaproteobacteria	Xanthomonadales	Sinobacteraceae	Nevskia
otu0405	Bacteria	Proteobacteria	Alphaproteobacteria	Caulobacterales	Caulobacteraceae	Brevundimonas
otu0406	Bacteria	Proteobacteria	Betaproteobacteria	Burkholderiales	unclassified	unclassified
otu0407	Bacteria	OD1	OD1_genera_incertae_sedis	unclassified	unclassified	unclassified
otu0408	Bacteria	Bacteroidetes	Flavobacteria	Flavobacteriales	Flavobacteriaceae	unclassified
otu0409	Bacteria	Proteobacteria	Alphaproteobacteria	Sphingomonadales	Sphingomonadaceae	Sphingomonas
otu0410	Bacteria	unclassified	unclassified	unclassified	unclassified	unclassified
otu0411	Bacteria	unclassified	unclassified	unclassified	unclassified	unclassified
otu0412	Bacteria	Firmicutes	Bacilli	Bacillales	Bacillales_incertae_sedis	Solibacillus
otu0413	Bacteria	unclassified	unclassified	unclassified	unclassified	unclassified
otu0414	Bacteria	unclassified	unclassified	unclassified	unclassified	unclassified
otu0415	Bacteria	Bacteroidetes	Sphingobacteria	Sphingobacteriales	Cytophagaceae	Leadbetterella
otu0416	Bacteria	Actinobacteria	Actinobacteria	Actinomycetales	Nocardiaceae	Rhodococcus
otu0417	Bacteria	Cyanobacteria	Cyanobacteria	Chloroplast	Streptophyta	unclassified
otu0418	Bacteria	unclassified	unclassified	unclassified	unclassified	unclassified
otu0419	Bacteria	Proteobacteria	Alphaproteobacteria	Rhizobiales	Methylobacteriaceae	Methylobacterium
otu0420	Bacteria	Bacteroidetes	Flavobacteria	Flavobacteriales	Cryomorphaceae	Fluviicola
otu0421	Bacteria	Proteobacteria	Alphaproteobacteria	Rhizobiales	unclassified	unclassified
otu0422	Bacteria	Proteobacteria	Betaproteobacteria	Burkholderiales	Burkholderiales_incertae_sedis	unclassified
otu0423	Bacteria	Bacteroidetes	Sphingobacteria	Sphingobacteriales	Saprospiraceae	Haliscomenobacter
otu0424	Bacteria	unclassified	unclassified	unclassified	unclassified	unclassified
otu0425	Bacteria	unclassified	unclassified	unclassified	unclassified	unclassified
otu0426	Bacteria	Proteobacteria	unclassified	unclassified	unclassified	unclassified
otu0427	Bacteria	Proteobacteria	Betaproteobacteria	Burkholderiales	Burkholderiaceae	Burkholderia
otu0428	Bacteria	Cyanobacteria	Cyanobacteria	Chloroplast	Streptophyta	unclassified
otu0429	Bacteria	unclassified	unclassified	unclassified	unclassified	unclassified
otu0430	Bacteria	Proteobacteria	Betaproteobacteria	Burkholderiales	Comamonadaceae	Comamonas
otu0431	Bacteria	unclassified	unclassified	unclassified	unclassified	unclassified
otu0432	Bacteria	Proteobacteria	Betaproteobacteria	Burkholderiales	unclassified	unclassified
otu0433	Bacteria	Firmicutes	Clostridia	Clostridiales	Lachnospiraceae	unclassified
otu0434	Bacteria	Proteobacteria	Gammaproteobacteria	unclassified	unclassified	unclassified
otu0435	Bacteria	Bacteroidetes	unclassified	unclassified	unclassified	unclassified
otu0436	Bacteria	Proteobacteria	Alphaproteobacteria	unclassified	unclassified	unclassified
otu0437	Bacteria	Actinobacteria	Actinobacteria	Actinomycetales	Pseudonocardiaceae	Pseudonocardia
otu0438	Bacteria	Bacteroidetes	Sphingobacteria	Sphingobacteriales	unclassified	unclassified
otu0439	Bacteria	Firmicutes	Bacilli	Lactobacillales	Enterococcaceae	Enterococcus
otu0440	Bacteria	Proteobacteria	Alphaproteobacteria	Rhizobiales	unclassified	unclassified
otu0441	Bacteria	Proteobacteria	Betaproteobacteria	unclassified	unclassified	unclassified
otu0442	Bacteria	unclassified	unclassified	unclassified	unclassified	unclassified
otu0443	Bacteria	Bacteroidetes	unclassified	unclassified	unclassified	unclassified
otu0444	Bacteria	Proteobacteria	Betaproteobacteria	Burkholderiales	unclassified	unclassified
otu0445	Bacteria	Firmicutes	Bacilli	Lactobacillales	Carnobacteriaceae	Granulicatella
otu0446	Bacteria	Proteobacteria	Alphaproteobacteria	Rhizobiales	Rhizobiaceae	unclassified
otu0447	Bacteria	Proteobacteria	Gammaproteobacteria	Pseudomonadales	Moraxellaceae	Acinetobacter
otu0448	Bacteria	Bacteroidetes	Sphingobacteria	Sphingobacteriales	Chitinophagaceae	unclassified
otu0449	Bacteria	Bacteroidetes	Sphingobacteria	Sphingobacteriales	unclassified	unclassified
otu0450	Bacteria	SR1	SR1_genera_incertae_sedis	unclassified	unclassified	unclassified
otu0451	Bacteria	Bacteroidetes	Sphingobacteria	Sphingobacteriales	Cytophagaceae	unclassified
otu0452	Bacteria	Bacteroidetes	Sphingobacteria	Sphingobacteriales	Sphingobacteriaceae	Pedobacter
otu0453	Bacteria	Proteobacteria	Alphaproteobacteria	Rhodobacterales	Rhodobacteraceae	Oceanicola
otu0454	Bacteria	Proteobacteria	Betaproteobacteria	Methylophilales	Methylophilaceae	unclassified
otu0455	Bacteria	Proteobacteria	Alphaproteobacteria	Sphingomonadales	Sphingomonadaceae	Sphingomonas
otu0456	Bacteria	Bacteroidetes	Bacteroidia	Bacteroidales	Prevotellaceae	Prevotella
otu0457	Bacteria	TM7	TM7_genera_incertae_sedis	unclassified	unclassified	unclassified
otu0458	Bacteria	Firmicutes	Clostridia	Clostridiales	Veillonellaceae	unclassified
otu0459	Bacteria	Proteobacteria	Gammaproteobacteria	Oceanospirillales	Halomonadaceae	Halomonas
otu0460	Bacteria	TM7	TM7_genera_incertae_sedis	unclassified	unclassified	unclassified
otu0461	Bacteria	unclassified	unclassified	unclassified	unclassified	unclassified
otu0462	Bacteria	Firmicutes	Clostridia	Clostridiales	Ruminococcaceae	Oscillibacter
otu0463	Bacteria	Nitrospira	Nitrospira	Nitrospirales	Nitrospiraceae	Nitrospira
otu0464	Bacteria	Proteobacteria	Betaproteobacteria	Burkholderiales	unclassified	unclassified
otu0465	Bacteria	Proteobacteria	Gammaproteobacteria	Oceanospirillales	Halomonadaceae	Halomonas
otu0466	Bacteria	Proteobacteria	Deltaproteobacteria	unclassified	unclassified	unclassified
otu0467	Bacteria	Proteobacteria	Alphaproteobacteria	unclassified	unclassified	unclassified
otu0468	Bacteria	Proteobacteria	Betaproteobacteria	Burkholderiales	Comamonadaceae	Acidovorax
otu0469	Bacteria	Bacteroidetes	unclassified	unclassified	unclassified	unclassified
otu0470	Bacteria	Gemmatimonadetes	Gemmatimonadetes	Gemmatimonadales	Gemmatimonadaceae	Gemmatimonas
otu0471	Bacteria	OD1	OD1_genera_incertae_sedis	unclassified	unclassified	unclassified
otu0472	Bacteria	Firmicutes	Bacilli	Bacillales	Staphylococcaceae	Jeotgalicoccus
otu0473	Bacteria	Proteobacteria	Betaproteobacteria	Burkholderiales	Burkholderiaceae	Cupriavidus
otu0474	Bacteria	Actinobacteria	Actinobacteria	Actinomycetales	Micrococcaceae	Arthrobacter
otu0475	Bacteria	Proteobacteria	Betaproteobacteria	Burkholderiales	Comamonadaceae	Malikia
otu0476	Bacteria	Firmicutes	Bacilli	Bacillales	Staphylococcaceae	Gemella
otu0477	Bacteria	unclassified	unclassified	unclassified	unclassified	unclassified
otu0478	Bacteria	unclassified	unclassified	unclassified	unclassified	unclassified
otu0479	Bacteria	Actinobacteria	Actinobacteria	Actinomycetales	Corynebacteriaceae	Turicella
otu0480	Bacteria	Bacteroidetes	unclassified	unclassified	unclassified	unclassified
otu0481	Bacteria	Proteobacteria	Alphaproteobacteria	Rhizobiales	Methylobacteriaceae	Methylobacterium
otu0482	Bacteria	Bacteroidetes	Sphingobacteria	Sphingobacteriales	unclassified	unclassified
otu0483	Bacteria	Proteobacteria	Alphaproteobacteria	unclassified	unclassified	unclassified
otu0484	Bacteria	Proteobacteria	unclassified	unclassified	unclassified	unclassified
otu0485	Bacteria	Bacteroidetes	Sphingobacteria	Sphingobacteriales	Chitinophagaceae	Ferruginibacter
otu0486	Bacteria	Cyanobacteria	Cyanobacteria	Chloroplast	Streptophyta	unclassified
otu0487	Bacteria	Proteobacteria	Alphaproteobacteria	unclassified	unclassified	unclassified
otu0488	Bacteria	unclassified	unclassified	unclassified	unclassified	unclassified
otu0489	Bacteria	Bacteroidetes	Sphingobacteria	Sphingobacteriales	Chitinophagaceae	Terrimonas
otu0490	Bacteria	Bacteroidetes	unclassified	unclassified	unclassified	unclassified
otu0491	Bacteria	Firmicutes	Clostridia	Clostridiales	Ruminococcaceae	Anaerofilum
otu0492	Bacteria	Proteobacteria	Betaproteobacteria	Methylophilales	Methylophilaceae	Methylophilus
otu0493	Bacteria	unclassified	unclassified	unclassified	unclassified	unclassified
otu0494	Bacteria	Proteobacteria	Gammaproteobacteria	Oceanospirillales	Halomonadaceae	Halomonas
otu0495	Bacteria	unclassified	unclassified	unclassified	unclassified	unclassified
otu0496	Bacteria	Proteobacteria	Deltaproteobacteria	Myxococcales	unclassified	unclassified
otu0497	Bacteria	Bacteroidetes	Flavobacteria	Flavobacteriales	Flavobacteriaceae	Flavobacterium
otu0498	Bacteria	Firmicutes	Clostridia	Clostridiales	Lachnospiraceae	unclassified
otu0499	Bacteria	Bacteroidetes	Flavobacteria	Flavobacteriales	Flavobacteriaceae	Flavobacterium
otu0500	Bacteria	unclassified	unclassified	unclassified	unclassified	unclassified
otu0501	Bacteria	Proteobacteria	Betaproteobacteria	unclassified	unclassified	unclassified
otu0502	Bacteria	Proteobacteria	Betaproteobacteria	Burkholderiales	Oxalobacteraceae	Massilia
otu0503	Bacteria	Proteobacteria	Betaproteobacteria	Burkholderiales	Burkholderiales_incertae_sedis	unclassified
otu0504	Bacteria	Proteobacteria	Betaproteobacteria	unclassified	unclassified	unclassified
otu0505	Bacteria	unclassified	unclassified	unclassified	unclassified	unclassified
otu0506	Bacteria	unclassified	unclassified	unclassified	unclassified	unclassified
otu0507	Bacteria	Firmicutes	unclassified	unclassified	unclassified	unclassified
otu0508	Bacteria	Firmicutes	Bacilli	Lactobacillales	Carnobacteriaceae	Trichococcus
otu0509	Bacteria	Bacteroidetes	Sphingobacteria	Sphingobacteriales	unclassified	unclassified
otu0510	Bacteria	Bacteroidetes	Sphingobacteria	Sphingobacteriales	Chitinophagaceae	unclassified
otu0511	Bacteria	Actinobacteria	Actinobacteria	Actinomycetales	unclassified	unclassified
otu0512	Bacteria	Proteobacteria	Gammaproteobacteria	Legionellales	Legionellaceae	Legionella
otu0513	Bacteria	unclassified	unclassified	unclassified	unclassified	unclassified
otu0514	Bacteria	Firmicutes	Clostridia	Clostridiales	Ruminococcaceae	Ethanoligenens
otu0515	Bacteria	Bacteroidetes	Flavobacteria	Flavobacteriales	Flavobacteriaceae	Chryseobacterium
otu0516	Bacteria	Proteobacteria	Betaproteobacteria	Burkholderiales	Oxalobacteraceae	Massilia
otu0517	Bacteria	Proteobacteria	Gammaproteobacteria	Legionellales	Legionellaceae	Legionella
otu0518	Bacteria	Bacteroidetes	Sphingobacteria	Sphingobacteriales	unclassified	unclassified
otu0519	Bacteria	Bacteroidetes	Flavobacteria	Flavobacteriales	Flavobacteriaceae	Flavobacterium
otu0520	Bacteria	Proteobacteria	unclassified	unclassified	unclassified	unclassified
otu0521	Bacteria	Proteobacteria	Betaproteobacteria	Burkholderiales	Comamonadaceae	unclassified
otu0522	Bacteria	Proteobacteria	unclassified	unclassified	unclassified	unclassified
otu0523	Bacteria	Proteobacteria	Epsilonproteobacteria	Campylobacterales	Campylobacteraceae	Arcobacter
otu0524	Bacteria	unclassified	unclassified	unclassified	unclassified	unclassified
otu0525	Bacteria	Bacteroidetes	Bacteroidia	Bacteroidales	Porphyromonadaceae	Paludibacter
otu0526	Bacteria	unclassified	unclassified	unclassified	unclassified	unclassified
otu0527	Bacteria	Proteobacteria	Deltaproteobacteria	Myxococcales	Cystobacteraceae	unclassified
otu0528	Bacteria	Proteobacteria	Alphaproteobacteria	unclassified	unclassified	unclassified
otu0529	Bacteria	Proteobacteria	Betaproteobacteria	unclassified	unclassified	unclassified
otu0530	Bacteria	Proteobacteria	Betaproteobacteria	Rhodocyclales	Rhodocyclaceae	Methyloversatilis
otu0531	Bacteria	unclassified	unclassified	unclassified	unclassified	unclassified
otu0532	Bacteria	OD1	OD1_genera_incertae_sedis	unclassified	unclassified	unclassified
otu0533	Bacteria	Bacteroidetes	Flavobacteria	Flavobacteriales	Flavobacteriaceae	Flavobacterium
otu0534	Bacteria	Firmicutes	Bacilli	Bacillales	unclassified	unclassified
otu0535	Bacteria	TM7	TM7_genera_incertae_sedis	unclassified	unclassified	unclassified
otu0536	Bacteria	Bacteroidetes	Bacteroidia	Bacteroidales	Porphyromonadaceae	unclassified
otu0537	Bacteria	Proteobacteria	Deltaproteobacteria	Bdellovibrionales	Bdellovibrionaceae	Bdellovibrio
otu0538	Bacteria	Proteobacteria	Gammaproteobacteria	Pseudomonadales	Pseudomonadaceae	Pseudomonas
otu0539	Bacteria	Actinobacteria	Actinobacteria	Actinomycetales	unclassified	unclassified
otu0540	Bacteria	Bacteroidetes	Sphingobacteria	Sphingobacteriales	Sphingobacteriaceae	Sphingobacterium
otu0541	Bacteria	Proteobacteria	Betaproteobacteria	Burkholderiales	Comamonadaceae	unclassified
otu0542	Bacteria	unclassified	unclassified	unclassified	unclassified	unclassified
otu0543	Bacteria	unclassified	unclassified	unclassified	unclassified	unclassified
otu0544	Bacteria	Proteobacteria	Gammaproteobacteria	Aeromonadales	Aeromonadaceae	Tolumonas
otu0545	Bacteria	Firmicutes	Clostridia	Clostridiales	Veillonellaceae	Sporotalea
otu0546	Bacteria	Bacteroidetes	unclassified	unclassified	unclassified	unclassified
otu0547	Bacteria	Bacteroidetes	Sphingobacteria	Sphingobacteriales	Chitinophagaceae	unclassified
otu0548	Bacteria	unclassified	unclassified	unclassified	unclassified	unclassified
otu0549	Bacteria	OD1	OD1_genera_incertae_sedis	unclassified	unclassified	unclassified
otu0550	Bacteria	Bacteroidetes	Flavobacteria	Flavobacteriales	Flavobacteriaceae	Capnocytophaga
otu0551	Bacteria	Bacteroidetes	unclassified	unclassified	unclassified	unclassified
otu0552	Bacteria	Actinobacteria	Actinobacteria	Actinomycetales	unclassified	unclassified
otu0553	Bacteria	OD1	OD1_genera_incertae_sedis	unclassified	unclassified	unclassified
otu0554	Bacteria	unclassified	unclassified	unclassified	unclassified	unclassified
otu0555	Bacteria	Proteobacteria	Betaproteobacteria	Burkholderiales	Oxalobacteraceae	Janthinobacterium
otu0556	Bacteria	unclassified	unclassified	unclassified	unclassified	unclassified
otu0557	Bacteria	Firmicutes	Bacilli	Lactobacillales	Lactobacillaceae	Lactobacillus
otu0558	Bacteria	unclassified	unclassified	unclassified	unclassified	unclassified
otu0559	Bacteria	Proteobacteria	Betaproteobacteria	Burkholderiales	unclassified	unclassified
otu0560	Bacteria	TM7	TM7_genera_incertae_sedis	unclassified	unclassified	unclassified
otu0561	Bacteria	Proteobacteria	Betaproteobacteria	Burkholderiales	unclassified	unclassified
otu0562	Bacteria	Proteobacteria	Gammaproteobacteria	Alteromonadales	Colwelliaceae	Thalassomonas
otu0563	Bacteria	Proteobacteria	Betaproteobacteria	Burkholderiales	unclassified	unclassified
otu0564	Bacteria	Proteobacteria	Deltaproteobacteria	unclassified	unclassified	unclassified
otu0565	Bacteria	Bacteroidetes	Flavobacteria	Flavobacteriales	unclassified	unclassified
otu0566	Bacteria	Proteobacteria	Alphaproteobacteria	Rhodobacterales	Rhodobacteraceae	unclassified
otu0567	Bacteria	Bacteroidetes	unclassified	unclassified	unclassified	unclassified
otu0568	Bacteria	Firmicutes	Clostridia	Clostridiales	Veillonellaceae	unclassified
otu0569	Bacteria	Firmicutes	Clostridia	Clostridiales	Incertae Sedis XI	Parvimonas
otu0570	Bacteria	Proteobacteria	Betaproteobacteria	Burkholderiales	Comamonadaceae	Diaphorobacter
otu0571	Bacteria	Proteobacteria	Epsilonproteobacteria	Campylobacterales	Campylobacteraceae	Sulfurospirillum
otu0572	Bacteria	Firmicutes	Bacilli	Lactobacillales	Streptococcaceae	Streptococcus
otu0573	Bacteria	Proteobacteria	Betaproteobacteria	Burkholderiales	Comamonadaceae	unclassified
otu0574	Bacteria	Proteobacteria	unclassified	unclassified	unclassified	unclassified
otu0575	Bacteria	Proteobacteria	unclassified	unclassified	unclassified	unclassified
otu0576	Bacteria	Proteobacteria	unclassified	unclassified	unclassified	unclassified
otu0577	Bacteria	Cyanobacteria	Cyanobacteria	Chloroplast	Bacillariophyta	unclassified
otu0578	Bacteria	Deinococcus-Thermus	Deinococci	Deinococcales	Deinococcaceae	Deinococcus
otu0579	Bacteria	unclassified	unclassified	unclassified	unclassified	unclassified
otu0580	Bacteria	unclassified	unclassified	unclassified	unclassified	unclassified
otu0581	Bacteria	Acidobacteria	Holophagae	Holophagales	Holophagaceae	unclassified
otu0582	Bacteria	Proteobacteria	Deltaproteobacteria	Desulfovibrionales	Desulfovibrionaceae	Desulfovibrio
otu0583	Bacteria	Proteobacteria	Gammaproteobacteria	Legionellales	Legionellaceae	Legionella
otu0584	Bacteria	unclassified	unclassified	unclassified	unclassified	unclassified
otu0585	Bacteria	Actinobacteria	Actinobacteria	Actinomycetales	Micrococcaceae	Micrococcus
otu0586	Bacteria	Proteobacteria	Betaproteobacteria	Burkholderiales	Comamonadaceae	Simplicispira
otu0587	Bacteria	unclassified	unclassified	unclassified	unclassified	unclassified
otu0588	Bacteria	Proteobacteria	Betaproteobacteria	unclassified	unclassified	unclassified
otu0589	Bacteria	Proteobacteria	Betaproteobacteria	Burkholderiales	unclassified	unclassified
otu0590	Bacteria	Actinobacteria	Actinobacteria	Actinomycetales	Microbacteriaceae	unclassified
otu0591	Bacteria	Proteobacteria	Gammaproteobacteria	unclassified	unclassified	unclassified
otu0592	Bacteria	Proteobacteria	Deltaproteobacteria	Myxococcales	Polyangiaceae	unclassified
otu0593	Bacteria	Proteobacteria	Gammaproteobacteria	Vibrionales	Vibrionaceae	Vibrio
otu0594	Bacteria	unclassified	unclassified	unclassified	unclassified	unclassified
otu0595	Bacteria	unclassified	unclassified	unclassified	unclassified	unclassified
otu0596	Bacteria	Bacteroidetes	Flavobacteria	Flavobacteriales	Flavobacteriaceae	Flavobacterium
otu0597	Bacteria	Actinobacteria	Actinobacteria	Actinomycetales	Microbacteriaceae	Microbacterium
otu0598	Bacteria	Actinobacteria	Actinobacteria	Actinomycetales	Corynebacteriaceae	Corynebacterium
otu0599	Bacteria	Bacteroidetes	unclassified	unclassified	unclassified	unclassified
otu0600	Bacteria	Proteobacteria	Betaproteobacteria	Burkholderiales	Oxalobacteraceae	Herbaspirillum
otu0601	Bacteria	Actinobacteria	Actinobacteria	Actinomycetales	Microbacteriaceae	unclassified
otu0602	Bacteria	Proteobacteria	unclassified	unclassified	unclassified	unclassified
otu0603	Bacteria	Proteobacteria	Alphaproteobacteria	Rhodobacterales	Rhodobacteraceae	unclassified
otu0604	Bacteria	TM7	TM7_genera_incertae_sedis	unclassified	unclassified	unclassified
otu0605	Bacteria	OD1	OD1_genera_incertae_sedis	unclassified	unclassified	unclassified
otu0606	Bacteria	unclassified	unclassified	unclassified	unclassified	unclassified
otu0607	Bacteria	Proteobacteria	unclassified	unclassified	unclassified	unclassified
otu0608	Bacteria	Bacteroidetes	Sphingobacteria	Sphingobacteriales	Sphingobacteriaceae	Nubsella
otu0609	Bacteria	Proteobacteria	Alphaproteobacteria	Rhodobacterales	Rhodobacteraceae	Thalassobius
otu0610	Bacteria	Proteobacteria	Betaproteobacteria	Burkholderiales	Alcaligenaceae	Achromobacter
otu0611	Bacteria	Bacteroidetes	Sphingobacteria	Sphingobacteriales	unclassified	unclassified
otu0612	Bacteria	Bacteroidetes	Bacteroidia	Bacteroidales	Porphyromonadaceae	unclassified
otu0613	Bacteria	unclassified	unclassified	unclassified	unclassified	unclassified
otu0614	Bacteria	Proteobacteria	Epsilonproteobacteria	Campylobacterales	Helicobacteraceae	Wolinella
otu0615	Bacteria	Proteobacteria	unclassified	unclassified	unclassified	unclassified
otu0616	Bacteria	unclassified	unclassified	unclassified	unclassified	unclassified
otu0617	Bacteria	Bacteroidetes	Sphingobacteria	Sphingobacteriales	Cytophagaceae	Adhaeribacter
otu0618	Bacteria	Proteobacteria	Betaproteobacteria	Burkholderiales	Comamonadaceae	unclassified
otu0619	Bacteria	Proteobacteria	Gammaproteobacteria	Vibrionales	Vibrionaceae	Vibrio
otu0620	Bacteria	Bacteroidetes	unclassified	unclassified	unclassified	unclassified
otu0621	Bacteria	Proteobacteria	unclassified	unclassified	unclassified	unclassified
otu0622	Bacteria	unclassified	unclassified	unclassified	unclassified	unclassified
otu0623	Bacteria	OD1	OD1_genera_incertae_sedis	unclassified	unclassified	unclassified
otu0624	Bacteria	Proteobacteria	Deltaproteobacteria	Bdellovibrionales	Bdellovibrionaceae	Bdellovibrio
otu0625	Bacteria	Firmicutes	Clostridia	Clostridiales	Veillonellaceae	Phascolarctobacterium
otu0626	Bacteria	Proteobacteria	Alphaproteobacteria	unclassified	unclassified	unclassified
otu0627	Bacteria	Proteobacteria	Alphaproteobacteria	unclassified	unclassified	unclassified
otu0628	Bacteria	Bacteroidetes	Flavobacteria	Flavobacteriales	Flavobacteriaceae	Chryseobacterium
otu0629	Bacteria	Actinobacteria	Actinobacteria	Actinomycetales	Nocardioidaceae	Marmoricola
otu0630	Bacteria	TM7	TM7_genera_incertae_sedis	unclassified	unclassified	unclassified
otu0631	Bacteria	Bacteroidetes	Flavobacteria	Flavobacteriales	Cryomorphaceae	Fluviicola
otu0632	Bacteria	Bacteroidetes	Flavobacteria	Flavobacteriales	Flavobacteriaceae	Muricauda
otu0633	Bacteria	Spirochaetes	Spirochaetes	Spirochaetales	Spirochaetaceae	Treponema
otu0634	Bacteria	Actinobacteria	Actinobacteria	Actinomycetales	Propionibacteriaceae	unclassified
otu0635	Bacteria	unclassified	unclassified	unclassified	unclassified	unclassified
otu0636	Bacteria	Firmicutes	unclassified	unclassified	unclassified	unclassified
otu0637	Bacteria	Firmicutes	Bacilli	Lactobacillales	Lactobacillaceae	Lactobacillus
otu0638	Bacteria	Bacteroidetes	Sphingobacteria	Sphingobacteriales	Cytophagaceae	Arcicella
otu0639	Bacteria	Proteobacteria	unclassified	unclassified	unclassified	unclassified
otu0640	Bacteria	unclassified	unclassified	unclassified	unclassified	unclassified
otu0641	Bacteria	Proteobacteria	Gammaproteobacteria	Xanthomonadales	Sinobacteraceae	Hydrocarboniphaga
otu0642	Bacteria	OD1	OD1_genera_incertae_sedis	unclassified	unclassified	unclassified
otu0643	Bacteria	Actinobacteria	Actinobacteria	Actinomycetales	Micrococcaceae	Kocuria
otu0644	Bacteria	Bacteroidetes	unclassified	unclassified	unclassified	unclassified
otu0645	Bacteria	Proteobacteria	Gammaproteobacteria	Xanthomonadales	Sinobacteraceae	Hydrocarboniphaga
otu0646	Bacteria	Bacteroidetes	Flavobacteria	Flavobacteriales	Flavobacteriaceae	unclassified
otu0647	Bacteria	unclassified	unclassified	unclassified	unclassified	unclassified
otu0648	Bacteria	Bacteroidetes	unclassified	unclassified	unclassified	unclassified
otu0649	Bacteria	Proteobacteria	Betaproteobacteria	Burkholderiales	Comamonadaceae	Hydrogenophaga
otu0650	Bacteria	Bacteroidetes	Sphingobacteria	Sphingobacteriales	Cytophagaceae	unclassified
otu0651	Bacteria	unclassified	unclassified	unclassified	unclassified	unclassified
otu0652	Bacteria	unclassified	unclassified	unclassified	unclassified	unclassified
otu0653	Bacteria	Actinobacteria	Actinobacteria	Actinomycetales	unclassified	unclassified
otu0654	Bacteria	Actinobacteria	Actinobacteria	Actinomycetales	Geodermatophilaceae	Blastococcus
otu0655	Bacteria	Proteobacteria	Betaproteobacteria	Burkholderiales	Oxalobacteraceae	Herbaspirillum
otu0656	Bacteria	Actinobacteria	Actinobacteria	Actinomycetales	Propionibacteriaceae	Propionibacterium
otu0657	Bacteria	unclassified	unclassified	unclassified	unclassified	unclassified
otu0658	Bacteria	Bacteroidetes	Sphingobacteria	Sphingobacteriales	Sphingobacteriaceae	Pedobacter
otu0659	Bacteria	Bacteroidetes	Bacteroidia	Bacteroidales	Bacteroidaceae	Bacteroides
otu0660	Bacteria	Proteobacteria	Alphaproteobacteria	Rhodobacterales	Rhodobacteraceae	Paracoccus
otu0661	Bacteria	Bacteroidetes	Sphingobacteria	Sphingobacteriales	Cytophagaceae	Emticicia
otu0662	Bacteria	Bacteroidetes	Sphingobacteria	Sphingobacteriales	Chitinophagaceae	unclassified
otu0663	Bacteria	Proteobacteria	Betaproteobacteria	Burkholderiales	Comamonadaceae	Curvibacter
otu0664	Bacteria	Bacteroidetes	Bacteroidia	Bacteroidales	Porphyromonadaceae	Paludibacter
otu0665	Bacteria	unclassified	unclassified	unclassified	unclassified	unclassified
otu0666	Bacteria	Proteobacteria	Betaproteobacteria	Burkholderiales	unclassified	unclassified
otu0667	Bacteria	unclassified	unclassified	unclassified	unclassified	unclassified
otu0668	Bacteria	Bacteroidetes	Flavobacteria	Flavobacteriales	Flavobacteriaceae	Flavobacterium
otu0669	Bacteria	Bacteroidetes	Sphingobacteria	Sphingobacteriales	Chitinophagaceae	Sediminibacterium
otu0670	Bacteria	Proteobacteria	Alphaproteobacteria	Rhodobacterales	Rhodobacteraceae	unclassified
otu0671	Bacteria	Bacteroidetes	Sphingobacteria	Sphingobacteriales	Chitinophagaceae	unclassified
otu0672	Bacteria	Cyanobacteria	Cyanobacteria	Chloroplast	Bacillariophyta	unclassified
otu0673	Bacteria	Bacteroidetes	Sphingobacteria	Sphingobacteriales	unclassified	unclassified
otu0674	Bacteria	Firmicutes	Bacilli	Lactobacillales	Lactobacillaceae	Lactobacillus
otu0675	Bacteria	Proteobacteria	Betaproteobacteria	Burkholderiales	Comamonadaceae	Pelomonas
otu0676	Bacteria	Bacteroidetes	Sphingobacteria	Sphingobacteriales	Chitinophagaceae	unclassified
otu0677	Bacteria	Proteobacteria	Alphaproteobacteria	unclassified	unclassified	unclassified
otu0678	Bacteria	Fusobacteria	Fusobacteria	Fusobacteriales	Fusobacteriaceae	Fusobacterium
otu0679	Bacteria	unclassified	unclassified	unclassified	unclassified	unclassified
otu0680	Bacteria	unclassified	unclassified	unclassified	unclassified	unclassified
otu0681	Bacteria	Proteobacteria	Betaproteobacteria	Methylophilales	Methylophilaceae	Methylophilus
otu0682	Bacteria	unclassified	unclassified	unclassified	unclassified	unclassified
otu0683	Bacteria	Proteobacteria	unclassified	unclassified	unclassified	unclassified
otu0684	Bacteria	Proteobacteria	Betaproteobacteria	Methylophilales	Methylophilaceae	Methylophilus
otu0685	Unclassified	unclassified	unclassified	unclassified	unclassified	unclassified
otu0686	Bacteria	Bacteroidetes	Sphingobacteria	Sphingobacteriales	Cytophagaceae	Emticicia
otu0687	Bacteria	Proteobacteria	Betaproteobacteria	Burkholderiales	Comamonadaceae	unclassified
otu0688	Bacteria	unclassified	unclassified	unclassified	unclassified	unclassified
otu0689	Bacteria	Proteobacteria	unclassified	unclassified	unclassified	unclassified
otu0690	Bacteria	Proteobacteria	Deltaproteobacteria	Bdellovibrionales	Bdellovibrionaceae	Bdellovibrio
otu0691	Bacteria	unclassified	unclassified	unclassified	unclassified	unclassified
otu0692	Bacteria	Bacteroidetes	unclassified	unclassified	unclassified	unclassified
otu0693	Bacteria	Bacteroidetes	Sphingobacteria	Sphingobacteriales	Chitinophagaceae	Ferruginibacter
otu0694	Bacteria	Proteobacteria	Alphaproteobacteria	Rhodobacterales	Rhodobacteraceae	Ruegeria
otu0695	Bacteria	Proteobacteria	Gammaproteobacteria	Oceanospirillales	Alcanivoracaceae	Alcanivorax
otu0696	Bacteria	Firmicutes	Clostridia	unclassified	unclassified	unclassified
otu0697	Bacteria	Proteobacteria	Betaproteobacteria	Burkholderiales	unclassified	unclassified
otu0698	Bacteria	Proteobacteria	unclassified	unclassified	unclassified	unclassified
otu0699	Bacteria	Bacteroidetes	unclassified	unclassified	unclassified	unclassified
otu0700	Bacteria	Proteobacteria	Betaproteobacteria	Burkholderiales	Burkholderiales_incertae_sedis	unclassified
otu0701	Bacteria	Proteobacteria	Alphaproteobacteria	Caulobacterales	Caulobacteraceae	Caulobacter
otu0702	Bacteria	Bacteroidetes	Sphingobacteria	Sphingobacteriales	Chitinophagaceae	unclassified
otu0703	Bacteria	Firmicutes	Clostridia	Clostridiales	Eubacteriaceae	Acetobacterium
otu0704	Bacteria	Proteobacteria	unclassified	unclassified	unclassified	unclassified
otu0705	Bacteria	Proteobacteria	unclassified	unclassified	unclassified	unclassified
otu0706	Bacteria	Bacteroidetes	Flavobacteria	Flavobacteriales	Flavobacteriaceae	Flavobacterium
otu0707	Bacteria	Proteobacteria	Betaproteobacteria	Burkholderiales	Comamonadaceae	unclassified
otu0708	Bacteria	Proteobacteria	Betaproteobacteria	Burkholderiales	Comamonadaceae	unclassified
otu0709	Bacteria	Actinobacteria	Actinobacteria	Actinomycetales	Corynebacteriaceae	Corynebacterium
otu0710	Bacteria	Proteobacteria	Betaproteobacteria	Burkholderiales	unclassified	unclassified
otu0711	Bacteria	Bacteroidetes	Flavobacteria	Flavobacteriales	Flavobacteriaceae	Tenacibaculum
otu0712	Bacteria	Actinobacteria	Actinobacteria	unclassified	unclassified	unclassified
otu0713	Bacteria	Proteobacteria	unclassified	unclassified	unclassified	unclassified
otu0714	Bacteria	unclassified	unclassified	unclassified	unclassified	unclassified
otu0715	Bacteria	Bacteroidetes	Flavobacteria	Flavobacteriales	Flavobacteriaceae	unclassified
otu0716	Bacteria	Actinobacteria	Actinobacteria	Actinomycetales	Corynebacteriaceae	Turicella
otu0717	Bacteria	Actinobacteria	Actinobacteria	Actinomycetales	Micrococcaceae	Micrococcus
otu0718	Bacteria	Proteobacteria	Gammaproteobacteria	Alteromonadales	Pseudoalteromonadaceae	Pseudoalteromonas
otu0719	Bacteria	Bacteroidetes	Flavobacteria	Flavobacteriales	Flavobacteriaceae	Cloacibacterium
otu0720	Bacteria	Proteobacteria	Betaproteobacteria	Burkholderiales	Oxalobacteraceae	unclassified
otu0721	Bacteria	SR1	SR1_genera_incertae_sedis	unclassified	unclassified	unclassified
otu0722	Bacteria	Bacteroidetes	Flavobacteria	Flavobacteriales	Flavobacteriaceae	Flavobacterium
otu0723	Bacteria	Gemmatimonadetes	Gemmatimonadetes	Gemmatimonadales	Gemmatimonadaceae	Gemmatimonas
otu0724	Bacteria	Proteobacteria	Alphaproteobacteria	unclassified	unclassified	unclassified
otu0725	Bacteria	unclassified	unclassified	unclassified	unclassified	unclassified
otu0726	Bacteria	Bacteroidetes	Flavobacteria	Flavobacteriales	Flavobacteriaceae	Flavobacterium
otu0727	Bacteria	Proteobacteria	unclassified	unclassified	unclassified	unclassified
otu0728	Bacteria	unclassified	unclassified	unclassified	unclassified	unclassified
otu0729	Bacteria	unclassified	unclassified	unclassified	unclassified	unclassified
otu0730	Bacteria	Firmicutes	Bacilli	Bacillales	Staphylococcaceae	Staphylococcus
otu0731	Bacteria	Proteobacteria	Betaproteobacteria	unclassified	unclassified	unclassified
otu0732	Bacteria	unclassified	unclassified	unclassified	unclassified	unclassified
otu0733	Bacteria	unclassified	unclassified	unclassified	unclassified	unclassified
otu0734	Bacteria	Proteobacteria	Alphaproteobacteria	Rhizobiales	unclassified	unclassified
otu0735	Bacteria	Proteobacteria	Gammaproteobacteria	unclassified	unclassified	unclassified
otu0736	Bacteria	Proteobacteria	unclassified	unclassified	unclassified	unclassified
otu0737	Bacteria	Proteobacteria	Deltaproteobacteria	Bdellovibrionales	Bdellovibrionaceae	Bdellovibrio
otu0738	Bacteria	Actinobacteria	Actinobacteria	Actinomycetales	Micrococcaceae	Kocuria
otu0739	Bacteria	Actinobacteria	Actinobacteria	Actinomycetales	Nocardiaceae	Rhodococcus
otu0740	Bacteria	Proteobacteria	Alphaproteobacteria	unclassified	unclassified	unclassified
otu0741	Bacteria	Proteobacteria	Alphaproteobacteria	Rhodospirillales	Rhodospirillaceae	Magnetospirillum
otu0742	Bacteria	Bacteroidetes	unclassified	unclassified	unclassified	unclassified
otu0743	Bacteria	Proteobacteria	Betaproteobacteria	unclassified	unclassified	unclassified
otu0744	Bacteria	Proteobacteria	Alphaproteobacteria	Rhizobiales	unclassified	unclassified
otu0745	Bacteria	unclassified	unclassified	unclassified	unclassified	unclassified
otu0746	Bacteria	unclassified	unclassified	unclassified	unclassified	unclassified
otu0747	Bacteria	Bacteroidetes	unclassified	unclassified	unclassified	unclassified
otu0748	Bacteria	Actinobacteria	Actinobacteria	Actinomycetales	Corynebacteriaceae	Corynebacterium
otu0749	Bacteria	unclassified	unclassified	unclassified	unclassified	unclassified
otu0750	Bacteria	Proteobacteria	unclassified	unclassified	unclassified	unclassified
otu0751	Bacteria	Actinobacteria	Actinobacteria	Actinomycetales	unclassified	unclassified
otu0752	Bacteria	Proteobacteria	Betaproteobacteria	Rhodocyclales	Rhodocyclaceae	Dechloromonas
otu0753	Bacteria	Bacteroidetes	Flavobacteria	Flavobacteriales	Flavobacteriaceae	unclassified
otu0754	Bacteria	Proteobacteria	unclassified	unclassified	unclassified	unclassified
otu0755	Bacteria	Bacteroidetes	Sphingobacteria	Sphingobacteriales	Cytophagaceae	unclassified
otu0756	Bacteria	Bacteroidetes	unclassified	unclassified	unclassified	unclassified
otu0757	Bacteria	Bacteroidetes	Bacteroidia	Bacteroidales	Bacteroidaceae	Bacteroides
otu0758	Bacteria	Acidobacteria	Acidobacteria_Gp3	Gp3	unclassified	unclassified
otu0759	Bacteria	Bacteroidetes	Flavobacteria	Flavobacteriales	Flavobacteriaceae	unclassified
otu0760	Bacteria	Cyanobacteria	Cyanobacteria	Chloroplast	Cryptomonadaceae	unclassified
otu0761	Bacteria	Proteobacteria	unclassified	unclassified	unclassified	unclassified
otu0762	Bacteria	Proteobacteria	unclassified	unclassified	unclassified	unclassified
otu0763	Bacteria	Bacteroidetes	Flavobacteria	Flavobacteriales	Flavobacteriaceae	unclassified
otu0764	Bacteria	Proteobacteria	Gammaproteobacteria	Enterobacteriales	Enterobacteriaceae	Yersinia
otu0765	Bacteria	unclassified	unclassified	unclassified	unclassified	unclassified
otu0766	Bacteria	unclassified	unclassified	unclassified	unclassified	unclassified
otu0767	Bacteria	Firmicutes	Clostridia	Clostridiales	Eubacteriaceae	Eubacterium
otu0768	Bacteria	Gemmatimonadetes	Gemmatimonadetes	Gemmatimonadales	Gemmatimonadaceae	Gemmatimonas
otu0769	Bacteria	Proteobacteria	Alphaproteobacteria	Caulobacterales	Caulobacteraceae	Phenylobacterium
otu0770	Bacteria	Proteobacteria	Alphaproteobacteria	Rhodospirillales	Acetobacteraceae	Roseomonas
otu0771	Bacteria	Proteobacteria	Betaproteobacteria	Burkholderiales	unclassified	unclassified
otu0772	Bacteria	Actinobacteria	Actinobacteria	Actinomycetales	unclassified	unclassified
otu0773	Bacteria	Firmicutes	Clostridia	Clostridiales	Lachnospiraceae	unclassified
otu0774	Bacteria	Proteobacteria	Betaproteobacteria	unclassified	unclassified	unclassified
otu0775	Bacteria	Bacteroidetes	Bacteroidia	Bacteroidales	Bacteroidaceae	Bacteroides
otu0776	Bacteria	Bacteroidetes	Sphingobacteria	Sphingobacteriales	Chitinophagaceae	Lacibacter
otu0777	Bacteria	Proteobacteria	Alphaproteobacteria	Rhodobacterales	Rhodobacteraceae	unclassified
otu0778	Bacteria	Proteobacteria	Alphaproteobacteria	Rhizobiales	unclassified	unclassified
otu0779	Bacteria	Actinobacteria	Actinobacteria	Actinomycetales	Microbacteriaceae	unclassified
otu0780	Bacteria	Bacteroidetes	unclassified	unclassified	unclassified	unclassified
otu0781	Bacteria	Proteobacteria	Gammaproteobacteria	Pasteurellales	Pasteurellaceae	unclassified
otu0782	Bacteria	Proteobacteria	Betaproteobacteria	Burkholderiales	Comamonadaceae	unclassified
otu0783	Bacteria	Proteobacteria	unclassified	unclassified	unclassified	unclassified
otu0784	Bacteria	Actinobacteria	Actinobacteria	Actinomycetales	Actinomycetaceae	Actinomyces
otu0785	Bacteria	Proteobacteria	Betaproteobacteria	Methylophilales	Methylophilaceae	Methylobacillus
otu0786	Bacteria	Firmicutes	unclassified	unclassified	unclassified	unclassified
otu0787	Bacteria	unclassified	unclassified	unclassified	unclassified	unclassified
otu0788	Bacteria	OD1	OD1_genera_incertae_sedis	unclassified	unclassified	unclassified
otu0789	Bacteria	Proteobacteria	unclassified	unclassified	unclassified	unclassified
otu0790	Bacteria	unclassified	unclassified	unclassified	unclassified	unclassified
otu0791	Bacteria	unclassified	unclassified	unclassified	unclassified	unclassified
otu0792	Bacteria	OD1	OD1_genera_incertae_sedis	unclassified	unclassified	unclassified
otu0793	Bacteria	unclassified	unclassified	unclassified	unclassified	unclassified
otu0794	Bacteria	Bacteroidetes	Flavobacteria	Flavobacteriales	Flavobacteriaceae	Flavobacterium
otu0795	Bacteria	Proteobacteria	unclassified	unclassified	unclassified	unclassified
otu0796	Bacteria	unclassified	unclassified	unclassified	unclassified	unclassified
otu0797	Bacteria	Proteobacteria	Alphaproteobacteria	Rhodobacterales	Rhodobacteraceae	Paracoccus
otu0798	Bacteria	Proteobacteria	Alphaproteobacteria	Sphingomonadales	Sphingomonadaceae	unclassified
otu0799	Bacteria	unclassified	unclassified	unclassified	unclassified	unclassified
otu0800	Bacteria	Proteobacteria	Betaproteobacteria	Burkholderiales	Comamonadaceae	Acidovorax
otu0801	Bacteria	Firmicutes	unclassified	unclassified	unclassified	unclassified
otu0802	Bacteria	Firmicutes	Bacilli	Bacillales	Staphylococcaceae	Staphylococcus
otu0803	Bacteria	unclassified	unclassified	unclassified	unclassified	unclassified
otu0804	Bacteria	Proteobacteria	Deltaproteobacteria	unclassified	unclassified	unclassified
otu0805	Bacteria	Proteobacteria	Epsilonproteobacteria	Campylobacterales	Campylobacteraceae	Sulfurospirillum
otu0806	Bacteria	Actinobacteria	Actinobacteria	Actinomycetales	unclassified	unclassified
otu0807	Bacteria	Proteobacteria	Alphaproteobacteria	Rhizobiales	unclassified	unclassified
otu0808	Bacteria	Bacteroidetes	unclassified	unclassified	unclassified	unclassified
otu0809	Bacteria	Proteobacteria	Betaproteobacteria	Burkholderiales	Oxalobacteraceae	Undibacterium
otu0810	Bacteria	Proteobacteria	Alphaproteobacteria	unclassified	unclassified	unclassified
otu0811	Bacteria	Proteobacteria	Alphaproteobacteria	unclassified	unclassified	unclassified
otu0812	Bacteria	Actinobacteria	Actinobacteria	Actinomycetales	Micrococcaceae	Arthrobacter
otu0813	Bacteria	Bacteroidetes	Flavobacteria	Flavobacteriales	Flavobacteriaceae	Flavobacterium
otu0814	Bacteria	Proteobacteria	Gammaproteobacteria	Pseudomonadales	Moraxellaceae	Psychrobacter
otu0815	Bacteria	Proteobacteria	Gammaproteobacteria	Xanthomonadales	Xanthomonadaceae	unclassified
otu0816	Bacteria	Bacteroidetes	Sphingobacteria	Sphingobacteriales	Cytophagaceae	unclassified
otu0817	Bacteria	unclassified	unclassified	unclassified	unclassified	unclassified
otu0818	Bacteria	Bacteroidetes	Sphingobacteria	Sphingobacteriales	Chitinophagaceae	Terrimonas
otu0819	Bacteria	Proteobacteria	unclassified	unclassified	unclassified	unclassified
otu0820	Bacteria	Actinobacteria	Actinobacteria	Actinomycetales	Corynebacteriaceae	Corynebacterium
otu0821	Bacteria	Proteobacteria	Betaproteobacteria	Neisseriales	Neisseriaceae	Neisseria
otu0822	Bacteria	Proteobacteria	Betaproteobacteria	Methylophilales	Methylophilaceae	Methylophilus
otu0823	Bacteria	Proteobacteria	Betaproteobacteria	Burkholderiales	Burkholderiales_incertae_sedis	unclassified
otu0824	Bacteria	Proteobacteria	Alphaproteobacteria	Rhizobiales	Methylobacteriaceae	Methylobacterium
otu0825	Bacteria	unclassified	unclassified	unclassified	unclassified	unclassified
otu0826	Bacteria	Bacteroidetes	Flavobacteria	Flavobacteriales	Flavobacteriaceae	Flavobacterium
otu0827	Bacteria	Proteobacteria	Deltaproteobacteria	Myxococcales	Polyangiaceae	unclassified
otu0828	Bacteria	unclassified	unclassified	unclassified	unclassified	unclassified
otu0829	Bacteria	Bacteroidetes	unclassified	unclassified	unclassified	unclassified
otu0830	Bacteria	Proteobacteria	Betaproteobacteria	Burkholderiales	Comamonadaceae	Polaromonas
otu0831	Bacteria	Bacteroidetes	Flavobacteria	Flavobacteriales	Flavobacteriaceae	Chryseobacterium
otu0832	Bacteria	Acidobacteria	Acidobacteria_Gp4	Gp4	unclassified	unclassified
otu0833	Bacteria	Proteobacteria	Betaproteobacteria	unclassified	unclassified	unclassified
otu0834	Bacteria	unclassified	unclassified	unclassified	unclassified	unclassified
otu0835	Bacteria	Proteobacteria	Alphaproteobacteria	Rhizobiales	Bradyrhizobiaceae	Bosea
otu0836	Bacteria	Proteobacteria	Gammaproteobacteria	Alteromonadales	Idiomarinaceae	Idiomarina
otu0837	Bacteria	Proteobacteria	Alphaproteobacteria	Rhizobiales	unclassified	unclassified
otu0838	Bacteria	unclassified	unclassified	unclassified	unclassified	unclassified
otu0839	Bacteria	Proteobacteria	Alphaproteobacteria	Sphingomonadales	Sphingomonadaceae	Sphingomonas
otu0840	Bacteria	Proteobacteria	Alphaproteobacteria	Rhizobiales	Phyllobacteriaceae	Mesorhizobium
otu0841	Bacteria	unclassified	unclassified	unclassified	unclassified	unclassified
otu0842	Bacteria	Proteobacteria	Alphaproteobacteria	Caulobacterales	Caulobacteraceae	Phenylobacterium
otu0843	Bacteria	TM7	TM7_genera_incertae_sedis	unclassified	unclassified	unclassified
otu0844	Bacteria	Proteobacteria	Alphaproteobacteria	Rhodobacterales	Rhodobacteraceae	Paracoccus
otu0845	Bacteria	Bacteroidetes	unclassified	unclassified	unclassified	unclassified
otu0846	Bacteria	Proteobacteria	Betaproteobacteria	unclassified	unclassified	unclassified
otu0847	Bacteria	Proteobacteria	Alphaproteobacteria	Rhizobiales	unclassified	unclassified
otu0848	Bacteria	unclassified	unclassified	unclassified	unclassified	unclassified
otu0849	Bacteria	Bacteroidetes	Flavobacteria	Flavobacteriales	Flavobacteriaceae	unclassified
otu0850	Bacteria	Actinobacteria	Actinobacteria	Actinomycetales	Propionibacteriaceae	Propionibacterium
otu0851	Bacteria	unclassified	unclassified	unclassified	unclassified	unclassified
otu0852	Bacteria	Bacteroidetes	Flavobacteria	Flavobacteriales	Flavobacteriaceae	Flavobacterium
otu0853	Bacteria	Proteobacteria	Alphaproteobacteria	unclassified	unclassified	unclassified
otu0854	Bacteria	Bacteroidetes	unclassified	unclassified	unclassified	unclassified
otu0855	Bacteria	Proteobacteria	Betaproteobacteria	Burkholderiales	Comamonadaceae	unclassified
otu0856	Bacteria	unclassified	unclassified	unclassified	unclassified	unclassified
otu0857	Bacteria	Bacteroidetes	Bacteroidia	Bacteroidales	unclassified	unclassified
otu0858	Bacteria	Firmicutes	Bacilli	Lactobacillales	Streptococcaceae	Streptococcus
otu0859	Bacteria	Proteobacteria	Gammaproteobacteria	Alteromonadales	Colwelliaceae	unclassified
otu0860	Bacteria	Proteobacteria	Gammaproteobacteria	Legionellales	Legionellaceae	Legionella
otu0861	Bacteria	Bacteroidetes	unclassified	unclassified	unclassified	unclassified
otu0862	Bacteria	unclassified	unclassified	unclassified	unclassified	unclassified
otu0863	Bacteria	Actinobacteria	Actinobacteria	Actinomycetales	Corynebacteriaceae	Corynebacterium
otu0864	Bacteria	unclassified	unclassified	unclassified	unclassified	unclassified
otu0865	Bacteria	unclassified	unclassified	unclassified	unclassified	unclassified
otu0866	Bacteria	Bacteroidetes	Flavobacteria	Flavobacteriales	Flavobacteriaceae	Flavobacterium
otu0867	Bacteria	Proteobacteria	Betaproteobacteria	Burkholderiales	Comamonadaceae	Curvibacter
otu0868	Bacteria	Firmicutes	Clostridia	Clostridiales	unclassified	unclassified
otu0869	Bacteria	Firmicutes	Clostridia	Clostridiales	Clostridiaceae	unclassified
otu0870	Bacteria	Proteobacteria	Alphaproteobacteria	unclassified	unclassified	unclassified
otu0871	Bacteria	Proteobacteria	Gammaproteobacteria	Pseudomonadales	Moraxellaceae	Alkanindiges
otu0872	Bacteria	unclassified	unclassified	unclassified	unclassified	unclassified
otu0873	Bacteria	Bacteroidetes	Bacteroidia	Bacteroidales	Porphyromonadaceae	Dysgonomonas
otu0874	Bacteria	Proteobacteria	Deltaproteobacteria	Bdellovibrionales	Bdellovibrionaceae	Bdellovibrio
otu0875	Bacteria	Bacteroidetes	unclassified	unclassified	unclassified	unclassified
otu0876	Bacteria	unclassified	unclassified	unclassified	unclassified	unclassified
otu0877	Bacteria	unclassified	unclassified	unclassified	unclassified	unclassified
otu0878	Bacteria	unclassified	unclassified	unclassified	unclassified	unclassified
otu0879	Bacteria	unclassified	unclassified	unclassified	unclassified	unclassified
otu0880	Bacteria	Bacteroidetes	Flavobacteria	Flavobacteriales	Flavobacteriaceae	unclassified
otu0881	Bacteria	Bacteroidetes	Sphingobacteria	Sphingobacteriales	unclassified	unclassified
otu0882	Bacteria	Proteobacteria	Gammaproteobacteria	Xanthomonadales	Xanthomonadaceae	Pseudoxanthomonas
otu0883	Bacteria	unclassified	unclassified	unclassified	unclassified	unclassified
otu0884	Bacteria	Proteobacteria	Deltaproteobacteria	Myxococcales	Polyangiaceae	unclassified
otu0885	Bacteria	unclassified	unclassified	unclassified	unclassified	unclassified
otu0886	Bacteria	Proteobacteria	Betaproteobacteria	unclassified	unclassified	unclassified
otu0887	Bacteria	Proteobacteria	Betaproteobacteria	Rhodocyclales	Rhodocyclaceae	Zoogloea
otu0888	Bacteria	Actinobacteria	Actinobacteria	Actinomycetales	Propionibacteriaceae	unclassified
otu0889	Bacteria	SR1	SR1_genera_incertae_sedis	unclassified	unclassified	unclassified
otu0890	Bacteria	Bacteroidetes	unclassified	unclassified	unclassified	unclassified
otu0891	Bacteria	Firmicutes	Bacilli	Lactobacillales	Lactobacillaceae	Lactobacillus
otu0892	Bacteria	Acidobacteria	Acidobacteria_Gp6	Gp6	unclassified	unclassified
otu0893	Bacteria	Bacteroidetes	Sphingobacteria	Sphingobacteriales	Cytophagaceae	Runella
otu0894	Bacteria	Bacteroidetes	unclassified	unclassified	unclassified	unclassified
otu0895	Bacteria	TM7	TM7_genera_incertae_sedis	unclassified	unclassified	unclassified
otu0896	Bacteria	Proteobacteria	Betaproteobacteria	Burkholderiales	Comamonadaceae	Curvibacter
otu0897	Bacteria	Bacteroidetes	Flavobacteria	Flavobacteriales	Flavobacteriaceae	Flavobacterium
otu0898	Bacteria	Firmicutes	Clostridia	Clostridiales	Lachnospiraceae	Moryella
otu0899	Bacteria	Proteobacteria	Alphaproteobacteria	Sphingomonadales	Erythrobacteraceae	Porphyrobacter
otu0900	Bacteria	Bacteroidetes	Sphingobacteria	Sphingobacteriales	unclassified	unclassified
otu0901	Bacteria	Proteobacteria	unclassified	unclassified	unclassified	unclassified
otu0902	Bacteria	Firmicutes	Clostridia	Clostridiales	Eubacteriaceae	Acetobacterium
otu0903	Bacteria	Bacteroidetes	Flavobacteria	Flavobacteriales	Flavobacteriaceae	Flavobacterium
otu0904	Bacteria	Proteobacteria	Betaproteobacteria	Rhodocyclales	Rhodocyclaceae	unclassified
otu0905	Bacteria	SR1	SR1_genera_incertae_sedis	unclassified	unclassified	unclassified
otu0906	Bacteria	unclassified	unclassified	unclassified	unclassified	unclassified
otu0907	Bacteria	Proteobacteria	Alphaproteobacteria	Rhodobacterales	Rhodobacteraceae	unclassified
otu0908	Bacteria	Actinobacteria	Actinobacteria	Actinomycetales	Microbacteriaceae	unclassified
otu0909	Bacteria	Firmicutes	Clostridia	Clostridiales	Clostridiaceae	unclassified
otu0910	Bacteria	Bacteroidetes	unclassified	unclassified	unclassified	unclassified
otu0911	Bacteria	Bacteroidetes	unclassified	unclassified	unclassified	unclassified
otu0912	Bacteria	unclassified	unclassified	unclassified	unclassified	unclassified
otu0913	Bacteria	Proteobacteria	Betaproteobacteria	Methylophilales	Methylophilaceae	unclassified
otu0914	Bacteria	Bacteroidetes	Flavobacteria	Flavobacteriales	Flavobacteriaceae	unclassified
otu0915	Bacteria	Bacteroidetes	Sphingobacteria	Sphingobacteriales	unclassified	unclassified
otu0916	Bacteria	Proteobacteria	Betaproteobacteria	Burkholderiales	Oxalobacteraceae	unclassified
otu0917	Bacteria	Gemmatimonadetes	Gemmatimonadetes	Gemmatimonadales	Gemmatimonadaceae	Gemmatimonas
otu0918	Bacteria	Bacteroidetes	unclassified	unclassified	unclassified	unclassified
otu0919	Bacteria	Proteobacteria	Betaproteobacteria	Burkholderiales	Comamonadaceae	Curvibacter
otu0920	Bacteria	Bacteroidetes	Flavobacteria	Flavobacteriales	Flavobacteriaceae	unclassified
otu0921	Bacteria	Bacteroidetes	Sphingobacteria	Sphingobacteriales	Sphingobacteriaceae	Mucilaginibacter
otu0922	Bacteria	unclassified	unclassified	unclassified	unclassified	unclassified
otu0923	Bacteria	Proteobacteria	Betaproteobacteria	Burkholderiales	unclassified	unclassified
otu0924	Bacteria	unclassified	unclassified	unclassified	unclassified	unclassified
otu0925	Bacteria	Proteobacteria	Gammaproteobacteria	unclassified	unclassified	unclassified
otu0926	Bacteria	Proteobacteria	unclassified	unclassified	unclassified	unclassified
otu0927	Bacteria	Actinobacteria	Actinobacteria	Actinomycetales	unclassified	unclassified
otu0928	Bacteria	Actinobacteria	Actinobacteria	Actinomycetales	Nocardioidaceae	Nocardioides
otu0929	Bacteria	Proteobacteria	unclassified	unclassified	unclassified	unclassified
otu0930	Bacteria	Proteobacteria	Betaproteobacteria	Burkholderiales	unclassified	unclassified
otu0931	Bacteria	Actinobacteria	Actinobacteria	Actinomycetales	unclassified	unclassified
otu0932	Bacteria	Actinobacteria	Actinobacteria	Acidimicrobidae_incertae_sedis	Ilumatobacter	unclassified
otu0933	Bacteria	Bacteroidetes	unclassified	unclassified	unclassified	unclassified
otu0934	Bacteria	Proteobacteria	Betaproteobacteria	unclassified	unclassified	unclassified
otu0935	Bacteria	Proteobacteria	Betaproteobacteria	Burkholderiales	Comamonadaceae	unclassified
otu0936	Bacteria	unclassified	unclassified	unclassified	unclassified	unclassified
otu0937	Bacteria	Bacteroidetes	unclassified	unclassified	unclassified	unclassified
otu0938	Bacteria	Acidobacteria	Acidobacteria_Gp16	Gp16	unclassified	unclassified
otu0939	Bacteria	unclassified	unclassified	unclassified	unclassified	unclassified
otu0940	Bacteria	Proteobacteria	Gammaproteobacteria	Thiotrichales	Piscirickettsiaceae	Methylophaga
otu0941	Bacteria	unclassified	unclassified	unclassified	unclassified	unclassified
otu0942	Bacteria	Bacteroidetes	Sphingobacteria	Sphingobacteriales	unclassified	unclassified
otu0943	Bacteria	Firmicutes	Clostridia	Clostridiales	Ruminococcaceae	unclassified
otu0944	Bacteria	Bacteroidetes	Sphingobacteria	Sphingobacteriales	unclassified	unclassified
otu0945	Bacteria	Actinobacteria	Actinobacteria	Actinomycetales	Microbacteriaceae	unclassified
otu0946	Bacteria	Proteobacteria	Gammaproteobacteria	Pseudomonadales	Pseudomonadaceae	Pseudomonas
otu0947	Bacteria	Proteobacteria	Betaproteobacteria	Burkholderiales	unclassified	unclassified
otu0948	Bacteria	Proteobacteria	Betaproteobacteria	Burkholderiales	Comamonadaceae	unclassified
otu0949	Bacteria	Proteobacteria	Alphaproteobacteria	unclassified	unclassified	unclassified
otu0950	Bacteria	Proteobacteria	Deltaproteobacteria	unclassified	unclassified	unclassified
otu0951	Bacteria	Nitrospira	Nitrospira	Nitrospirales	Nitrospiraceae	Nitrospira
otu0952	Bacteria	unclassified	unclassified	unclassified	unclassified	unclassified
otu0953	Bacteria	Bacteroidetes	Bacteroidia	Bacteroidales	Prevotellaceae	Prevotella
otu0954	Bacteria	Bacteroidetes	unclassified	unclassified	unclassified	unclassified
otu0955	Bacteria	Bacteroidetes	Flavobacteria	Flavobacteriales	Flavobacteriaceae	Chryseobacterium
otu0956	Bacteria	Proteobacteria	Betaproteobacteria	Burkholderiales	unclassified	unclassified
otu0957	Bacteria	Bacteroidetes	Sphingobacteria	Sphingobacteriales	Saprospiraceae	unclassified
otu0958	Bacteria	Proteobacteria	Alphaproteobacteria	unclassified	unclassified	unclassified
otu0959	Bacteria	Proteobacteria	Deltaproteobacteria	Desulfovibrionales	Desulfovibrionaceae	Desulfovibrio
otu0960	Bacteria	Bacteroidetes	Sphingobacteria	Sphingobacteriales	Chitinophagaceae	unclassified
otu0961	Bacteria	unclassified	unclassified	unclassified	unclassified	unclassified
otu0962	Bacteria	Proteobacteria	Alphaproteobacteria	Caulobacterales	Caulobacteraceae	Phenylobacterium
otu0963	Bacteria	Proteobacteria	Betaproteobacteria	Burkholderiales	Burkholderiales_incertae_sedis	unclassified
otu0964	Bacteria	Proteobacteria	unclassified	unclassified	unclassified	unclassified
otu0965	Bacteria	Actinobacteria	Actinobacteria	Acidimicrobiales	Iamiaceae	Iamia
otu0966	Bacteria	unclassified	unclassified	unclassified	unclassified	unclassified
otu0967	Bacteria	Bacteroidetes	Sphingobacteria	Sphingobacteriales	Chitinophagaceae	unclassified
otu0968	Bacteria	Bacteroidetes	Sphingobacteria	Sphingobacteriales	Cytophagaceae	Adhaeribacter
otu0969	Bacteria	unclassified	unclassified	unclassified	unclassified	unclassified
otu0970	Bacteria	Proteobacteria	Epsilonproteobacteria	Campylobacterales	Campylobacteraceae	Arcobacter
otu0971	Bacteria	Actinobacteria	Actinobacteria	Actinomycetales	Micrococcaceae	Arthrobacter
otu0972	Bacteria	unclassified	unclassified	unclassified	unclassified	unclassified
otu0973	Bacteria	Proteobacteria	Alphaproteobacteria	Sphingomonadales	Sphingomonadaceae	Sphingomonas
otu0974	Bacteria	Firmicutes	Clostridia	Clostridiales	Ruminococcaceae	unclassified
otu0975	Bacteria	unclassified	unclassified	unclassified	unclassified	unclassified
otu0976	Bacteria	Proteobacteria	Deltaproteobacteria	Myxococcales	Cystobacteraceae	unclassified
otu0977	Bacteria	Proteobacteria	Deltaproteobacteria	unclassified	unclassified	unclassified
otu0978	Bacteria	Bacteroidetes	Sphingobacteria	Sphingobacteriales	Sphingobacteriaceae	unclassified
otu0979	Bacteria	Proteobacteria	Alphaproteobacteria	Rhodobacterales	Rhodobacteraceae	unclassified
otu0980	Bacteria	Firmicutes	Clostridia	Clostridiales	Lachnospiraceae	Robinsoniella
otu0981	Bacteria	Proteobacteria	Alphaproteobacteria	Sphingomonadales	Sphingomonadaceae	Sphingomonas
otu0982	Bacteria	unclassified	unclassified	unclassified	unclassified	unclassified
otu0983	Bacteria	Proteobacteria	Betaproteobacteria	Rhodocyclales	Rhodocyclaceae	Dechloromonas
otu0984	Bacteria	Actinobacteria	Actinobacteria	Actinomycetales	Dermabacteraceae	Brachybacterium
otu0985	Bacteria	Bacteroidetes	Sphingobacteria	Sphingobacteriales	Chitinophagaceae	unclassified
otu0986	Bacteria	Bacteroidetes	Sphingobacteria	Sphingobacteriales	Chitinophagaceae	Ferruginibacter
otu0987	Bacteria	Proteobacteria	Epsilonproteobacteria	Campylobacterales	Helicobacteraceae	unclassified
otu0988	Bacteria	Firmicutes	Clostridia	Clostridiales	Ruminococcaceae	Anaerofilum
otu0989	Bacteria	Proteobacteria	unclassified	unclassified	unclassified	unclassified
otu0990	Bacteria	Bacteroidetes	unclassified	unclassified	unclassified	unclassified
otu0991	Bacteria	unclassified	unclassified	unclassified	unclassified	unclassified
otu0992	Bacteria	Proteobacteria	Betaproteobacteria	unclassified	unclassified	unclassified
otu0993	Bacteria	TM7	TM7_genera_incertae_sedis	unclassified	unclassified	unclassified
otu0994	Bacteria	Proteobacteria	Gammaproteobacteria	Alteromonadales	Alteromonadaceae	Marinobacter
otu0995	Bacteria	Proteobacteria	Betaproteobacteria	Burkholderiales	Oxalobacteraceae	Massilia
otu0996	Bacteria	Bacteroidetes	unclassified	unclassified	unclassified	unclassified
otu0997	Bacteria	unclassified	unclassified	unclassified	unclassified	unclassified
otu0998	Bacteria	unclassified	unclassified	unclassified	unclassified	unclassified
otu0999	Bacteria	Proteobacteria	Gammaproteobacteria	unclassified	unclassified	unclassified
otu1000	Bacteria	Proteobacteria	Betaproteobacteria	Burkholderiales	Comamonadaceae	unclassified
otu1001	Bacteria	Proteobacteria	Betaproteobacteria	Burkholderiales	Burkholderiaceae	Burkholderia
otu1002	Bacteria	Bacteroidetes	unclassified	unclassified	unclassified	unclassified
otu1003	Bacteria	Proteobacteria	Gammaproteobacteria	Oceanospirillales	Halomonadaceae	Halomonas
otu1004	Bacteria	unclassified	unclassified	unclassified	unclassified	unclassified
otu1005	Bacteria	Bacteroidetes	unclassified	unclassified	unclassified	unclassified
otu1006	Bacteria	Proteobacteria	Alphaproteobacteria	Sphingomonadales	Sphingomonadaceae	unclassified
otu1007	Bacteria	Firmicutes	Bacilli	Bacillales	Bacillaceae	Bacillus
otu1008	Bacteria	Proteobacteria	Betaproteobacteria	Burkholderiales	unclassified	unclassified
otu1009	Bacteria	Actinobacteria	Actinobacteria	Actinomycetales	Corynebacteriaceae	Corynebacterium
otu1010	Bacteria	Proteobacteria	Alphaproteobacteria	Sphingomonadales	Sphingomonadaceae	Sphingomonas
otu1011	Bacteria	Proteobacteria	Betaproteobacteria	unclassified	unclassified	unclassified
otu1012	Bacteria	Proteobacteria	Alphaproteobacteria	Sphingomonadales	Sphingomonadaceae	Novosphingobium
otu1013	Bacteria	Firmicutes	Clostridia	Clostridiales	unclassified	unclassified
otu1014	Bacteria	Proteobacteria	Betaproteobacteria	Neisseriales	Neisseriaceae	Aquaspirillum
otu1015	Bacteria	Bacteroidetes	unclassified	unclassified	unclassified	unclassified
otu1016	Bacteria	unclassified	unclassified	unclassified	unclassified	unclassified
otu1017	Bacteria	unclassified	unclassified	unclassified	unclassified	unclassified
otu1018	Bacteria	Proteobacteria	Alphaproteobacteria	unclassified	unclassified	unclassified
otu1019	Bacteria	Bacteroidetes	unclassified	unclassified	unclassified	unclassified
otu1020	Bacteria	Bacteroidetes	Flavobacteria	Flavobacteriales	Flavobacteriaceae	Flavobacterium
otu1021	Bacteria	Proteobacteria	Betaproteobacteria	Burkholderiales	Comamonadaceae	unclassified
otu1022	Bacteria	Proteobacteria	Gammaproteobacteria	Alteromonadales	Alteromonadaceae	Salinimonas
otu1023	Bacteria	Bacteroidetes	Sphingobacteria	Sphingobacteriales	Cytophagaceae	Cytophaga
otu1024	Bacteria	Proteobacteria	Alphaproteobacteria	Rhodospirillales	Acetobacteraceae	Roseomonas
otu1025	Bacteria	unclassified	unclassified	unclassified	unclassified	unclassified
otu1026	Bacteria	Bacteroidetes	Flavobacteria	Flavobacteriales	Flavobacteriaceae	Riemerella
otu1027	Bacteria	unclassified	unclassified	unclassified	unclassified	unclassified
otu1028	Bacteria	Proteobacteria	Deltaproteobacteria	Desulfovibrionales	Desulfovibrionaceae	Desulfovibrio
otu1029	Bacteria	Proteobacteria	Betaproteobacteria	Burkholderiales	Alcaligenaceae	Derxia
otu1030	Bacteria	Proteobacteria	Alphaproteobacteria	Rhizobiales	Hyphomicrobiaceae	Hyphomicrobium
otu1031	Bacteria	unclassified	unclassified	unclassified	unclassified	unclassified
otu1032	Bacteria	OD1	OD1_genera_incertae_sedis	unclassified	unclassified	unclassified
otu1033	Bacteria	Bacteroidetes	Flavobacteria	Flavobacteriales	Flavobacteriaceae	Flavobacterium
otu1034	Bacteria	Proteobacteria	Epsilonproteobacteria	Campylobacterales	Campylobacteraceae	Sulfurospirillum
otu1035	Bacteria	Firmicutes	Clostridia	Clostridiales	Ruminococcaceae	unclassified
otu1036	Bacteria	Actinobacteria	Actinobacteria	Actinomycetales	Actinomycetaceae	Actinomyces
otu1037	Bacteria	Proteobacteria	Gammaproteobacteria	Legionellales	Legionellaceae	Legionella
otu1038	Bacteria	Cyanobacteria	Cyanobacteria	Chloroplast	Chlorophyta	unclassified
otu1039	Bacteria	unclassified	unclassified	unclassified	unclassified	unclassified
otu1040	Bacteria	Proteobacteria	Betaproteobacteria	Burkholderiales	Comamonadaceae	Ottowia
otu1041	Bacteria	Proteobacteria	Betaproteobacteria	unclassified	unclassified	unclassified
otu1042	Bacteria	Actinobacteria	Actinobacteria	Actinomycetales	Microbacteriaceae	unclassified
otu1043	Bacteria	unclassified	unclassified	unclassified	unclassified	unclassified
otu1044	Bacteria	Firmicutes	Bacilli	Lactobacillales	Carnobacteriaceae	Atopostipes
otu1045	Bacteria	Bacteroidetes	Bacteroidia	Bacteroidales	Porphyromonadaceae	unclassified
otu1046	Bacteria	Bacteroidetes	Flavobacteria	Flavobacteriales	unclassified	unclassified
otu1047	Bacteria	Proteobacteria	Alphaproteobacteria	Rhizobiales	Bradyrhizobiaceae	unclassified
otu1048	Bacteria	Proteobacteria	Betaproteobacteria	Burkholderiales	Comamonadaceae	Rhodoferax
otu1049	Bacteria	Proteobacteria	Gammaproteobacteria	Enterobacteriales	Enterobacteriaceae	Proteus
otu1050	Bacteria	Bacteroidetes	Flavobacteria	Flavobacteriales	Flavobacteriaceae	unclassified
otu1051	Bacteria	Proteobacteria	Betaproteobacteria	Burkholderiales	Comamonadaceae	Variovorax
otu1052	Bacteria	Bacteroidetes	unclassified	unclassified	unclassified	unclassified
otu1053	Bacteria	Proteobacteria	Alphaproteobacteria	Rhizobiales	Hyphomicrobiaceae	Hyphomicrobium
otu1054	Bacteria	Firmicutes	Clostridia	Clostridiales	Incertae Sedis XI	Anaerococcus
otu1055	Bacteria	Proteobacteria	Alphaproteobacteria	Rhizobiales	unclassified	unclassified
otu1056	Bacteria	Proteobacteria	Betaproteobacteria	Burkholderiales	Comamonadaceae	unclassified
otu1057	Bacteria	unclassified	unclassified	unclassified	unclassified	unclassified
otu1058	Bacteria	Bacteroidetes	Flavobacteria	Flavobacteriales	Flavobacteriaceae	Flavobacterium
otu1059	Bacteria	Proteobacteria	Alphaproteobacteria	Sphingomonadales	Sphingomonadaceae	unclassified
otu1060	Bacteria	Proteobacteria	Alphaproteobacteria	Sphingomonadales	Sphingomonadaceae	Sphingopyxis
otu1061	Bacteria	Bacteroidetes	unclassified	unclassified	unclassified	unclassified
otu1062	Bacteria	Bacteroidetes	Sphingobacteria	Sphingobacteriales	unclassified	unclassified
otu1063	Bacteria	Proteobacteria	Gammaproteobacteria	Vibrionales	Vibrionaceae	Vibrio
otu1064	Bacteria	Proteobacteria	Deltaproteobacteria	Myxococcales	unclassified	unclassified
otu1065	Bacteria	Proteobacteria	Alphaproteobacteria	unclassified	unclassified	unclassified
otu1066	Bacteria	Bacteroidetes	Bacteroidia	Bacteroidales	Prevotellaceae	Prevotella
otu1067	Bacteria	Proteobacteria	Betaproteobacteria	unclassified	unclassified	unclassified
otu1068	Bacteria	Bacteroidetes	unclassified	unclassified	unclassified	unclassified
otu1069	Bacteria	Proteobacteria	Betaproteobacteria	Methylophilales	Methylophilaceae	Methylophilus
otu1070	Bacteria	Proteobacteria	Epsilonproteobacteria	Campylobacterales	Campylobacteraceae	Sulfurospirillum
otu1071	Bacteria	Proteobacteria	Betaproteobacteria	unclassified	unclassified	unclassified
otu1072	Bacteria	unclassified	unclassified	unclassified	unclassified	unclassified
otu1073	Bacteria	Actinobacteria	Actinobacteria	Actinomycetales	unclassified	unclassified
otu1074	Bacteria	Bacteroidetes	Sphingobacteria	Sphingobacteriales	Cytophagaceae	Spirosoma
otu1075	Bacteria	Bacteroidetes	unclassified	unclassified	unclassified	unclassified
otu1076	Bacteria	Bacteroidetes	Bacteroidia	Bacteroidales	Prevotellaceae	Prevotella
otu1077	Bacteria	Firmicutes	Clostridia	Clostridiales	Ruminococcaceae	Oscillibacter
otu1078	Bacteria	Actinobacteria	Actinobacteria	Actinomycetales	unclassified	unclassified
otu1079	Bacteria	Actinobacteria	Actinobacteria	Actinomycetales	Dietziaceae	Dietzia
otu1080	Bacteria	Proteobacteria	Epsilonproteobacteria	Campylobacterales	Helicobacteraceae	unclassified
otu1081	Bacteria	Actinobacteria	Actinobacteria	Actinomycetales	Microbacteriaceae	Microbacterium
otu1082	Bacteria	Actinobacteria	Actinobacteria	Acidimicrobiales	Iamiaceae	Iamia
otu1083	Bacteria	Proteobacteria	Betaproteobacteria	unclassified	unclassified	unclassified
otu1084	Bacteria	Bacteroidetes	Flavobacteria	Flavobacteriales	Flavobacteriaceae	unclassified
otu1085	Bacteria	Firmicutes	Clostridia	Clostridiales	Ruminococcaceae	Oscillibacter
otu1086	Bacteria	Bacteroidetes	Flavobacteria	Flavobacteriales	Flavobacteriaceae	unclassified
otu1087	Bacteria	Bacteroidetes	unclassified	unclassified	unclassified	unclassified
otu1088	Bacteria	unclassified	unclassified	unclassified	unclassified	unclassified
otu1089	Bacteria	Bacteroidetes	Sphingobacteria	Sphingobacteriales	Sphingobacteriaceae	unclassified
otu1090	Bacteria	Proteobacteria	Gammaproteobacteria	Oceanospirillales	Oceanospirillaceae	Neptuniibacter
otu1091	Bacteria	Bacteroidetes	Bacteroidia	Bacteroidales	Bacteroidaceae	Bacteroides
otu1092	Bacteria	Firmicutes	Clostridia	Clostridiales	Incertae Sedis XI	Finegoldia
otu1093	Bacteria	Bacteroidetes	unclassified	unclassified	unclassified	unclassified
otu1094	Bacteria	unclassified	unclassified	unclassified	unclassified	unclassified
otu1095	Bacteria	Acidobacteria	Acidobacteria_Gp4	Gp4	unclassified	unclassified
otu1096	Bacteria	Proteobacteria	Alphaproteobacteria	Rhodobacterales	Rhodobacteraceae	unclassified
otu1097	Bacteria	unclassified	unclassified	unclassified	unclassified	unclassified
otu1098	Bacteria	Proteobacteria	Betaproteobacteria	unclassified	unclassified	unclassified
otu1099	Bacteria	unclassified	unclassified	unclassified	unclassified	unclassified
otu1100	Bacteria	Proteobacteria	Betaproteobacteria	Burkholderiales	unclassified	unclassified
otu1101	Bacteria	Acidobacteria	Acidobacteria_Gp4	Gp4	unclassified	unclassified
otu1102	Bacteria	Bacteroidetes	Flavobacteria	Flavobacteriales	Flavobacteriaceae	Flavobacterium
otu1103	Bacteria	Bacteroidetes	Sphingobacteria	Sphingobacteriales	unclassified	unclassified
otu1104	Bacteria	Proteobacteria	Alphaproteobacteria	Sphingomonadales	Sphingomonadaceae	Novosphingobium
otu1105	Bacteria	Proteobacteria	Alphaproteobacteria	Rhodobacterales	Rhodobacteraceae	unclassified
otu1106	Bacteria	Proteobacteria	Deltaproteobacteria	Myxococcales	Cystobacteraceae	unclassified
otu1107	Bacteria	unclassified	unclassified	unclassified	unclassified	unclassified
otu1108	Bacteria	Proteobacteria	Betaproteobacteria	unclassified	unclassified	unclassified
otu1109	Bacteria	unclassified	unclassified	unclassified	unclassified	unclassified
otu1110	Bacteria	Proteobacteria	Betaproteobacteria	Burkholderiales	Comamonadaceae	unclassified
otu1111	Bacteria	Proteobacteria	Betaproteobacteria	Burkholderiales	Comamonadaceae	Acidovorax
otu1112	Bacteria	Bacteroidetes	Bacteroidia	Bacteroidales	Porphyromonadaceae	Dysgonomonas
otu1113	Bacteria	Bacteroidetes	Flavobacteria	Flavobacteriales	Flavobacteriaceae	Flavobacterium
otu1114	Bacteria	Bacteroidetes	unclassified	unclassified	unclassified	unclassified
otu1115	Bacteria	Bacteroidetes	Sphingobacteria	Sphingobacteriales	Chitinophagaceae	Sediminibacterium
otu1116	Bacteria	Actinobacteria	Actinobacteria	Actinomycetales	Nocardioidaceae	Nocardioides
otu1117	Bacteria	Chloroflexi	Caldilineae	Caldilineales	Caldilineaceae	Caldilinea
otu1118	Bacteria	Bacteroidetes	Sphingobacteria	Sphingobacteriales	Cytophagaceae	Cytophaga
otu1119	Bacteria	Proteobacteria	Betaproteobacteria	Burkholderiales	unclassified	unclassified
otu1120	Bacteria	Actinobacteria	Actinobacteria	Actinomycetales	Nocardioidaceae	Nocardioides
otu1121	Bacteria	Proteobacteria	Gammaproteobacteria	Legionellales	Legionellaceae	Legionella
otu1122	Bacteria	Proteobacteria	Betaproteobacteria	Burkholderiales	unclassified	unclassified
otu1123	Bacteria	Firmicutes	Clostridia	Clostridiales	Veillonellaceae	Sporotalea
otu1124	Bacteria	Bacteroidetes	Flavobacteria	Flavobacteriales	Flavobacteriaceae	Flavobacterium
otu1125	Bacteria	Actinobacteria	Actinobacteria	Actinomycetales	Micrococcaceae	Arthrobacter
otu1126	Bacteria	unclassified	unclassified	unclassified	unclassified	unclassified
otu1127	Bacteria	Firmicutes	Clostridia	Clostridiales	Lachnospiraceae	unclassified
otu1128	Bacteria	Proteobacteria	Gammaproteobacteria	Enterobacteriales	Enterobacteriaceae	Pantoea
otu1129	Bacteria	Proteobacteria	Gammaproteobacteria	Legionellales	Legionellaceae	Legionella
otu1130	Bacteria	Bacteroidetes	Bacteroidia	Bacteroidales	Bacteroidaceae	Bacteroides
otu1131	Bacteria	Firmicutes	Bacilli	Lactobacillales	Lactobacillaceae	Lactobacillus
otu1132	Bacteria	Firmicutes	Erysipelotrichi	Erysipelotrichales	Erysipelotrichaceae	unclassified
otu1133	Bacteria	Proteobacteria	Alphaproteobacteria	Rhodobacterales	Rhodobacteraceae	unclassified
otu1134	Bacteria	Proteobacteria	unclassified	unclassified	unclassified	unclassified
otu1135	Bacteria	Proteobacteria	Gammaproteobacteria	Pseudomonadales	Moraxellaceae	Psychrobacter
otu1136	Bacteria	Proteobacteria	Gammaproteobacteria	Xanthomonadales	Sinobacteraceae	unclassified
otu1137	Bacteria	Firmicutes	Clostridia	Clostridiales	Clostridiaceae	Clostridium
otu1138	Bacteria	Actinobacteria	Actinobacteria	Coriobacteriales	Coriobacteriaceae	Eggerthella
otu1139	Bacteria	Bacteroidetes	unclassified	unclassified	unclassified	unclassified
otu1140	Bacteria	Proteobacteria	Betaproteobacteria	Burkholderiales	Comamonadaceae	Curvibacter
otu1141	Bacteria	unclassified	unclassified	unclassified	unclassified	unclassified
otu1142	Bacteria	Proteobacteria	Betaproteobacteria	Neisseriales	Neisseriaceae	Neisseria
otu1143	Bacteria	unclassified	unclassified	unclassified	unclassified	unclassified
otu1144	Bacteria	Proteobacteria	Betaproteobacteria	unclassified	unclassified	unclassified
otu1145	Bacteria	Proteobacteria	Betaproteobacteria	Burkholderiales	unclassified	unclassified
otu1146	Bacteria	Proteobacteria	Betaproteobacteria	unclassified	unclassified	unclassified
otu1147	Bacteria	Proteobacteria	Betaproteobacteria	Burkholderiales	Oxalobacteraceae	Massilia
otu1148	Bacteria	unclassified	unclassified	unclassified	unclassified	unclassified
otu1149	Bacteria	Proteobacteria	Gammaproteobacteria	Legionellales	Legionellaceae	Legionella
otu1150	Bacteria	unclassified	unclassified	unclassified	unclassified	unclassified
otu1151	Bacteria	Bacteroidetes	Sphingobacteria	Sphingobacteriales	Chitinophagaceae	unclassified
otu1152	Bacteria	unclassified	unclassified	unclassified	unclassified	unclassified
otu1153	Bacteria	Proteobacteria	Betaproteobacteria	Burkholderiales	unclassified	unclassified
otu1154	Bacteria	Proteobacteria	unclassified	unclassified	unclassified	unclassified
otu1155	Bacteria	unclassified	unclassified	unclassified	unclassified	unclassified
otu1156	Bacteria	Proteobacteria	unclassified	unclassified	unclassified	unclassified
otu1157	Bacteria	Proteobacteria	Alphaproteobacteria	Rhodobacterales	Rhodobacteraceae	unclassified
otu1158	Bacteria	unclassified	unclassified	unclassified	unclassified	unclassified
otu1159	Bacteria	Actinobacteria	Actinobacteria	Actinomycetales	unclassified	unclassified
otu1160	Bacteria	unclassified	unclassified	unclassified	unclassified	unclassified
otu1161	Bacteria	unclassified	unclassified	unclassified	unclassified	unclassified
otu1162	Bacteria	unclassified	unclassified	unclassified	unclassified	unclassified
otu1163	Bacteria	Proteobacteria	Deltaproteobacteria	unclassified	unclassified	unclassified
otu1164	Bacteria	Firmicutes	Clostridia	Clostridiales	Clostridiaceae	Clostridium
otu1165	Bacteria	Bacteroidetes	Flavobacteria	Flavobacteriales	Flavobacteriaceae	Flavobacterium
otu1166	Bacteria	unclassified	unclassified	unclassified	unclassified	unclassified
otu1167	Bacteria	Proteobacteria	Betaproteobacteria	Rhodocyclales	Rhodocyclaceae	Azonexus
otu1168	Bacteria	Cyanobacteria	Cyanobacteria	Chloroplast	Bacillariophyta	unclassified
otu1169	Bacteria	Firmicutes	Bacilli	Bacillales	unclassified	unclassified
otu1170	Bacteria	Bacteroidetes	Sphingobacteria	Sphingobacteriales	Chitinophagaceae	unclassified
otu1171	Bacteria	Proteobacteria	unclassified	unclassified	unclassified	unclassified
otu1172	Bacteria	Bacteroidetes	Sphingobacteria	Sphingobacteriales	Cytophagaceae	Dyadobacter
otu1173	Bacteria	Bacteroidetes	Sphingobacteria	Sphingobacteriales	Cytophagaceae	Dyadobacter
otu1174	Bacteria	Bacteroidetes	Sphingobacteria	Sphingobacteriales	Sphingobacteriaceae	Sphingobacterium
otu1175	Bacteria	Actinobacteria	Actinobacteria	unclassified	unclassified	unclassified
otu1176	Bacteria	Proteobacteria	unclassified	unclassified	unclassified	unclassified
otu1177	Bacteria	Firmicutes	Clostridia	Clostridiales	Ruminococcaceae	unclassified
otu1178	Bacteria	Proteobacteria	Betaproteobacteria	Burkholderiales	Burkholderiales_incertae_sedis	Tepidimonas
otu1179	Bacteria	unclassified	unclassified	unclassified	unclassified	unclassified
otu1180	Bacteria	Bacteroidetes	Flavobacteria	Flavobacteriales	Flavobacteriaceae	Flavobacterium
otu1181	Bacteria	Bacteroidetes	Sphingobacteria	Sphingobacteriales	Cytophagaceae	unclassified
otu1182	Bacteria	Bacteroidetes	Flavobacteria	Flavobacteriales	Flavobacteriaceae	unclassified
otu1183	Bacteria	Bacteroidetes	Flavobacteria	Flavobacteriales	Flavobacteriaceae	Flavobacterium
otu1184	Bacteria	Bacteroidetes	Sphingobacteria	Sphingobacteriales	unclassified	unclassified
otu1185	Bacteria	Proteobacteria	Betaproteobacteria	Burkholderiales	Comamonadaceae	Curvibacter
otu1186	Bacteria	Actinobacteria	Actinobacteria	Actinomycetales	unclassified	unclassified
otu1187	Bacteria	Proteobacteria	Betaproteobacteria	unclassified	unclassified	unclassified
otu1188	Bacteria	Proteobacteria	Alphaproteobacteria	Rhodobacterales	Rhodobacteraceae	Sulfitobacter
otu1189	Bacteria	unclassified	unclassified	unclassified	unclassified	unclassified
otu1190	Bacteria	Proteobacteria	Betaproteobacteria	Neisseriales	Neisseriaceae	Neisseria
otu1191	Bacteria	Bacteroidetes	Sphingobacteria	Sphingobacteriales	unclassified	unclassified
otu1192	Bacteria	Actinobacteria	Actinobacteria	Actinomycetales	Microbacteriaceae	unclassified
otu1193	Bacteria	Actinobacteria	Actinobacteria	Actinomycetales	Dermabacteraceae	Brachybacterium
otu1194	Bacteria	Acidobacteria	Acidobacteria_Gp4	Gp4	unclassified	unclassified
otu1195	Bacteria	unclassified	unclassified	unclassified	unclassified	unclassified
otu1196	Bacteria	Proteobacteria	Betaproteobacteria	Rhodocyclales	Rhodocyclaceae	Zoogloea
otu1197	Bacteria	Proteobacteria	Betaproteobacteria	Burkholderiales	Comamonadaceae	Pelomonas
otu1198	Bacteria	Firmicutes	Clostridia	Clostridiales	Veillonellaceae	Sporotalea
otu1199	Bacteria	unclassified	unclassified	unclassified	unclassified	unclassified
otu1200	Bacteria	Proteobacteria	Betaproteobacteria	Burkholderiales	Comamonadaceae	unclassified
otu1201	Bacteria	Proteobacteria	Betaproteobacteria	Burkholderiales	unclassified	unclassified
otu1202	Bacteria	Bacteroidetes	unclassified	unclassified	unclassified	unclassified
otu1203	Bacteria	Spirochaetes	Spirochaetes	Spirochaetales	Leptospiraceae	Leptospira
otu1204	Bacteria	Bacteroidetes	Flavobacteria	Flavobacteriales	Flavobacteriaceae	Flavobacterium
otu1205	Bacteria	Proteobacteria	Gammaproteobacteria	Pseudomonadales	Moraxellaceae	Enhydrobacter
otu1206	Bacteria	Actinobacteria	Actinobacteria	unclassified	unclassified	unclassified
otu1207	Bacteria	unclassified	unclassified	unclassified	unclassified	unclassified
otu1208	Bacteria	Bacteroidetes	Sphingobacteria	Sphingobacteriales	unclassified	unclassified
otu1209	Bacteria	unclassified	unclassified	unclassified	unclassified	unclassified
otu1210	Bacteria	Bacteroidetes	Sphingobacteria	Sphingobacteriales	Cytophagaceae	Emticicia
otu1211	Bacteria	Proteobacteria	unclassified	unclassified	unclassified	unclassified
otu1212	Bacteria	Proteobacteria	Alphaproteobacteria	Rhizobiales	unclassified	unclassified
otu1213	Bacteria	Proteobacteria	Betaproteobacteria	Burkholderiales	Comamonadaceae	unclassified
otu1214	Bacteria	Proteobacteria	unclassified	unclassified	unclassified	unclassified
otu1215	Bacteria	unclassified	unclassified	unclassified	unclassified	unclassified
otu1216	Bacteria	Spirochaetes	Spirochaetes	Spirochaetales	Leptospiraceae	Turneriella
otu1217	Bacteria	Proteobacteria	Alphaproteobacteria	Sphingomonadales	Sphingomonadaceae	Sphingomonas
otu1218	Bacteria	Firmicutes	Clostridia	Clostridiales	Incertae Sedis XII	unclassified
otu1219	Bacteria	Bacteroidetes	Flavobacteria	Flavobacteriales	Flavobacteriaceae	unclassified
otu1220	Bacteria	Proteobacteria	Alphaproteobacteria	Rhizobiales	unclassified	unclassified
otu1221	Bacteria	Proteobacteria	unclassified	unclassified	unclassified	unclassified
otu1222	Bacteria	Proteobacteria	unclassified	unclassified	unclassified	unclassified
otu1223	Bacteria	Bacteroidetes	unclassified	unclassified	unclassified	unclassified
otu1224	Bacteria	Cyanobacteria	Cyanobacteria	Chloroplast	Cryptomonadaceae	unclassified
otu1225	Bacteria	Firmicutes	Clostridia	Clostridiales	Veillonellaceae	Zymophilus
otu1226	Bacteria	Proteobacteria	unclassified	unclassified	unclassified	unclassified
otu1227	Bacteria	Bacteroidetes	unclassified	unclassified	unclassified	unclassified
otu1228	Bacteria	Proteobacteria	Gammaproteobacteria	Legionellales	Legionellaceae	Legionella
otu1229	Bacteria	SR1	SR1_genera_incertae_sedis	unclassified	unclassified	unclassified
otu1230	Bacteria	Bacteroidetes	unclassified	unclassified	unclassified	unclassified
otu1231	Bacteria	OD1	OD1_genera_incertae_sedis	unclassified	unclassified	unclassified
otu1232	Bacteria	Proteobacteria	unclassified	unclassified	unclassified	unclassified
otu1233	Bacteria	Proteobacteria	Gammaproteobacteria	Chromatiales	unclassified	unclassified
otu1234	Bacteria	Proteobacteria	Epsilonproteobacteria	Campylobacterales	Campylobacteraceae	Arcobacter
otu1235	Bacteria	unclassified	unclassified	unclassified	unclassified	unclassified
otu1236	Bacteria	TM7	TM7_genera_incertae_sedis	unclassified	unclassified	unclassified
otu1237	Bacteria	Acidobacteria	Acidobacteria_Gp6	Gp6	unclassified	unclassified
otu1238	Bacteria	Acidobacteria	Acidobacteria_Gp4	Gp4	unclassified	unclassified
otu1239	Bacteria	Bacteroidetes	Sphingobacteria	Sphingobacteriales	Chitinophagaceae	unclassified
otu1240	Bacteria	Proteobacteria	Betaproteobacteria	Burkholderiales	unclassified	unclassified
otu1241	Bacteria	OD1	OD1_genera_incertae_sedis	unclassified	unclassified	unclassified
otu1242	Bacteria	Proteobacteria	Betaproteobacteria	Burkholderiales	Burkholderiaceae	Limnobacter
otu1243	Bacteria	Proteobacteria	Betaproteobacteria	unclassified	unclassified	unclassified
otu1244	Bacteria	OD1	OD1_genera_incertae_sedis	unclassified	unclassified	unclassified
otu1245	Bacteria	Bacteroidetes	Bacteroidia	Bacteroidales	Porphyromonadaceae	Paludibacter
otu1246	Bacteria	Bacteroidetes	Flavobacteria	Flavobacteriales	Flavobacteriaceae	Chryseobacterium
otu1247	Bacteria	Proteobacteria	Gammaproteobacteria	Pseudomonadales	Moraxellaceae	Acinetobacter
otu1248	Bacteria	unclassified	unclassified	unclassified	unclassified	unclassified
otu1249	Bacteria	SR1	SR1_genera_incertae_sedis	unclassified	unclassified	unclassified
otu1250	Bacteria	Proteobacteria	Alphaproteobacteria	Sphingomonadales	Sphingomonadaceae	unclassified
otu1251	Bacteria	Bacteroidetes	Bacteroidia	Bacteroidales	Bacteroidaceae	Bacteroides
otu1252	Bacteria	SR1	SR1_genera_incertae_sedis	unclassified	unclassified	unclassified
otu1253	Bacteria	Proteobacteria	Alphaproteobacteria	Sphingomonadales	Sphingomonadaceae	unclassified
otu1254	Bacteria	Proteobacteria	unclassified	unclassified	unclassified	unclassified
otu1255	Bacteria	Bacteroidetes	Flavobacteria	Flavobacteriales	Cryomorphaceae	Fluviicola
otu1256	Bacteria	Proteobacteria	Deltaproteobacteria	unclassified	unclassified	unclassified
otu1257	Bacteria	unclassified	unclassified	unclassified	unclassified	unclassified
otu1258	Bacteria	Fusobacteria	Fusobacteria	Fusobacteriales	Fusobacteriaceae	Cetobacterium
otu1259	Bacteria	Bacteroidetes	unclassified	unclassified	unclassified	unclassified
otu1260	Bacteria	Proteobacteria	unclassified	unclassified	unclassified	unclassified
otu1261	Bacteria	Bacteroidetes	Flavobacteria	Flavobacteriales	Flavobacteriaceae	Chryseobacterium
otu1262	Bacteria	Bacteroidetes	Sphingobacteria	Sphingobacteriales	Saprospiraceae	Haliscomenobacter
otu1263	Bacteria	Bacteroidetes	unclassified	unclassified	unclassified	unclassified
otu1264	Bacteria	Proteobacteria	Alphaproteobacteria	Rickettsiales	Rickettsiaceae	Rickettsia
otu1265	Bacteria	Bacteroidetes	Sphingobacteria	Sphingobacteriales	Sphingobacteriaceae	Pedobacter
otu1266	Bacteria	Bacteroidetes	Flavobacteria	Flavobacteriales	Flavobacteriaceae	Flavobacterium
otu1267	Bacteria	unclassified	unclassified	unclassified	unclassified	unclassified
otu1268	Bacteria	Proteobacteria	Gammaproteobacteria	Xanthomonadales	Xanthomonadaceae	Stenotrophomonas
otu1269	Bacteria	Bacteroidetes	unclassified	unclassified	unclassified	unclassified
otu1270	Bacteria	Acidobacteria	Acidobacteria_Gp5	Gp5	unclassified	unclassified
otu1271	Bacteria	unclassified	unclassified	unclassified	unclassified	unclassified
otu1272	Bacteria	unclassified	unclassified	unclassified	unclassified	unclassified
otu1273	Bacteria	Proteobacteria	Betaproteobacteria	unclassified	unclassified	unclassified
otu1274	Bacteria	unclassified	unclassified	unclassified	unclassified	unclassified
otu1275	Bacteria	Firmicutes	Clostridia	Clostridiales	Lachnospiraceae	unclassified
otu1276	Bacteria	Proteobacteria	Betaproteobacteria	unclassified	unclassified	unclassified
otu1277	Bacteria	Proteobacteria	unclassified	unclassified	unclassified	unclassified
otu1278	Bacteria	Bacteroidetes	Flavobacteria	Flavobacteriales	Flavobacteriaceae	Flavobacterium
otu1279	Bacteria	Proteobacteria	Alphaproteobacteria	Rhodospirillales	Acetobacteraceae	unclassified
otu1280	Bacteria	Firmicutes	Clostridia	Clostridiales	unclassified	unclassified
otu1281	Bacteria	Deinococcus-Thermus	Deinococci	Thermales	Thermaceae	Thermus
otu1282	Bacteria	Firmicutes	Clostridia	Clostridiales	Ruminococcaceae	unclassified
otu1283	Bacteria	unclassified	unclassified	unclassified	unclassified	unclassified
otu1284	Bacteria	Proteobacteria	Alphaproteobacteria	Rhodobacterales	Rhodobacteraceae	unclassified
otu1285	Bacteria	TM7	TM7_genera_incertae_sedis	unclassified	unclassified	unclassified
otu1286	Bacteria	Proteobacteria	Gammaproteobacteria	Xanthomonadales	Xanthomonadaceae	Xanthomonas
otu1287	Bacteria	unclassified	unclassified	unclassified	unclassified	unclassified
otu1288	Bacteria	Proteobacteria	Gammaproteobacteria	Xanthomonadales	Xanthomonadaceae	Pseudoxanthomonas
otu1289	Bacteria	Bacteroidetes	Sphingobacteria	Sphingobacteriales	Chitinophagaceae	Terrimonas
otu1290	Bacteria	Proteobacteria	Betaproteobacteria	Methylophilales	Methylophilaceae	Methylotenera
otu1291	Bacteria	Firmicutes	Clostridia	Clostridiales	Incertae Sedis XII	unclassified
otu1292	Bacteria	Acidobacteria	Acidobacteria_Gp4	Gp4	unclassified	unclassified
otu1293	Bacteria	Proteobacteria	Gammaproteobacteria	Alteromonadales	Alteromonadaceae	Marinobacter
otu1294	Bacteria	OD1	OD1_genera_incertae_sedis	unclassified	unclassified	unclassified
otu1295	Bacteria	unclassified	unclassified	unclassified	unclassified	unclassified
otu1296	Bacteria	Bacteroidetes	Bacteroidia	Bacteroidales	Porphyromonadaceae	unclassified
otu1297	Bacteria	Bacteroidetes	Sphingobacteria	Sphingobacteriales	Chitinophagaceae	Filimonas
otu1298	Bacteria	Bacteroidetes	Sphingobacteria	Sphingobacteriales	Cytophagaceae	unclassified
otu1299	Bacteria	Proteobacteria	Deltaproteobacteria	Myxococcales	Nannocystaceae	unclassified
otu1300	Bacteria	unclassified	unclassified	unclassified	unclassified	unclassified
otu1301	Bacteria	Bacteroidetes	Flavobacteria	Flavobacteriales	Flavobacteriaceae	unclassified
otu1302	Bacteria	Acidobacteria	Acidobacteria_Gp4	Gp4	unclassified	unclassified
otu1303	Bacteria	unclassified	unclassified	unclassified	unclassified	unclassified
otu1304	Bacteria	Bacteroidetes	unclassified	unclassified	unclassified	unclassified
otu1305	Bacteria	Proteobacteria	Alphaproteobacteria	unclassified	unclassified	unclassified
otu1306	Bacteria	Bacteroidetes	Bacteroidia	Bacteroidales	Porphyromonadaceae	Paludibacter
otu1307	Bacteria	Proteobacteria	Gammaproteobacteria	Legionellales	Legionellaceae	Legionella
otu1308	Bacteria	Proteobacteria	Gammaproteobacteria	Oceanospirillales	Halomonadaceae	Cobetia
otu1309	Bacteria	Proteobacteria	Deltaproteobacteria	Myxococcales	unclassified	unclassified
otu1310	Bacteria	unclassified	unclassified	unclassified	unclassified	unclassified
otu1311	Bacteria	Firmicutes	Clostridia	Clostridiales	unclassified	unclassified
otu1312	Bacteria	Proteobacteria	Gammaproteobacteria	Alteromonadales	Pseudoalteromonadaceae	Pseudoalteromonas
otu1313	Bacteria	Actinobacteria	Actinobacteria	Actinomycetales	unclassified	unclassified
otu1314	Bacteria	Proteobacteria	Deltaproteobacteria	unclassified	unclassified	unclassified
otu1315	Bacteria	Proteobacteria	Betaproteobacteria	unclassified	unclassified	unclassified
otu1316	Bacteria	Actinobacteria	Actinobacteria	Actinomycetales	unclassified	unclassified
otu1317	Bacteria	Bacteroidetes	unclassified	unclassified	unclassified	unclassified
otu1318	Bacteria	Firmicutes	Clostridia	Clostridiales	Veillonellaceae	unclassified
otu1319	Bacteria	Bacteroidetes	Sphingobacteria	Sphingobacteriales	Cytophagaceae	Spirosoma
otu1320	Bacteria	Bacteroidetes	Flavobacteria	Flavobacteriales	Flavobacteriaceae	Flavobacterium
otu1321	Bacteria	unclassified	unclassified	unclassified	unclassified	unclassified
otu1322	Bacteria	Firmicutes	Bacilli	Lactobacillales	Streptococcaceae	Streptococcus
otu1323	Bacteria	unclassified	unclassified	unclassified	unclassified	unclassified
otu1324	Bacteria	unclassified	unclassified	unclassified	unclassified	unclassified
otu1325	Bacteria	Proteobacteria	Betaproteobacteria	Burkholderiales	Comamonadaceae	Curvibacter
otu1326	Bacteria	Proteobacteria	Gammaproteobacteria	Aeromonadales	Aeromonadaceae	unclassified
otu1327	Bacteria	Proteobacteria	Gammaproteobacteria	Salinisphaerales	Salinisphaeraceae	Salinisphaera
otu1328	Bacteria	Proteobacteria	Alphaproteobacteria	Rhizobiales	unclassified	unclassified
otu1329	Bacteria	Proteobacteria	Alphaproteobacteria	Rhizobiales	unclassified	unclassified
otu1330	Bacteria	Proteobacteria	Deltaproteobacteria	Myxococcales	Polyangiaceae	unclassified
otu1331	Bacteria	Proteobacteria	Betaproteobacteria	unclassified	unclassified	unclassified
otu1332	Bacteria	Proteobacteria	unclassified	unclassified	unclassified	unclassified
otu1333	Bacteria	Proteobacteria	Deltaproteobacteria	unclassified	unclassified	unclassified
otu1334	Bacteria	Firmicutes	Clostridia	Clostridiales	Lachnospiraceae	unclassified
otu1335	Bacteria	Firmicutes	Clostridia	Clostridiales	Veillonellaceae	unclassified
otu1336	Bacteria	Proteobacteria	Gammaproteobacteria	Pasteurellales	Pasteurellaceae	unclassified
otu1337	Bacteria	Bacteroidetes	Flavobacteria	Flavobacteriales	Cryomorphaceae	Fluviicola
otu1338	Bacteria	Bacteroidetes	Sphingobacteria	Sphingobacteriales	Saprospiraceae	unclassified
otu1339	Bacteria	unclassified	unclassified	unclassified	unclassified	unclassified
otu1340	Bacteria	Proteobacteria	Betaproteobacteria	Burkholderiales	Comamonadaceae	Comamonas
otu1341	Bacteria	Proteobacteria	Gammaproteobacteria	Enterobacteriales	Enterobacteriaceae	Citrobacter
otu1342	Bacteria	Firmicutes	unclassified	unclassified	unclassified	unclassified
otu1343	Bacteria	Actinobacteria	Actinobacteria	Actinomycetales	Microbacteriaceae	Agreia
otu1344	Bacteria	Proteobacteria	Betaproteobacteria	Burkholderiales	Comamonadaceae	Hydrogenophaga
otu1345	Bacteria	Proteobacteria	Gammaproteobacteria	Xanthomonadales	Sinobacteraceae	Nevskia
otu1346	Bacteria	Proteobacteria	Gammaproteobacteria	Enterobacteriales	Enterobacteriaceae	unclassified
otu1347	Bacteria	Firmicutes	Clostridia	Clostridiales	Veillonellaceae	unclassified
otu1348	Bacteria	Proteobacteria	Betaproteobacteria	Burkholderiales	Burkholderiales_incertae_sedis	unclassified
otu1349	Bacteria	unclassified	unclassified	unclassified	unclassified	unclassified
otu1350	Bacteria	Firmicutes	Clostridia	Clostridiales	Eubacteriaceae	Acetobacterium
otu1351	Bacteria	Firmicutes	Clostridia	Clostridiales	Incertae Sedis XIII	Anaerovorax
otu1352	Bacteria	Actinobacteria	Actinobacteria	Actinomycetales	Microbacteriaceae	unclassified
otu1353	Bacteria	Actinobacteria	Actinobacteria	Actinomycetales	Microbacteriaceae	unclassified
otu1354	Bacteria	Proteobacteria	Gammaproteobacteria	Pseudomonadales	Pseudomonadaceae	Pseudomonas
otu1355	Bacteria	Proteobacteria	Gammaproteobacteria	Aeromonadales	Aeromonadaceae	Aeromonas
otu1356	Bacteria	unclassified	unclassified	unclassified	unclassified	unclassified
otu1357	Bacteria	Proteobacteria	Gammaproteobacteria	unclassified	unclassified	unclassified
otu1358	Bacteria	Acidobacteria	Acidobacteria_Gp3	Gp3	unclassified	unclassified
otu1359	Bacteria	unclassified	unclassified	unclassified	unclassified	unclassified
otu1360	Bacteria	unclassified	unclassified	unclassified	unclassified	unclassified
otu1361	Bacteria	unclassified	unclassified	unclassified	unclassified	unclassified
otu1362	Bacteria	Proteobacteria	Betaproteobacteria	unclassified	unclassified	unclassified
otu1363	Bacteria	Proteobacteria	Gammaproteobacteria	Pasteurellales	Pasteurellaceae	Haemophilus
otu1364	Bacteria	Proteobacteria	Alphaproteobacteria	unclassified	unclassified	unclassified
otu1365	Bacteria	Firmicutes	Clostridia	Clostridiales	Veillonellaceae	unclassified
otu1366	Bacteria	Proteobacteria	Betaproteobacteria	unclassified	unclassified	unclassified
otu1367	Bacteria	Proteobacteria	Betaproteobacteria	Burkholderiales	Comamonadaceae	Curvibacter
otu1368	Bacteria	unclassified	unclassified	unclassified	unclassified	unclassified
otu1369	Bacteria	Proteobacteria	Betaproteobacteria	Burkholderiales	Comamonadaceae	unclassified
otu1370	Bacteria	Proteobacteria	Alphaproteobacteria	Caulobacterales	Caulobacteraceae	unclassified
otu1371	Bacteria	Proteobacteria	Gammaproteobacteria	Legionellales	Legionellaceae	Legionella
otu1372	Bacteria	Proteobacteria	Betaproteobacteria	unclassified	unclassified	unclassified
otu1373	Bacteria	unclassified	unclassified	unclassified	unclassified	unclassified
otu1374	Bacteria	Firmicutes	Clostridia	Clostridiales	Veillonellaceae	unclassified
otu1375	Bacteria	unclassified	unclassified	unclassified	unclassified	unclassified
otu1376	Bacteria	unclassified	unclassified	unclassified	unclassified	unclassified
otu1377	Bacteria	Bacteroidetes	Sphingobacteria	Sphingobacteriales	Chitinophagaceae	unclassified
otu1378	Bacteria	Proteobacteria	Gammaproteobacteria	Enterobacteriales	Enterobacteriaceae	unclassified
otu1379	Bacteria	unclassified	unclassified	unclassified	unclassified	unclassified
otu1380	Bacteria	Proteobacteria	Betaproteobacteria	Burkholderiales	Burkholderiales_incertae_sedis	unclassified
otu1381	Bacteria	Proteobacteria	Epsilonproteobacteria	Campylobacterales	Campylobacteraceae	Sulfurospirillum
otu1382	Bacteria	Bacteroidetes	unclassified	unclassified	unclassified	unclassified
otu1383	Bacteria	unclassified	unclassified	unclassified	unclassified	unclassified
otu1384	Bacteria	Proteobacteria	Betaproteobacteria	Burkholderiales	Comamonadaceae	Curvibacter
otu1385	Bacteria	Proteobacteria	Betaproteobacteria	Burkholderiales	Comamonadaceae	Curvibacter
otu1386	Bacteria	Proteobacteria	unclassified	unclassified	unclassified	unclassified
otu1387	Bacteria	Firmicutes	Clostridia	Clostridiales	Ruminococcaceae	Butyricicoccus
otu1388	Bacteria	unclassified	unclassified	unclassified	unclassified	unclassified
otu1389	Bacteria	Proteobacteria	unclassified	unclassified	unclassified	unclassified
otu1390	Bacteria	Bacteroidetes	unclassified	unclassified	unclassified	unclassified
otu1391	Bacteria	Bacteroidetes	Sphingobacteria	Sphingobacteriales	Cytophagaceae	unclassified
otu1392	Bacteria	Bacteroidetes	Bacteroidia	Bacteroidales	Bacteroidaceae	Bacteroides
otu1393	Bacteria	Cyanobacteria	Cyanobacteria	Chloroplast	Chlorophyta	unclassified
otu1394	Bacteria	TM7	TM7_genera_incertae_sedis	unclassified	unclassified	unclassified
otu1395	Bacteria	Bacteroidetes	unclassified	unclassified	unclassified	unclassified
otu1396	Bacteria	Proteobacteria	Alphaproteobacteria	Sphingomonadales	Erythrobacteraceae	Porphyrobacter
otu1397	Bacteria	Actinobacteria	Actinobacteria	unclassified	unclassified	unclassified
otu1398	Bacteria	Bacteroidetes	unclassified	unclassified	unclassified	unclassified
otu1399	Bacteria	unclassified	unclassified	unclassified	unclassified	unclassified
otu1400	Bacteria	Bacteroidetes	unclassified	unclassified	unclassified	unclassified
otu1401	Bacteria	Acidobacteria	Acidobacteria_Gp2	Gp2	unclassified	unclassified
otu1402	Bacteria	Proteobacteria	Alphaproteobacteria	Rhizobiales	unclassified	unclassified
otu1403	Bacteria	Firmicutes	Bacilli	Lactobacillales	Aerococcaceae	Aerococcus
otu1404	Bacteria	Proteobacteria	Betaproteobacteria	Burkholderiales	Burkholderiales_incertae_sedis	Ideonella
otu1405	Bacteria	Proteobacteria	Alphaproteobacteria	Rhodobacterales	Rhodobacteraceae	Amaricoccus
otu1406	Bacteria	OD1	OD1_genera_incertae_sedis	unclassified	unclassified	unclassified
otu1407	Bacteria	unclassified	unclassified	unclassified	unclassified	unclassified
otu1408	Bacteria	Bacteroidetes	unclassified	unclassified	unclassified	unclassified
otu1409	Bacteria	Proteobacteria	Betaproteobacteria	Burkholderiales	Oxalobacteraceae	Collimonas
otu1410	Bacteria	Proteobacteria	unclassified	unclassified	unclassified	unclassified
otu1411	Bacteria	Proteobacteria	Betaproteobacteria	Rhodocyclales	Rhodocyclaceae	Zoogloea
otu1412	Bacteria	Proteobacteria	Betaproteobacteria	unclassified	unclassified	unclassified
otu1413	Bacteria	Proteobacteria	Betaproteobacteria	Burkholderiales	Oxalobacteraceae	unclassified
otu1414	Bacteria	Proteobacteria	Alphaproteobacteria	Rhodobacterales	Rhodobacteraceae	unclassified
otu1415	Bacteria	Bacteroidetes	unclassified	unclassified	unclassified	unclassified
otu1416	Bacteria	Proteobacteria	Betaproteobacteria	Burkholderiales	Comamonadaceae	unclassified
otu1417	Bacteria	Proteobacteria	Alphaproteobacteria	unclassified	unclassified	unclassified
otu1418	Bacteria	unclassified	unclassified	unclassified	unclassified	unclassified
otu1419	Bacteria	Proteobacteria	Betaproteobacteria	Burkholderiales	Comamonadaceae	unclassified
otu1420	Bacteria	Proteobacteria	unclassified	unclassified	unclassified	unclassified
otu1421	Bacteria	Proteobacteria	Betaproteobacteria	Burkholderiales	unclassified	unclassified
otu1422	Bacteria	Bacteroidetes	Bacteroidia	Bacteroidales	Porphyromonadaceae	unclassified
otu1423	Bacteria	Bacteroidetes	Sphingobacteria	Sphingobacteriales	Chitinophagaceae	unclassified
otu1424	Bacteria	Proteobacteria	Gammaproteobacteria	Xanthomonadales	Xanthomonadaceae	Stenotrophomonas
otu1425	Bacteria	Actinobacteria	Actinobacteria	Actinomycetales	Pseudonocardiaceae	Pseudonocardia
otu1426	Bacteria	Proteobacteria	Betaproteobacteria	Burkholderiales	unclassified	unclassified
otu1427	Bacteria	unclassified	unclassified	unclassified	unclassified	unclassified
otu1428	Bacteria	Actinobacteria	Actinobacteria	Actinomycetales	Microbacteriaceae	unclassified
otu1429	Bacteria	unclassified	unclassified	unclassified	unclassified	unclassified
otu1430	Bacteria	Proteobacteria	Alphaproteobacteria	Sphingomonadales	Sphingomonadaceae	Novosphingobium
otu1431	Bacteria	Proteobacteria	Alphaproteobacteria	unclassified	unclassified	unclassified
otu1432	Bacteria	unclassified	unclassified	unclassified	unclassified	unclassified
otu1433	Bacteria	Firmicutes	Bacilli	Bacillales	Bacillaceae	unclassified
otu1434	Bacteria	Bacteroidetes	Flavobacteria	Flavobacteriales	unclassified	unclassified
otu1435	Bacteria	Firmicutes	Bacilli	Lactobacillales	Carnobacteriaceae	Carnobacterium
otu1436	Bacteria	Actinobacteria	Actinobacteria	Actinomycetales	Corynebacteriaceae	Corynebacterium
otu1437	Bacteria	Proteobacteria	Alphaproteobacteria	Rhodobacterales	Rhodobacteraceae	Rhodobacter
otu1438	Bacteria	Nitrospira	Nitrospira	Nitrospirales	Nitrospiraceae	Nitrospira
otu1439	Bacteria	Actinobacteria	Actinobacteria	Actinomycetales	Corynebacteriaceae	Corynebacterium
otu1440	Bacteria	Proteobacteria	Alphaproteobacteria	unclassified	unclassified	unclassified
otu1441	Bacteria	TM7	TM7_genera_incertae_sedis	unclassified	unclassified	unclassified
otu1442	Bacteria	Cyanobacteria	Cyanobacteria	Chloroplast	unclassified	unclassified
otu1443	Bacteria	OD1	OD1_genera_incertae_sedis	unclassified	unclassified	unclassified
otu1444	Bacteria	Actinobacteria	Actinobacteria	Actinomycetales	Microbacteriaceae	Microbacterium
otu1445	Bacteria	Proteobacteria	Betaproteobacteria	unclassified	unclassified	unclassified
otu1446	Bacteria	Firmicutes	Clostridia	Clostridiales	Lachnospiraceae	unclassified
otu1447	Bacteria	Proteobacteria	unclassified	unclassified	unclassified	unclassified
otu1448	Bacteria	Proteobacteria	Betaproteobacteria	Rhodocyclales	Rhodocyclaceae	Azospira
otu1449	Bacteria	Proteobacteria	Epsilonproteobacteria	Campylobacterales	Campylobacteraceae	Arcobacter
otu1450	Bacteria	Proteobacteria	Deltaproteobacteria	unclassified	unclassified	unclassified
otu1451	Bacteria	Proteobacteria	Betaproteobacteria	Burkholderiales	Comamonadaceae	Comamonas
otu1452	Bacteria	unclassified	unclassified	unclassified	unclassified	unclassified
otu1453	Bacteria	Proteobacteria	Betaproteobacteria	Burkholderiales	Oxalobacteraceae	unclassified
otu1454	Bacteria	unclassified	unclassified	unclassified	unclassified	unclassified
otu1455	Bacteria	Actinobacteria	Actinobacteria	Actinomycetales	unclassified	unclassified
otu1456	Bacteria	Bacteroidetes	Bacteroidia	Bacteroidales	Porphyromonadaceae	Paludibacter
otu1457	Bacteria	Bacteroidetes	Sphingobacteria	Sphingobacteriales	Cytophagaceae	unclassified
otu1458	Bacteria	Proteobacteria	unclassified	unclassified	unclassified	unclassified
otu1459	Bacteria	Proteobacteria	Betaproteobacteria	Burkholderiales	unclassified	unclassified
otu1460	Bacteria	Firmicutes	Clostridia	Clostridiales	Veillonellaceae	unclassified
otu1461	Bacteria	Proteobacteria	Betaproteobacteria	Burkholderiales	unclassified	unclassified
otu1462	Bacteria	unclassified	unclassified	unclassified	unclassified	unclassified
otu1463	Bacteria	unclassified	unclassified	unclassified	unclassified	unclassified
otu1464	Bacteria	Proteobacteria	Alphaproteobacteria	Caulobacterales	Caulobacteraceae	Caulobacter
otu1465	Bacteria	unclassified	unclassified	unclassified	unclassified	unclassified
otu1466	Bacteria	Proteobacteria	Alphaproteobacteria	Rhizobiales	Aurantimonadaceae	Aurantimonas
otu1467	Bacteria	Bacteroidetes	Bacteroidia	Bacteroidales	Porphyromonadaceae	Parabacteroides
otu1468	Bacteria	unclassified	unclassified	unclassified	unclassified	unclassified
otu1469	Bacteria	Bacteroidetes	unclassified	unclassified	unclassified	unclassified
otu1470	Bacteria	Bacteroidetes	Sphingobacteria	Sphingobacteriales	Chitinophagaceae	unclassified
otu1471	Bacteria	Proteobacteria	Betaproteobacteria	Neisseriales	Neisseriaceae	Vogesella
otu1472	Bacteria	Actinobacteria	Actinobacteria	Actinomycetales	Corynebacteriaceae	Corynebacterium
otu1473	Bacteria	Firmicutes	Bacilli	Lactobacillales	Aerococcaceae	unclassified
otu1474	Bacteria	unclassified	unclassified	unclassified	unclassified	unclassified
otu1475	Bacteria	Proteobacteria	Betaproteobacteria	Burkholderiales	Comamonadaceae	unclassified
otu1476	Bacteria	Firmicutes	Clostridia	Clostridiales	Clostridiaceae	Clostridium
otu1477	Bacteria	Proteobacteria	Alphaproteobacteria	Sphingomonadales	Sphingomonadaceae	unclassified
otu1478	Bacteria	Bacteroidetes	Sphingobacteria	Sphingobacteriales	unclassified	unclassified
otu1479	Bacteria	unclassified	unclassified	unclassified	unclassified	unclassified
otu1480	Bacteria	Proteobacteria	Betaproteobacteria	Burkholderiales	Burkholderiales_incertae_sedis	Tepidimonas
otu1481	Bacteria	unclassified	unclassified	unclassified	unclassified	unclassified
otu1482	Bacteria	unclassified	unclassified	unclassified	unclassified	unclassified
otu1483	Bacteria	Bacteroidetes	Bacteroidia	Bacteroidales	unclassified	unclassified
otu1484	Bacteria	Bacteroidetes	unclassified	unclassified	unclassified	unclassified
otu1485	Bacteria	unclassified	unclassified	unclassified	unclassified	unclassified
otu1486	Bacteria	Proteobacteria	Alphaproteobacteria	Rhodobacterales	Rhodobacteraceae	unclassified
otu1487	Bacteria	Firmicutes	Erysipelotrichi	Erysipelotrichales	Erysipelotrichaceae	Solobacterium
otu1488	Bacteria	Bacteroidetes	unclassified	unclassified	unclassified	unclassified
otu1489	Bacteria	Proteobacteria	Alphaproteobacteria	unclassified	unclassified	unclassified
otu1490	Bacteria	unclassified	unclassified	unclassified	unclassified	unclassified
otu1491	Bacteria	Actinobacteria	Actinobacteria	Actinomycetales	unclassified	unclassified
otu1492	Bacteria	unclassified	unclassified	unclassified	unclassified	unclassified
otu1493	Bacteria	Proteobacteria	Deltaproteobacteria	Myxococcales	unclassified	unclassified
otu1494	Bacteria	Proteobacteria	Deltaproteobacteria	Bdellovibrionales	Bdellovibrionaceae	Bdellovibrio
otu1495	Bacteria	Acidobacteria	Acidobacteria_Gp3	Gp3	unclassified	unclassified
otu1496	Bacteria	Proteobacteria	Betaproteobacteria	Burkholderiales	Burkholderiaceae	Cupriavidus
otu1497	Bacteria	Firmicutes	Clostridia	Clostridiales	unclassified	unclassified
otu1498	Bacteria	Actinobacteria	Actinobacteria	Actinomycetales	Microbacteriaceae	Microbacterium
otu1499	Bacteria	Proteobacteria	Alphaproteobacteria	Rhodobacterales	Rhodobacteraceae	unclassified
otu1500	Bacteria	Proteobacteria	Betaproteobacteria	Burkholderiales	Comamonadaceae	Curvibacter
otu1501	Bacteria	unclassified	unclassified	unclassified	unclassified	unclassified
otu1502	Bacteria	Bacteroidetes	unclassified	unclassified	unclassified	unclassified
otu1503	Bacteria	Bacteroidetes	Flavobacteria	Flavobacteriales	Flavobacteriaceae	Flavobacterium
otu1504	Bacteria	Bacteroidetes	Flavobacteria	Flavobacteriales	Flavobacteriaceae	Flavobacterium
otu1505	Bacteria	Proteobacteria	Alphaproteobacteria	Rhizobiales	unclassified	unclassified
otu1506	Bacteria	Firmicutes	Clostridia	Clostridiales	Veillonellaceae	unclassified
otu1507	Bacteria	Firmicutes	Bacilli	Bacillales	Bacillaceae	Bacillus
otu1508	Bacteria	Bacteroidetes	unclassified	unclassified	unclassified	unclassified
otu1509	Bacteria	Proteobacteria	unclassified	unclassified	unclassified	unclassified
otu1510	Bacteria	unclassified	unclassified	unclassified	unclassified	unclassified
otu1511	Bacteria	Bacteroidetes	Bacteroidia	Bacteroidales	Porphyromonadaceae	Paludibacter
otu1512	Bacteria	Proteobacteria	Gammaproteobacteria	unclassified	unclassified	unclassified
otu1513	Bacteria	Proteobacteria	Betaproteobacteria	unclassified	unclassified	unclassified
otu1514	Bacteria	Bacteroidetes	Flavobacteria	Flavobacteriales	Flavobacteriaceae	Croceibacter
otu1515	Bacteria	Proteobacteria	Alphaproteobacteria	Rhizobiales	unclassified	unclassified
otu1516	Bacteria	OD1	OD1_genera_incertae_sedis	unclassified	unclassified	unclassified
otu1517	Bacteria	Proteobacteria	Gammaproteobacteria	Alteromonadales	unclassified	unclassified
otu1518	Bacteria	Bacteroidetes	Bacteroidia	Bacteroidales	Porphyromonadaceae	Dysgonomonas
otu1519	Bacteria	Bacteroidetes	Sphingobacteria	Sphingobacteriales	Sphingobacteriaceae	Mucilaginibacter
otu1520	Bacteria	Proteobacteria	Betaproteobacteria	unclassified	unclassified	unclassified
otu1521	Bacteria	Bacteroidetes	Flavobacteria	Flavobacteriales	Flavobacteriaceae	Flavobacterium
otu1522	Bacteria	Proteobacteria	Gammaproteobacteria	Legionellales	Legionellaceae	Legionella
otu1523	Bacteria	unclassified	unclassified	unclassified	unclassified	unclassified
otu1524	Bacteria	Proteobacteria	Gammaproteobacteria	unclassified	unclassified	unclassified
otu1525	Bacteria	Bacteroidetes	unclassified	unclassified	unclassified	unclassified
otu1526	Bacteria	Actinobacteria	Actinobacteria	Actinomycetales	Microbacteriaceae	unclassified
otu1527	Bacteria	unclassified	unclassified	unclassified	unclassified	unclassified
otu1528	Bacteria	Bacteroidetes	Flavobacteria	Flavobacteriales	Flavobacteriaceae	Tenacibaculum
otu1529	Bacteria	Firmicutes	Clostridia	Clostridiales	Incertae Sedis XI	Peptoniphilus
otu1530	Bacteria	Proteobacteria	Betaproteobacteria	Burkholderiales	Oxalobacteraceae	unclassified
otu1531	Bacteria	Bacteroidetes	Flavobacteria	Flavobacteriales	Flavobacteriaceae	unclassified
otu1532	Bacteria	Bacteroidetes	Flavobacteria	Flavobacteriales	Flavobacteriaceae	Flavobacterium
otu1533	Bacteria	Actinobacteria	Actinobacteria	Actinomycetales	Micrococcaceae	Micrococcus
otu1534	Bacteria	Firmicutes	Clostridia	Clostridiales	Lachnospiraceae	unclassified
otu1535	Bacteria	unclassified	unclassified	unclassified	unclassified	unclassified
otu1536	Bacteria	Spirochaetes	Spirochaetes	Spirochaetales	Leptospiraceae	Leptospira
otu1537	Bacteria	Proteobacteria	unclassified	unclassified	unclassified	unclassified
otu1538	Bacteria	Proteobacteria	unclassified	unclassified	unclassified	unclassified
otu1539	Bacteria	Actinobacteria	Actinobacteria	Acidimicrobidae_incertae_sedis	Ilumatobacter	unclassified
otu1540	Bacteria	Proteobacteria	Alphaproteobacteria	unclassified	unclassified	unclassified
otu1541	Bacteria	Proteobacteria	Betaproteobacteria	Burkholderiales	Comamonadaceae	unclassified
otu1542	Bacteria	unclassified	unclassified	unclassified	unclassified	unclassified
otu1543	Bacteria	Firmicutes	Clostridia	Clostridiales	Incertae Sedis XII	unclassified
otu1544	Bacteria	Firmicutes	Bacilli	Lactobacillales	Streptococcaceae	Streptococcus
otu1545	Bacteria	Bacteroidetes	Sphingobacteria	Sphingobacteriales	Saprospiraceae	Haliscomenobacter
otu1546	Bacteria	unclassified	unclassified	unclassified	unclassified	unclassified
otu1547	Bacteria	Bacteroidetes	Flavobacteria	Flavobacteriales	Flavobacteriaceae	unclassified
otu1548	Bacteria	Proteobacteria	Betaproteobacteria	Methylophilales	Methylophilaceae	Methylophilus
otu1549	Bacteria	Bacteroidetes	Bacteroidia	Bacteroidales	Porphyromonadaceae	Paludibacter
otu1550	Bacteria	Proteobacteria	Betaproteobacteria	Burkholderiales	Comamonadaceae	unclassified
otu1551	Bacteria	Proteobacteria	Betaproteobacteria	Burkholderiales	Comamonadaceae	unclassified
otu1552	Bacteria	Proteobacteria	unclassified	unclassified	unclassified	unclassified
otu1553	Bacteria	Planctomycetes	Planctomycetacia	Planctomycetales	Planctomycetaceae	unclassified
otu1554	Bacteria	Firmicutes	Clostridia	Clostridiales	unclassified	unclassified
